# Supplementary material for: Methanol-dependent Escherichia coli strains with a complete ribulose monophosphate cycle
Source: Nat Commun. 2020 Oct 26;11:5403. doi: 10.1038/s41467-020-19235-5 (PMC7588473; doi:10.1038/s41467-020-19235-5)
Supplement: Supplementary file 5 — Supplementary Data 1 [file 41467_2020_19235_MOESM5_ESM.xlsx]

## Sheet: Supplementary Data 1
* Reactions from E. coli core model (Orth et al., 2010) from BiGG (King et al., 2016)
** PPP = pentose phosphate pathway
Reaction name*	Reaction	Metabolic pathway
NADTRHD	nad_c + nadph_c --> nadh_c + nadp_c	energy metabolism
EDD/	6pgc_c --> 2ddg6p_c + h2o_c	entner doudoroff pathway
EDA	2ddg6p_c --> g3p_c + pyr_c
FRMA	formaldehyde_c + nad_c --> for_c + nadh_c	formaldehyde detoxification
FBP	fdp_c + h2o_c --> f6p_c + pi_c	gluconeogenesis
GLUDy	glu__L_c + h2o_c + nadp_c <=> akg_c + h_c + nadph_c + nh4_c	gluconeogenesis
ME1/	mal__L_c + nad_c --> co2_c + nadh_c + pyr_c	gluconeogenesis
ME2	mal__L_c + nadp_c --> co2_c + nadph_c + pyr_c
PPCK	atp_c + oaa_c --> adp_c + co2_c + pep_c	gluconeogenesis
PPS	atp_c + h2o_c + pyr_c --> amp_c + 2.0 h_c + pep_c + pi_c	gluconeogenesis
ENO	2pg_c <=> h2o_c + pep_c	glycolysis/gluconeogenesis
FBA	fdp_c <=> dhap_c + g3p_c	glycolysis/gluconeogenesis
GAPD	g3p_c + nad_c + pi_c <=> 13dpg_c + h_c + nadh_c	glycolysis/gluconeogenesis
PGI	g6p_c <=> f6p_c	glycolysis/gluconeogenesis
PGK	3pg_c + atp_c <=> 13dpg_c + adp_c	glycolysis/gluconeogenesis
PGM	2pg_c <=> 3pg_c	glycolysis/gluconeogenesis
TPI	dhap_c <=> g3p_c	glycolysis/gluconeogenesis
PDH	coa_c + nad_c + pyr_c --> accoa_c + co2_c + nadh_c	glycolysis
PFK:	atp_c + f6p_c --> adp_c + fdp_c + h_c	glycolysis
PFL	coa_c + pyr_c --> accoa_c + for_c	glycolysis
PYK	adp_c + h_c + pep_c --> atp_c + pyr_c	glycolysis
ICL	icit_c --> glx_c + succ_c	glyoxylate shunt
MALS	accoa_c + glx_c + h2o_c --> coa_c + h_c + mal__L_c	glyoxylate shunt
GND	6pgc_c + nadp_c --> co2_c + nadph_c + ru5p__D_c	oxidative PPP**
PGL	6pgl_c + h2o_c --> 6pgc_c + h_c	oxidative PPP**
RPE	ru5p__D_c <=> xu5p__D_c	reductive PPP**
RPI	r5p_c <=> ru5p__D_c	reductive PPP**
TALA:	g3p_c + s7p_c <=> e4p_c + f6p_c	reductive PPP**
TKT1	r5p_c + xu5p__D_c <=> g3p_c + s7p_c	reductive PPP**
TKT2	e4p_c + xu5p__D_c <=> f6p_c + g3p_c	reductive PPP**
AKGDH	akg_c + coa_c + nad_c --> co2_c + nadh_c + succoa_c	TCA cycle
FUM	fum_c + h2o_c <=> mal__L_c	TCA cycle
MDH	mal__L_c + nad_c <=> h_c + nadh_c + oaa_c	TCA cycle
SUCDi	q8_c + succ_c --> fum_c + q8h2_c	TCA cycle
SUCOAS	atp_c + coa_c + succ_c <=> adp_c + pi_c + succoa_c	TCA cycle
