# Supplementary material for: Methanol-dependent Escherichia coli strains with a complete ribulose monophosphate cycle
Source: Nat Commun. 2020 Oct 26;11:5403. doi: 10.1038/s41467-020-19235-5 (PMC7588473; doi:10.1038/s41467-020-19235-5)
Supplement: Supplementary file 6 — Supplementary Data 2 [file 41467_2020_19235_MOESM6_ESM.xlsx]

## Sheet: Supplementary Data 2
knockouts	methanol	6pgc + methanol	glc__D + methanol	r5p + methanol	xu5p__D + methanol	2pg + methanol	ac + methanol	pyr + methanol	succ + methanol	glu__L + methanol	fru + methanol	dhap + methanol	smallest_slope	highest_slope	slope_ratio	no_knockouts
FBA|RPE|PGI	-1	-1	0.071	-1	-1	-1	-1	-1	-1	-1	-1	-1	0.071	0.071	1	3
FBP|RPE|PGI	-1	-1	0.071	-1	-1	-1	-1	-1	-1	-1	-1	-1	0.071	0.071	1	3
TPI|RPE|PGI	-1	-1	0.071	-1	-1	-1	-1	-1	-1	-1	-1	-1	0.071	0.071	1	3
FBA|RPE|ENO|PGI	-1	-1	0.078	-1	-1	-1	-1	-1	-1	-1	-1	-1	0.078	0.078	1	4
FBP|RPE|ENO|PGI	-1	-1	0.078	-1	-1	-1	-1	-1	-1	-1	-1	-1	0.078	0.078	1	4
TPI|RPE|ENO|PGI	-1	-1	0.078	-1	-1	-1	-1	-1	-1	-1	-1	-1	0.078	0.078	1	4
FBA|RPE|ENO|PGI|FRMA	-1	-1	0.08	-1	-1	-1	-1	-1	-1	-1	-1	-1	0.08	0.08	1	5
FBP|RPE|ENO|PGI|FRMA	-1	-1	0.08	-1	-1	-1	-1	-1	-1	-1	-1	-1	0.08	0.08	1	5
TPI|RPE|ENO|PGI|FRMA	-1	-1	0.08	-1	-1	-1	-1	-1	-1	-1	-1	-1	0.08	0.08	1	5
FBA|RPE|ENO|PGI|FUM	-1	-1	0.081	-1	-1	-1	-1	-1	-1	-1	-1	-1	0.081	0.081	1	5
FBA|RPE|ENO|PGI|MALS	-1	-1	0.081	-1	-1	-1	-1	-1	-1	-1	-1	-1	0.081	0.081	1	5
FBA|RPE|ENO|PGI|MDH	-1	-1	0.081	-1	-1	-1	-1	-1	-1	-1	-1	-1	0.081	0.081	1	5
FBA|RPE|ICL|ENO|PGI	-1	-1	0.081	-1	-1	-1	-1	-1	-1	-1	-1	-1	0.081	0.081	1	5
FBA|RPE|SUCDi|ENO|PGI	-1	-1	0.081	-1	-1	-1	-1	-1	-1	-1	-1	-1	0.081	0.081	1	5
FBP|RPE|ENO|PGI|FUM	-1	-1	0.081	-1	-1	-1	-1	-1	-1	-1	-1	-1	0.081	0.081	1	5
FBP|RPE|ENO|PGI|MALS	-1	-1	0.081	-1	-1	-1	-1	-1	-1	-1	-1	-1	0.081	0.081	1	5
FBP|RPE|ENO|PGI|MDH	-1	-1	0.081	-1	-1	-1	-1	-1	-1	-1	-1	-1	0.081	0.081	1	5
FBP|RPE|ICL|ENO|PGI	-1	-1	0.081	-1	-1	-1	-1	-1	-1	-1	-1	-1	0.081	0.081	1	5
FBP|RPE|SUCDi|ENO|PGI	-1	-1	0.081	-1	-1	-1	-1	-1	-1	-1	-1	-1	0.081	0.081	1	5
TPI|RPE|ENO|PGI|FUM	-1	-1	0.081	-1	-1	-1	-1	-1	-1	-1	-1	-1	0.081	0.081	1	5
TPI|RPE|ENO|PGI|MALS	-1	-1	0.081	-1	-1	-1	-1	-1	-1	-1	-1	-1	0.081	0.081	1	5
TPI|RPE|ENO|PGI|MDH	-1	-1	0.081	-1	-1	-1	-1	-1	-1	-1	-1	-1	0.081	0.081	1	5
TPI|RPE|ICL|ENO|PGI	-1	-1	0.081	-1	-1	-1	-1	-1	-1	-1	-1	-1	0.081	0.081	1	5
TPI|RPE|SUCDi|ENO|PGI	-1	-1	0.081	-1	-1	-1	-1	-1	-1	-1	-1	-1	0.081	0.081	1	5
FBA|RPE|ENO|PGI|GLUDy	-1	-1	0.083	-1	-1	-1	-1	-1	-1	-1	-1	-1	0.083	0.083	1	5
FBP|RPE|ENO|PGI|GLUDy	-1	-1	0.083	-1	-1	-1	-1	-1	-1	-1	-1	-1	0.083	0.083	1	5
TPI|RPE|ENO|PGI|GLUDy	-1	-1	0.083	-1	-1	-1	-1	-1	-1	-1	-1	-1	0.083	0.083	1	5
FBA|RPE|PGM|PGI	-1	-1	0.09	-1	-1	-1	-1	-1	-1	-1	-1	-1	0.09	0.09	1	4
FBP|RPE|PGM|PGI	-1	-1	0.09	-1	-1	-1	-1	-1	-1	-1	-1	-1	0.09	0.09	1	4
FBA|RPE|PGM|PGI|GLUDy	-1	-1	0.095	-1	-1	-1	-1	-1	-1	-1	-1	-1	0.095	0.095	1	5
FBP|RPE|PGM|PGI|GLUDy	-1	-1	0.095	-1	-1	-1	-1	-1	-1	-1	-1	-1	0.095	0.095	1	5
FBA|RPE|GAPD|PGI	-1	-1	0.098	-1	-1	-1	-1	-1	-1	-1	-1	-1	0.098	0.098	1	4
FBA|RPE|PGK|PGI	-1	-1	0.098	-1	-1	-1	-1	-1	-1	-1	-1	-1	0.098	0.098	1	4
FBP|RPE|GAPD|PGI	-1	-1	0.098	-1	-1	-1	-1	-1	-1	-1	-1	-1	0.098	0.098	1	4
FBP|RPE|PGK|PGI	-1	-1	0.098	-1	-1	-1	-1	-1	-1	-1	-1	-1	0.098	0.098	1	4
FBA|RPE|GAPD|PGI|GLUDy	-1	-1	0.103	-1	-1	-1	-1	-1	-1	-1	-1	-1	0.103	0.103	1	5
FBA|RPE|PGK|PGI|GLUDy	-1	-1	0.103	-1	-1	-1	-1	-1	-1	-1	-1	-1	0.103	0.103	1	5
FBA|RPE|PGM|PGI|FRMA	-1	-1	0.103	-1	-1	-1	-1	-1	-1	-1	-1	-1	0.103	0.103	1	5
FBP|RPE|GAPD|PGI|GLUDy	-1	-1	0.103	-1	-1	-1	-1	-1	-1	-1	-1	-1	0.103	0.103	1	5
FBP|RPE|PGK|PGI|GLUDy	-1	-1	0.103	-1	-1	-1	-1	-1	-1	-1	-1	-1	0.103	0.103	1	5
FBP|RPE|PGM|PGI|FRMA	-1	-1	0.103	-1	-1	-1	-1	-1	-1	-1	-1	-1	0.103	0.103	1	5
FBA|RPE|GAPD|PGI|FRMA	-1	-1	0.112	-1	-1	-1	-1	-1	-1	-1	-1	-1	0.112	0.112	1	5
FBA|RPE|PGK|PGI|FRMA	-1	-1	0.112	-1	-1	-1	-1	-1	-1	-1	-1	-1	0.112	0.112	1	5
FBP|RPE|GAPD|PGI|FRMA	-1	-1	0.112	-1	-1	-1	-1	-1	-1	-1	-1	-1	0.112	0.112	1	5
FBP|RPE|PGK|PGI|FRMA	-1	-1	0.112	-1	-1	-1	-1	-1	-1	-1	-1	-1	0.112	0.112	1	5
FBA|RPE	-1	0.276	0	6.7	0	-1	-1	-1	-1	-1	0	-1	0.276	6.7	24.275	2
FBP|RPE	-1	0.276	0	6.7	0	-1	-1	-1	-1	-1	0	-1	0.276	6.7	24.275	2
TPI|RPE	-1	0.276	0	6.7	0	-1	-1	-1	-1	-1	0	0	0.276	6.7	24.275	2
FBA|RPE|ENO	-1	0.276	0	11.319	0	-1	-1	-1	-1	-1	0	-1	0.276	11.319	41.011	3
FBA|RPE|FRMA	-1	0.276	0	8.98	0	-1	-1	-1	-1	-1	0	-1	0.276	8.98	32.536	3
FBA|RPE|GAPD	-1	0.276	0	12.815	0	-1	-1	-1	-1	-1	0	-1	0.276	12.815	46.431	3
FBA|RPE|PGK	-1	0.276	0	12.815	0	-1	-1	-1	-1	-1	0	-1	0.276	12.815	46.431	3
FBA|RPE|PGL	-1	0.276	-1	-1	-1	-1	-1	-1	-1	-1	-1	-1	0.276	0.276	1	3
FBA|RPE|PGM	-1	0.276	0	11.319	0	-1	-1	-1	-1	-1	0	-1	0.276	11.319	41.011	3
FBP|RPE|ENO	-1	0.276	0	11.319	0	-1	-1	-1	-1	-1	0	-1	0.276	11.319	41.011	3
FBP|RPE|FRMA	-1	0.276	0	8.775	0	-1	-1	-1	-1	-1	0	-1	0.276	8.775	31.793	3
FBP|RPE|GAPD	-1	0.276	0	12.815	0	-1	-1	-1	-1	-1	0	-1	0.276	12.815	46.431	3
FBP|RPE|PGK	-1	0.276	0	12.815	0	-1	-1	-1	-1	-1	0	-1	0.276	12.815	46.431	3
FBP|RPE|PGL	-1	0.276	0	6.7	-1	-1	-1	-1	-1	-1	0	-1	0.276	6.7	24.275	3
FBP|RPE|PGM	-1	0.276	0	11.319	0	-1	-1	-1	-1	-1	0	-1	0.276	11.319	41.011	3
TPI|RPE|ENO	-1	0.276	0	11.319	0	-1	-1	-1	-1	-1	0	-1	0.276	11.319	41.011	3
TPI|RPE|FRMA	-1	0.276	0	8.98	0	-1	-1	-1	-1	-1	0	0	0.276	8.98	32.536	3
TPI|RPE|PGL	-1	0.276	0	13.124	-1	-1	-1	-1	-1	-1	0	-1	0.276	13.124	47.551	3
FBA|RPE|AKGDH|FRMA	-1	0.276	0	9.146	0	-1	-1	-1	-1	-1	0	-1	0.276	9.146	33.138	4
FBA|RPE|ENO|FRMA	-1	0.276	0	13.936	0	-1	-1	-1	-1	-1	0	-1	0.276	13.936	50.493	4
FBA|RPE|ENO|NADTRHD	-1	0.276	0	11.319	-1	-1	-1	-1	-1	-1	0	-1	0.276	11.319	41.011	4
FBA|RPE|ENO|PPS	-1	0.276	-1	14.703	0	-1	-1	-1	-1	-1	-1	-1	0.276	14.703	53.272	4
FBA|RPE|FUM|FRMA	-1	0.276	0	10.905	0	-1	-1	-1	-1	-1	0	-1	0.276	10.905	39.511	4
FBA|RPE|GAPD|FRMA	-1	0.276	0	18.063	0	-1	-1	-1	-1	-1	0	-1	0.276	18.063	65.446	4
FBA|RPE|GAPD|NADTRHD	-1	0.276	0	12.815	-1	-1	-1	-1	-1	-1	0	-1	0.276	12.815	46.431	4
FBA|RPE|GAPD|PPS	-1	0.276	-1	17.695	0	-1	-1	-1	-1	-1	-1	-1	0.276	17.695	64.112	4
FBA|RPE|GLUDy|FRMA	-1	0.276	0	9.23	0	-1	-1	-1	-1	-1	0	-1	0.276	9.23	33.442	4
FBA|RPE|ICL|PPS	-1	0.276	-1	6.7	0	-1	-1	-1	-1	-1	-1	-1	0.276	6.7	24.275	4
FBA|RPE|MDH|FRMA	-1	0.276	0	9.205	0	-1	-1	-1	-1	-1	0	-1	0.276	9.205	33.351	4
FBA|RPE|ME1|ME2|PYK	-1	0.276	0	7.935	0	-1	-1	-1	-1	-1	0	-1	0.276	7.935	28.75	4
FBA|RPE|NADTRHD|FRMA	-1	0.276	0	8.98	-1	-1	-1	-1	-1	-1	0	-1	0.276	8.98	32.536	4
FBA|RPE|PGK|FRMA	-1	0.276	0	18.063	0	-1	-1	-1	-1	-1	0	-1	0.276	18.063	65.446	4
FBA|RPE|PGK|NADTRHD	-1	0.276	0	12.815	-1	-1	-1	-1	-1	-1	0	-1	0.276	12.815	46.431	4
FBA|RPE|PGK|PPS	-1	0.276	-1	17.695	0	-1	-1	-1	-1	-1	-1	-1	0.276	17.695	64.112	4
FBA|RPE|PGM|FRMA	-1	0.276	0	16.284	0	-1	-1	-1	-1	-1	0	-1	0.276	16.284	59	4
FBA|RPE|PGM|NADTRHD	-1	0.276	0	11.319	-1	-1	-1	-1	-1	-1	0	-1	0.276	11.319	41.011	4
FBA|RPE|PGM|PPS	-1	0.276	-1	14.703	0	-1	-1	-1	-1	-1	-1	-1	0.276	14.703	53.272	4
FBA|RPE|PPS|FUM	-1	0.276	-1	6.7	0	-1	-1	-1	-1	-1	-1	-1	0.276	6.7	24.275	4
FBA|RPE|PPS|MALS	-1	0.276	-1	6.7	0	-1	-1	-1	-1	-1	-1	-1	0.276	6.7	24.275	4
FBA|RPE|PPS|MDH	-1	0.276	-1	6.7	0	-1	-1	-1	-1	-1	-1	-1	0.276	6.7	24.275	4
FBA|RPE|PPS|PPCK	-1	0.276	-1	6.7	0	-1	-1	-1	-1	-1	-1	-1	0.276	6.7	24.275	4
FBA|RPE|PYK|FRMA	-1	0.276	0	9.066	0	-1	-1	-1	-1	-1	0	-1	0.276	9.066	32.848	4
FBA|RPE|PYK|MDH	-1	0.276	0	7.935	0	-1	-1	-1	-1	-1	0	-1	0.276	7.935	28.75	4
FBA|RPE|SUCDi|FRMA	-1	0.276	0	10.905	0	-1	-1	-1	-1	-1	0	-1	0.276	10.905	39.511	4
FBA|RPE|SUCDi|PPS	-1	0.276	-1	6.7	0	-1	-1	-1	-1	-1	-1	-1	0.276	6.7	24.275	4
FBA|RPE|SUCOAS|FRMA	-1	0.276	0	9.146	0	-1	-1	-1	-1	-1	0	-1	0.276	9.146	33.138	4
FBP|RPE|AKGDH|FRMA	-1	0.276	0	8.916	0	-1	-1	-1	-1	-1	0	-1	0.276	8.916	32.304	4
FBP|RPE|ENO|FRMA	-1	0.276	0	13.936	0	-1	-1	-1	-1	-1	0	-1	0.276	13.936	50.493	4
FBP|RPE|ENO|NADTRHD	-1	0.276	0	11.319	-1	-1	-1	-1	-1	-1	0	-1	0.276	11.319	41.011	4
FBP|RPE|ENO|PGL	-1	0.276	-1	-1	-1	-1	-1	-1	-1	-1	-1	-1	0.276	0.276	1	4
FBP|RPE|ENO|PPS	-1	0.276	-1	14.703	0	-1	-1	-1	-1	-1	-1	-1	0.276	14.703	53.272	4
FBP|RPE|FUM|FRMA	-1	0.276	0	10.452	0	-1	-1	-1	-1	-1	0	-1	0.276	10.452	37.87	4
FBP|RPE|GAPD|FRMA	-1	0.276	0	18.063	0	-1	-1	-1	-1	-1	0	-1	0.276	18.063	65.446	4
FBP|RPE|GAPD|NADTRHD	-1	0.276	0	12.815	-1	-1	-1	-1	-1	-1	0	-1	0.276	12.815	46.431	4
FBP|RPE|GAPD|PGL	-1	0.276	-1	-1	-1	-1	-1	-1	-1	-1	-1	-1	0.276	0.276	1	4
FBP|RPE|GAPD|PPS	-1	0.276	-1	17.695	0	-1	-1	-1	-1	-1	-1	-1	0.276	17.695	64.112	4
FBP|RPE|GLUDy|FRMA	-1	0.276	0	9.019	0	-1	-1	-1	-1	-1	0	-1	0.276	9.019	32.678	4
FBP|RPE|MDH|FRMA	-1	0.276	0	8.877	0	-1	-1	-1	-1	-1	0	-1	0.276	8.877	32.163	4
FBP|RPE|ME1|ME2|PYK	-1	0.276	0	7.935	0	-1	-1	-1	-1	-1	0	-1	0.276	7.935	28.75	4
FBP|RPE|PFK|FRMA	-1	0.276	0	8.98	0	-1	-1	-1	-1	-1	0	-1	0.276	8.98	32.536	4
FBP|RPE|PFK|PGL	-1	0.276	-1	-1	-1	-1	-1	-1	-1	-1	-1	-1	0.276	0.276	1	4
FBP|RPE|PGK|FRMA	-1	0.276	0	18.063	0	-1	-1	-1	-1	-1	0	-1	0.276	18.063	65.446	4
FBP|RPE|PGK|NADTRHD	-1	0.276	0	12.815	-1	-1	-1	-1	-1	-1	0	-1	0.276	12.815	46.431	4
FBP|RPE|PGK|PGL	-1	0.276	-1	-1	-1	-1	-1	-1	-1	-1	-1	-1	0.276	0.276	1	4
FBP|RPE|PGK|PPS	-1	0.276	-1	17.695	0	-1	-1	-1	-1	-1	-1	-1	0.276	17.695	64.112	4
FBP|RPE|PGL|FRMA	-1	0.276	0	8.775	-1	-1	-1	-1	-1	-1	0	-1	0.276	8.775	31.793	4
FBP|RPE|PGM|FRMA	-1	0.276	0	16.284	0	-1	-1	-1	-1	-1	0	-1	0.276	16.284	59	4
FBP|RPE|PGM|NADTRHD	-1	0.276	0	11.319	-1	-1	-1	-1	-1	-1	0	-1	0.276	11.319	41.011	4
FBP|RPE|PGM|PGL	-1	0.276	-1	-1	-1	-1	-1	-1	-1	-1	-1	-1	0.276	0.276	1	4
FBP|RPE|PGM|PPS	-1	0.276	-1	14.703	0	-1	-1	-1	-1	-1	-1	-1	0.276	14.703	53.272	4
FBP|RPE|PYK|FRMA	-1	0.276	0	9.066	0	-1	-1	-1	-1	-1	0	-1	0.276	9.066	32.848	4
FBP|RPE|PYK|MDH	-1	0.276	0	7.935	0	-1	-1	-1	-1	-1	0	-1	0.276	7.935	28.75	4
FBP|RPE|SUCDi|FRMA	-1	0.276	0	10.452	0	-1	-1	-1	-1	-1	0	-1	0.276	10.452	37.87	4
FBP|RPE|SUCOAS|FRMA	-1	0.276	0	8.916	0	-1	-1	-1	-1	-1	0	-1	0.276	8.916	32.304	4
FBP|TPI|RPE|FRMA	-1	0.276	0	8.98	0	-1	-1	-1	-1	-1	0	-1	0.276	8.98	32.536	4
TPI|RPE|AKGDH|FRMA	-1	0.276	0	9.146	0	-1	-1	-1	-1	-1	0	0	0.276	9.146	33.138	4
TPI|RPE|ENO|FRMA	-1	0.276	0	13.936	0	-1	-1	-1	-1	-1	0	-1	0.276	13.936	50.493	4
TPI|RPE|ENO|NADTRHD	-1	0.276	0	11.319	-1	-1	-1	-1	-1	-1	0	-1	0.276	11.319	41.011	4
TPI|RPE|ENO|PGL	-1	0.276	-1	-1	-1	-1	-1	-1	-1	-1	-1	-1	0.276	0.276	1	4
TPI|RPE|ENO|PPS	-1	0.276	-1	14.703	0	-1	-1	-1	-1	-1	-1	-1	0.276	14.703	53.272	4
TPI|RPE|FUM|FRMA	-1	0.276	0	10.905	0	-1	-1	-1	-1	-1	0	0	0.276	10.905	39.511	4
TPI|RPE|GLUDy|FRMA	-1	0.276	0	9.23	0	-1	-1	-1	-1	-1	0	0	0.276	9.23	33.442	4
TPI|RPE|ICL|PPS	-1	0.276	-1	6.7	0	-1	-1	-1	-1	-1	-1	-1	0.276	6.7	24.275	4
TPI|RPE|MDH|FRMA	-1	0.276	0	9.205	0	-1	-1	-1	-1	-1	0	0	0.276	9.205	33.351	4
TPI|RPE|ME1|ME2|PYK	-1	0.276	0	7.935	0	-1	-1	-1	-1	-1	0	0	0.276	7.935	28.75	4
TPI|RPE|NADTRHD|FRMA	-1	0.276	0	8.98	-1	-1	-1	-1	-1	-1	0	-1	0.276	8.98	32.536	4
TPI|RPE|PFK|PGL	-1	0.276	-1	-1	-1	-1	-1	-1	-1	-1	-1	-1	0.276	0.276	1	4
TPI|RPE|PGL|FRMA	-1	0.276	0	17.076	-1	-1	-1	-1	-1	-1	0	-1	0.276	17.076	61.87	4
TPI|RPE|PPS|FUM	-1	0.276	-1	6.7	0	-1	-1	-1	-1	-1	-1	-1	0.276	6.7	24.275	4
TPI|RPE|PPS|MALS	-1	0.276	-1	6.7	0	-1	-1	-1	-1	-1	-1	-1	0.276	6.7	24.275	4
TPI|RPE|PPS|MDH	-1	0.276	-1	6.7	0	-1	-1	-1	-1	-1	-1	-1	0.276	6.7	24.275	4
TPI|RPE|PPS|NADTRHD	-1	0.276	0	6.7	0	-1	-1	-1	-1	-1	0	-1	0.276	6.7	24.275	4
TPI|RPE|PPS|PPCK	-1	0.276	-1	6.7	0	-1	-1	-1	-1	-1	-1	-1	0.276	6.7	24.275	4
TPI|RPE|PYK|FRMA	-1	0.276	0	9.066	0	-1	-1	-1	-1	-1	0	0	0.276	9.066	32.848	4
TPI|RPE|PYK|MDH	-1	0.276	0	7.935	0	-1	-1	-1	-1	-1	0	0	0.276	7.935	28.75	4
TPI|RPE|SUCDi|FRMA	-1	0.276	0	10.905	0	-1	-1	-1	-1	-1	0	0	0.276	10.905	39.511	4
TPI|RPE|SUCDi|PPS	-1	0.276	-1	6.7	0	-1	-1	-1	-1	-1	-1	-1	0.276	6.7	24.275	4
TPI|RPE|SUCOAS|FRMA	-1	0.276	0	9.146	0	-1	-1	-1	-1	-1	0	0	0.276	9.146	33.138	4
FBA|RPE|AKGDH|GAPD|FRMA	-1	0.276	0	18.107	0	-1	-1	-1	-1	-1	0	-1	0.276	18.107	65.605	5
FBA|RPE|AKGDH|GLUDy|FRMA	-1	0.276	0	9.424	0	-1	-1	-1	-1	-1	0	-1	0.276	9.424	34.145	5
FBA|RPE|AKGDH|ICL|FRMA	-1	0.276	0	10.905	0	-1	-1	-1	-1	-1	0	-1	0.276	10.905	39.511	5
FBA|RPE|AKGDH|MALS|FRMA	-1	0.276	0	10.905	0	-1	-1	-1	-1	-1	0	-1	0.276	10.905	39.511	5
FBA|RPE|AKGDH|MDH|FRMA	-1	0.276	0	9.557	0	-1	-1	-1	-1	-1	0	-1	0.276	9.557	34.627	5
FBA|RPE|AKGDH|ME1|ME2|FRMA	-1	0.276	0	9.203	0	-1	-1	-1	-1	-1	0	-1	0.276	9.203	33.344	5
FBA|RPE|AKGDH|NADTRHD|FRMA	-1	0.276	0	9.146	-1	-1	-1	-1	-1	-1	0	-1	0.276	9.146	33.138	5
FBA|RPE|AKGDH|PGK|FRMA	-1	0.276	0	18.107	0	-1	-1	-1	-1	-1	0	-1	0.276	18.107	65.605	5
FBA|RPE|AKGDH|PGM|FRMA	-1	0.276	0	16.475	0	-1	-1	-1	-1	-1	0	-1	0.276	16.475	59.692	5
FBA|RPE|AKGDH|PYK|FRMA	-1	0.276	0	9.357	0	-1	-1	-1	-1	-1	0	-1	0.276	9.357	33.902	5
FBA|RPE|ENO|FUM|FRMA	-1	0.276	0	15.768	0	-1	-1	-1	-1	-1	0	-1	0.276	15.768	57.13	5
FBA|RPE|ENO|GLUDy|FRMA	-1	0.276	0	14.35	0	-1	-1	-1	-1	-1	0	-1	0.276	14.35	51.993	5
FBA|RPE|ENO|MALS|FRMA	-1	0.276	0	14.043	0	-1	-1	-1	-1	-1	0	-1	0.276	14.043	50.88	5
FBA|RPE|ENO|MDH|FRMA	-1	0.276	0	14.596	0	-1	-1	-1	-1	-1	0	-1	0.276	14.596	52.884	5
FBA|RPE|ENO|NADTRHD|FRMA	-1	0.276	-1	13.936	-1	-1	-1	-1	-1	-1	-1	-1	0.276	13.936	50.493	5
FBA|RPE|ENO|PPS|NADTRHD	-1	0.276	-1	14.703	-1	-1	-1	-1	-1	-1	-1	-1	0.276	14.703	53.272	5
FBA|RPE|FUM|GLUDy|FRMA	-1	0.276	0	11.367	0	-1	-1	-1	-1	-1	0	-1	0.276	11.367	41.185	5
FBA|RPE|FUM|NADTRHD|FRMA	-1	0.276	0	10.905	-1	-1	-1	-1	-1	-1	0	-1	0.276	10.905	39.511	5
FBA|RPE|GAPD|FUM|FRMA	-1	0.276	0	23.096	0	-1	-1	-1	-1	-1	0	-1	0.276	23.096	83.681	5
FBA|RPE|GAPD|GLUDy|FRMA	-1	0.276	0	18.624	0	-1	-1	-1	-1	-1	0	-1	0.276	18.624	67.478	5
FBA|RPE|GAPD|MALS|FRMA	-1	0.276	0	18.372	0	-1	-1	-1	-1	-1	0	-1	0.276	18.372	66.565	5
FBA|RPE|GAPD|MDH|FRMA	-1	0.276	0	19.905	0	-1	-1	-1	-1	-1	0	-1	0.276	19.905	72.12	5
FBA|RPE|GAPD|NADTRHD|FRMA	-1	0.276	-1	21.381	-1	-1	-1	-1	-1	-1	-1	-1	0.276	21.381	77.467	5
FBA|RPE|GAPD|PPS|FRMA	-1	0.276	-1	18.063	0	-1	-1	-1	-1	-1	-1	-1	0.276	18.063	65.446	5
FBA|RPE|GAPD|PPS|NADTRHD	-1	0.276	-1	-1	-1	-1	-1	-1	-1	-1	-1	-1	0.276	0.276	1	5
FBA|RPE|GAPD|SUCOAS|FRMA	-1	0.276	0	18.107	0	-1	-1	-1	-1	-1	0	-1	0.276	18.107	65.605	5
FBA|RPE|GLUDy|NADTRHD|FRMA	-1	0.276	0	9.23	-1	-1	-1	-1	-1	-1	0	-1	0.276	9.23	33.442	5
FBA|RPE|ICL|ENO|FRMA	-1	0.276	0	14.043	0	-1	-1	-1	-1	-1	0	-1	0.276	14.043	50.88	5
FBA|RPE|ICL|GAPD|FRMA	-1	0.276	0	18.372	0	-1	-1	-1	-1	-1	0	-1	0.276	18.372	66.565	5
FBA|RPE|ICL|PGK|FRMA	-1	0.276	0	18.372	0	-1	-1	-1	-1	-1	0	-1	0.276	18.372	66.565	5
FBA|RPE|ICL|PGM|FRMA	-1	0.276	0	16.593	0	-1	-1	-1	-1	-1	0	-1	0.276	16.593	60.12	5
FBA|RPE|ICL|PPS|FRMA	-1	0.276	-1	8.98	0	-1	-1	-1	-1	-1	-1	-1	0.276	8.98	32.536	5
FBA|RPE|ICL|SUCOAS|FRMA	-1	0.276	0	10.905	0	-1	-1	-1	-1	-1	0	-1	0.276	10.905	39.511	5
FBA|RPE|MALS|SUCOAS|FRMA	-1	0.276	0	10.905	0	-1	-1	-1	-1	-1	0	-1	0.276	10.905	39.511	5
FBA|RPE|MDH|GLUDy|FRMA	-1	0.276	0	9.525	0	-1	-1	-1	-1	-1	0	-1	0.276	9.525	34.511	5
FBA|RPE|MDH|NADTRHD|FRMA	-1	0.276	0	9.205	-1	-1	-1	-1	-1	-1	0	-1	0.276	9.205	33.351	5
FBA|RPE|MDH|SUCOAS|FRMA	-1	0.276	0	9.557	0	-1	-1	-1	-1	-1	0	-1	0.276	9.557	34.627	5
FBA|RPE|ME1|ME2|MDH|FRMA	-1	0.276	0	10.905	0	-1	-1	-1	-1	-1	0	-1	0.276	10.905	39.511	5
FBA|RPE|ME1|ME2|PYK|FRMA	-1	0.276	0	11.418	0	-1	-1	-1	-1	-1	0	-1	0.276	11.418	41.37	5
FBA|RPE|ME1|ME2|PYK|NADTRHD	-1	0.276	0	7.935	-1	-1	-1	-1	-1	-1	0	-1	0.276	7.935	28.75	5
FBA|RPE|ME1|ME2|SUCOAS|FRMA	-1	0.276	0	9.203	0	-1	-1	-1	-1	-1	0	-1	0.276	9.203	33.344	5
FBA|RPE|PGK|FUM|FRMA	-1	0.276	0	23.096	0	-1	-1	-1	-1	-1	0	-1	0.276	23.096	83.681	5
FBA|RPE|PGK|GLUDy|FRMA	-1	0.276	0	18.624	0	-1	-1	-1	-1	-1	0	-1	0.276	18.624	67.478	5
FBA|RPE|PGK|MALS|FRMA	-1	0.276	0	18.372	0	-1	-1	-1	-1	-1	0	-1	0.276	18.372	66.565	5
FBA|RPE|PGK|MDH|FRMA	-1	0.276	0	19.905	0	-1	-1	-1	-1	-1	0	-1	0.276	19.905	72.12	5
FBA|RPE|PGK|NADTRHD|FRMA	-1	0.276	-1	21.381	-1	-1	-1	-1	-1	-1	-1	-1	0.276	21.381	77.467	5
FBA|RPE|PGK|PPS|FRMA	-1	0.276	-1	18.063	0	-1	-1	-1	-1	-1	-1	-1	0.276	18.063	65.446	5
FBA|RPE|PGK|PPS|NADTRHD	-1	0.276	-1	-1	-1	-1	-1	-1	-1	-1	-1	-1	0.276	0.276	1	5
FBA|RPE|PGK|SUCOAS|FRMA	-1	0.276	0	18.107	0	-1	-1	-1	-1	-1	0	-1	0.276	18.107	65.605	5
FBA|RPE|PGM|FUM|FRMA	-1	0.276	0	21.077	0	-1	-1	-1	-1	-1	0	-1	0.276	21.077	76.366	5
FBA|RPE|PGM|GLUDy|FRMA	-1	0.276	0	16.845	0	-1	-1	-1	-1	-1	0	-1	0.276	16.845	61.033	5
FBA|RPE|PGM|MALS|FRMA	-1	0.276	0	16.593	0	-1	-1	-1	-1	-1	0	-1	0.276	16.593	60.12	5
FBA|RPE|PGM|MDH|FRMA	-1	0.276	0	18.048	0	-1	-1	-1	-1	-1	0	-1	0.276	18.048	65.391	5
FBA|RPE|PGM|NADTRHD|FRMA	-1	0.276	-1	16.345	-1	-1	-1	-1	-1	-1	-1	-1	0.276	16.345	59.221	5
FBA|RPE|PGM|PPS|FRMA	-1	0.276	-1	16.284	0	-1	-1	-1	-1	-1	-1	-1	0.276	16.284	59	5
FBA|RPE|PGM|PPS|NADTRHD	-1	0.276	-1	14.703	-1	-1	-1	-1	-1	-1	-1	-1	0.276	14.703	53.272	5
FBA|RPE|PGM|SUCOAS|FRMA	-1	0.276	0	16.475	0	-1	-1	-1	-1	-1	0	-1	0.276	16.475	59.692	5
FBA|RPE|PPS|FUM|FRMA	-1	0.276	-1	10.905	0	-1	-1	-1	-1	-1	-1	-1	0.276	10.905	39.511	5
FBA|RPE|PPS|MALS|FRMA	-1	0.276	-1	8.98	0	-1	-1	-1	-1	-1	-1	-1	0.276	8.98	32.536	5
FBA|RPE|PPS|MDH|FRMA	-1	0.276	-1	9.413	0	-1	-1	-1	-1	-1	-1	-1	0.276	9.413	34.105	5
FBA|RPE|PPS|PPCK|FRMA	-1	0.276	-1	8.98	0	-1	-1	-1	-1	-1	-1	-1	0.276	8.98	32.536	5
FBA|RPE|PYK|FUM|FRMA	-1	0.276	0	11.158	0	-1	-1	-1	-1	-1	0	-1	0.276	11.158	40.428	5
FBA|RPE|PYK|GLUDy|FRMA	-1	0.276	0	9.351	0	-1	-1	-1	-1	-1	0	-1	0.276	9.351	33.88	5
FBA|RPE|PYK|MDH|NADTRHD	-1	0.276	0	7.935	-1	-1	-1	-1	-1	-1	0	-1	0.276	7.935	28.75	5
FBA|RPE|PYK|NADTRHD|FRMA	-1	0.276	0	9.066	-1	-1	-1	-1	-1	-1	0	-1	0.276	9.066	32.848	5
FBA|RPE|PYK|PPS|MDH	-1	0.276	-1	7.935	0	-1	-1	-1	-1	-1	-1	-1	0.276	7.935	28.75	5
FBA|RPE|PYK|SUCOAS|FRMA	-1	0.276	0	9.357	0	-1	-1	-1	-1	-1	0	-1	0.276	9.357	33.902	5
FBA|RPE|SUCDi|ENO|FRMA	-1	0.276	0	15.768	0	-1	-1	-1	-1	-1	0	-1	0.276	15.768	57.13	5
FBA|RPE|SUCDi|GAPD|FRMA	-1	0.276	0	23.096	0	-1	-1	-1	-1	-1	0	-1	0.276	23.096	83.681	5
FBA|RPE|SUCDi|GLUDy|FRMA	-1	0.276	0	11.367	0	-1	-1	-1	-1	-1	0	-1	0.276	11.367	41.185	5
FBA|RPE|SUCDi|NADTRHD|FRMA	-1	0.276	0	10.905	-1	-1	-1	-1	-1	-1	0	-1	0.276	10.905	39.511	5
FBA|RPE|SUCDi|PGK|FRMA	-1	0.276	0	23.096	0	-1	-1	-1	-1	-1	0	-1	0.276	23.096	83.681	5
FBA|RPE|SUCDi|PGM|FRMA	-1	0.276	0	21.077	0	-1	-1	-1	-1	-1	0	-1	0.276	21.077	76.366	5
FBA|RPE|SUCDi|PPS|FRMA	-1	0.276	-1	10.905	0	-1	-1	-1	-1	-1	-1	-1	0.276	10.905	39.511	5
FBA|RPE|SUCDi|PYK|FRMA	-1	0.276	0	11.158	0	-1	-1	-1	-1	-1	0	-1	0.276	11.158	40.428	5
FBA|RPE|SUCOAS|GLUDy|FRMA	-1	0.276	0	9.424	0	-1	-1	-1	-1	-1	0	-1	0.276	9.424	34.145	5
FBA|RPE|SUCOAS|NADTRHD|FRMA	-1	0.276	0	9.146	-1	-1	-1	-1	-1	-1	0	-1	0.276	9.146	33.138	5
FBP|RPE|AKGDH|GAPD|FRMA	-1	0.276	0	18.107	0	-1	-1	-1	-1	-1	0	-1	0.276	18.107	65.605	5
FBP|RPE|AKGDH|GLUDy|FRMA	-1	0.276	0	9.186	0	-1	-1	-1	-1	-1	0	-1	0.276	9.186	33.283	5
FBP|RPE|AKGDH|ICL|FRMA	-1	0.276	0	10.452	0	-1	-1	-1	-1	-1	0	-1	0.276	10.452	37.87	5
FBP|RPE|AKGDH|MALS|FRMA	-1	0.276	0	10.452	0	-1	-1	-1	-1	-1	0	-1	0.276	10.452	37.87	5
FBP|RPE|AKGDH|MDH|FRMA	-1	0.276	0	9.116	0	-1	-1	-1	-1	-1	0	-1	0.276	9.116	33.029	5
FBP|RPE|AKGDH|ME1|ME2|FRMA	-1	0.276	0	8.959	0	-1	-1	-1	-1	-1	0	-1	0.276	8.959	32.46	5
FBP|RPE|AKGDH|PFK|FRMA	-1	0.276	0	9.146	0	-1	-1	-1	-1	-1	0	-1	0.276	9.146	33.138	5
FBP|RPE|AKGDH|PGK|FRMA	-1	0.276	0	18.107	0	-1	-1	-1	-1	-1	0	-1	0.276	18.107	65.605	5
FBP|RPE|AKGDH|PGL|FRMA	-1	0.276	0	8.916	-1	-1	-1	-1	-1	-1	0	-1	0.276	8.916	32.304	5
FBP|RPE|AKGDH|PGM|FRMA	-1	0.276	0	16.475	0	-1	-1	-1	-1	-1	0	-1	0.276	16.475	59.692	5
FBP|RPE|AKGDH|PYK|FRMA	-1	0.276	0	9.357	0	-1	-1	-1	-1	-1	0	-1	0.276	9.357	33.902	5
FBP|RPE|ENO|FUM|FRMA	-1	0.276	0	15.768	0	-1	-1	-1	-1	-1	0	-1	0.276	15.768	57.13	5
FBP|RPE|ENO|GLUDy|FRMA	-1	0.276	0	14.35	0	-1	-1	-1	-1	-1	0	-1	0.276	14.35	51.993	5
FBP|RPE|ENO|MALS|FRMA	-1	0.276	0	14.043	0	-1	-1	-1	-1	-1	0	-1	0.276	14.043	50.88	5
FBP|RPE|ENO|MDH|FRMA	-1	0.276	0	14.596	0	-1	-1	-1	-1	-1	0	-1	0.276	14.596	52.884	5
FBP|RPE|ENO|NADTRHD|FRMA	-1	0.276	0	13.936	-1	-1	-1	-1	-1	-1	0	-1	0.276	13.936	50.493	5
FBP|RPE|ENO|PPS|NADTRHD	-1	0.276	-1	14.703	-1	-1	-1	-1	-1	-1	-1	-1	0.276	14.703	53.272	5
FBP|RPE|FUM|GLUDy|FRMA	-1	0.276	0	10.895	0	-1	-1	-1	-1	-1	0	-1	0.276	10.895	39.475	5
FBP|RPE|GAPD|FUM|FRMA	-1	0.276	0	23.096	0	-1	-1	-1	-1	-1	0	-1	0.276	23.096	83.681	5
FBP|RPE|GAPD|GLUDy|FRMA	-1	0.276	0	18.624	0	-1	-1	-1	-1	-1	0	-1	0.276	18.624	67.478	5
FBP|RPE|GAPD|MALS|FRMA	-1	0.276	0	18.372	0	-1	-1	-1	-1	-1	0	-1	0.276	18.372	66.565	5
FBP|RPE|GAPD|MDH|FRMA	-1	0.276	0	19.905	0	-1	-1	-1	-1	-1	0	-1	0.276	19.905	72.12	5
FBP|RPE|GAPD|NADTRHD|FRMA	-1	0.276	-1	21.381	-1	-1	-1	-1	-1	-1	-1	-1	0.276	21.381	77.467	5
FBP|RPE|GAPD|PPS|FRMA	-1	0.276	-1	18.063	0	-1	-1	-1	-1	-1	-1	-1	0.276	18.063	65.446	5
FBP|RPE|GAPD|PPS|NADTRHD	-1	0.276	-1	-1	-1	-1	-1	-1	-1	-1	-1	-1	0.276	0.276	1	5
FBP|RPE|GAPD|SUCOAS|FRMA	-1	0.276	0	18.107	0	-1	-1	-1	-1	-1	0	-1	0.276	18.107	65.605	5
FBP|RPE|ICL|ENO|FRMA	-1	0.276	0	14.043	0	-1	-1	-1	-1	-1	0	-1	0.276	14.043	50.88	5
FBP|RPE|ICL|GAPD|FRMA	-1	0.276	0	18.372	0	-1	-1	-1	-1	-1	0	-1	0.276	18.372	66.565	5
FBP|RPE|ICL|PFK|PPS	-1	0.276	-1	6.7	0	-1	-1	-1	-1	-1	-1	-1	0.276	6.7	24.275	5
FBP|RPE|ICL|PGK|FRMA	-1	0.276	0	18.372	0	-1	-1	-1	-1	-1	0	-1	0.276	18.372	66.565	5
FBP|RPE|ICL|PGM|FRMA	-1	0.276	0	16.593	0	-1	-1	-1	-1	-1	0	-1	0.276	16.593	60.12	5
FBP|RPE|ICL|SUCOAS|FRMA	-1	0.276	0	10.452	0	-1	-1	-1	-1	-1	0	-1	0.276	10.452	37.87	5
FBP|RPE|MALS|SUCOAS|FRMA	-1	0.276	0	10.452	0	-1	-1	-1	-1	-1	0	-1	0.276	10.452	37.87	5
FBP|RPE|MDH|GLUDy|FRMA	-1	0.276	0	9.134	0	-1	-1	-1	-1	-1	0	-1	0.276	9.134	33.094	5
FBP|RPE|MDH|SUCOAS|FRMA	-1	0.276	0	9.116	0	-1	-1	-1	-1	-1	0	-1	0.276	9.116	33.029	5
FBP|RPE|ME1|ME2|MDH|FRMA	-1	0.276	0	10.452	0	-1	-1	-1	-1	-1	0	-1	0.276	10.452	37.87	5
FBP|RPE|ME1|ME2|PYK|FRMA	-1	0.276	0	11.418	0	-1	-1	-1	-1	-1	0	-1	0.276	11.418	41.37	5
FBP|RPE|ME1|ME2|PYK|NADTRHD	-1	0.276	0	7.935	-1	-1	-1	-1	-1	-1	0	-1	0.276	7.935	28.75	5
FBP|RPE|ME1|ME2|PYK|PGL	-1	0.276	0	-1	-1	-1	-1	-1	-1	-1	0	-1	0.276	0.276	1	5
FBP|RPE|ME1|ME2|SUCOAS|FRMA	-1	0.276	0	8.959	0	-1	-1	-1	-1	-1	0	-1	0.276	8.959	32.46	5
FBP|RPE|PFK|FUM|FRMA	-1	0.276	0	10.905	0	-1	-1	-1	-1	-1	0	-1	0.276	10.905	39.511	5
FBP|RPE|PFK|GLUDy|FRMA	-1	0.276	0	9.23	0	-1	-1	-1	-1	-1	0	-1	0.276	9.23	33.442	5
FBP|RPE|PFK|MDH|FRMA	-1	0.276	0	9.205	0	-1	-1	-1	-1	-1	0	-1	0.276	9.205	33.351	5
FBP|RPE|PFK|NADTRHD|FRMA	-1	0.276	0	8.98	-1	-1	-1	-1	-1	-1	0	-1	0.276	8.98	32.536	5
FBP|RPE|PFK|PPS|FUM	-1	0.276	-1	6.7	0	-1	-1	-1	-1	-1	-1	-1	0.276	6.7	24.275	5
FBP|RPE|PFK|PPS|MALS	-1	0.276	-1	6.7	0	-1	-1	-1	-1	-1	-1	-1	0.276	6.7	24.275	5
FBP|RPE|PFK|PPS|MDH	-1	0.276	-1	6.7	0	-1	-1	-1	-1	-1	-1	-1	0.276	6.7	24.275	5
FBP|RPE|PFK|PPS|PPCK	-1	0.276	-1	6.7	0	-1	-1	-1	-1	-1	-1	-1	0.276	6.7	24.275	5
FBP|RPE|PFK|SUCOAS|FRMA	-1	0.276	0	9.146	0	-1	-1	-1	-1	-1	0	-1	0.276	9.146	33.138	5
FBP|RPE|PGK|FUM|FRMA	-1	0.276	0	23.096	0	-1	-1	-1	-1	-1	0	-1	0.276	23.096	83.681	5
FBP|RPE|PGK|GLUDy|FRMA	-1	0.276	0	18.624	0	-1	-1	-1	-1	-1	0	-1	0.276	18.624	67.478	5
FBP|RPE|PGK|MALS|FRMA	-1	0.276	0	18.372	0	-1	-1	-1	-1	-1	0	-1	0.276	18.372	66.565	5
FBP|RPE|PGK|MDH|FRMA	-1	0.276	0	19.905	0	-1	-1	-1	-1	-1	0	-1	0.276	19.905	72.12	5
FBP|RPE|PGK|NADTRHD|FRMA	-1	0.276	-1	21.381	-1	-1	-1	-1	-1	-1	-1	-1	0.276	21.381	77.467	5
FBP|RPE|PGK|PPS|FRMA	-1	0.276	-1	18.063	0	-1	-1	-1	-1	-1	-1	-1	0.276	18.063	65.446	5
FBP|RPE|PGK|PPS|NADTRHD	-1	0.276	-1	-1	-1	-1	-1	-1	-1	-1	-1	-1	0.276	0.276	1	5
FBP|RPE|PGK|SUCOAS|FRMA	-1	0.276	0	18.107	0	-1	-1	-1	-1	-1	0	-1	0.276	18.107	65.605	5
FBP|RPE|PGL|FUM|FRMA	-1	0.276	0	10.452	-1	-1	-1	-1	-1	-1	0	-1	0.276	10.452	37.87	5
FBP|RPE|PGL|GLUDy|FRMA	-1	0.276	0	9.019	-1	-1	-1	-1	-1	-1	0	-1	0.276	9.019	32.678	5
FBP|RPE|PGL|MDH|FRMA	-1	0.276	0	8.877	-1	-1	-1	-1	-1	-1	0	-1	0.276	8.877	32.163	5
FBP|RPE|PGL|SUCOAS|FRMA	-1	0.276	0	8.916	-1	-1	-1	-1	-1	-1	0	-1	0.276	8.916	32.304	5
FBP|RPE|PGM|FUM|FRMA	-1	0.276	0	21.077	0	-1	-1	-1	-1	-1	0	-1	0.276	21.077	76.366	5
FBP|RPE|PGM|GLUDy|FRMA	-1	0.276	0	16.845	0	-1	-1	-1	-1	-1	0	-1	0.276	16.845	61.033	5
FBP|RPE|PGM|MALS|FRMA	-1	0.276	0	16.593	0	-1	-1	-1	-1	-1	0	-1	0.276	16.593	60.12	5
FBP|RPE|PGM|MDH|FRMA	-1	0.276	0	18.048	0	-1	-1	-1	-1	-1	0	-1	0.276	18.048	65.391	5
FBP|RPE|PGM|NADTRHD|FRMA	-1	0.276	-1	16.345	-1	-1	-1	-1	-1	-1	-1	-1	0.276	16.345	59.221	5
FBP|RPE|PGM|PPS|FRMA	-1	0.276	-1	16.284	0	-1	-1	-1	-1	-1	-1	-1	0.276	16.284	59	5
FBP|RPE|PGM|PPS|NADTRHD	-1	0.276	-1	14.703	-1	-1	-1	-1	-1	-1	-1	-1	0.276	14.703	53.272	5
FBP|RPE|PGM|SUCOAS|FRMA	-1	0.276	0	16.475	0	-1	-1	-1	-1	-1	0	-1	0.276	16.475	59.692	5
FBP|RPE|PYK|FUM|FRMA	-1	0.276	0	11.158	0	-1	-1	-1	-1	-1	0	-1	0.276	11.158	40.428	5
FBP|RPE|PYK|GLUDy|FRMA	-1	0.276	0	9.351	0	-1	-1	-1	-1	-1	0	-1	0.276	9.351	33.88	5
FBP|RPE|PYK|MDH|NADTRHD	-1	0.276	0	7.935	-1	-1	-1	-1	-1	-1	0	-1	0.276	7.935	28.75	5
FBP|RPE|PYK|PGL|FRMA	-1	0.276	0	9.066	-1	-1	-1	-1	-1	-1	0	-1	0.276	9.066	32.848	5
FBP|RPE|PYK|PGL|MDH	-1	0.276	0	-1	-1	-1	-1	-1	-1	-1	0	-1	0.276	0.276	1	5
FBP|RPE|PYK|SUCOAS|FRMA	-1	0.276	0	9.357	0	-1	-1	-1	-1	-1	0	-1	0.276	9.357	33.902	5
FBP|RPE|SUCDi|ENO|FRMA	-1	0.276	0	15.768	0	-1	-1	-1	-1	-1	0	-1	0.276	15.768	57.13	5
FBP|RPE|SUCDi|GAPD|FRMA	-1	0.276	0	23.096	0	-1	-1	-1	-1	-1	0	-1	0.276	23.096	83.681	5
FBP|RPE|SUCDi|GLUDy|FRMA	-1	0.276	0	10.895	0	-1	-1	-1	-1	-1	0	-1	0.276	10.895	39.475	5
FBP|RPE|SUCDi|PFK|FRMA	-1	0.276	0	10.905	0	-1	-1	-1	-1	-1	0	-1	0.276	10.905	39.511	5
FBP|RPE|SUCDi|PFK|PPS	-1	0.276	-1	6.7	0	-1	-1	-1	-1	-1	-1	-1	0.276	6.7	24.275	5
FBP|RPE|SUCDi|PGK|FRMA	-1	0.276	0	23.096	0	-1	-1	-1	-1	-1	0	-1	0.276	23.096	83.681	5
FBP|RPE|SUCDi|PGL|FRMA	-1	0.276	0	10.452	-1	-1	-1	-1	-1	-1	0	-1	0.276	10.452	37.87	5
FBP|RPE|SUCDi|PGM|FRMA	-1	0.276	0	21.077	0	-1	-1	-1	-1	-1	0	-1	0.276	21.077	76.366	5
FBP|RPE|SUCDi|PYK|FRMA	-1	0.276	0	11.158	0	-1	-1	-1	-1	-1	0	-1	0.276	11.158	40.428	5
FBP|RPE|SUCOAS|GLUDy|FRMA	-1	0.276	0	9.186	0	-1	-1	-1	-1	-1	0	-1	0.276	9.186	33.283	5
FBP|TPI|RPE|AKGDH|FRMA	-1	0.276	0	9.146	0	-1	-1	-1	-1	-1	0	-1	0.276	9.146	33.138	5
FBP|TPI|RPE|FUM|FRMA	-1	0.276	0	10.905	0	-1	-1	-1	-1	-1	0	-1	0.276	10.905	39.511	5
FBP|TPI|RPE|GLUDy|FRMA	-1	0.276	0	9.23	0	-1	-1	-1	-1	-1	0	-1	0.276	9.23	33.442	5
FBP|TPI|RPE|MDH|FRMA	-1	0.276	0	9.205	0	-1	-1	-1	-1	-1	0	-1	0.276	9.205	33.351	5
FBP|TPI|RPE|SUCDi|FRMA	-1	0.276	0	10.905	0	-1	-1	-1	-1	-1	0	-1	0.276	10.905	39.511	5
FBP|TPI|RPE|SUCOAS|FRMA	-1	0.276	0	9.146	0	-1	-1	-1	-1	-1	0	-1	0.276	9.146	33.138	5
TPI|RPE|AKGDH|GLUDy|FRMA	-1	0.276	0	9.424	0	-1	-1	-1	-1	-1	0	0	0.276	9.424	34.145	5
TPI|RPE|AKGDH|ICL|FRMA	-1	0.276	0	10.905	0	-1	-1	-1	-1	-1	0	0	0.276	10.905	39.511	5
TPI|RPE|AKGDH|MALS|FRMA	-1	0.276	0	10.905	0	-1	-1	-1	-1	-1	0	0	0.276	10.905	39.511	5
TPI|RPE|AKGDH|MDH|FRMA	-1	0.276	0	9.557	0	-1	-1	-1	-1	-1	0	0	0.276	9.557	34.627	5
TPI|RPE|AKGDH|ME1|ME2|FRMA	-1	0.276	0	9.203	0	-1	-1	-1	-1	-1	0	0	0.276	9.203	33.344	5
TPI|RPE|AKGDH|NADTRHD|FRMA	-1	0.276	0	9.146	-1	-1	-1	-1	-1	-1	0	-1	0.276	9.146	33.138	5
TPI|RPE|AKGDH|PGL|FRMA	-1	0.276	0	17.335	-1	-1	-1	-1	-1	-1	0	-1	0.276	17.335	62.808	5
TPI|RPE|AKGDH|PYK|FRMA	-1	0.276	0	9.357	0	-1	-1	-1	-1	-1	0	0	0.276	9.357	33.902	5
TPI|RPE|ENO|FUM|FRMA	-1	0.276	0	15.768	0	-1	-1	-1	-1	-1	0	-1	0.276	15.768	57.13	5
TPI|RPE|ENO|GLUDy|FRMA	-1	0.276	0	14.35	0	-1	-1	-1	-1	-1	0	-1	0.276	14.35	51.993	5
TPI|RPE|ENO|MALS|FRMA	-1	0.276	0	14.043	0	-1	-1	-1	-1	-1	0	-1	0.276	14.043	50.88	5
TPI|RPE|ENO|MDH|FRMA	-1	0.276	0	14.596	0	-1	-1	-1	-1	-1	0	-1	0.276	14.596	52.884	5
TPI|RPE|ENO|NADTRHD|FRMA	-1	0.276	-1	13.936	-1	-1	-1	-1	-1	-1	-1	-1	0.276	13.936	50.493	5
TPI|RPE|ENO|PPS|NADTRHD	-1	0.276	-1	14.703	-1	-1	-1	-1	-1	-1	-1	-1	0.276	14.703	53.272	5
TPI|RPE|FUM|GLUDy|FRMA	-1	0.276	0	11.367	0	-1	-1	-1	-1	-1	0	0	0.276	11.367	41.185	5
TPI|RPE|FUM|NADTRHD|FRMA	-1	0.276	0	10.905	-1	-1	-1	-1	-1	-1	0	-1	0.276	10.905	39.511	5
TPI|RPE|GLUDy|NADTRHD|FRMA	-1	0.276	0	9.23	-1	-1	-1	-1	-1	-1	0	-1	0.276	9.23	33.442	5
TPI|RPE|ICL|ENO|FRMA	-1	0.276	0	14.043	0	-1	-1	-1	-1	-1	0	-1	0.276	14.043	50.88	5
TPI|RPE|ICL|PGL|PPS	-1	0.276	-1	13.124	-1	-1	-1	-1	-1	-1	-1	-1	0.276	13.124	47.551	5
TPI|RPE|ICL|PPS|FRMA	-1	0.276	-1	8.98	0	-1	-1	-1	-1	-1	-1	-1	0.276	8.98	32.536	5
TPI|RPE|ICL|SUCOAS|FRMA	-1	0.276	0	10.905	0	-1	-1	-1	-1	-1	0	0	0.276	10.905	39.511	5
TPI|RPE|MALS|SUCOAS|FRMA	-1	0.276	0	10.905	0	-1	-1	-1	-1	-1	0	0	0.276	10.905	39.511	5
TPI|RPE|MDH|GLUDy|FRMA	-1	0.276	0	9.525	0	-1	-1	-1	-1	-1	0	0	0.276	9.525	34.511	5
TPI|RPE|MDH|NADTRHD|FRMA	-1	0.276	0	9.205	-1	-1	-1	-1	-1	-1	0	-1	0.276	9.205	33.351	5
TPI|RPE|MDH|SUCOAS|FRMA	-1	0.276	0	9.557	0	-1	-1	-1	-1	-1	0	0	0.276	9.557	34.627	5
TPI|RPE|ME1|ME2|MDH|FRMA	-1	0.276	0	10.905	0	-1	-1	-1	-1	-1	0	0	0.276	10.905	39.511	5
TPI|RPE|ME1|ME2|PYK|FRMA	-1	0.276	0	11.418	0	-1	-1	-1	-1	-1	0	0	0.276	11.418	41.37	5
TPI|RPE|ME1|ME2|PYK|NADTRHD	-1	0.276	0	7.935	-1	-1	-1	-1	-1	-1	0	0	0.276	7.935	28.75	5
TPI|RPE|ME1|ME2|PYK|PGL	-1	0.276	0	-1	-1	-1	-1	-1	-1	-1	0	-1	0.276	0.276	1	5
TPI|RPE|ME1|ME2|SUCOAS|FRMA	-1	0.276	0	9.203	0	-1	-1	-1	-1	-1	0	0	0.276	9.203	33.344	5
TPI|RPE|PGL|FUM|FRMA	-1	0.276	0	20.205	-1	-1	-1	-1	-1	-1	0	-1	0.276	20.205	73.207	5
TPI|RPE|PGL|GLUDy|FRMA	-1	0.276	0	17.56	-1	-1	-1	-1	-1	-1	0	-1	0.276	17.56	63.623	5
TPI|RPE|PGL|MDH|FRMA	-1	0.276	0	17.269	-1	-1	-1	-1	-1	-1	0	-1	0.276	17.269	62.569	5
TPI|RPE|PGL|PPS|FUM	-1	0.276	-1	13.124	-1	-1	-1	-1	-1	-1	-1	-1	0.276	13.124	47.551	5
TPI|RPE|PGL|PPS|MALS	-1	0.276	-1	13.124	-1	-1	-1	-1	-1	-1	-1	-1	0.276	13.124	47.551	5
TPI|RPE|PGL|PPS|MDH	-1	0.276	-1	13.124	-1	-1	-1	-1	-1	-1	-1	-1	0.276	13.124	47.551	5
TPI|RPE|PGL|PPS|PPCK	-1	0.276	-1	13.124	-1	-1	-1	-1	-1	-1	-1	-1	0.276	13.124	47.551	5
TPI|RPE|PGL|SUCOAS|FRMA	-1	0.276	0	17.335	-1	-1	-1	-1	-1	-1	0	-1	0.276	17.335	62.808	5
TPI|RPE|PPS|FUM|FRMA	-1	0.276	-1	10.905	0	-1	-1	-1	-1	-1	-1	-1	0.276	10.905	39.511	5
TPI|RPE|PPS|MALS|FRMA	-1	0.276	-1	8.98	0	-1	-1	-1	-1	-1	-1	-1	0.276	8.98	32.536	5
TPI|RPE|PPS|MDH|FRMA	-1	0.276	-1	9.413	0	-1	-1	-1	-1	-1	-1	-1	0.276	9.413	34.105	5
TPI|RPE|PPS|PPCK|FRMA	-1	0.276	-1	8.98	0	-1	-1	-1	-1	-1	-1	-1	0.276	8.98	32.536	5
TPI|RPE|PYK|FUM|FRMA	-1	0.276	0	11.158	0	-1	-1	-1	-1	-1	0	0	0.276	11.158	40.428	5
TPI|RPE|PYK|GLUDy|FRMA	-1	0.276	0	9.351	0	-1	-1	-1	-1	-1	0	0	0.276	9.351	33.88	5
TPI|RPE|PYK|MDH|NADTRHD	-1	0.276	0	7.935	-1	-1	-1	-1	-1	-1	0	0	0.276	7.935	28.75	5
TPI|RPE|PYK|NADTRHD|FRMA	-1	0.276	0	9.066	-1	-1	-1	-1	-1	-1	0	-1	0.276	9.066	32.848	5
TPI|RPE|PYK|PGL|FRMA	-1	0.276	0	17.643	-1	-1	-1	-1	-1	-1	0	-1	0.276	17.643	63.924	5
TPI|RPE|PYK|PGL|MDH	-1	0.276	0	-1	-1	-1	-1	-1	-1	-1	0	-1	0.276	0.276	1	5
TPI|RPE|PYK|PPS|MDH	-1	0.276	-1	7.935	0	-1	-1	-1	-1	-1	-1	-1	0.276	7.935	28.75	5
TPI|RPE|PYK|SUCOAS|FRMA	-1	0.276	0	9.357	0	-1	-1	-1	-1	-1	0	0	0.276	9.357	33.902	5
TPI|RPE|SUCDi|ENO|FRMA	-1	0.276	0	15.768	0	-1	-1	-1	-1	-1	0	-1	0.276	15.768	57.13	5
TPI|RPE|SUCDi|GLUDy|FRMA	-1	0.276	0	11.367	0	-1	-1	-1	-1	-1	0	0	0.276	11.367	41.185	5
TPI|RPE|SUCDi|NADTRHD|FRMA	-1	0.276	0	10.905	-1	-1	-1	-1	-1	-1	0	-1	0.276	10.905	39.511	5
TPI|RPE|SUCDi|PGL|FRMA	-1	0.276	0	20.205	-1	-1	-1	-1	-1	-1	0	-1	0.276	20.205	73.207	5
TPI|RPE|SUCDi|PGL|PPS	-1	0.276	-1	13.124	-1	-1	-1	-1	-1	-1	-1	-1	0.276	13.124	47.551	5
TPI|RPE|SUCDi|PPS|FRMA	-1	0.276	-1	10.905	0	-1	-1	-1	-1	-1	-1	-1	0.276	10.905	39.511	5
TPI|RPE|SUCDi|PYK|FRMA	-1	0.276	0	11.158	0	-1	-1	-1	-1	-1	0	0	0.276	11.158	40.428	5
TPI|RPE|SUCOAS|GLUDy|FRMA	-1	0.276	0	9.424	0	-1	-1	-1	-1	-1	0	0	0.276	9.424	34.145	5
TPI|RPE|SUCOAS|NADTRHD|FRMA	-1	0.276	0	9.146	-1	-1	-1	-1	-1	-1	0	-1	0.276	9.146	33.138	5
RPI|ICL|NADTRHD|FRMA	-1	0	0	-1	11.312	0	-1	0	0	0.429	0	0	0.429	11.312	26.368	4
RPI|MALS|NADTRHD|FRMA	-1	0	0	-1	11.312	0	-1	0	0	0.429	0	0	0.429	11.312	26.368	4
RPI|EDD|EDA|ICL|NADTRHD|FRMA	-1	9.768	0	-1	11.312	0	-1	0	0	0.429	0	0	0.429	11.312	26.368	5
RPI|EDD|EDA|MALS|NADTRHD|FRMA	-1	9.768	0	-1	11.312	0	-1	0	0	0.429	0	0	0.429	11.312	26.368	5
RPI|ICL|PFK|NADTRHD|FRMA	-1	0	0	-1	11.525	0	-1	0	0	0.429	0	0	0.429	11.525	26.865	5
RPI|ICL|PPS|NADTRHD|FRMA	-1	0	0	-1	11.312	0	-1	-1	0	0.429	0	0	0.429	11.312	26.368	5
RPI|ICL|PYK|NADTRHD|FRMA	-1	0	0	-1	11.595	0	-1	0	0	0.429	0	0	0.429	11.595	27.028	5
RPI|PFK|MALS|NADTRHD|FRMA	-1	0	0	-1	11.525	0	-1	0	0	0.429	0	0	0.429	11.525	26.865	5
RPI|PPS|MALS|NADTRHD|FRMA	-1	0	0	-1	11.312	0	-1	-1	0	0.429	0	0	0.429	11.312	26.368	5
RPI|PYK|MALS|NADTRHD|FRMA	-1	0	0	-1	11.595	0	-1	0	0	0.429	0	0	0.429	11.595	27.028	5
FBA|TALA|PGI	-1	-1	0.432	-1	-1	-1	-1	-1	-1	-1	-1	-1	0.432	0.432	1	3
FBA|TKT1|PGI	-1	-1	0.432	-1	-1	-1	-1	-1	-1	-1	-1	-1	0.432	0.432	1	3
FBP|TALA|PGI	-1	-1	0.432	-1	-1	-1	-1	-1	-1	-1	-1	-1	0.432	0.432	1	3
FBP|TKT1|PGI	-1	-1	0.432	-1	-1	-1	-1	-1	-1	-1	-1	-1	0.432	0.432	1	3
TPI|TALA|PGI	-1	-1	0.432	-1	-1	-1	-1	-1	-1	-1	-1	-1	0.432	0.432	1	3
TPI|TKT1|PGI	-1	-1	0.432	-1	-1	-1	-1	-1	-1	-1	-1	-1	0.432	0.432	1	3
FBA|TALA	-1	0.637	0	7.151	7.151	-1	-1	-1	-1	-1	0	-1	0.637	7.151	11.226	2
FBA|TKT1	-1	0.637	0	7.151	7.151	-1	-1	-1	-1	-1	0	-1	0.637	7.151	11.226	2
FBP|TALA	-1	0.637	0	7.151	7.151	-1	-1	-1	-1	-1	0	-1	0.637	7.151	11.226	2
FBP|TKT1	-1	0.637	0	7.151	7.151	-1	-1	-1	-1	-1	0	-1	0.637	7.151	11.226	2
TPI|TALA	-1	0.637	0	7.151	7.151	-1	-1	-1	-1	-1	0	0	0.637	7.151	11.226	2
TPI|TKT1	-1	0.637	0	7.151	7.151	-1	-1	-1	-1	-1	0	0	0.637	7.151	11.226	2
FBA|RPE|TALA	-1	0.637	0	7.151	-1	-1	-1	-1	-1	-1	0	-1	0.637	7.151	11.226	3
FBA|RPE|TKT1	-1	0.637	0	7.151	-1	-1	-1	-1	-1	-1	0	-1	0.637	7.151	11.226	3
FBA|TALA|ENO	-1	0.637	0	11.68	11.68	-1	-1	-1	-1	-1	0	-1	0.637	11.68	18.336	3
FBA|TALA|FRMA	-1	0.637	0	9.406	9.406	-1	-1	-1	-1	-1	0	-1	0.637	9.406	14.766	3
FBA|TALA|GAPD	-1	0.637	0	13.176	13.176	-1	-1	-1	-1	-1	0	-1	0.637	13.176	20.684	3
FBA|TALA|PGK	-1	0.637	0	13.176	13.176	-1	-1	-1	-1	-1	0	-1	0.637	13.176	20.684	3
FBA|TALA|PGL	-1	0.637	-1	-1	-1	-1	-1	-1	-1	-1	-1	-1	0.637	0.637	1	3
FBA|TALA|PGM	-1	0.637	0	11.68	11.68	-1	-1	-1	-1	-1	0	-1	0.637	11.68	18.336	3
FBA|TKT1|ENO	-1	0.637	0	11.68	11.68	-1	-1	-1	-1	-1	0	-1	0.637	11.68	18.336	3
FBA|TKT1|FRMA	-1	0.637	0	9.406	9.406	-1	-1	-1	-1	-1	0	-1	0.637	9.406	14.766	3
FBA|TKT1|GAPD	-1	0.637	0	13.176	13.176	-1	-1	-1	-1	-1	0	-1	0.637	13.176	20.684	3
FBA|TKT1|PGK	-1	0.637	0	13.176	13.176	-1	-1	-1	-1	-1	0	-1	0.637	13.176	20.684	3
FBA|TKT1|PGL	-1	0.637	-1	-1	-1	-1	-1	-1	-1	-1	-1	-1	0.637	0.637	1	3
FBA|TKT1|PGM	-1	0.637	0	11.68	11.68	-1	-1	-1	-1	-1	0	-1	0.637	11.68	18.336	3
FBP|RPE|TALA	-1	0.637	0	7.151	-1	-1	-1	-1	-1	-1	0	-1	0.637	7.151	11.226	3
FBP|RPE|TKT1	-1	0.637	0	7.151	-1	-1	-1	-1	-1	-1	0	-1	0.637	7.151	11.226	3
FBP|TALA|ENO	-1	0.637	0	11.68	11.68	-1	-1	-1	-1	-1	0	-1	0.637	11.68	18.336	3
FBP|TALA|FRMA	-1	0.637	0	9.199	9.199	-1	-1	-1	-1	-1	0	-1	0.637	9.199	14.441	3
FBP|TALA|GAPD	-1	0.637	0	13.176	13.176	-1	-1	-1	-1	-1	0	-1	0.637	13.176	20.684	3
FBP|TALA|PGK	-1	0.637	0	13.176	13.176	-1	-1	-1	-1	-1	0	-1	0.637	13.176	20.684	3
FBP|TALA|PGL	-1	0.637	-1	7.151	7.151	-1	-1	-1	-1	-1	-1	-1	0.637	7.151	11.226	3
FBP|TALA|PGM	-1	0.637	0	11.68	11.68	-1	-1	-1	-1	-1	0	-1	0.637	11.68	18.336	3
FBP|TKT1|ENO	-1	0.637	0	11.68	11.68	-1	-1	-1	-1	-1	0	-1	0.637	11.68	18.336	3
FBP|TKT1|FRMA	-1	0.637	0	9.199	9.199	-1	-1	-1	-1	-1	0	-1	0.637	9.199	14.441	3
FBP|TKT1|GAPD	-1	0.637	0	13.176	13.176	-1	-1	-1	-1	-1	0	-1	0.637	13.176	20.684	3
FBP|TKT1|PGK	-1	0.637	0	13.176	13.176	-1	-1	-1	-1	-1	0	-1	0.637	13.176	20.684	3
FBP|TKT1|PGL	-1	0.637	-1	7.151	7.151	-1	-1	-1	-1	-1	-1	-1	0.637	7.151	11.226	3
FBP|TKT1|PGM	-1	0.637	0	11.68	11.68	-1	-1	-1	-1	-1	0	-1	0.637	11.68	18.336	3
TPI|RPE|TALA	-1	0.637	0	7.151	-1	-1	-1	-1	-1	-1	0	0	0.637	7.151	11.226	3
TPI|RPE|TKT1	-1	0.637	0	7.151	-1	-1	-1	-1	-1	-1	0	0	0.637	7.151	11.226	3
TPI|TALA|ENO	-1	0.637	0	11.68	11.68	-1	-1	-1	-1	-1	0	-1	0.637	11.68	18.336	3
TPI|TALA|FRMA	-1	0.637	0	9.406	9.406	-1	-1	-1	-1	-1	0	0	0.637	9.406	14.766	3
TPI|TALA|PGL	-1	0.637	-1	13.666	13.666	-1	-1	-1	-1	-1	-1	-1	0.637	13.666	21.454	3
TPI|TKT1|ENO	-1	0.637	0	11.68	11.68	-1	-1	-1	-1	-1	0	-1	0.637	11.68	18.336	3
TPI|TKT1|FRMA	-1	0.637	0	9.406	9.406	-1	-1	-1	-1	-1	0	0	0.637	9.406	14.766	3
TPI|TKT1|PGL	-1	0.637	-1	13.666	13.666	-1	-1	-1	-1	-1	-1	-1	0.637	13.666	21.454	3
FBA|RPE|TALA|ENO	-1	0.637	0	11.68	-1	-1	-1	-1	-1	-1	0	-1	0.637	11.68	18.336	4
FBA|RPE|TALA|FRMA	-1	0.637	0	9.406	-1	-1	-1	-1	-1	-1	0	-1	0.637	9.406	14.766	4
FBA|RPE|TALA|GAPD	-1	0.637	0	13.176	-1	-1	-1	-1	-1	-1	0	-1	0.637	13.176	20.684	4
FBA|RPE|TALA|PGK	-1	0.637	0	13.176	-1	-1	-1	-1	-1	-1	0	-1	0.637	13.176	20.684	4
FBA|RPE|TALA|PGM	-1	0.637	0	11.68	-1	-1	-1	-1	-1	-1	0	-1	0.637	11.68	18.336	4
FBA|RPE|TKT1|ENO	-1	0.637	0	11.68	-1	-1	-1	-1	-1	-1	0	-1	0.637	11.68	18.336	4
FBA|RPE|TKT1|FRMA	-1	0.637	0	9.406	-1	-1	-1	-1	-1	-1	0	-1	0.637	9.406	14.766	4
FBA|RPE|TKT1|GAPD	-1	0.637	0	13.176	-1	-1	-1	-1	-1	-1	0	-1	0.637	13.176	20.684	4
FBA|RPE|TKT1|PGK	-1	0.637	0	13.176	-1	-1	-1	-1	-1	-1	0	-1	0.637	13.176	20.684	4
FBA|RPE|TKT1|PGM	-1	0.637	0	11.68	-1	-1	-1	-1	-1	-1	0	-1	0.637	11.68	18.336	4
FBA|TALA|AKGDH|FRMA	-1	0.637	0	9.57	9.57	-1	-1	-1	-1	-1	0	-1	0.637	9.57	15.024	4
FBA|TALA|ENO|FRMA	-1	0.637	0	14.283	14.283	-1	-1	-1	-1	-1	0	-1	0.637	14.283	22.422	4
FBA|TALA|ENO|PPS	-1	0.637	-1	15.064	15.064	-1	-1	-1	-1	-1	-1	-1	0.637	15.064	23.648	4
FBA|TALA|FUM|FRMA	-1	0.637	0	11.31	11.31	-1	-1	-1	-1	-1	0	-1	0.637	11.31	17.755	4
FBA|TALA|GAPD|FRMA	-1	0.637	0	18.365	18.365	-1	-1	-1	-1	-1	0	-1	0.637	18.365	28.83	4
FBA|TALA|GAPD|PPS	-1	0.637	-1	18.056	18.056	-1	-1	-1	-1	-1	-1	-1	0.637	18.056	28.345	4
FBA|TALA|GLUDy|FRMA	-1	0.637	0	9.656	9.656	-1	-1	-1	-1	-1	0	-1	0.637	9.656	15.159	4
FBA|TALA|ICL|PPS	-1	0.637	-1	7.151	7.151	-1	-1	-1	-1	-1	-1	-1	0.637	7.151	11.226	4
FBA|TALA|MDH|FRMA	-1	0.637	0	9.633	9.633	-1	-1	-1	-1	-1	0	-1	0.637	9.633	15.122	4
FBA|TALA|ME1|ME2|PYK	-1	0.637	0	8.296	8.296	-1	-1	-1	-1	-1	0	-1	0.637	8.296	13.024	4
FBA|TALA|PGK|FRMA	-1	0.637	0	18.365	18.365	-1	-1	-1	-1	-1	0	-1	0.637	18.365	28.83	4
FBA|TALA|PGK|PPS	-1	0.637	-1	18.056	18.056	-1	-1	-1	-1	-1	-1	-1	0.637	18.056	28.345	4
FBA|TALA|PGM|FRMA	-1	0.637	0	16.586	16.586	-1	-1	-1	-1	-1	0	-1	0.637	16.586	26.038	4
FBA|TALA|PGM|PPS	-1	0.637	-1	15.064	15.064	-1	-1	-1	-1	-1	-1	-1	0.637	15.064	23.648	4
FBA|TALA|PPS|FUM	-1	0.637	-1	7.151	7.151	-1	-1	-1	-1	-1	-1	-1	0.637	7.151	11.226	4
FBA|TALA|PPS|MALS	-1	0.637	-1	7.151	7.151	-1	-1	-1	-1	-1	-1	-1	0.637	7.151	11.226	4
FBA|TALA|PPS|MDH	-1	0.637	-1	7.151	7.151	-1	-1	-1	-1	-1	-1	-1	0.637	7.151	11.226	4
FBA|TALA|PPS|PPCK	-1	0.637	-1	7.151	7.151	-1	-1	-1	-1	-1	-1	-1	0.637	7.151	11.226	4
FBA|TALA|PYK|FRMA	-1	0.637	0	9.49	9.49	-1	-1	-1	-1	-1	0	-1	0.637	9.49	14.898	4
FBA|TALA|PYK|MDH	-1	0.637	0	8.296	8.296	-1	-1	-1	-1	-1	0	-1	0.637	8.296	13.024	4
FBA|TALA|SUCDi|FRMA	-1	0.637	0	11.31	11.31	-1	-1	-1	-1	-1	0	-1	0.637	11.31	17.755	4
FBA|TALA|SUCDi|PPS	-1	0.637	-1	7.151	7.151	-1	-1	-1	-1	-1	-1	-1	0.637	7.151	11.226	4
FBA|TALA|SUCOAS|FRMA	-1	0.637	0	9.57	9.57	-1	-1	-1	-1	-1	0	-1	0.637	9.57	15.024	4
FBA|TKT1|AKGDH|FRMA	-1	0.637	0	9.57	9.57	-1	-1	-1	-1	-1	0	-1	0.637	9.57	15.024	4
FBA|TKT1|ENO|FRMA	-1	0.637	0	14.283	14.283	-1	-1	-1	-1	-1	0	-1	0.637	14.283	22.422	4
FBA|TKT1|ENO|PPS	-1	0.637	-1	15.064	15.064	-1	-1	-1	-1	-1	-1	-1	0.637	15.064	23.648	4
FBA|TKT1|FUM|FRMA	-1	0.637	0	11.31	11.31	-1	-1	-1	-1	-1	0	-1	0.637	11.31	17.755	4
FBA|TKT1|GAPD|FRMA	-1	0.637	0	18.365	18.365	-1	-1	-1	-1	-1	0	-1	0.637	18.365	28.83	4
FBA|TKT1|GAPD|PPS	-1	0.637	-1	18.056	18.056	-1	-1	-1	-1	-1	-1	-1	0.637	18.056	28.345	4
FBA|TKT1|GLUDy|FRMA	-1	0.637	0	9.656	9.656	-1	-1	-1	-1	-1	0	-1	0.637	9.656	15.159	4
FBA|TKT1|ICL|PPS	-1	0.637	-1	7.151	7.151	-1	-1	-1	-1	-1	-1	-1	0.637	7.151	11.226	4
FBA|TKT1|MDH|FRMA	-1	0.637	0	9.633	9.633	-1	-1	-1	-1	-1	0	-1	0.637	9.633	15.122	4
FBA|TKT1|ME1|ME2|PYK	-1	0.637	0	8.296	8.296	-1	-1	-1	-1	-1	0	-1	0.637	8.296	13.024	4
FBA|TKT1|PGK|FRMA	-1	0.637	0	18.365	18.365	-1	-1	-1	-1	-1	0	-1	0.637	18.365	28.83	4
FBA|TKT1|PGK|PPS	-1	0.637	-1	18.056	18.056	-1	-1	-1	-1	-1	-1	-1	0.637	18.056	28.345	4
FBA|TKT1|PGM|FRMA	-1	0.637	0	16.586	16.586	-1	-1	-1	-1	-1	0	-1	0.637	16.586	26.038	4
FBA|TKT1|PGM|PPS	-1	0.637	-1	15.064	15.064	-1	-1	-1	-1	-1	-1	-1	0.637	15.064	23.648	4
FBA|TKT1|PPS|FUM	-1	0.637	-1	7.151	7.151	-1	-1	-1	-1	-1	-1	-1	0.637	7.151	11.226	4
FBA|TKT1|PPS|MALS	-1	0.637	-1	7.151	7.151	-1	-1	-1	-1	-1	-1	-1	0.637	7.151	11.226	4
FBA|TKT1|PPS|MDH	-1	0.637	-1	7.151	7.151	-1	-1	-1	-1	-1	-1	-1	0.637	7.151	11.226	4
FBA|TKT1|PPS|PPCK	-1	0.637	-1	7.151	7.151	-1	-1	-1	-1	-1	-1	-1	0.637	7.151	11.226	4
FBA|TKT1|PYK|FRMA	-1	0.637	0	9.49	9.49	-1	-1	-1	-1	-1	0	-1	0.637	9.49	14.898	4
FBA|TKT1|PYK|MDH	-1	0.637	0	8.296	8.296	-1	-1	-1	-1	-1	0	-1	0.637	8.296	13.024	4
FBA|TKT1|SUCDi|FRMA	-1	0.637	0	11.31	11.31	-1	-1	-1	-1	-1	0	-1	0.637	11.31	17.755	4
FBA|TKT1|SUCDi|PPS	-1	0.637	-1	7.151	7.151	-1	-1	-1	-1	-1	-1	-1	0.637	7.151	11.226	4
FBA|TKT1|SUCOAS|FRMA	-1	0.637	0	9.57	9.57	-1	-1	-1	-1	-1	0	-1	0.637	9.57	15.024	4
FBP|RPE|TALA|ENO	-1	0.637	0	11.68	-1	-1	-1	-1	-1	-1	0	-1	0.637	11.68	18.336	4
FBP|RPE|TALA|FRMA	-1	0.637	0	9.199	-1	-1	-1	-1	-1	-1	0	-1	0.637	9.199	14.441	4
FBP|RPE|TALA|GAPD	-1	0.637	0	13.176	-1	-1	-1	-1	-1	-1	0	-1	0.637	13.176	20.684	4
FBP|RPE|TALA|PGK	-1	0.637	0	13.176	-1	-1	-1	-1	-1	-1	0	-1	0.637	13.176	20.684	4
FBP|RPE|TALA|PGL	-1	0.637	-1	7.151	-1	-1	-1	-1	-1	-1	-1	-1	0.637	7.151	11.226	4
FBP|RPE|TALA|PGM	-1	0.637	0	11.68	-1	-1	-1	-1	-1	-1	0	-1	0.637	11.68	18.336	4
FBP|RPE|TKT1|ENO	-1	0.637	0	11.68	-1	-1	-1	-1	-1	-1	0	-1	0.637	11.68	18.336	4
FBP|RPE|TKT1|FRMA	-1	0.637	0	9.199	-1	-1	-1	-1	-1	-1	0	-1	0.637	9.199	14.441	4
FBP|RPE|TKT1|GAPD	-1	0.637	0	13.176	-1	-1	-1	-1	-1	-1	0	-1	0.637	13.176	20.684	4
FBP|RPE|TKT1|PGK	-1	0.637	0	13.176	-1	-1	-1	-1	-1	-1	0	-1	0.637	13.176	20.684	4
FBP|RPE|TKT1|PGL	-1	0.637	-1	7.151	-1	-1	-1	-1	-1	-1	-1	-1	0.637	7.151	11.226	4
FBP|RPE|TKT1|PGM	-1	0.637	0	11.68	-1	-1	-1	-1	-1	-1	0	-1	0.637	11.68	18.336	4
FBP|TALA|AKGDH|FRMA	-1	0.637	0	9.338	9.338	-1	-1	-1	-1	-1	0	-1	0.637	9.338	14.659	4
FBP|TALA|ENO|FRMA	-1	0.637	0	14.283	14.283	-1	-1	-1	-1	-1	0	-1	0.637	14.283	22.422	4
FBP|TALA|ENO|PGL	-1	0.637	-1	-1	-1	-1	-1	-1	-1	-1	-1	-1	0.637	0.637	1	4
FBP|TALA|ENO|PPS	-1	0.637	-1	15.064	15.064	-1	-1	-1	-1	-1	-1	-1	0.637	15.064	23.648	4
FBP|TALA|FUM|FRMA	-1	0.637	0	10.856	10.856	-1	-1	-1	-1	-1	0	-1	0.637	10.856	17.042	4
FBP|TALA|GAPD|FRMA	-1	0.637	0	18.365	18.365	-1	-1	-1	-1	-1	0	-1	0.637	18.365	28.83	4
FBP|TALA|GAPD|PGL	-1	0.637	-1	-1	-1	-1	-1	-1	-1	-1	-1	-1	0.637	0.637	1	4
FBP|TALA|GAPD|PPS	-1	0.637	-1	18.056	18.056	-1	-1	-1	-1	-1	-1	-1	0.637	18.056	28.345	4
FBP|TALA|GLUDy|FRMA	-1	0.637	0	9.444	9.444	-1	-1	-1	-1	-1	0	-1	0.637	9.444	14.826	4
FBP|TALA|MDH|FRMA	-1	0.637	0	9.301	9.301	-1	-1	-1	-1	-1	0	-1	0.637	9.301	14.601	4
FBP|TALA|ME1|ME2|PYK	-1	0.637	0	8.296	8.296	-1	-1	-1	-1	-1	0	-1	0.637	8.296	13.024	4
FBP|TALA|PFK|FRMA	-1	0.637	0	9.406	9.406	-1	-1	-1	-1	-1	0	-1	0.637	9.406	14.766	4
FBP|TALA|PFK|PGL	-1	0.637	-1	-1	-1	-1	-1	-1	-1	-1	-1	-1	0.637	0.637	1	4
FBP|TALA|PGK|FRMA	-1	0.637	0	18.365	18.365	-1	-1	-1	-1	-1	0	-1	0.637	18.365	28.83	4
FBP|TALA|PGK|PGL	-1	0.637	-1	-1	-1	-1	-1	-1	-1	-1	-1	-1	0.637	0.637	1	4
FBP|TALA|PGK|PPS	-1	0.637	-1	18.056	18.056	-1	-1	-1	-1	-1	-1	-1	0.637	18.056	28.345	4
FBP|TALA|PGL|FRMA	-1	0.637	-1	9.199	9.199	-1	-1	-1	-1	-1	-1	-1	0.637	9.199	14.441	4
FBP|TALA|PGM|FRMA	-1	0.637	0	16.586	16.586	-1	-1	-1	-1	-1	0	-1	0.637	16.586	26.038	4
FBP|TALA|PGM|PGL	-1	0.637	-1	-1	-1	-1	-1	-1	-1	-1	-1	-1	0.637	0.637	1	4
FBP|TALA|PGM|PPS	-1	0.637	-1	15.064	15.064	-1	-1	-1	-1	-1	-1	-1	0.637	15.064	23.648	4
FBP|TALA|PYK|FRMA	-1	0.637	0	9.49	9.49	-1	-1	-1	-1	-1	0	-1	0.637	9.49	14.898	4
FBP|TALA|PYK|MDH	-1	0.637	0	8.296	8.296	-1	-1	-1	-1	-1	0	-1	0.637	8.296	13.024	4
FBP|TALA|SUCDi|FRMA	-1	0.637	0	10.856	10.856	-1	-1	-1	-1	-1	0	-1	0.637	10.856	17.042	4
FBP|TALA|SUCOAS|FRMA	-1	0.637	0	9.338	9.338	-1	-1	-1	-1	-1	0	-1	0.637	9.338	14.659	4
FBP|TKT1|AKGDH|FRMA	-1	0.637	0	9.338	9.338	-1	-1	-1	-1	-1	0	-1	0.637	9.338	14.659	4
FBP|TKT1|ENO|FRMA	-1	0.637	0	14.283	14.283	-1	-1	-1	-1	-1	0	-1	0.637	14.283	22.422	4
FBP|TKT1|ENO|PGL	-1	0.637	-1	-1	-1	-1	-1	-1	-1	-1	-1	-1	0.637	0.637	1	4
FBP|TKT1|ENO|PPS	-1	0.637	-1	15.064	15.064	-1	-1	-1	-1	-1	-1	-1	0.637	15.064	23.648	4
FBP|TKT1|FUM|FRMA	-1	0.637	0	10.856	10.856	-1	-1	-1	-1	-1	0	-1	0.637	10.856	17.042	4
FBP|TKT1|GAPD|FRMA	-1	0.637	0	18.365	18.365	-1	-1	-1	-1	-1	0	-1	0.637	18.365	28.83	4
FBP|TKT1|GAPD|PGL	-1	0.637	-1	-1	-1	-1	-1	-1	-1	-1	-1	-1	0.637	0.637	1	4
FBP|TKT1|GAPD|PPS	-1	0.637	-1	18.056	18.056	-1	-1	-1	-1	-1	-1	-1	0.637	18.056	28.345	4
FBP|TKT1|GLUDy|FRMA	-1	0.637	0	9.444	9.444	-1	-1	-1	-1	-1	0	-1	0.637	9.444	14.826	4
FBP|TKT1|MDH|FRMA	-1	0.637	0	9.301	9.301	-1	-1	-1	-1	-1	0	-1	0.637	9.301	14.601	4
FBP|TKT1|ME1|ME2|PYK	-1	0.637	0	8.296	8.296	-1	-1	-1	-1	-1	0	-1	0.637	8.296	13.024	4
FBP|TKT1|PFK|FRMA	-1	0.637	0	9.406	9.406	-1	-1	-1	-1	-1	0	-1	0.637	9.406	14.766	4
FBP|TKT1|PFK|PGL	-1	0.637	-1	-1	-1	-1	-1	-1	-1	-1	-1	-1	0.637	0.637	1	4
FBP|TKT1|PGK|FRMA	-1	0.637	0	18.365	18.365	-1	-1	-1	-1	-1	0	-1	0.637	18.365	28.83	4
FBP|TKT1|PGK|PGL	-1	0.637	-1	-1	-1	-1	-1	-1	-1	-1	-1	-1	0.637	0.637	1	4
FBP|TKT1|PGK|PPS	-1	0.637	-1	18.056	18.056	-1	-1	-1	-1	-1	-1	-1	0.637	18.056	28.345	4
FBP|TKT1|PGL|FRMA	-1	0.637	-1	9.199	9.199	-1	-1	-1	-1	-1	-1	-1	0.637	9.199	14.441	4
FBP|TKT1|PGM|FRMA	-1	0.637	0	16.586	16.586	-1	-1	-1	-1	-1	0	-1	0.637	16.586	26.038	4
FBP|TKT1|PGM|PGL	-1	0.637	-1	-1	-1	-1	-1	-1	-1	-1	-1	-1	0.637	0.637	1	4
FBP|TKT1|PGM|PPS	-1	0.637	-1	15.064	15.064	-1	-1	-1	-1	-1	-1	-1	0.637	15.064	23.648	4
FBP|TKT1|PYK|FRMA	-1	0.637	0	9.49	9.49	-1	-1	-1	-1	-1	0	-1	0.637	9.49	14.898	4
FBP|TKT1|PYK|MDH	-1	0.637	0	8.296	8.296	-1	-1	-1	-1	-1	0	-1	0.637	8.296	13.024	4
FBP|TKT1|SUCDi|FRMA	-1	0.637	0	10.856	10.856	-1	-1	-1	-1	-1	0	-1	0.637	10.856	17.042	4
FBP|TKT1|SUCOAS|FRMA	-1	0.637	0	9.338	9.338	-1	-1	-1	-1	-1	0	-1	0.637	9.338	14.659	4
FBP|TPI|TALA|FRMA	-1	0.637	0	9.406	9.406	-1	-1	-1	-1	-1	0	-1	0.637	9.406	14.766	4
FBP|TPI|TKT1|FRMA	-1	0.637	0	9.406	9.406	-1	-1	-1	-1	-1	0	-1	0.637	9.406	14.766	4
TPI|RPE|TALA|ENO	-1	0.637	0	11.68	-1	-1	-1	-1	-1	-1	0	-1	0.637	11.68	18.336	4
TPI|RPE|TALA|FRMA	-1	0.637	0	9.406	-1	-1	-1	-1	-1	-1	0	0	0.637	9.406	14.766	4
TPI|RPE|TALA|PGL	-1	0.637	-1	13.666	-1	-1	-1	-1	-1	-1	-1	-1	0.637	13.666	21.454	4
TPI|RPE|TKT1|ENO	-1	0.637	0	11.68	-1	-1	-1	-1	-1	-1	0	-1	0.637	11.68	18.336	4
TPI|RPE|TKT1|FRMA	-1	0.637	0	9.406	-1	-1	-1	-1	-1	-1	0	0	0.637	9.406	14.766	4
TPI|RPE|TKT1|PGL	-1	0.637	-1	13.666	-1	-1	-1	-1	-1	-1	-1	-1	0.637	13.666	21.454	4
TPI|TALA|AKGDH|FRMA	-1	0.637	0	9.57	9.57	-1	-1	-1	-1	-1	0	0	0.637	9.57	15.024	4
TPI|TALA|ENO|FRMA	-1	0.637	0	14.283	14.283	-1	-1	-1	-1	-1	0	-1	0.637	14.283	22.422	4
TPI|TALA|ENO|PGL	-1	0.637	-1	-1	-1	-1	-1	-1	-1	-1	-1	-1	0.637	0.637	1	4
TPI|TALA|ENO|PPS	-1	0.637	-1	15.064	15.064	-1	-1	-1	-1	-1	-1	-1	0.637	15.064	23.648	4
TPI|TALA|FUM|FRMA	-1	0.637	0	11.31	11.31	-1	-1	-1	-1	-1	0	0	0.637	11.31	17.755	4
TPI|TALA|GLUDy|FRMA	-1	0.637	0	9.656	9.656	-1	-1	-1	-1	-1	0	0	0.637	9.656	15.159	4
TPI|TALA|ICL|PPS	-1	0.637	-1	7.151	7.151	-1	-1	-1	-1	-1	-1	-1	0.637	7.151	11.226	4
TPI|TALA|MDH|FRMA	-1	0.637	0	9.633	9.633	-1	-1	-1	-1	-1	0	0	0.637	9.633	15.122	4
TPI|TALA|ME1|ME2|PYK	-1	0.637	0	8.296	8.296	-1	-1	-1	-1	-1	0	0	0.637	8.296	13.024	4
TPI|TALA|NADTRHD|FRMA	-1	0.637	0	9.406	9.406	-1	-1	-1	-1	-1	0	-1	0.637	9.406	14.766	4
TPI|TALA|PFK|PGL	-1	0.637	-1	-1	-1	-1	-1	-1	-1	-1	-1	-1	0.637	0.637	1	4
TPI|TALA|PGL|FRMA	-1	0.637	-1	17.563	17.563	-1	-1	-1	-1	-1	-1	-1	0.637	17.563	27.571	4
TPI|TALA|PPS|FUM	-1	0.637	-1	7.151	7.151	-1	-1	-1	-1	-1	-1	-1	0.637	7.151	11.226	4
TPI|TALA|PPS|MALS	-1	0.637	-1	7.151	7.151	-1	-1	-1	-1	-1	-1	-1	0.637	7.151	11.226	4
TPI|TALA|PPS|MDH	-1	0.637	-1	7.151	7.151	-1	-1	-1	-1	-1	-1	-1	0.637	7.151	11.226	4
TPI|TALA|PPS|NADTRHD	-1	0.637	0	7.151	7.151	-1	-1	-1	-1	-1	0	-1	0.637	7.151	11.226	4
TPI|TALA|PPS|PPCK	-1	0.637	-1	7.151	7.151	-1	-1	-1	-1	-1	-1	-1	0.637	7.151	11.226	4
TPI|TALA|PYK|FRMA	-1	0.637	0	9.49	9.49	-1	-1	-1	-1	-1	0	0	0.637	9.49	14.898	4
TPI|TALA|PYK|MDH	-1	0.637	0	8.296	8.296	-1	-1	-1	-1	-1	0	0	0.637	8.296	13.024	4
TPI|TALA|SUCDi|FRMA	-1	0.637	0	11.31	11.31	-1	-1	-1	-1	-1	0	0	0.637	11.31	17.755	4
TPI|TALA|SUCDi|PPS	-1	0.637	-1	7.151	7.151	-1	-1	-1	-1	-1	-1	-1	0.637	7.151	11.226	4
TPI|TALA|SUCOAS|FRMA	-1	0.637	0	9.57	9.57	-1	-1	-1	-1	-1	0	0	0.637	9.57	15.024	4
TPI|TKT1|AKGDH|FRMA	-1	0.637	0	9.57	9.57	-1	-1	-1	-1	-1	0	0	0.637	9.57	15.024	4
TPI|TKT1|ENO|FRMA	-1	0.637	0	14.283	14.283	-1	-1	-1	-1	-1	0	-1	0.637	14.283	22.422	4
TPI|TKT1|ENO|PGL	-1	0.637	-1	-1	-1	-1	-1	-1	-1	-1	-1	-1	0.637	0.637	1	4
TPI|TKT1|ENO|PPS	-1	0.637	-1	15.064	15.064	-1	-1	-1	-1	-1	-1	-1	0.637	15.064	23.648	4
TPI|TKT1|FUM|FRMA	-1	0.637	0	11.31	11.31	-1	-1	-1	-1	-1	0	0	0.637	11.31	17.755	4
TPI|TKT1|GLUDy|FRMA	-1	0.637	0	9.656	9.656	-1	-1	-1	-1	-1	0	0	0.637	9.656	15.159	4
TPI|TKT1|ICL|PPS	-1	0.637	-1	7.151	7.151	-1	-1	-1	-1	-1	-1	-1	0.637	7.151	11.226	4
TPI|TKT1|MDH|FRMA	-1	0.637	0	9.633	9.633	-1	-1	-1	-1	-1	0	0	0.637	9.633	15.122	4
TPI|TKT1|ME1|ME2|PYK	-1	0.637	0	8.296	8.296	-1	-1	-1	-1	-1	0	0	0.637	8.296	13.024	4
TPI|TKT1|NADTRHD|FRMA	-1	0.637	0	9.406	9.406	-1	-1	-1	-1	-1	0	-1	0.637	9.406	14.766	4
TPI|TKT1|PFK|PGL	-1	0.637	-1	-1	-1	-1	-1	-1	-1	-1	-1	-1	0.637	0.637	1	4
TPI|TKT1|PGL|FRMA	-1	0.637	-1	17.563	17.563	-1	-1	-1	-1	-1	-1	-1	0.637	17.563	27.571	4
TPI|TKT1|PPS|FUM	-1	0.637	-1	7.151	7.151	-1	-1	-1	-1	-1	-1	-1	0.637	7.151	11.226	4
TPI|TKT1|PPS|MALS	-1	0.637	-1	7.151	7.151	-1	-1	-1	-1	-1	-1	-1	0.637	7.151	11.226	4
TPI|TKT1|PPS|MDH	-1	0.637	-1	7.151	7.151	-1	-1	-1	-1	-1	-1	-1	0.637	7.151	11.226	4
TPI|TKT1|PPS|NADTRHD	-1	0.637	0	7.151	7.151	-1	-1	-1	-1	-1	0	-1	0.637	7.151	11.226	4
TPI|TKT1|PPS|PPCK	-1	0.637	-1	7.151	7.151	-1	-1	-1	-1	-1	-1	-1	0.637	7.151	11.226	4
TPI|TKT1|PYK|FRMA	-1	0.637	0	9.49	9.49	-1	-1	-1	-1	-1	0	0	0.637	9.49	14.898	4
TPI|TKT1|PYK|MDH	-1	0.637	0	8.296	8.296	-1	-1	-1	-1	-1	0	0	0.637	8.296	13.024	4
TPI|TKT1|SUCDi|FRMA	-1	0.637	0	11.31	11.31	-1	-1	-1	-1	-1	0	0	0.637	11.31	17.755	4
TPI|TKT1|SUCDi|PPS	-1	0.637	-1	7.151	7.151	-1	-1	-1	-1	-1	-1	-1	0.637	7.151	11.226	4
TPI|TKT1|SUCOAS|FRMA	-1	0.637	0	9.57	9.57	-1	-1	-1	-1	-1	0	0	0.637	9.57	15.024	4
FBA|RPE|TALA|AKGDH|FRMA	-1	0.637	0	9.57	-1	-1	-1	-1	-1	-1	0	-1	0.637	9.57	15.024	5
FBA|RPE|TALA|ENO|FRMA	-1	0.637	0	14.283	-1	-1	-1	-1	-1	-1	0	-1	0.637	14.283	22.422	5
FBA|RPE|TALA|ENO|PPS	-1	0.637	-1	15.064	-1	-1	-1	-1	-1	-1	-1	-1	0.637	15.064	23.648	5
FBA|RPE|TALA|FUM|FRMA	-1	0.637	0	11.31	-1	-1	-1	-1	-1	-1	0	-1	0.637	11.31	17.755	5
FBA|RPE|TALA|GAPD|FRMA	-1	0.637	0	18.365	-1	-1	-1	-1	-1	-1	0	-1	0.637	18.365	28.83	5
FBA|RPE|TALA|GAPD|PPS	-1	0.637	-1	18.056	-1	-1	-1	-1	-1	-1	-1	-1	0.637	18.056	28.345	5
FBA|RPE|TALA|GLUDy|FRMA	-1	0.637	0	9.656	-1	-1	-1	-1	-1	-1	0	-1	0.637	9.656	15.159	5
FBA|RPE|TALA|ICL|PPS	-1	0.637	-1	7.151	-1	-1	-1	-1	-1	-1	-1	-1	0.637	7.151	11.226	5
FBA|RPE|TALA|MDH|FRMA	-1	0.637	0	9.633	-1	-1	-1	-1	-1	-1	0	-1	0.637	9.633	15.122	5
FBA|RPE|TALA|ME1|ME2|PYK	-1	0.637	0	8.296	-1	-1	-1	-1	-1	-1	0	-1	0.637	8.296	13.024	5
FBA|RPE|TALA|PGK|FRMA	-1	0.637	0	18.365	-1	-1	-1	-1	-1	-1	0	-1	0.637	18.365	28.83	5
FBA|RPE|TALA|PGK|PPS	-1	0.637	-1	18.056	-1	-1	-1	-1	-1	-1	-1	-1	0.637	18.056	28.345	5
FBA|RPE|TALA|PGM|FRMA	-1	0.637	0	16.586	-1	-1	-1	-1	-1	-1	0	-1	0.637	16.586	26.038	5
FBA|RPE|TALA|PGM|PPS	-1	0.637	-1	15.064	-1	-1	-1	-1	-1	-1	-1	-1	0.637	15.064	23.648	5
FBA|RPE|TALA|PPS|FUM	-1	0.637	-1	7.151	-1	-1	-1	-1	-1	-1	-1	-1	0.637	7.151	11.226	5
FBA|RPE|TALA|PPS|MALS	-1	0.637	-1	7.151	-1	-1	-1	-1	-1	-1	-1	-1	0.637	7.151	11.226	5
FBA|RPE|TALA|PPS|MDH	-1	0.637	-1	7.151	-1	-1	-1	-1	-1	-1	-1	-1	0.637	7.151	11.226	5
FBA|RPE|TALA|PPS|PPCK	-1	0.637	-1	7.151	-1	-1	-1	-1	-1	-1	-1	-1	0.637	7.151	11.226	5
FBA|RPE|TALA|PYK|FRMA	-1	0.637	0	9.49	-1	-1	-1	-1	-1	-1	0	-1	0.637	9.49	14.898	5
FBA|RPE|TALA|PYK|MDH	-1	0.637	0	8.296	-1	-1	-1	-1	-1	-1	0	-1	0.637	8.296	13.024	5
FBA|RPE|TALA|SUCDi|FRMA	-1	0.637	0	11.31	-1	-1	-1	-1	-1	-1	0	-1	0.637	11.31	17.755	5
FBA|RPE|TALA|SUCDi|PPS	-1	0.637	-1	7.151	-1	-1	-1	-1	-1	-1	-1	-1	0.637	7.151	11.226	5
FBA|RPE|TALA|SUCOAS|FRMA	-1	0.637	0	9.57	-1	-1	-1	-1	-1	-1	0	-1	0.637	9.57	15.024	5
FBA|RPE|TKT1|AKGDH|FRMA	-1	0.637	0	9.57	-1	-1	-1	-1	-1	-1	0	-1	0.637	9.57	15.024	5
FBA|RPE|TKT1|ENO|FRMA	-1	0.637	0	14.283	-1	-1	-1	-1	-1	-1	0	-1	0.637	14.283	22.422	5
FBA|RPE|TKT1|ENO|PPS	-1	0.637	-1	15.064	-1	-1	-1	-1	-1	-1	-1	-1	0.637	15.064	23.648	5
FBA|RPE|TKT1|FUM|FRMA	-1	0.637	0	11.31	-1	-1	-1	-1	-1	-1	0	-1	0.637	11.31	17.755	5
FBA|RPE|TKT1|GAPD|FRMA	-1	0.637	0	18.365	-1	-1	-1	-1	-1	-1	0	-1	0.637	18.365	28.83	5
FBA|RPE|TKT1|GAPD|PPS	-1	0.637	-1	18.056	-1	-1	-1	-1	-1	-1	-1	-1	0.637	18.056	28.345	5
FBA|RPE|TKT1|GLUDy|FRMA	-1	0.637	0	9.656	-1	-1	-1	-1	-1	-1	0	-1	0.637	9.656	15.159	5
FBA|RPE|TKT1|ICL|PPS	-1	0.637	-1	7.151	-1	-1	-1	-1	-1	-1	-1	-1	0.637	7.151	11.226	5
FBA|RPE|TKT1|MDH|FRMA	-1	0.637	0	9.633	-1	-1	-1	-1	-1	-1	0	-1	0.637	9.633	15.122	5
FBA|RPE|TKT1|ME1|ME2|PYK	-1	0.637	0	8.296	-1	-1	-1	-1	-1	-1	0	-1	0.637	8.296	13.024	5
FBA|RPE|TKT1|PGK|FRMA	-1	0.637	0	18.365	-1	-1	-1	-1	-1	-1	0	-1	0.637	18.365	28.83	5
FBA|RPE|TKT1|PGK|PPS	-1	0.637	-1	18.056	-1	-1	-1	-1	-1	-1	-1	-1	0.637	18.056	28.345	5
FBA|RPE|TKT1|PGM|FRMA	-1	0.637	0	16.586	-1	-1	-1	-1	-1	-1	0	-1	0.637	16.586	26.038	5
FBA|RPE|TKT1|PGM|PPS	-1	0.637	-1	15.064	-1	-1	-1	-1	-1	-1	-1	-1	0.637	15.064	23.648	5
FBA|RPE|TKT1|PPS|FUM	-1	0.637	-1	7.151	-1	-1	-1	-1	-1	-1	-1	-1	0.637	7.151	11.226	5
FBA|RPE|TKT1|PPS|MALS	-1	0.637	-1	7.151	-1	-1	-1	-1	-1	-1	-1	-1	0.637	7.151	11.226	5
FBA|RPE|TKT1|PPS|MDH	-1	0.637	-1	7.151	-1	-1	-1	-1	-1	-1	-1	-1	0.637	7.151	11.226	5
FBA|RPE|TKT1|PPS|PPCK	-1	0.637	-1	7.151	-1	-1	-1	-1	-1	-1	-1	-1	0.637	7.151	11.226	5
FBA|RPE|TKT1|PYK|FRMA	-1	0.637	0	9.49	-1	-1	-1	-1	-1	-1	0	-1	0.637	9.49	14.898	5
FBA|RPE|TKT1|PYK|MDH	-1	0.637	0	8.296	-1	-1	-1	-1	-1	-1	0	-1	0.637	8.296	13.024	5
FBA|RPE|TKT1|SUCDi|FRMA	-1	0.637	0	11.31	-1	-1	-1	-1	-1	-1	0	-1	0.637	11.31	17.755	5
FBA|RPE|TKT1|SUCDi|PPS	-1	0.637	-1	7.151	-1	-1	-1	-1	-1	-1	-1	-1	0.637	7.151	11.226	5
FBA|RPE|TKT1|SUCOAS|FRMA	-1	0.637	0	9.57	-1	-1	-1	-1	-1	-1	0	-1	0.637	9.57	15.024	5
FBA|TALA|AKGDH|GAPD|FRMA	-1	0.637	0	18.402	18.402	-1	-1	-1	-1	-1	0	-1	0.637	18.402	28.889	5
FBA|TALA|AKGDH|GLUDy|FRMA	-1	0.637	0	9.847	9.847	-1	-1	-1	-1	-1	0	-1	0.637	9.847	15.458	5
FBA|TALA|AKGDH|ICL|FRMA	-1	0.637	0	11.31	11.31	-1	-1	-1	-1	-1	0	-1	0.637	11.31	17.755	5
FBA|TALA|AKGDH|MALS|FRMA	-1	0.637	0	11.31	11.31	-1	-1	-1	-1	-1	0	-1	0.637	11.31	17.755	5
FBA|TALA|AKGDH|MDH|FRMA	-1	0.637	0	9.981	9.981	-1	-1	-1	-1	-1	0	-1	0.637	9.981	15.669	5
FBA|TALA|AKGDH|ME1|ME2|FRMA	-1	0.637	0	9.625	9.625	-1	-1	-1	-1	-1	0	-1	0.637	9.625	15.11	5
FBA|TALA|AKGDH|PGK|FRMA	-1	0.637	0	18.402	18.402	-1	-1	-1	-1	-1	0	-1	0.637	18.402	28.889	5
FBA|TALA|AKGDH|PGM|FRMA	-1	0.637	0	16.771	16.771	-1	-1	-1	-1	-1	0	-1	0.637	16.771	26.328	5
FBA|TALA|AKGDH|PYK|FRMA	-1	0.637	0	9.774	9.774	-1	-1	-1	-1	-1	0	-1	0.637	9.774	15.344	5
FBA|TALA|ENO|FUM|FRMA	-1	0.637	0	16.104	16.104	-1	-1	-1	-1	-1	0	-1	0.637	16.104	25.281	5
FBA|TALA|ENO|GLUDy|FRMA	-1	0.637	0	14.696	14.696	-1	-1	-1	-1	-1	0	-1	0.637	14.696	23.071	5
FBA|TALA|ENO|MALS|FRMA	-1	0.637	0	14.389	14.389	-1	-1	-1	-1	-1	0	-1	0.637	14.389	22.589	5
FBA|TALA|ENO|MDH|FRMA	-1	0.637	0	14.938	14.938	-1	-1	-1	-1	-1	0	-1	0.637	14.938	23.451	5
FBA|TALA|ENO|NADTRHD|FRMA	-1	0.637	-1	14.283	14.283	-1	-1	-1	-1	-1	-1	-1	0.637	14.283	22.422	5
FBA|TALA|FUM|GLUDy|FRMA	-1	0.637	0	11.772	11.772	-1	-1	-1	-1	-1	0	-1	0.637	11.772	18.48	5
FBA|TALA|GAPD|FUM|FRMA	-1	0.637	0	23.349	23.349	-1	-1	-1	-1	-1	0	-1	0.637	23.349	36.655	5
FBA|TALA|GAPD|GLUDy|FRMA	-1	0.637	0	18.927	18.927	-1	-1	-1	-1	-1	0	-1	0.637	18.927	29.713	5
FBA|TALA|GAPD|MALS|FRMA	-1	0.637	0	18.675	18.675	-1	-1	-1	-1	-1	0	-1	0.637	18.675	29.317	5
FBA|TALA|GAPD|MDH|FRMA	-1	0.637	0	20.192	20.192	-1	-1	-1	-1	-1	0	-1	0.637	20.192	31.699	5
FBA|TALA|GAPD|NADTRHD|FRMA	-1	0.637	-1	-1	-1	-1	-1	-1	-1	-1	-1	-1	0.637	0.637	1	5
FBA|TALA|GAPD|PPS|FRMA	-1	0.637	-1	18.365	18.365	-1	-1	-1	-1	-1	-1	-1	0.637	18.365	28.83	5
FBA|TALA|GAPD|PPS|NADTRHD	-1	0.637	-1	-1	-1	-1	-1	-1	-1	-1	-1	-1	0.637	0.637	1	5
FBA|TALA|GAPD|SUCOAS|FRMA	-1	0.637	0	18.402	18.402	-1	-1	-1	-1	-1	0	-1	0.637	18.402	28.889	5
FBA|TALA|ICL|ENO|FRMA	-1	0.637	0	14.389	14.389	-1	-1	-1	-1	-1	0	-1	0.637	14.389	22.589	5
FBA|TALA|ICL|GAPD|FRMA	-1	0.637	0	18.675	18.675	-1	-1	-1	-1	-1	0	-1	0.637	18.675	29.317	5
FBA|TALA|ICL|PGK|FRMA	-1	0.637	0	18.675	18.675	-1	-1	-1	-1	-1	0	-1	0.637	18.675	29.317	5
FBA|TALA|ICL|PGM|FRMA	-1	0.637	0	16.896	16.896	-1	-1	-1	-1	-1	0	-1	0.637	16.896	26.524	5
FBA|TALA|ICL|PPS|FRMA	-1	0.637	-1	9.406	9.406	-1	-1	-1	-1	-1	-1	-1	0.637	9.406	14.766	5
FBA|TALA|ICL|SUCOAS|FRMA	-1	0.637	0	11.31	11.31	-1	-1	-1	-1	-1	0	-1	0.637	11.31	17.755	5
FBA|TALA|MALS|SUCOAS|FRMA	-1	0.637	0	11.31	11.31	-1	-1	-1	-1	-1	0	-1	0.637	11.31	17.755	5
FBA|TALA|MDH|GLUDy|FRMA	-1	0.637	0	9.952	9.952	-1	-1	-1	-1	-1	0	-1	0.637	9.952	15.623	5
FBA|TALA|MDH|SUCOAS|FRMA	-1	0.637	0	9.981	9.981	-1	-1	-1	-1	-1	0	-1	0.637	9.981	15.669	5
FBA|TALA|ME1|ME2|MDH|FRMA	-1	0.637	0	11.31	11.31	-1	-1	-1	-1	-1	0	-1	0.637	11.31	17.755	5
FBA|TALA|ME1|ME2|PYK|FRMA	-1	0.637	0	11.764	11.764	-1	-1	-1	-1	-1	0	-1	0.637	11.764	18.468	5
FBA|TALA|ME1|ME2|SUCOAS|FRMA	-1	0.637	0	9.625	9.625	-1	-1	-1	-1	-1	0	-1	0.637	9.625	15.11	5
FBA|TALA|PGK|FUM|FRMA	-1	0.637	0	23.349	23.349	-1	-1	-1	-1	-1	0	-1	0.637	23.349	36.655	5
FBA|TALA|PGK|GLUDy|FRMA	-1	0.637	0	18.927	18.927	-1	-1	-1	-1	-1	0	-1	0.637	18.927	29.713	5
FBA|TALA|PGK|MALS|FRMA	-1	0.637	0	18.675	18.675	-1	-1	-1	-1	-1	0	-1	0.637	18.675	29.317	5
FBA|TALA|PGK|MDH|FRMA	-1	0.637	0	20.192	20.192	-1	-1	-1	-1	-1	0	-1	0.637	20.192	31.699	5
FBA|TALA|PGK|NADTRHD|FRMA	-1	0.637	-1	-1	-1	-1	-1	-1	-1	-1	-1	-1	0.637	0.637	1	5
FBA|TALA|PGK|PPS|FRMA	-1	0.637	-1	18.365	18.365	-1	-1	-1	-1	-1	-1	-1	0.637	18.365	28.83	5
FBA|TALA|PGK|PPS|NADTRHD	-1	0.637	-1	-1	-1	-1	-1	-1	-1	-1	-1	-1	0.637	0.637	1	5
FBA|TALA|PGK|SUCOAS|FRMA	-1	0.637	0	18.402	18.402	-1	-1	-1	-1	-1	0	-1	0.637	18.402	28.889	5
FBA|TALA|PGM|FUM|FRMA	-1	0.637	0	21.329	21.329	-1	-1	-1	-1	-1	0	-1	0.637	21.329	33.484	5
FBA|TALA|PGM|GLUDy|FRMA	-1	0.637	0	17.148	17.148	-1	-1	-1	-1	-1	0	-1	0.637	17.148	26.92	5
FBA|TALA|PGM|MALS|FRMA	-1	0.637	0	16.896	16.896	-1	-1	-1	-1	-1	0	-1	0.637	16.896	26.524	5
FBA|TALA|PGM|MDH|FRMA	-1	0.637	0	18.335	18.335	-1	-1	-1	-1	-1	0	-1	0.637	18.335	28.783	5
FBA|TALA|PGM|NADTRHD|FRMA	-1	0.637	-1	16.631	16.631	-1	-1	-1	-1	-1	-1	-1	0.637	16.631	26.108	5
FBA|TALA|PGM|PPS|FRMA	-1	0.637	-1	16.586	16.586	-1	-1	-1	-1	-1	-1	-1	0.637	16.586	26.038	5
FBA|TALA|PGM|SUCOAS|FRMA	-1	0.637	0	16.771	16.771	-1	-1	-1	-1	-1	0	-1	0.637	16.771	26.328	5
FBA|TALA|PPS|FUM|FRMA	-1	0.637	-1	11.31	11.31	-1	-1	-1	-1	-1	-1	-1	0.637	11.31	17.755	5
FBA|TALA|PPS|MALS|FRMA	-1	0.637	-1	9.406	9.406	-1	-1	-1	-1	-1	-1	-1	0.637	9.406	14.766	5
FBA|TALA|PPS|MDH|FRMA	-1	0.637	-1	9.856	9.856	-1	-1	-1	-1	-1	-1	-1	0.637	9.856	15.473	5
FBA|TALA|PPS|PPCK|FRMA	-1	0.637	-1	9.406	9.406	-1	-1	-1	-1	-1	-1	-1	0.637	9.406	14.766	5
FBA|TALA|PYK|FUM|FRMA	-1	0.637	0	11.556	11.556	-1	-1	-1	-1	-1	0	-1	0.637	11.556	18.141	5
FBA|TALA|PYK|GLUDy|FRMA	-1	0.637	0	9.771	9.771	-1	-1	-1	-1	-1	0	-1	0.637	9.771	15.339	5
FBA|TALA|PYK|PPS|MDH	-1	0.637	-1	8.296	8.296	-1	-1	-1	-1	-1	-1	-1	0.637	8.296	13.024	5
FBA|TALA|PYK|SUCOAS|FRMA	-1	0.637	0	9.774	9.774	-1	-1	-1	-1	-1	0	-1	0.637	9.774	15.344	5
FBA|TALA|SUCDi|ENO|FRMA	-1	0.637	0	16.104	16.104	-1	-1	-1	-1	-1	0	-1	0.637	16.104	25.281	5
FBA|TALA|SUCDi|GAPD|FRMA	-1	0.637	0	23.349	23.349	-1	-1	-1	-1	-1	0	-1	0.637	23.349	36.655	5
FBA|TALA|SUCDi|GLUDy|FRMA	-1	0.637	0	11.772	11.772	-1	-1	-1	-1	-1	0	-1	0.637	11.772	18.48	5
FBA|TALA|SUCDi|PGK|FRMA	-1	0.637	0	23.349	23.349	-1	-1	-1	-1	-1	0	-1	0.637	23.349	36.655	5
FBA|TALA|SUCDi|PGM|FRMA	-1	0.637	0	21.329	21.329	-1	-1	-1	-1	-1	0	-1	0.637	21.329	33.484	5
FBA|TALA|SUCDi|PPS|FRMA	-1	0.637	-1	11.31	11.31	-1	-1	-1	-1	-1	-1	-1	0.637	11.31	17.755	5
FBA|TALA|SUCDi|PYK|FRMA	-1	0.637	0	11.556	11.556	-1	-1	-1	-1	-1	0	-1	0.637	11.556	18.141	5
FBA|TALA|SUCOAS|GLUDy|FRMA	-1	0.637	0	9.847	9.847	-1	-1	-1	-1	-1	0	-1	0.637	9.847	15.458	5
FBA|TKT1|AKGDH|GAPD|FRMA	-1	0.637	0	18.402	18.402	-1	-1	-1	-1	-1	0	-1	0.637	18.402	28.889	5
FBA|TKT1|AKGDH|GLUDy|FRMA	-1	0.637	0	9.847	9.847	-1	-1	-1	-1	-1	0	-1	0.637	9.847	15.458	5
FBA|TKT1|AKGDH|ICL|FRMA	-1	0.637	0	11.31	11.31	-1	-1	-1	-1	-1	0	-1	0.637	11.31	17.755	5
FBA|TKT1|AKGDH|MALS|FRMA	-1	0.637	0	11.31	11.31	-1	-1	-1	-1	-1	0	-1	0.637	11.31	17.755	5
FBA|TKT1|AKGDH|MDH|FRMA	-1	0.637	0	9.981	9.981	-1	-1	-1	-1	-1	0	-1	0.637	9.981	15.669	5
FBA|TKT1|AKGDH|ME1|ME2|FRMA	-1	0.637	0	9.625	9.625	-1	-1	-1	-1	-1	0	-1	0.637	9.625	15.11	5
FBA|TKT1|AKGDH|PGK|FRMA	-1	0.637	0	18.402	18.402	-1	-1	-1	-1	-1	0	-1	0.637	18.402	28.889	5
FBA|TKT1|AKGDH|PGM|FRMA	-1	0.637	0	16.771	16.771	-1	-1	-1	-1	-1	0	-1	0.637	16.771	26.328	5
FBA|TKT1|AKGDH|PYK|FRMA	-1	0.637	0	9.774	9.774	-1	-1	-1	-1	-1	0	-1	0.637	9.774	15.344	5
FBA|TKT1|ENO|FUM|FRMA	-1	0.637	0	16.104	16.104	-1	-1	-1	-1	-1	0	-1	0.637	16.104	25.281	5
FBA|TKT1|ENO|GLUDy|FRMA	-1	0.637	0	14.696	14.696	-1	-1	-1	-1	-1	0	-1	0.637	14.696	23.071	5
FBA|TKT1|ENO|MALS|FRMA	-1	0.637	0	14.389	14.389	-1	-1	-1	-1	-1	0	-1	0.637	14.389	22.589	5
FBA|TKT1|ENO|MDH|FRMA	-1	0.637	0	14.938	14.938	-1	-1	-1	-1	-1	0	-1	0.637	14.938	23.451	5
FBA|TKT1|ENO|NADTRHD|FRMA	-1	0.637	-1	14.283	14.283	-1	-1	-1	-1	-1	-1	-1	0.637	14.283	22.422	5
FBA|TKT1|FUM|GLUDy|FRMA	-1	0.637	0	11.772	11.772	-1	-1	-1	-1	-1	0	-1	0.637	11.772	18.48	5
FBA|TKT1|GAPD|FUM|FRMA	-1	0.637	0	23.349	23.349	-1	-1	-1	-1	-1	0	-1	0.637	23.349	36.655	5
FBA|TKT1|GAPD|GLUDy|FRMA	-1	0.637	0	18.927	18.927	-1	-1	-1	-1	-1	0	-1	0.637	18.927	29.713	5
FBA|TKT1|GAPD|MALS|FRMA	-1	0.637	0	18.675	18.675	-1	-1	-1	-1	-1	0	-1	0.637	18.675	29.317	5
FBA|TKT1|GAPD|MDH|FRMA	-1	0.637	0	20.192	20.192	-1	-1	-1	-1	-1	0	-1	0.637	20.192	31.699	5
FBA|TKT1|GAPD|NADTRHD|FRMA	-1	0.637	-1	-1	-1	-1	-1	-1	-1	-1	-1	-1	0.637	0.637	1	5
FBA|TKT1|GAPD|PPS|FRMA	-1	0.637	-1	18.365	18.365	-1	-1	-1	-1	-1	-1	-1	0.637	18.365	28.83	5
FBA|TKT1|GAPD|PPS|NADTRHD	-1	0.637	-1	-1	-1	-1	-1	-1	-1	-1	-1	-1	0.637	0.637	1	5
FBA|TKT1|GAPD|SUCOAS|FRMA	-1	0.637	0	18.402	18.402	-1	-1	-1	-1	-1	0	-1	0.637	18.402	28.889	5
FBA|TKT1|ICL|ENO|FRMA	-1	0.637	0	14.389	14.389	-1	-1	-1	-1	-1	0	-1	0.637	14.389	22.589	5
FBA|TKT1|ICL|GAPD|FRMA	-1	0.637	0	18.675	18.675	-1	-1	-1	-1	-1	0	-1	0.637	18.675	29.317	5
FBA|TKT1|ICL|PGK|FRMA	-1	0.637	0	18.675	18.675	-1	-1	-1	-1	-1	0	-1	0.637	18.675	29.317	5
FBA|TKT1|ICL|PGM|FRMA	-1	0.637	0	16.896	16.896	-1	-1	-1	-1	-1	0	-1	0.637	16.896	26.524	5
FBA|TKT1|ICL|PPS|FRMA	-1	0.637	-1	9.406	9.406	-1	-1	-1	-1	-1	-1	-1	0.637	9.406	14.766	5
FBA|TKT1|ICL|SUCOAS|FRMA	-1	0.637	0	11.31	11.31	-1	-1	-1	-1	-1	0	-1	0.637	11.31	17.755	5
FBA|TKT1|MALS|SUCOAS|FRMA	-1	0.637	0	11.31	11.31	-1	-1	-1	-1	-1	0	-1	0.637	11.31	17.755	5
FBA|TKT1|MDH|GLUDy|FRMA	-1	0.637	0	9.952	9.952	-1	-1	-1	-1	-1	0	-1	0.637	9.952	15.623	5
FBA|TKT1|MDH|SUCOAS|FRMA	-1	0.637	0	9.981	9.981	-1	-1	-1	-1	-1	0	-1	0.637	9.981	15.669	5
FBA|TKT1|ME1|ME2|MDH|FRMA	-1	0.637	0	11.31	11.31	-1	-1	-1	-1	-1	0	-1	0.637	11.31	17.755	5
FBA|TKT1|ME1|ME2|PYK|FRMA	-1	0.637	0	11.764	11.764	-1	-1	-1	-1	-1	0	-1	0.637	11.764	18.468	5
FBA|TKT1|ME1|ME2|SUCOAS|FRMA	-1	0.637	0	9.625	9.625	-1	-1	-1	-1	-1	0	-1	0.637	9.625	15.11	5
FBA|TKT1|PGK|FUM|FRMA	-1	0.637	0	23.349	23.349	-1	-1	-1	-1	-1	0	-1	0.637	23.349	36.655	5
FBA|TKT1|PGK|GLUDy|FRMA	-1	0.637	0	18.927	18.927	-1	-1	-1	-1	-1	0	-1	0.637	18.927	29.713	5
FBA|TKT1|PGK|MALS|FRMA	-1	0.637	0	18.675	18.675	-1	-1	-1	-1	-1	0	-1	0.637	18.675	29.317	5
FBA|TKT1|PGK|MDH|FRMA	-1	0.637	0	20.192	20.192	-1	-1	-1	-1	-1	0	-1	0.637	20.192	31.699	5
FBA|TKT1|PGK|NADTRHD|FRMA	-1	0.637	-1	-1	-1	-1	-1	-1	-1	-1	-1	-1	0.637	0.637	1	5
FBA|TKT1|PGK|PPS|FRMA	-1	0.637	-1	18.365	18.365	-1	-1	-1	-1	-1	-1	-1	0.637	18.365	28.83	5
FBA|TKT1|PGK|PPS|NADTRHD	-1	0.637	-1	-1	-1	-1	-1	-1	-1	-1	-1	-1	0.637	0.637	1	5
FBA|TKT1|PGK|SUCOAS|FRMA	-1	0.637	0	18.402	18.402	-1	-1	-1	-1	-1	0	-1	0.637	18.402	28.889	5
FBA|TKT1|PGM|FUM|FRMA	-1	0.637	0	21.329	21.329	-1	-1	-1	-1	-1	0	-1	0.637	21.329	33.484	5
FBA|TKT1|PGM|GLUDy|FRMA	-1	0.637	0	17.148	17.148	-1	-1	-1	-1	-1	0	-1	0.637	17.148	26.92	5
FBA|TKT1|PGM|MALS|FRMA	-1	0.637	0	16.896	16.896	-1	-1	-1	-1	-1	0	-1	0.637	16.896	26.524	5
FBA|TKT1|PGM|MDH|FRMA	-1	0.637	0	18.335	18.335	-1	-1	-1	-1	-1	0	-1	0.637	18.335	28.783	5
FBA|TKT1|PGM|NADTRHD|FRMA	-1	0.637	-1	16.631	16.631	-1	-1	-1	-1	-1	-1	-1	0.637	16.631	26.108	5
FBA|TKT1|PGM|PPS|FRMA	-1	0.637	-1	16.586	16.586	-1	-1	-1	-1	-1	-1	-1	0.637	16.586	26.038	5
FBA|TKT1|PGM|SUCOAS|FRMA	-1	0.637	0	16.771	16.771	-1	-1	-1	-1	-1	0	-1	0.637	16.771	26.328	5
FBA|TKT1|PPS|FUM|FRMA	-1	0.637	-1	11.31	11.31	-1	-1	-1	-1	-1	-1	-1	0.637	11.31	17.755	5
FBA|TKT1|PPS|MALS|FRMA	-1	0.637	-1	9.406	9.406	-1	-1	-1	-1	-1	-1	-1	0.637	9.406	14.766	5
FBA|TKT1|PPS|MDH|FRMA	-1	0.637	-1	9.856	9.856	-1	-1	-1	-1	-1	-1	-1	0.637	9.856	15.473	5
FBA|TKT1|PPS|PPCK|FRMA	-1	0.637	-1	9.406	9.406	-1	-1	-1	-1	-1	-1	-1	0.637	9.406	14.766	5
FBA|TKT1|PYK|FUM|FRMA	-1	0.637	0	11.556	11.556	-1	-1	-1	-1	-1	0	-1	0.637	11.556	18.141	5
FBA|TKT1|PYK|GLUDy|FRMA	-1	0.637	0	9.771	9.771	-1	-1	-1	-1	-1	0	-1	0.637	9.771	15.339	5
FBA|TKT1|PYK|PPS|MDH	-1	0.637	-1	8.296	8.296	-1	-1	-1	-1	-1	-1	-1	0.637	8.296	13.024	5
FBA|TKT1|PYK|SUCOAS|FRMA	-1	0.637	0	9.774	9.774	-1	-1	-1	-1	-1	0	-1	0.637	9.774	15.344	5
FBA|TKT1|SUCDi|ENO|FRMA	-1	0.637	0	16.104	16.104	-1	-1	-1	-1	-1	0	-1	0.637	16.104	25.281	5
FBA|TKT1|SUCDi|GAPD|FRMA	-1	0.637	0	23.349	23.349	-1	-1	-1	-1	-1	0	-1	0.637	23.349	36.655	5
FBA|TKT1|SUCDi|GLUDy|FRMA	-1	0.637	0	11.772	11.772	-1	-1	-1	-1	-1	0	-1	0.637	11.772	18.48	5
FBA|TKT1|SUCDi|PGK|FRMA	-1	0.637	0	23.349	23.349	-1	-1	-1	-1	-1	0	-1	0.637	23.349	36.655	5
FBA|TKT1|SUCDi|PGM|FRMA	-1	0.637	0	21.329	21.329	-1	-1	-1	-1	-1	0	-1	0.637	21.329	33.484	5
FBA|TKT1|SUCDi|PPS|FRMA	-1	0.637	-1	11.31	11.31	-1	-1	-1	-1	-1	-1	-1	0.637	11.31	17.755	5
FBA|TKT1|SUCDi|PYK|FRMA	-1	0.637	0	11.556	11.556	-1	-1	-1	-1	-1	0	-1	0.637	11.556	18.141	5
FBA|TKT1|SUCOAS|GLUDy|FRMA	-1	0.637	0	9.847	9.847	-1	-1	-1	-1	-1	0	-1	0.637	9.847	15.458	5
FBP|RPE|TALA|AKGDH|FRMA	-1	0.637	0	9.338	-1	-1	-1	-1	-1	-1	0	-1	0.637	9.338	14.659	5
FBP|RPE|TALA|ENO|FRMA	-1	0.637	0	14.283	-1	-1	-1	-1	-1	-1	0	-1	0.637	14.283	22.422	5
FBP|RPE|TALA|ENO|PPS	-1	0.637	-1	15.064	-1	-1	-1	-1	-1	-1	-1	-1	0.637	15.064	23.648	5
FBP|RPE|TALA|FUM|FRMA	-1	0.637	0	10.856	-1	-1	-1	-1	-1	-1	0	-1	0.637	10.856	17.042	5
FBP|RPE|TALA|GAPD|FRMA	-1	0.637	0	18.365	-1	-1	-1	-1	-1	-1	0	-1	0.637	18.365	28.83	5
FBP|RPE|TALA|GAPD|PPS	-1	0.637	-1	18.056	-1	-1	-1	-1	-1	-1	-1	-1	0.637	18.056	28.345	5
FBP|RPE|TALA|GLUDy|FRMA	-1	0.637	0	9.444	-1	-1	-1	-1	-1	-1	0	-1	0.637	9.444	14.826	5
FBP|RPE|TALA|MDH|FRMA	-1	0.637	0	9.301	-1	-1	-1	-1	-1	-1	0	-1	0.637	9.301	14.601	5
FBP|RPE|TALA|ME1|ME2|PYK	-1	0.637	0	8.296	-1	-1	-1	-1	-1	-1	0	-1	0.637	8.296	13.024	5
FBP|RPE|TALA|PFK|FRMA	-1	0.637	0	9.406	-1	-1	-1	-1	-1	-1	0	-1	0.637	9.406	14.766	5
FBP|RPE|TALA|PGK|FRMA	-1	0.637	0	18.365	-1	-1	-1	-1	-1	-1	0	-1	0.637	18.365	28.83	5
FBP|RPE|TALA|PGK|PPS	-1	0.637	-1	18.056	-1	-1	-1	-1	-1	-1	-1	-1	0.637	18.056	28.345	5
FBP|RPE|TALA|PGL|FRMA	-1	0.637	-1	9.199	-1	-1	-1	-1	-1	-1	-1	-1	0.637	9.199	14.441	5
FBP|RPE|TALA|PGM|FRMA	-1	0.637	0	16.586	-1	-1	-1	-1	-1	-1	0	-1	0.637	16.586	26.038	5
FBP|RPE|TALA|PGM|PPS	-1	0.637	-1	15.064	-1	-1	-1	-1	-1	-1	-1	-1	0.637	15.064	23.648	5
FBP|RPE|TALA|PYK|FRMA	-1	0.637	0	9.49	-1	-1	-1	-1	-1	-1	0	-1	0.637	9.49	14.898	5
FBP|RPE|TALA|PYK|MDH	-1	0.637	0	8.296	-1	-1	-1	-1	-1	-1	0	-1	0.637	8.296	13.024	5
FBP|RPE|TALA|SUCDi|FRMA	-1	0.637	0	10.856	-1	-1	-1	-1	-1	-1	0	-1	0.637	10.856	17.042	5
FBP|RPE|TALA|SUCOAS|FRMA	-1	0.637	0	9.338	-1	-1	-1	-1	-1	-1	0	-1	0.637	9.338	14.659	5
FBP|RPE|TKT1|AKGDH|FRMA	-1	0.637	0	9.338	-1	-1	-1	-1	-1	-1	0	-1	0.637	9.338	14.659	5
FBP|RPE|TKT1|ENO|FRMA	-1	0.637	0	14.283	-1	-1	-1	-1	-1	-1	0	-1	0.637	14.283	22.422	5
FBP|RPE|TKT1|ENO|PPS	-1	0.637	-1	15.064	-1	-1	-1	-1	-1	-1	-1	-1	0.637	15.064	23.648	5
FBP|RPE|TKT1|FUM|FRMA	-1	0.637	0	10.856	-1	-1	-1	-1	-1	-1	0	-1	0.637	10.856	17.042	5
FBP|RPE|TKT1|GAPD|FRMA	-1	0.637	0	18.365	-1	-1	-1	-1	-1	-1	0	-1	0.637	18.365	28.83	5
FBP|RPE|TKT1|GAPD|PPS	-1	0.637	-1	18.056	-1	-1	-1	-1	-1	-1	-1	-1	0.637	18.056	28.345	5
FBP|RPE|TKT1|GLUDy|FRMA	-1	0.637	0	9.444	-1	-1	-1	-1	-1	-1	0	-1	0.637	9.444	14.826	5
FBP|RPE|TKT1|MDH|FRMA	-1	0.637	0	9.301	-1	-1	-1	-1	-1	-1	0	-1	0.637	9.301	14.601	5
FBP|RPE|TKT1|ME1|ME2|PYK	-1	0.637	0	8.296	-1	-1	-1	-1	-1	-1	0	-1	0.637	8.296	13.024	5
FBP|RPE|TKT1|PFK|FRMA	-1	0.637	0	9.406	-1	-1	-1	-1	-1	-1	0	-1	0.637	9.406	14.766	5
FBP|RPE|TKT1|PGK|FRMA	-1	0.637	0	18.365	-1	-1	-1	-1	-1	-1	0	-1	0.637	18.365	28.83	5
FBP|RPE|TKT1|PGK|PPS	-1	0.637	-1	18.056	-1	-1	-1	-1	-1	-1	-1	-1	0.637	18.056	28.345	5
FBP|RPE|TKT1|PGL|FRMA	-1	0.637	-1	9.199	-1	-1	-1	-1	-1	-1	-1	-1	0.637	9.199	14.441	5
FBP|RPE|TKT1|PGM|FRMA	-1	0.637	0	16.586	-1	-1	-1	-1	-1	-1	0	-1	0.637	16.586	26.038	5
FBP|RPE|TKT1|PGM|PPS	-1	0.637	-1	15.064	-1	-1	-1	-1	-1	-1	-1	-1	0.637	15.064	23.648	5
FBP|RPE|TKT1|PYK|FRMA	-1	0.637	0	9.49	-1	-1	-1	-1	-1	-1	0	-1	0.637	9.49	14.898	5
FBP|RPE|TKT1|PYK|MDH	-1	0.637	0	8.296	-1	-1	-1	-1	-1	-1	0	-1	0.637	8.296	13.024	5
FBP|RPE|TKT1|SUCDi|FRMA	-1	0.637	0	10.856	-1	-1	-1	-1	-1	-1	0	-1	0.637	10.856	17.042	5
FBP|RPE|TKT1|SUCOAS|FRMA	-1	0.637	0	9.338	-1	-1	-1	-1	-1	-1	0	-1	0.637	9.338	14.659	5
FBP|TALA|AKGDH|GAPD|FRMA	-1	0.637	0	18.402	18.402	-1	-1	-1	-1	-1	0	-1	0.637	18.402	28.889	5
FBP|TALA|AKGDH|GLUDy|FRMA	-1	0.637	0	9.608	9.608	-1	-1	-1	-1	-1	0	-1	0.637	9.608	15.083	5
FBP|TALA|AKGDH|ICL|FRMA	-1	0.637	0	10.856	10.856	-1	-1	-1	-1	-1	0	-1	0.637	10.856	17.042	5
FBP|TALA|AKGDH|MALS|FRMA	-1	0.637	0	10.856	10.856	-1	-1	-1	-1	-1	0	-1	0.637	10.856	17.042	5
FBP|TALA|AKGDH|MDH|FRMA	-1	0.637	0	9.536	9.536	-1	-1	-1	-1	-1	0	-1	0.637	9.536	14.97	5
FBP|TALA|AKGDH|ME1|ME2|FRMA	-1	0.637	0	9.379	9.379	-1	-1	-1	-1	-1	0	-1	0.637	9.379	14.724	5
FBP|TALA|AKGDH|PFK|FRMA	-1	0.637	0	9.57	9.57	-1	-1	-1	-1	-1	0	-1	0.637	9.57	15.024	5
FBP|TALA|AKGDH|PGK|FRMA	-1	0.637	0	18.402	18.402	-1	-1	-1	-1	-1	0	-1	0.637	18.402	28.889	5
FBP|TALA|AKGDH|PGL|FRMA	-1	0.637	-1	9.338	9.338	-1	-1	-1	-1	-1	-1	-1	0.637	9.338	14.659	5
FBP|TALA|AKGDH|PGM|FRMA	-1	0.637	0	16.771	16.771	-1	-1	-1	-1	-1	0	-1	0.637	16.771	26.328	5
FBP|TALA|AKGDH|PYK|FRMA	-1	0.637	0	9.774	9.774	-1	-1	-1	-1	-1	0	-1	0.637	9.774	15.344	5
FBP|TALA|ENO|FUM|FRMA	-1	0.637	0	16.104	16.104	-1	-1	-1	-1	-1	0	-1	0.637	16.104	25.281	5
FBP|TALA|ENO|GLUDy|FRMA	-1	0.637	0	14.696	14.696	-1	-1	-1	-1	-1	0	-1	0.637	14.696	23.071	5
FBP|TALA|ENO|MALS|FRMA	-1	0.637	0	14.389	14.389	-1	-1	-1	-1	-1	0	-1	0.637	14.389	22.589	5
FBP|TALA|ENO|MDH|FRMA	-1	0.637	0	14.938	14.938	-1	-1	-1	-1	-1	0	-1	0.637	14.938	23.451	5
FBP|TALA|FUM|GLUDy|FRMA	-1	0.637	0	11.298	11.298	-1	-1	-1	-1	-1	0	-1	0.637	11.298	17.736	5
FBP|TALA|GAPD|FUM|FRMA	-1	0.637	0	23.349	23.349	-1	-1	-1	-1	-1	0	-1	0.637	23.349	36.655	5
FBP|TALA|GAPD|GLUDy|FRMA	-1	0.637	0	18.927	18.927	-1	-1	-1	-1	-1	0	-1	0.637	18.927	29.713	5
FBP|TALA|GAPD|MALS|FRMA	-1	0.637	0	18.675	18.675	-1	-1	-1	-1	-1	0	-1	0.637	18.675	29.317	5
FBP|TALA|GAPD|MDH|FRMA	-1	0.637	0	20.192	20.192	-1	-1	-1	-1	-1	0	-1	0.637	20.192	31.699	5
FBP|TALA|GAPD|NADTRHD|FRMA	-1	0.637	-1	39.38	39.38	-1	-1	-1	-1	-1	-1	-1	0.637	39.38	61.821	5
FBP|TALA|GAPD|PPS|FRMA	-1	0.637	-1	18.365	18.365	-1	-1	-1	-1	-1	-1	-1	0.637	18.365	28.83	5
FBP|TALA|GAPD|PPS|NADTRHD	-1	0.637	-1	-1	-1	-1	-1	-1	-1	-1	-1	-1	0.637	0.637	1	5
FBP|TALA|GAPD|SUCOAS|FRMA	-1	0.637	0	18.402	18.402	-1	-1	-1	-1	-1	0	-1	0.637	18.402	28.889	5
FBP|TALA|ICL|ENO|FRMA	-1	0.637	0	14.389	14.389	-1	-1	-1	-1	-1	0	-1	0.637	14.389	22.589	5
FBP|TALA|ICL|GAPD|FRMA	-1	0.637	0	18.675	18.675	-1	-1	-1	-1	-1	0	-1	0.637	18.675	29.317	5
FBP|TALA|ICL|PFK|PPS	-1	0.637	-1	7.151	7.151	-1	-1	-1	-1	-1	-1	-1	0.637	7.151	11.226	5
FBP|TALA|ICL|PGK|FRMA	-1	0.637	0	18.675	18.675	-1	-1	-1	-1	-1	0	-1	0.637	18.675	29.317	5
FBP|TALA|ICL|PGM|FRMA	-1	0.637	0	16.896	16.896	-1	-1	-1	-1	-1	0	-1	0.637	16.896	26.524	5
FBP|TALA|ICL|SUCOAS|FRMA	-1	0.637	0	10.856	10.856	-1	-1	-1	-1	-1	0	-1	0.637	10.856	17.042	5
FBP|TALA|MALS|SUCOAS|FRMA	-1	0.637	0	10.856	10.856	-1	-1	-1	-1	-1	0	-1	0.637	10.856	17.042	5
FBP|TALA|MDH|GLUDy|FRMA	-1	0.637	0	9.557	9.557	-1	-1	-1	-1	-1	0	-1	0.637	9.557	15.003	5
FBP|TALA|MDH|SUCOAS|FRMA	-1	0.637	0	9.536	9.536	-1	-1	-1	-1	-1	0	-1	0.637	9.536	14.97	5
FBP|TALA|ME1|ME2|MDH|FRMA	-1	0.637	0	10.856	10.856	-1	-1	-1	-1	-1	0	-1	0.637	10.856	17.042	5
FBP|TALA|ME1|ME2|PYK|FRMA	-1	0.637	0	11.764	11.764	-1	-1	-1	-1	-1	0	-1	0.637	11.764	18.468	5
FBP|TALA|ME1|ME2|PYK|PGL	-1	0.637	-1	-1	-1	-1	-1	-1	-1	-1	-1	-1	0.637	0.637	1	5
FBP|TALA|ME1|ME2|SUCOAS|FRMA	-1	0.637	0	9.379	9.379	-1	-1	-1	-1	-1	0	-1	0.637	9.379	14.724	5
FBP|TALA|PFK|FUM|FRMA	-1	0.637	0	11.31	11.31	-1	-1	-1	-1	-1	0	-1	0.637	11.31	17.755	5
FBP|TALA|PFK|GLUDy|FRMA	-1	0.637	0	9.656	9.656	-1	-1	-1	-1	-1	0	-1	0.637	9.656	15.159	5
FBP|TALA|PFK|MDH|FRMA	-1	0.637	0	9.633	9.633	-1	-1	-1	-1	-1	0	-1	0.637	9.633	15.122	5
FBP|TALA|PFK|PPS|FUM	-1	0.637	-1	7.151	7.151	-1	-1	-1	-1	-1	-1	-1	0.637	7.151	11.226	5
FBP|TALA|PFK|PPS|MALS	-1	0.637	-1	7.151	7.151	-1	-1	-1	-1	-1	-1	-1	0.637	7.151	11.226	5
FBP|TALA|PFK|PPS|MDH	-1	0.637	-1	7.151	7.151	-1	-1	-1	-1	-1	-1	-1	0.637	7.151	11.226	5
FBP|TALA|PFK|PPS|PPCK	-1	0.637	-1	7.151	7.151	-1	-1	-1	-1	-1	-1	-1	0.637	7.151	11.226	5
FBP|TALA|PFK|SUCOAS|FRMA	-1	0.637	0	9.57	9.57	-1	-1	-1	-1	-1	0	-1	0.637	9.57	15.024	5
FBP|TALA|PGK|FUM|FRMA	-1	0.637	0	23.349	23.349	-1	-1	-1	-1	-1	0	-1	0.637	23.349	36.655	5
FBP|TALA|PGK|GLUDy|FRMA	-1	0.637	0	18.927	18.927	-1	-1	-1	-1	-1	0	-1	0.637	18.927	29.713	5
FBP|TALA|PGK|MALS|FRMA	-1	0.637	0	18.675	18.675	-1	-1	-1	-1	-1	0	-1	0.637	18.675	29.317	5
FBP|TALA|PGK|MDH|FRMA	-1	0.637	0	20.192	20.192	-1	-1	-1	-1	-1	0	-1	0.637	20.192	31.699	5
FBP|TALA|PGK|NADTRHD|FRMA	-1	0.637	-1	39.38	39.38	-1	-1	-1	-1	-1	-1	-1	0.637	39.38	61.821	5
FBP|TALA|PGK|PPS|FRMA	-1	0.637	-1	18.365	18.365	-1	-1	-1	-1	-1	-1	-1	0.637	18.365	28.83	5
FBP|TALA|PGK|PPS|NADTRHD	-1	0.637	-1	-1	-1	-1	-1	-1	-1	-1	-1	-1	0.637	0.637	1	5
FBP|TALA|PGK|SUCOAS|FRMA	-1	0.637	0	18.402	18.402	-1	-1	-1	-1	-1	0	-1	0.637	18.402	28.889	5
FBP|TALA|PGL|FUM|FRMA	-1	0.637	-1	10.856	10.856	-1	-1	-1	-1	-1	-1	-1	0.637	10.856	17.042	5
FBP|TALA|PGL|GLUDy|FRMA	-1	0.637	-1	9.444	9.444	-1	-1	-1	-1	-1	-1	-1	0.637	9.444	14.826	5
FBP|TALA|PGL|MDH|FRMA	-1	0.637	-1	9.301	9.301	-1	-1	-1	-1	-1	-1	-1	0.637	9.301	14.601	5
FBP|TALA|PGL|SUCOAS|FRMA	-1	0.637	-1	9.338	9.338	-1	-1	-1	-1	-1	-1	-1	0.637	9.338	14.659	5
FBP|TALA|PGM|FUM|FRMA	-1	0.637	0	21.329	21.329	-1	-1	-1	-1	-1	0	-1	0.637	21.329	33.484	5
FBP|TALA|PGM|GLUDy|FRMA	-1	0.637	0	17.148	17.148	-1	-1	-1	-1	-1	0	-1	0.637	17.148	26.92	5
FBP|TALA|PGM|MALS|FRMA	-1	0.637	0	16.896	16.896	-1	-1	-1	-1	-1	0	-1	0.637	16.896	26.524	5
FBP|TALA|PGM|MDH|FRMA	-1	0.637	0	18.335	18.335	-1	-1	-1	-1	-1	0	-1	0.637	18.335	28.783	5
FBP|TALA|PGM|NADTRHD|FRMA	-1	0.637	-1	16.631	16.631	-1	-1	-1	-1	-1	-1	-1	0.637	16.631	26.108	5
FBP|TALA|PGM|PPS|FRMA	-1	0.637	-1	16.586	16.586	-1	-1	-1	-1	-1	-1	-1	0.637	16.586	26.038	5
FBP|TALA|PGM|SUCOAS|FRMA	-1	0.637	0	16.771	16.771	-1	-1	-1	-1	-1	0	-1	0.637	16.771	26.328	5
FBP|TALA|PYK|FUM|FRMA	-1	0.637	0	11.556	11.556	-1	-1	-1	-1	-1	0	-1	0.637	11.556	18.141	5
FBP|TALA|PYK|GLUDy|FRMA	-1	0.637	0	9.771	9.771	-1	-1	-1	-1	-1	0	-1	0.637	9.771	15.339	5
FBP|TALA|PYK|PGL|FRMA	-1	0.637	-1	9.49	9.49	-1	-1	-1	-1	-1	-1	-1	0.637	9.49	14.898	5
FBP|TALA|PYK|PGL|MDH	-1	0.637	-1	-1	-1	-1	-1	-1	-1	-1	-1	-1	0.637	0.637	1	5
FBP|TALA|PYK|SUCOAS|FRMA	-1	0.637	0	9.774	9.774	-1	-1	-1	-1	-1	0	-1	0.637	9.774	15.344	5
FBP|TALA|SUCDi|ENO|FRMA	-1	0.637	0	16.104	16.104	-1	-1	-1	-1	-1	0	-1	0.637	16.104	25.281	5
FBP|TALA|SUCDi|GAPD|FRMA	-1	0.637	0	23.349	23.349	-1	-1	-1	-1	-1	0	-1	0.637	23.349	36.655	5
FBP|TALA|SUCDi|GLUDy|FRMA	-1	0.637	0	11.298	11.298	-1	-1	-1	-1	-1	0	-1	0.637	11.298	17.736	5
FBP|TALA|SUCDi|PFK|FRMA	-1	0.637	0	11.31	11.31	-1	-1	-1	-1	-1	0	-1	0.637	11.31	17.755	5
FBP|TALA|SUCDi|PFK|PPS	-1	0.637	-1	7.151	7.151	-1	-1	-1	-1	-1	-1	-1	0.637	7.151	11.226	5
FBP|TALA|SUCDi|PGK|FRMA	-1	0.637	0	23.349	23.349	-1	-1	-1	-1	-1	0	-1	0.637	23.349	36.655	5
FBP|TALA|SUCDi|PGL|FRMA	-1	0.637	-1	10.856	10.856	-1	-1	-1	-1	-1	-1	-1	0.637	10.856	17.042	5
FBP|TALA|SUCDi|PGM|FRMA	-1	0.637	0	21.329	21.329	-1	-1	-1	-1	-1	0	-1	0.637	21.329	33.484	5
FBP|TALA|SUCDi|PYK|FRMA	-1	0.637	0	11.556	11.556	-1	-1	-1	-1	-1	0	-1	0.637	11.556	18.141	5
FBP|TALA|SUCOAS|GLUDy|FRMA	-1	0.637	0	9.608	9.608	-1	-1	-1	-1	-1	0	-1	0.637	9.608	15.083	5
FBP|TKT1|AKGDH|GAPD|FRMA	-1	0.637	0	18.402	18.402	-1	-1	-1	-1	-1	0	-1	0.637	18.402	28.889	5
FBP|TKT1|AKGDH|GLUDy|FRMA	-1	0.637	0	9.608	9.608	-1	-1	-1	-1	-1	0	-1	0.637	9.608	15.083	5
FBP|TKT1|AKGDH|ICL|FRMA	-1	0.637	0	10.856	10.856	-1	-1	-1	-1	-1	0	-1	0.637	10.856	17.042	5
FBP|TKT1|AKGDH|MALS|FRMA	-1	0.637	0	10.856	10.856	-1	-1	-1	-1	-1	0	-1	0.637	10.856	17.042	5
FBP|TKT1|AKGDH|MDH|FRMA	-1	0.637	0	9.536	9.536	-1	-1	-1	-1	-1	0	-1	0.637	9.536	14.97	5
FBP|TKT1|AKGDH|ME1|ME2|FRMA	-1	0.637	0	9.379	9.379	-1	-1	-1	-1	-1	0	-1	0.637	9.379	14.724	5
FBP|TKT1|AKGDH|PFK|FRMA	-1	0.637	0	9.57	9.57	-1	-1	-1	-1	-1	0	-1	0.637	9.57	15.024	5
FBP|TKT1|AKGDH|PGK|FRMA	-1	0.637	0	18.402	18.402	-1	-1	-1	-1	-1	0	-1	0.637	18.402	28.889	5
FBP|TKT1|AKGDH|PGL|FRMA	-1	0.637	-1	9.338	9.338	-1	-1	-1	-1	-1	-1	-1	0.637	9.338	14.659	5
FBP|TKT1|AKGDH|PGM|FRMA	-1	0.637	0	16.771	16.771	-1	-1	-1	-1	-1	0	-1	0.637	16.771	26.328	5
FBP|TKT1|AKGDH|PYK|FRMA	-1	0.637	0	9.774	9.774	-1	-1	-1	-1	-1	0	-1	0.637	9.774	15.344	5
FBP|TKT1|ENO|FUM|FRMA	-1	0.637	0	16.104	16.104	-1	-1	-1	-1	-1	0	-1	0.637	16.104	25.281	5
FBP|TKT1|ENO|GLUDy|FRMA	-1	0.637	0	14.696	14.696	-1	-1	-1	-1	-1	0	-1	0.637	14.696	23.071	5
FBP|TKT1|ENO|MALS|FRMA	-1	0.637	0	14.389	14.389	-1	-1	-1	-1	-1	0	-1	0.637	14.389	22.589	5
FBP|TKT1|ENO|MDH|FRMA	-1	0.637	0	14.938	14.938	-1	-1	-1	-1	-1	0	-1	0.637	14.938	23.451	5
FBP|TKT1|FUM|GLUDy|FRMA	-1	0.637	0	11.298	11.298	-1	-1	-1	-1	-1	0	-1	0.637	11.298	17.736	5
FBP|TKT1|GAPD|FUM|FRMA	-1	0.637	0	23.349	23.349	-1	-1	-1	-1	-1	0	-1	0.637	23.349	36.655	5
FBP|TKT1|GAPD|GLUDy|FRMA	-1	0.637	0	18.927	18.927	-1	-1	-1	-1	-1	0	-1	0.637	18.927	29.713	5
FBP|TKT1|GAPD|MALS|FRMA	-1	0.637	0	18.675	18.675	-1	-1	-1	-1	-1	0	-1	0.637	18.675	29.317	5
FBP|TKT1|GAPD|MDH|FRMA	-1	0.637	0	20.192	20.192	-1	-1	-1	-1	-1	0	-1	0.637	20.192	31.699	5
FBP|TKT1|GAPD|NADTRHD|FRMA	-1	0.637	-1	39.38	39.38	-1	-1	-1	-1	-1	-1	-1	0.637	39.38	61.821	5
FBP|TKT1|GAPD|PPS|FRMA	-1	0.637	-1	18.365	18.365	-1	-1	-1	-1	-1	-1	-1	0.637	18.365	28.83	5
FBP|TKT1|GAPD|PPS|NADTRHD	-1	0.637	-1	-1	-1	-1	-1	-1	-1	-1	-1	-1	0.637	0.637	1	5
FBP|TKT1|GAPD|SUCOAS|FRMA	-1	0.637	0	18.402	18.402	-1	-1	-1	-1	-1	0	-1	0.637	18.402	28.889	5
FBP|TKT1|ICL|ENO|FRMA	-1	0.637	0	14.389	14.389	-1	-1	-1	-1	-1	0	-1	0.637	14.389	22.589	5
FBP|TKT1|ICL|GAPD|FRMA	-1	0.637	0	18.675	18.675	-1	-1	-1	-1	-1	0	-1	0.637	18.675	29.317	5
FBP|TKT1|ICL|PFK|PPS	-1	0.637	-1	7.151	7.151	-1	-1	-1	-1	-1	-1	-1	0.637	7.151	11.226	5
FBP|TKT1|ICL|PGK|FRMA	-1	0.637	0	18.675	18.675	-1	-1	-1	-1	-1	0	-1	0.637	18.675	29.317	5
FBP|TKT1|ICL|PGM|FRMA	-1	0.637	0	16.896	16.896	-1	-1	-1	-1	-1	0	-1	0.637	16.896	26.524	5
FBP|TKT1|ICL|SUCOAS|FRMA	-1	0.637	0	10.856	10.856	-1	-1	-1	-1	-1	0	-1	0.637	10.856	17.042	5
FBP|TKT1|MALS|SUCOAS|FRMA	-1	0.637	0	10.856	10.856	-1	-1	-1	-1	-1	0	-1	0.637	10.856	17.042	5
FBP|TKT1|MDH|GLUDy|FRMA	-1	0.637	0	9.557	9.557	-1	-1	-1	-1	-1	0	-1	0.637	9.557	15.003	5
FBP|TKT1|MDH|SUCOAS|FRMA	-1	0.637	0	9.536	9.536	-1	-1	-1	-1	-1	0	-1	0.637	9.536	14.97	5
FBP|TKT1|ME1|ME2|MDH|FRMA	-1	0.637	0	10.856	10.856	-1	-1	-1	-1	-1	0	-1	0.637	10.856	17.042	5
FBP|TKT1|ME1|ME2|PYK|FRMA	-1	0.637	0	11.764	11.764	-1	-1	-1	-1	-1	0	-1	0.637	11.764	18.468	5
FBP|TKT1|ME1|ME2|PYK|PGL	-1	0.637	-1	-1	-1	-1	-1	-1	-1	-1	-1	-1	0.637	0.637	1	5
FBP|TKT1|ME1|ME2|SUCOAS|FRMA	-1	0.637	0	9.379	9.379	-1	-1	-1	-1	-1	0	-1	0.637	9.379	14.724	5
FBP|TKT1|PFK|FUM|FRMA	-1	0.637	0	11.31	11.31	-1	-1	-1	-1	-1	0	-1	0.637	11.31	17.755	5
FBP|TKT1|PFK|GLUDy|FRMA	-1	0.637	0	9.656	9.656	-1	-1	-1	-1	-1	0	-1	0.637	9.656	15.159	5
FBP|TKT1|PFK|MDH|FRMA	-1	0.637	0	9.633	9.633	-1	-1	-1	-1	-1	0	-1	0.637	9.633	15.122	5
FBP|TKT1|PFK|PPS|FUM	-1	0.637	-1	7.151	7.151	-1	-1	-1	-1	-1	-1	-1	0.637	7.151	11.226	5
FBP|TKT1|PFK|PPS|MALS	-1	0.637	-1	7.151	7.151	-1	-1	-1	-1	-1	-1	-1	0.637	7.151	11.226	5
FBP|TKT1|PFK|PPS|MDH	-1	0.637	-1	7.151	7.151	-1	-1	-1	-1	-1	-1	-1	0.637	7.151	11.226	5
FBP|TKT1|PFK|PPS|PPCK	-1	0.637	-1	7.151	7.151	-1	-1	-1	-1	-1	-1	-1	0.637	7.151	11.226	5
FBP|TKT1|PFK|SUCOAS|FRMA	-1	0.637	0	9.57	9.57	-1	-1	-1	-1	-1	0	-1	0.637	9.57	15.024	5
FBP|TKT1|PGK|FUM|FRMA	-1	0.637	0	23.349	23.349	-1	-1	-1	-1	-1	0	-1	0.637	23.349	36.655	5
FBP|TKT1|PGK|GLUDy|FRMA	-1	0.637	0	18.927	18.927	-1	-1	-1	-1	-1	0	-1	0.637	18.927	29.713	5
FBP|TKT1|PGK|MALS|FRMA	-1	0.637	0	18.675	18.675	-1	-1	-1	-1	-1	0	-1	0.637	18.675	29.317	5
FBP|TKT1|PGK|MDH|FRMA	-1	0.637	0	20.192	20.192	-1	-1	-1	-1	-1	0	-1	0.637	20.192	31.699	5
FBP|TKT1|PGK|NADTRHD|FRMA	-1	0.637	-1	39.38	39.38	-1	-1	-1	-1	-1	-1	-1	0.637	39.38	61.821	5
FBP|TKT1|PGK|PPS|FRMA	-1	0.637	-1	18.365	18.365	-1	-1	-1	-1	-1	-1	-1	0.637	18.365	28.83	5
FBP|TKT1|PGK|PPS|NADTRHD	-1	0.637	-1	-1	-1	-1	-1	-1	-1	-1	-1	-1	0.637	0.637	1	5
FBP|TKT1|PGK|SUCOAS|FRMA	-1	0.637	0	18.402	18.402	-1	-1	-1	-1	-1	0	-1	0.637	18.402	28.889	5
FBP|TKT1|PGL|FUM|FRMA	-1	0.637	-1	10.856	10.856	-1	-1	-1	-1	-1	-1	-1	0.637	10.856	17.042	5
FBP|TKT1|PGL|GLUDy|FRMA	-1	0.637	-1	9.444	9.444	-1	-1	-1	-1	-1	-1	-1	0.637	9.444	14.826	5
FBP|TKT1|PGL|MDH|FRMA	-1	0.637	-1	9.301	9.301	-1	-1	-1	-1	-1	-1	-1	0.637	9.301	14.601	5
FBP|TKT1|PGL|SUCOAS|FRMA	-1	0.637	-1	9.338	9.338	-1	-1	-1	-1	-1	-1	-1	0.637	9.338	14.659	5
FBP|TKT1|PGM|FUM|FRMA	-1	0.637	0	21.329	21.329	-1	-1	-1	-1	-1	0	-1	0.637	21.329	33.484	5
FBP|TKT1|PGM|GLUDy|FRMA	-1	0.637	0	17.148	17.148	-1	-1	-1	-1	-1	0	-1	0.637	17.148	26.92	5
FBP|TKT1|PGM|MALS|FRMA	-1	0.637	0	16.896	16.896	-1	-1	-1	-1	-1	0	-1	0.637	16.896	26.524	5
FBP|TKT1|PGM|MDH|FRMA	-1	0.637	0	18.335	18.335	-1	-1	-1	-1	-1	0	-1	0.637	18.335	28.783	5
FBP|TKT1|PGM|NADTRHD|FRMA	-1	0.637	-1	16.631	16.631	-1	-1	-1	-1	-1	-1	-1	0.637	16.631	26.108	5
FBP|TKT1|PGM|PPS|FRMA	-1	0.637	-1	16.586	16.586	-1	-1	-1	-1	-1	-1	-1	0.637	16.586	26.038	5
FBP|TKT1|PGM|SUCOAS|FRMA	-1	0.637	0	16.771	16.771	-1	-1	-1	-1	-1	0	-1	0.637	16.771	26.328	5
FBP|TKT1|PYK|FUM|FRMA	-1	0.637	0	11.556	11.556	-1	-1	-1	-1	-1	0	-1	0.637	11.556	18.141	5
FBP|TKT1|PYK|GLUDy|FRMA	-1	0.637	0	9.771	9.771	-1	-1	-1	-1	-1	0	-1	0.637	9.771	15.339	5
FBP|TKT1|PYK|PGL|FRMA	-1	0.637	-1	9.49	9.49	-1	-1	-1	-1	-1	-1	-1	0.637	9.49	14.898	5
FBP|TKT1|PYK|PGL|MDH	-1	0.637	-1	-1	-1	-1	-1	-1	-1	-1	-1	-1	0.637	0.637	1	5
FBP|TKT1|PYK|SUCOAS|FRMA	-1	0.637	0	9.774	9.774	-1	-1	-1	-1	-1	0	-1	0.637	9.774	15.344	5
FBP|TKT1|SUCDi|ENO|FRMA	-1	0.637	0	16.104	16.104	-1	-1	-1	-1	-1	0	-1	0.637	16.104	25.281	5
FBP|TKT1|SUCDi|GAPD|FRMA	-1	0.637	0	23.349	23.349	-1	-1	-1	-1	-1	0	-1	0.637	23.349	36.655	5
FBP|TKT1|SUCDi|GLUDy|FRMA	-1	0.637	0	11.298	11.298	-1	-1	-1	-1	-1	0	-1	0.637	11.298	17.736	5
FBP|TKT1|SUCDi|PFK|FRMA	-1	0.637	0	11.31	11.31	-1	-1	-1	-1	-1	0	-1	0.637	11.31	17.755	5
FBP|TKT1|SUCDi|PFK|PPS	-1	0.637	-1	7.151	7.151	-1	-1	-1	-1	-1	-1	-1	0.637	7.151	11.226	5
FBP|TKT1|SUCDi|PGK|FRMA	-1	0.637	0	23.349	23.349	-1	-1	-1	-1	-1	0	-1	0.637	23.349	36.655	5
FBP|TKT1|SUCDi|PGL|FRMA	-1	0.637	-1	10.856	10.856	-1	-1	-1	-1	-1	-1	-1	0.637	10.856	17.042	5
FBP|TKT1|SUCDi|PGM|FRMA	-1	0.637	0	21.329	21.329	-1	-1	-1	-1	-1	0	-1	0.637	21.329	33.484	5
FBP|TKT1|SUCDi|PYK|FRMA	-1	0.637	0	11.556	11.556	-1	-1	-1	-1	-1	0	-1	0.637	11.556	18.141	5
FBP|TKT1|SUCOAS|GLUDy|FRMA	-1	0.637	0	9.608	9.608	-1	-1	-1	-1	-1	0	-1	0.637	9.608	15.083	5
FBP|TPI|RPE|TALA|FRMA	-1	0.637	0	9.406	-1	-1	-1	-1	-1	-1	0	-1	0.637	9.406	14.766	5
FBP|TPI|RPE|TKT1|FRMA	-1	0.637	0	9.406	-1	-1	-1	-1	-1	-1	0	-1	0.637	9.406	14.766	5
FBP|TPI|TALA|AKGDH|FRMA	-1	0.637	0	9.57	9.57	-1	-1	-1	-1	-1	0	-1	0.637	9.57	15.024	5
FBP|TPI|TALA|FUM|FRMA	-1	0.637	0	11.31	11.31	-1	-1	-1	-1	-1	0	-1	0.637	11.31	17.755	5
FBP|TPI|TALA|GLUDy|FRMA	-1	0.637	0	9.656	9.656	-1	-1	-1	-1	-1	0	-1	0.637	9.656	15.159	5
FBP|TPI|TALA|MDH|FRMA	-1	0.637	0	9.633	9.633	-1	-1	-1	-1	-1	0	-1	0.637	9.633	15.122	5
FBP|TPI|TALA|SUCDi|FRMA	-1	0.637	0	11.31	11.31	-1	-1	-1	-1	-1	0	-1	0.637	11.31	17.755	5
FBP|TPI|TALA|SUCOAS|FRMA	-1	0.637	0	9.57	9.57	-1	-1	-1	-1	-1	0	-1	0.637	9.57	15.024	5
FBP|TPI|TKT1|AKGDH|FRMA	-1	0.637	0	9.57	9.57	-1	-1	-1	-1	-1	0	-1	0.637	9.57	15.024	5
FBP|TPI|TKT1|FUM|FRMA	-1	0.637	0	11.31	11.31	-1	-1	-1	-1	-1	0	-1	0.637	11.31	17.755	5
FBP|TPI|TKT1|GLUDy|FRMA	-1	0.637	0	9.656	9.656	-1	-1	-1	-1	-1	0	-1	0.637	9.656	15.159	5
FBP|TPI|TKT1|MDH|FRMA	-1	0.637	0	9.633	9.633	-1	-1	-1	-1	-1	0	-1	0.637	9.633	15.122	5
FBP|TPI|TKT1|SUCDi|FRMA	-1	0.637	0	11.31	11.31	-1	-1	-1	-1	-1	0	-1	0.637	11.31	17.755	5
FBP|TPI|TKT1|SUCOAS|FRMA	-1	0.637	0	9.57	9.57	-1	-1	-1	-1	-1	0	-1	0.637	9.57	15.024	5
TPI|RPE|TALA|AKGDH|FRMA	-1	0.637	0	9.57	-1	-1	-1	-1	-1	-1	0	0	0.637	9.57	15.024	5
TPI|RPE|TALA|ENO|FRMA	-1	0.637	0	14.283	-1	-1	-1	-1	-1	-1	0	-1	0.637	14.283	22.422	5
TPI|RPE|TALA|ENO|PPS	-1	0.637	-1	15.064	-1	-1	-1	-1	-1	-1	-1	-1	0.637	15.064	23.648	5
TPI|RPE|TALA|FUM|FRMA	-1	0.637	0	11.31	-1	-1	-1	-1	-1	-1	0	0	0.637	11.31	17.755	5
TPI|RPE|TALA|GLUDy|FRMA	-1	0.637	0	9.656	-1	-1	-1	-1	-1	-1	0	0	0.637	9.656	15.159	5
TPI|RPE|TALA|ICL|PPS	-1	0.637	-1	7.151	-1	-1	-1	-1	-1	-1	-1	-1	0.637	7.151	11.226	5
TPI|RPE|TALA|MDH|FRMA	-1	0.637	0	9.633	-1	-1	-1	-1	-1	-1	0	0	0.637	9.633	15.122	5
TPI|RPE|TALA|ME1|ME2|PYK	-1	0.637	0	8.296	-1	-1	-1	-1	-1	-1	0	0	0.637	8.296	13.024	5
TPI|RPE|TALA|NADTRHD|FRMA	-1	0.637	0	9.406	-1	-1	-1	-1	-1	-1	0	-1	0.637	9.406	14.766	5
TPI|RPE|TALA|PGL|FRMA	-1	0.637	-1	17.563	-1	-1	-1	-1	-1	-1	-1	-1	0.637	17.563	27.571	5
TPI|RPE|TALA|PPS|FUM	-1	0.637	-1	7.151	-1	-1	-1	-1	-1	-1	-1	-1	0.637	7.151	11.226	5
TPI|RPE|TALA|PPS|MALS	-1	0.637	-1	7.151	-1	-1	-1	-1	-1	-1	-1	-1	0.637	7.151	11.226	5
TPI|RPE|TALA|PPS|MDH	-1	0.637	-1	7.151	-1	-1	-1	-1	-1	-1	-1	-1	0.637	7.151	11.226	5
TPI|RPE|TALA|PPS|NADTRHD	-1	0.637	0	7.151	-1	-1	-1	-1	-1	-1	0	-1	0.637	7.151	11.226	5
TPI|RPE|TALA|PPS|PPCK	-1	0.637	-1	7.151	-1	-1	-1	-1	-1	-1	-1	-1	0.637	7.151	11.226	5
TPI|RPE|TALA|PYK|FRMA	-1	0.637	0	9.49	-1	-1	-1	-1	-1	-1	0	0	0.637	9.49	14.898	5
TPI|RPE|TALA|PYK|MDH	-1	0.637	0	8.296	-1	-1	-1	-1	-1	-1	0	0	0.637	8.296	13.024	5
TPI|RPE|TALA|SUCDi|FRMA	-1	0.637	0	11.31	-1	-1	-1	-1	-1	-1	0	0	0.637	11.31	17.755	5
TPI|RPE|TALA|SUCDi|PPS	-1	0.637	-1	7.151	-1	-1	-1	-1	-1	-1	-1	-1	0.637	7.151	11.226	5
TPI|RPE|TALA|SUCOAS|FRMA	-1	0.637	0	9.57	-1	-1	-1	-1	-1	-1	0	0	0.637	9.57	15.024	5
TPI|RPE|TKT1|AKGDH|FRMA	-1	0.637	0	9.57	-1	-1	-1	-1	-1	-1	0	0	0.637	9.57	15.024	5
TPI|RPE|TKT1|ENO|FRMA	-1	0.637	0	14.283	-1	-1	-1	-1	-1	-1	0	-1	0.637	14.283	22.422	5
TPI|RPE|TKT1|ENO|PPS	-1	0.637	-1	15.064	-1	-1	-1	-1	-1	-1	-1	-1	0.637	15.064	23.648	5
TPI|RPE|TKT1|FUM|FRMA	-1	0.637	0	11.31	-1	-1	-1	-1	-1	-1	0	0	0.637	11.31	17.755	5
TPI|RPE|TKT1|GLUDy|FRMA	-1	0.637	0	9.656	-1	-1	-1	-1	-1	-1	0	0	0.637	9.656	15.159	5
TPI|RPE|TKT1|ICL|PPS	-1	0.637	-1	7.151	-1	-1	-1	-1	-1	-1	-1	-1	0.637	7.151	11.226	5
TPI|RPE|TKT1|MDH|FRMA	-1	0.637	0	9.633	-1	-1	-1	-1	-1	-1	0	0	0.637	9.633	15.122	5
TPI|RPE|TKT1|ME1|ME2|PYK	-1	0.637	0	8.296	-1	-1	-1	-1	-1	-1	0	0	0.637	8.296	13.024	5
TPI|RPE|TKT1|NADTRHD|FRMA	-1	0.637	0	9.406	-1	-1	-1	-1	-1	-1	0	-1	0.637	9.406	14.766	5
TPI|RPE|TKT1|PGL|FRMA	-1	0.637	-1	17.563	-1	-1	-1	-1	-1	-1	-1	-1	0.637	17.563	27.571	5
TPI|RPE|TKT1|PPS|FUM	-1	0.637	-1	7.151	-1	-1	-1	-1	-1	-1	-1	-1	0.637	7.151	11.226	5
TPI|RPE|TKT1|PPS|MALS	-1	0.637	-1	7.151	-1	-1	-1	-1	-1	-1	-1	-1	0.637	7.151	11.226	5
TPI|RPE|TKT1|PPS|MDH	-1	0.637	-1	7.151	-1	-1	-1	-1	-1	-1	-1	-1	0.637	7.151	11.226	5
TPI|RPE|TKT1|PPS|NADTRHD	-1	0.637	0	7.151	-1	-1	-1	-1	-1	-1	0	-1	0.637	7.151	11.226	5
TPI|RPE|TKT1|PPS|PPCK	-1	0.637	-1	7.151	-1	-1	-1	-1	-1	-1	-1	-1	0.637	7.151	11.226	5
TPI|RPE|TKT1|PYK|FRMA	-1	0.637	0	9.49	-1	-1	-1	-1	-1	-1	0	0	0.637	9.49	14.898	5
TPI|RPE|TKT1|PYK|MDH	-1	0.637	0	8.296	-1	-1	-1	-1	-1	-1	0	0	0.637	8.296	13.024	5
TPI|RPE|TKT1|SUCDi|FRMA	-1	0.637	0	11.31	-1	-1	-1	-1	-1	-1	0	0	0.637	11.31	17.755	5
TPI|RPE|TKT1|SUCDi|PPS	-1	0.637	-1	7.151	-1	-1	-1	-1	-1	-1	-1	-1	0.637	7.151	11.226	5
TPI|RPE|TKT1|SUCOAS|FRMA	-1	0.637	0	9.57	-1	-1	-1	-1	-1	-1	0	0	0.637	9.57	15.024	5
TPI|TALA|AKGDH|GLUDy|FRMA	-1	0.637	0	9.847	9.847	-1	-1	-1	-1	-1	0	0	0.637	9.847	15.458	5
TPI|TALA|AKGDH|ICL|FRMA	-1	0.637	0	11.31	11.31	-1	-1	-1	-1	-1	0	0	0.637	11.31	17.755	5
TPI|TALA|AKGDH|MALS|FRMA	-1	0.637	0	11.31	11.31	-1	-1	-1	-1	-1	0	0	0.637	11.31	17.755	5
TPI|TALA|AKGDH|MDH|FRMA	-1	0.637	0	9.981	9.981	-1	-1	-1	-1	-1	0	0	0.637	9.981	15.669	5
TPI|TALA|AKGDH|ME1|ME2|FRMA	-1	0.637	0	9.625	9.625	-1	-1	-1	-1	-1	0	0	0.637	9.625	15.11	5
TPI|TALA|AKGDH|NADTRHD|FRMA	-1	0.637	0	9.57	9.57	-1	-1	-1	-1	-1	0	-1	0.637	9.57	15.024	5
TPI|TALA|AKGDH|PGL|FRMA	-1	0.637	-1	17.816	17.816	-1	-1	-1	-1	-1	-1	-1	0.637	17.816	27.969	5
TPI|TALA|AKGDH|PYK|FRMA	-1	0.637	0	9.774	9.774	-1	-1	-1	-1	-1	0	0	0.637	9.774	15.344	5
TPI|TALA|ENO|FUM|FRMA	-1	0.637	0	16.104	16.104	-1	-1	-1	-1	-1	0	-1	0.637	16.104	25.281	5
TPI|TALA|ENO|GLUDy|FRMA	-1	0.637	0	14.696	14.696	-1	-1	-1	-1	-1	0	-1	0.637	14.696	23.071	5
TPI|TALA|ENO|MALS|FRMA	-1	0.637	0	14.389	14.389	-1	-1	-1	-1	-1	0	-1	0.637	14.389	22.589	5
TPI|TALA|ENO|MDH|FRMA	-1	0.637	0	14.938	14.938	-1	-1	-1	-1	-1	0	-1	0.637	14.938	23.451	5
TPI|TALA|ENO|NADTRHD|FRMA	-1	0.637	-1	14.283	14.283	-1	-1	-1	-1	-1	-1	-1	0.637	14.283	22.422	5
TPI|TALA|FUM|GLUDy|FRMA	-1	0.637	0	11.772	11.772	-1	-1	-1	-1	-1	0	0	0.637	11.772	18.48	5
TPI|TALA|FUM|NADTRHD|FRMA	-1	0.637	0	11.31	11.31	-1	-1	-1	-1	-1	0	-1	0.637	11.31	17.755	5
TPI|TALA|GLUDy|NADTRHD|FRMA	-1	0.637	0	9.656	9.656	-1	-1	-1	-1	-1	0	-1	0.637	9.656	15.159	5
TPI|TALA|ICL|ENO|FRMA	-1	0.637	0	14.389	14.389	-1	-1	-1	-1	-1	0	-1	0.637	14.389	22.589	5
TPI|TALA|ICL|PPS|FRMA	-1	0.637	-1	9.406	9.406	-1	-1	-1	-1	-1	-1	-1	0.637	9.406	14.766	5
TPI|TALA|ICL|SUCOAS|FRMA	-1	0.637	0	11.31	11.31	-1	-1	-1	-1	-1	0	0	0.637	11.31	17.755	5
TPI|TALA|MALS|SUCOAS|FRMA	-1	0.637	0	11.31	11.31	-1	-1	-1	-1	-1	0	0	0.637	11.31	17.755	5
TPI|TALA|MDH|GLUDy|FRMA	-1	0.637	0	9.952	9.952	-1	-1	-1	-1	-1	0	0	0.637	9.952	15.623	5
TPI|TALA|MDH|NADTRHD|FRMA	-1	0.637	0	9.633	9.633	-1	-1	-1	-1	-1	0	-1	0.637	9.633	15.122	5
TPI|TALA|MDH|SUCOAS|FRMA	-1	0.637	0	9.981	9.981	-1	-1	-1	-1	-1	0	0	0.637	9.981	15.669	5
TPI|TALA|ME1|ME2|MDH|FRMA	-1	0.637	0	11.31	11.31	-1	-1	-1	-1	-1	0	0	0.637	11.31	17.755	5
TPI|TALA|ME1|ME2|PYK|FRMA	-1	0.637	0	11.764	11.764	-1	-1	-1	-1	-1	0	0	0.637	11.764	18.468	5
TPI|TALA|ME1|ME2|PYK|PGL	-1	0.637	-1	-1	-1	-1	-1	-1	-1	-1	-1	-1	0.637	0.637	1	5
TPI|TALA|ME1|ME2|SUCOAS|FRMA	-1	0.637	0	9.625	9.625	-1	-1	-1	-1	-1	0	0	0.637	9.625	15.11	5
TPI|TALA|PGL|FUM|FRMA	-1	0.637	-1	20.648	20.648	-1	-1	-1	-1	-1	-1	-1	0.637	20.648	32.414	5
TPI|TALA|PGL|GLUDy|FRMA	-1	0.637	-1	18.046	18.046	-1	-1	-1	-1	-1	-1	-1	0.637	18.046	28.33	5
TPI|TALA|PGL|MDH|FRMA	-1	0.637	-1	17.753	17.753	-1	-1	-1	-1	-1	-1	-1	0.637	17.753	27.87	5
TPI|TALA|PGL|SUCOAS|FRMA	-1	0.637	-1	17.816	17.816	-1	-1	-1	-1	-1	-1	-1	0.637	17.816	27.969	5
TPI|TALA|PPS|FUM|FRMA	-1	0.637	-1	11.31	11.31	-1	-1	-1	-1	-1	-1	-1	0.637	11.31	17.755	5
TPI|TALA|PPS|MALS|FRMA	-1	0.637	-1	9.406	9.406	-1	-1	-1	-1	-1	-1	-1	0.637	9.406	14.766	5
TPI|TALA|PPS|MDH|FRMA	-1	0.637	-1	9.856	9.856	-1	-1	-1	-1	-1	-1	-1	0.637	9.856	15.473	5
TPI|TALA|PPS|PPCK|FRMA	-1	0.637	-1	9.406	9.406	-1	-1	-1	-1	-1	-1	-1	0.637	9.406	14.766	5
TPI|TALA|PYK|FUM|FRMA	-1	0.637	0	11.556	11.556	-1	-1	-1	-1	-1	0	0	0.637	11.556	18.141	5
TPI|TALA|PYK|GLUDy|FRMA	-1	0.637	0	9.771	9.771	-1	-1	-1	-1	-1	0	0	0.637	9.771	15.339	5
TPI|TALA|PYK|NADTRHD|FRMA	-1	0.637	0	9.49	9.49	-1	-1	-1	-1	-1	0	-1	0.637	9.49	14.898	5
TPI|TALA|PYK|PGL|FRMA	-1	0.637	-1	18.127	18.127	-1	-1	-1	-1	-1	-1	-1	0.637	18.127	28.457	5
TPI|TALA|PYK|PGL|MDH	-1	0.637	-1	-1	-1	-1	-1	-1	-1	-1	-1	-1	0.637	0.637	1	5
TPI|TALA|PYK|PPS|MDH	-1	0.637	-1	8.296	8.296	-1	-1	-1	-1	-1	-1	-1	0.637	8.296	13.024	5
TPI|TALA|PYK|SUCOAS|FRMA	-1	0.637	0	9.774	9.774	-1	-1	-1	-1	-1	0	0	0.637	9.774	15.344	5
TPI|TALA|SUCDi|ENO|FRMA	-1	0.637	0	16.104	16.104	-1	-1	-1	-1	-1	0	-1	0.637	16.104	25.281	5
TPI|TALA|SUCDi|GLUDy|FRMA	-1	0.637	0	11.772	11.772	-1	-1	-1	-1	-1	0	0	0.637	11.772	18.48	5
TPI|TALA|SUCDi|NADTRHD|FRMA	-1	0.637	0	11.31	11.31	-1	-1	-1	-1	-1	0	-1	0.637	11.31	17.755	5
TPI|TALA|SUCDi|PGL|FRMA	-1	0.637	-1	20.648	20.648	-1	-1	-1	-1	-1	-1	-1	0.637	20.648	32.414	5
TPI|TALA|SUCDi|PPS|FRMA	-1	0.637	-1	11.31	11.31	-1	-1	-1	-1	-1	-1	-1	0.637	11.31	17.755	5
TPI|TALA|SUCDi|PYK|FRMA	-1	0.637	0	11.556	11.556	-1	-1	-1	-1	-1	0	0	0.637	11.556	18.141	5
TPI|TALA|SUCOAS|GLUDy|FRMA	-1	0.637	0	9.847	9.847	-1	-1	-1	-1	-1	0	0	0.637	9.847	15.458	5
TPI|TALA|SUCOAS|NADTRHD|FRMA	-1	0.637	0	9.57	9.57	-1	-1	-1	-1	-1	0	-1	0.637	9.57	15.024	5
TPI|TKT1|AKGDH|GLUDy|FRMA	-1	0.637	0	9.847	9.847	-1	-1	-1	-1	-1	0	0	0.637	9.847	15.458	5
TPI|TKT1|AKGDH|ICL|FRMA	-1	0.637	0	11.31	11.31	-1	-1	-1	-1	-1	0	0	0.637	11.31	17.755	5
TPI|TKT1|AKGDH|MALS|FRMA	-1	0.637	0	11.31	11.31	-1	-1	-1	-1	-1	0	0	0.637	11.31	17.755	5
TPI|TKT1|AKGDH|MDH|FRMA	-1	0.637	0	9.981	9.981	-1	-1	-1	-1	-1	0	0	0.637	9.981	15.669	5
TPI|TKT1|AKGDH|ME1|ME2|FRMA	-1	0.637	0	9.625	9.625	-1	-1	-1	-1	-1	0	0	0.637	9.625	15.11	5
TPI|TKT1|AKGDH|NADTRHD|FRMA	-1	0.637	0	9.57	9.57	-1	-1	-1	-1	-1	0	-1	0.637	9.57	15.024	5
TPI|TKT1|AKGDH|PGL|FRMA	-1	0.637	-1	17.816	17.816	-1	-1	-1	-1	-1	-1	-1	0.637	17.816	27.969	5
TPI|TKT1|AKGDH|PYK|FRMA	-1	0.637	0	9.774	9.774	-1	-1	-1	-1	-1	0	0	0.637	9.774	15.344	5
TPI|TKT1|ENO|FUM|FRMA	-1	0.637	0	16.104	16.104	-1	-1	-1	-1	-1	0	-1	0.637	16.104	25.281	5
TPI|TKT1|ENO|GLUDy|FRMA	-1	0.637	0	14.696	14.696	-1	-1	-1	-1	-1	0	-1	0.637	14.696	23.071	5
TPI|TKT1|ENO|MALS|FRMA	-1	0.637	0	14.389	14.389	-1	-1	-1	-1	-1	0	-1	0.637	14.389	22.589	5
TPI|TKT1|ENO|MDH|FRMA	-1	0.637	0	14.938	14.938	-1	-1	-1	-1	-1	0	-1	0.637	14.938	23.451	5
TPI|TKT1|ENO|NADTRHD|FRMA	-1	0.637	-1	14.283	14.283	-1	-1	-1	-1	-1	-1	-1	0.637	14.283	22.422	5
TPI|TKT1|FUM|GLUDy|FRMA	-1	0.637	0	11.772	11.772	-1	-1	-1	-1	-1	0	0	0.637	11.772	18.48	5
TPI|TKT1|FUM|NADTRHD|FRMA	-1	0.637	0	11.31	11.31	-1	-1	-1	-1	-1	0	-1	0.637	11.31	17.755	5
TPI|TKT1|GLUDy|NADTRHD|FRMA	-1	0.637	0	9.656	9.656	-1	-1	-1	-1	-1	0	-1	0.637	9.656	15.159	5
TPI|TKT1|ICL|ENO|FRMA	-1	0.637	0	14.389	14.389	-1	-1	-1	-1	-1	0	-1	0.637	14.389	22.589	5
TPI|TKT1|ICL|PPS|FRMA	-1	0.637	-1	9.406	9.406	-1	-1	-1	-1	-1	-1	-1	0.637	9.406	14.766	5
TPI|TKT1|ICL|SUCOAS|FRMA	-1	0.637	0	11.31	11.31	-1	-1	-1	-1	-1	0	0	0.637	11.31	17.755	5
TPI|TKT1|MALS|SUCOAS|FRMA	-1	0.637	0	11.31	11.31	-1	-1	-1	-1	-1	0	0	0.637	11.31	17.755	5
TPI|TKT1|MDH|GLUDy|FRMA	-1	0.637	0	9.952	9.952	-1	-1	-1	-1	-1	0	0	0.637	9.952	15.623	5
TPI|TKT1|MDH|NADTRHD|FRMA	-1	0.637	0	9.633	9.633	-1	-1	-1	-1	-1	0	-1	0.637	9.633	15.122	5
TPI|TKT1|MDH|SUCOAS|FRMA	-1	0.637	0	9.981	9.981	-1	-1	-1	-1	-1	0	0	0.637	9.981	15.669	5
TPI|TKT1|ME1|ME2|MDH|FRMA	-1	0.637	0	11.31	11.31	-1	-1	-1	-1	-1	0	0	0.637	11.31	17.755	5
TPI|TKT1|ME1|ME2|PYK|FRMA	-1	0.637	0	11.764	11.764	-1	-1	-1	-1	-1	0	0	0.637	11.764	18.468	5
TPI|TKT1|ME1|ME2|PYK|PGL	-1	0.637	-1	-1	-1	-1	-1	-1	-1	-1	-1	-1	0.637	0.637	1	5
TPI|TKT1|ME1|ME2|SUCOAS|FRMA	-1	0.637	0	9.625	9.625	-1	-1	-1	-1	-1	0	0	0.637	9.625	15.11	5
TPI|TKT1|PGL|FUM|FRMA	-1	0.637	-1	20.648	20.648	-1	-1	-1	-1	-1	-1	-1	0.637	20.648	32.414	5
TPI|TKT1|PGL|GLUDy|FRMA	-1	0.637	-1	18.046	18.046	-1	-1	-1	-1	-1	-1	-1	0.637	18.046	28.33	5
TPI|TKT1|PGL|MDH|FRMA	-1	0.637	-1	17.753	17.753	-1	-1	-1	-1	-1	-1	-1	0.637	17.753	27.87	5
TPI|TKT1|PGL|SUCOAS|FRMA	-1	0.637	-1	17.816	17.816	-1	-1	-1	-1	-1	-1	-1	0.637	17.816	27.969	5
TPI|TKT1|PPS|FUM|FRMA	-1	0.637	-1	11.31	11.31	-1	-1	-1	-1	-1	-1	-1	0.637	11.31	17.755	5
TPI|TKT1|PPS|MALS|FRMA	-1	0.637	-1	9.406	9.406	-1	-1	-1	-1	-1	-1	-1	0.637	9.406	14.766	5
TPI|TKT1|PPS|MDH|FRMA	-1	0.637	-1	9.856	9.856	-1	-1	-1	-1	-1	-1	-1	0.637	9.856	15.473	5
TPI|TKT1|PPS|PPCK|FRMA	-1	0.637	-1	9.406	9.406	-1	-1	-1	-1	-1	-1	-1	0.637	9.406	14.766	5
TPI|TKT1|PYK|FUM|FRMA	-1	0.637	0	11.556	11.556	-1	-1	-1	-1	-1	0	0	0.637	11.556	18.141	5
TPI|TKT1|PYK|GLUDy|FRMA	-1	0.637	0	9.771	9.771	-1	-1	-1	-1	-1	0	0	0.637	9.771	15.339	5
TPI|TKT1|PYK|NADTRHD|FRMA	-1	0.637	0	9.49	9.49	-1	-1	-1	-1	-1	0	-1	0.637	9.49	14.898	5
TPI|TKT1|PYK|PGL|FRMA	-1	0.637	-1	18.127	18.127	-1	-1	-1	-1	-1	-1	-1	0.637	18.127	28.457	5
TPI|TKT1|PYK|PGL|MDH	-1	0.637	-1	-1	-1	-1	-1	-1	-1	-1	-1	-1	0.637	0.637	1	5
TPI|TKT1|PYK|PPS|MDH	-1	0.637	-1	8.296	8.296	-1	-1	-1	-1	-1	-1	-1	0.637	8.296	13.024	5
TPI|TKT1|PYK|SUCOAS|FRMA	-1	0.637	0	9.774	9.774	-1	-1	-1	-1	-1	0	0	0.637	9.774	15.344	5
TPI|TKT1|SUCDi|ENO|FRMA	-1	0.637	0	16.104	16.104	-1	-1	-1	-1	-1	0	-1	0.637	16.104	25.281	5
TPI|TKT1|SUCDi|GLUDy|FRMA	-1	0.637	0	11.772	11.772	-1	-1	-1	-1	-1	0	0	0.637	11.772	18.48	5
TPI|TKT1|SUCDi|NADTRHD|FRMA	-1	0.637	0	11.31	11.31	-1	-1	-1	-1	-1	0	-1	0.637	11.31	17.755	5
TPI|TKT1|SUCDi|PGL|FRMA	-1	0.637	-1	20.648	20.648	-1	-1	-1	-1	-1	-1	-1	0.637	20.648	32.414	5
TPI|TKT1|SUCDi|PPS|FRMA	-1	0.637	-1	11.31	11.31	-1	-1	-1	-1	-1	-1	-1	0.637	11.31	17.755	5
TPI|TKT1|SUCDi|PYK|FRMA	-1	0.637	0	11.556	11.556	-1	-1	-1	-1	-1	0	0	0.637	11.556	18.141	5
TPI|TKT1|SUCOAS|GLUDy|FRMA	-1	0.637	0	9.847	9.847	-1	-1	-1	-1	-1	0	0	0.637	9.847	15.458	5
TPI|TKT1|SUCOAS|NADTRHD|FRMA	-1	0.637	0	9.57	9.57	-1	-1	-1	-1	-1	0	-1	0.637	9.57	15.024	5
TPI|EDD|EDA|GLUDy|NADTRHD|FRMA	-1	0.661	0	0	0	2.984	2.984	2.984	2.984	-1	0	-1	0.661	2.984	4.514	5
PGI|PPS|PPCK|NADTRHD|FRMA	-1	-1	0.87	-1	-1	-1	-1	-1	-1	-1	-1	-1	0.87	0.87	1	5
RPI|ICL|PPCK|NADTRHD|FRMA	-1	0	0	-1	11.312	0	-1	0	0	0.931	0	0	0.931	11.312	12.15	5
RPI|PPCK|MALS|NADTRHD|FRMA	-1	0	0	-1	11.312	0	-1	0	0	0.931	0	0	0.931	11.312	12.15	5
RPI|ICL|PGI|NADTRHD|FRMA	-1	-1	1.132	-1	-1	-1	-1	-1	-1	-1	-1	-1	1.132	1.132	1	5
RPI|PGI|FUM|NADTRHD|FRMA	-1	-1	1.132	-1	-1	-1	-1	-1	-1	-1	-1	-1	1.132	1.132	1	5
RPI|PGI|MALS|NADTRHD|FRMA	-1	-1	1.132	-1	-1	-1	-1	-1	-1	-1	-1	-1	1.132	1.132	1	5
RPI|SUCDi|PGI|NADTRHD|FRMA	-1	-1	1.132	-1	-1	-1	-1	-1	-1	-1	-1	-1	1.132	1.132	1	5
RPI|ICL|MDH|NADTRHD|FRMA	-1	0	0	-1	11.406	0	-1	0	0	1.173	0	0	1.173	11.406	9.724	5
RPI|MALS|MDH|NADTRHD|FRMA	-1	0	0	-1	11.406	0	-1	0	0	1.173	0	0	1.173	11.406	9.724	5
TPI|EDD|EDA|MDH|NADTRHD|FRMA	-1	1.225	0	0	0	2.984	2.984	2.984	2.984	2.984	0	-1	1.225	2.984	2.436	5
EDD|EDA|PGI|NADTRHD	-1	-1	1.5	-1	-1	-1	-1	-1	-1	-1	-1	-1	1.5	1.5	1	3
FBA|RPI|PGI	-1	-1	2.227	-1	-1	-1	-1	-1	-1	-1	-1	-1	2.227	2.227	1	3
FBP|RPI|PGI	-1	-1	2.227	-1	-1	-1	-1	-1	-1	-1	-1	-1	2.227	2.227	1	3
TPI|RPI|PGI	-1	-1	2.227	-1	-1	-1	-1	-1	-1	-1	-1	-1	2.227	2.227	1	3
FBA|PGI|GND	-1	-1	2.369	-1	-1	-1	-1	-1	-1	-1	-1	-1	2.369	2.369	1	3
FBP|PGI|GND	-1	-1	2.369	-1	-1	-1	-1	-1	-1	-1	-1	-1	2.369	2.369	1	3
TPI|PGI|GND	-1	-1	2.369	-1	-1	-1	-1	-1	-1	-1	-1	-1	2.369	2.369	1	3
FBA|RPI	-1	2.432	0	-1	9.395	-1	-1	-1	-1	-1	0	-1	2.432	9.395	3.863	2
FBP|RPI	-1	2.432	0	-1	9.395	-1	-1	-1	-1	-1	0	-1	2.432	9.395	3.863	2
TPI|RPI	-1	2.432	0	-1	9.395	-1	-1	-1	-1	-1	0	0	2.432	9.395	3.863	2
FBA|RPI|ENO	-1	2.432	0	-1	13.475	-1	-1	-1	-1	-1	0	-1	2.432	13.475	5.541	3
FBA|RPI|FRMA	-1	2.432	0	-1	11.525	-1	-1	-1	-1	-1	0	-1	2.432	11.525	4.739	3
FBA|RPI|GAPD	-1	2.432	0	-1	14.971	-1	-1	-1	-1	-1	0	-1	2.432	14.971	6.156	3
FBA|RPI|PGK	-1	2.432	0	-1	14.971	-1	-1	-1	-1	-1	0	-1	2.432	14.971	6.156	3
FBA|RPI|PGL	-1	2.432	-1	-1	-1	-1	-1	-1	-1	-1	-1	-1	2.432	2.432	1	3
FBA|RPI|PGM	-1	2.432	0	-1	13.475	-1	-1	-1	-1	-1	0	-1	2.432	13.475	5.541	3
FBA|RPI|RPE	-1	2.432	0	-1	-1	-1	-1	-1	-1	-1	0	-1	2.432	2.432	1	3
FBP|RPI|ENO	-1	2.432	0	-1	13.475	-1	-1	-1	-1	-1	0	-1	2.432	13.475	5.541	3
FBP|RPI|FRMA	-1	2.432	0	-1	11.312	-1	-1	-1	-1	-1	0	-1	2.432	11.312	4.651	3
FBP|RPI|GAPD	-1	2.432	0	-1	14.971	-1	-1	-1	-1	-1	0	-1	2.432	14.971	6.156	3
FBP|RPI|PGK	-1	2.432	0	-1	14.971	-1	-1	-1	-1	-1	0	-1	2.432	14.971	6.156	3
FBP|RPI|PGM	-1	2.432	0	-1	13.475	-1	-1	-1	-1	-1	0	-1	2.432	13.475	5.541	3
FBP|RPI|RPE	-1	2.432	0	-1	-1	-1	-1	-1	-1	-1	0	-1	2.432	2.432	1	3
TPI|RPI|ENO	-1	2.432	0	-1	13.475	-1	-1	-1	-1	-1	0	-1	2.432	13.475	5.541	3
TPI|RPI|FRMA	-1	2.432	0	-1	11.525	-1	-1	-1	-1	-1	0	0	2.432	11.525	4.739	3
TPI|RPI|PGL	-1	2.432	0	-1	16.359	-1	-1	-1	-1	-1	0	-1	2.432	16.359	6.727	3
TPI|RPI|RPE	-1	2.432	0	-1	-1	-1	-1	-1	-1	-1	0	0	2.432	2.432	1	3
FBA|RPI|AKGDH|FRMA	-1	2.432	0	-1	11.676	-1	-1	-1	-1	-1	0	-1	2.432	11.676	4.801	4
FBA|RPI|ENO|FRMA	-1	2.432	0	-1	16.007	-1	-1	-1	-1	-1	0	-1	2.432	16.007	6.582	4
FBA|RPI|ENO|PPS	-1	2.432	-1	-1	16.86	-1	-1	-1	-1	-1	-1	-1	2.432	16.86	6.933	4
FBA|RPI|FUM|FRMA	-1	2.432	0	-1	13.324	-1	-1	-1	-1	-1	0	-1	2.432	13.324	5.479	4
FBA|RPI|GAPD|FRMA	-1	2.432	0	-1	19.869	-1	-1	-1	-1	-1	0	-1	2.432	19.869	8.17	4
FBA|RPI|GAPD|PPS	-1	2.432	-1	-1	19.851	-1	-1	-1	-1	-1	-1	-1	2.432	19.851	8.162	4
FBA|RPI|GLUDy|FRMA	-1	2.432	0	-1	11.776	-1	-1	-1	-1	-1	0	-1	2.432	11.776	4.842	4
FBA|RPI|ICL|PPS	-1	2.432	-1	-1	9.395	-1	-1	-1	-1	-1	-1	-1	2.432	9.395	3.863	4
FBA|RPI|MDH|FRMA	-1	2.432	0	-1	11.759	-1	-1	-1	-1	-1	0	-1	2.432	11.759	4.835	4
FBA|RPI|ME1|ME2|PYK	-1	2.432	0	-1	10.091	-1	-1	-1	-1	-1	0	-1	2.432	10.091	4.149	4
FBA|RPI|PGK|FRMA	-1	2.432	0	-1	19.869	-1	-1	-1	-1	-1	0	-1	2.432	19.869	8.17	4
FBA|RPI|PGK|PPS	-1	2.432	-1	-1	19.851	-1	-1	-1	-1	-1	-1	-1	2.432	19.851	8.162	4
FBA|RPI|PGM|FRMA	-1	2.432	0	-1	18.09	-1	-1	-1	-1	-1	0	-1	2.432	18.09	7.438	4
FBA|RPI|PGM|PPS	-1	2.432	-1	-1	16.86	-1	-1	-1	-1	-1	-1	-1	2.432	16.86	6.933	4
FBA|RPI|PPS|FUM	-1	2.432	-1	-1	9.395	-1	-1	-1	-1	-1	-1	-1	2.432	9.395	3.863	4
FBA|RPI|PPS|MALS	-1	2.432	-1	-1	9.395	-1	-1	-1	-1	-1	-1	-1	2.432	9.395	3.863	4
FBA|RPI|PPS|MDH	-1	2.432	-1	-1	9.395	-1	-1	-1	-1	-1	-1	-1	2.432	9.395	3.863	4
FBA|RPI|PPS|PPCK	-1	2.432	-1	-1	9.395	-1	-1	-1	-1	-1	-1	-1	2.432	9.395	3.863	4
FBA|RPI|PYK|FRMA	-1	2.432	0	-1	11.595	-1	-1	-1	-1	-1	0	-1	2.432	11.595	4.768	4
FBA|RPI|PYK|MDH	-1	2.432	0	-1	10.091	-1	-1	-1	-1	-1	0	-1	2.432	10.091	4.149	4
FBA|RPI|SUCDi|FRMA	-1	2.432	0	-1	13.324	-1	-1	-1	-1	-1	0	-1	2.432	13.324	5.479	4
FBA|RPI|SUCDi|PPS	-1	2.432	-1	-1	9.395	-1	-1	-1	-1	-1	-1	-1	2.432	9.395	3.863	4
FBA|RPI|SUCOAS|FRMA	-1	2.432	0	-1	11.676	-1	-1	-1	-1	-1	0	-1	2.432	11.676	4.801	4
FBP|RPI|AKGDH|FRMA	-1	2.432	0	-1	11.436	-1	-1	-1	-1	-1	0	-1	2.432	11.436	4.702	4
FBP|RPI|ENO|FRMA	-1	2.432	0	-1	16.007	-1	-1	-1	-1	-1	0	-1	2.432	16.007	6.582	4
FBP|RPI|ENO|PGL	-1	2.432	-1	-1	-1	-1	-1	-1	-1	-1	-1	-1	2.432	2.432	1	4
FBP|RPI|ENO|PPS	-1	2.432	-1	-1	16.86	-1	-1	-1	-1	-1	-1	-1	2.432	16.86	6.933	4
FBP|RPI|FUM|FRMA	-1	2.432	0	-1	12.861	-1	-1	-1	-1	-1	0	-1	2.432	12.861	5.288	4
FBP|RPI|GAPD|FRMA	-1	2.432	0	-1	19.869	-1	-1	-1	-1	-1	0	-1	2.432	19.869	8.17	4
FBP|RPI|GAPD|PGL	-1	2.432	-1	-1	-1	-1	-1	-1	-1	-1	-1	-1	2.432	2.432	1	4
FBP|RPI|GAPD|PPS	-1	2.432	-1	-1	19.851	-1	-1	-1	-1	-1	-1	-1	2.432	19.851	8.162	4
FBP|RPI|GLUDy|FRMA	-1	2.432	0	-1	11.556	-1	-1	-1	-1	-1	0	-1	2.432	11.556	4.752	4
FBP|RPI|MDH|FRMA	-1	2.432	0	-1	11.406	-1	-1	-1	-1	-1	0	-1	2.432	11.406	4.69	4
FBP|RPI|ME1|ME2|PYK	-1	2.432	0	-1	10.091	-1	-1	-1	-1	-1	0	-1	2.432	10.091	4.149	4
FBP|RPI|PFK|FRMA	-1	2.432	0	-1	11.525	-1	-1	-1	-1	-1	0	-1	2.432	11.525	4.739	4
FBP|RPI|PFK|PGL	-1	2.432	-1	-1	-1	-1	-1	-1	-1	-1	-1	-1	2.432	2.432	1	4
FBP|RPI|PGK|FRMA	-1	2.432	0	-1	19.869	-1	-1	-1	-1	-1	0	-1	2.432	19.869	8.17	4
FBP|RPI|PGK|PGL	-1	2.432	-1	-1	-1	-1	-1	-1	-1	-1	-1	-1	2.432	2.432	1	4
FBP|RPI|PGK|PPS	-1	2.432	-1	-1	19.851	-1	-1	-1	-1	-1	-1	-1	2.432	19.851	8.162	4
FBP|RPI|PGM|FRMA	-1	2.432	0	-1	18.09	-1	-1	-1	-1	-1	0	-1	2.432	18.09	7.438	4
FBP|RPI|PGM|PGL	-1	2.432	-1	-1	-1	-1	-1	-1	-1	-1	-1	-1	2.432	2.432	1	4
FBP|RPI|PGM|PPS	-1	2.432	-1	-1	16.86	-1	-1	-1	-1	-1	-1	-1	2.432	16.86	6.933	4
FBP|RPI|PYK|FRMA	-1	2.432	0	-1	11.595	-1	-1	-1	-1	-1	0	-1	2.432	11.595	4.768	4
FBP|RPI|PYK|MDH	-1	2.432	0	-1	10.091	-1	-1	-1	-1	-1	0	-1	2.432	10.091	4.149	4
FBP|RPI|SUCDi|FRMA	-1	2.432	0	-1	12.861	-1	-1	-1	-1	-1	0	-1	2.432	12.861	5.288	4
FBP|RPI|SUCOAS|FRMA	-1	2.432	0	-1	11.436	-1	-1	-1	-1	-1	0	-1	2.432	11.436	4.702	4
FBP|TPI|RPI|FRMA	-1	2.432	0	-1	11.525	-1	-1	-1	-1	-1	0	-1	2.432	11.525	4.739	4
TPI|RPI|AKGDH|FRMA	-1	2.432	0	-1	11.676	-1	-1	-1	-1	-1	0	0	2.432	11.676	4.801	4
TPI|RPI|ENO|FRMA	-1	2.432	0	-1	16.007	-1	-1	-1	-1	-1	0	-1	2.432	16.007	6.582	4
TPI|RPI|ENO|PGL	-1	2.432	-1	-1	-1	-1	-1	-1	-1	-1	-1	-1	2.432	2.432	1	4
TPI|RPI|ENO|PPS	-1	2.432	-1	-1	16.86	-1	-1	-1	-1	-1	-1	-1	2.432	16.86	6.933	4
TPI|RPI|FUM|FRMA	-1	2.432	0	-1	13.324	-1	-1	-1	-1	-1	0	0	2.432	13.324	5.479	4
TPI|RPI|GLUDy|FRMA	-1	2.432	0	-1	11.776	-1	-1	-1	-1	-1	0	0	2.432	11.776	4.842	4
TPI|RPI|ICL|PPS	-1	2.432	-1	-1	9.395	-1	-1	-1	-1	-1	-1	-1	2.432	9.395	3.863	4
TPI|RPI|MDH|FRMA	-1	2.432	0	-1	11.759	-1	-1	-1	-1	-1	0	0	2.432	11.759	4.835	4
TPI|RPI|ME1|ME2|PYK	-1	2.432	0	-1	10.091	-1	-1	-1	-1	-1	0	0	2.432	10.091	4.149	4
TPI|RPI|NADTRHD|FRMA	-1	2.432	0	-1	11.525	-1	-1	-1	-1	-1	0	-1	2.432	11.525	4.739	4
TPI|RPI|PFK|PGL	-1	2.432	-1	-1	-1	-1	-1	-1	-1	-1	-1	-1	2.432	2.432	1	4
TPI|RPI|PGL|FRMA	-1	2.432	0	-1	19.984	-1	-1	-1	-1	-1	0	-1	2.432	19.984	8.217	4
TPI|RPI|PPS|FUM	-1	2.432	-1	-1	9.395	-1	-1	-1	-1	-1	-1	-1	2.432	9.395	3.863	4
TPI|RPI|PPS|MALS	-1	2.432	-1	-1	9.395	-1	-1	-1	-1	-1	-1	-1	2.432	9.395	3.863	4
TPI|RPI|PPS|MDH	-1	2.432	-1	-1	9.395	-1	-1	-1	-1	-1	-1	-1	2.432	9.395	3.863	4
TPI|RPI|PPS|NADTRHD	-1	2.432	0	-1	9.395	-1	-1	-1	-1	-1	0	-1	2.432	9.395	3.863	4
TPI|RPI|PPS|PPCK	-1	2.432	-1	-1	9.395	-1	-1	-1	-1	-1	-1	-1	2.432	9.395	3.863	4
TPI|RPI|PYK|FRMA	-1	2.432	0	-1	11.595	-1	-1	-1	-1	-1	0	0	2.432	11.595	4.768	4
TPI|RPI|PYK|MDH	-1	2.432	0	-1	10.091	-1	-1	-1	-1	-1	0	0	2.432	10.091	4.149	4
TPI|RPI|RPE|ENO	-1	2.432	0	-1	-1	-1	-1	-1	-1	-1	0	-1	2.432	2.432	1	4
TPI|RPI|RPE|PGL	-1	2.432	0	-1	-1	-1	-1	-1	-1	-1	0	-1	2.432	2.432	1	4
TPI|RPI|SUCDi|FRMA	-1	2.432	0	-1	13.324	-1	-1	-1	-1	-1	0	0	2.432	13.324	5.479	4
TPI|RPI|SUCDi|PPS	-1	2.432	-1	-1	9.395	-1	-1	-1	-1	-1	-1	-1	2.432	9.395	3.863	4
TPI|RPI|SUCOAS|FRMA	-1	2.432	0	-1	11.676	-1	-1	-1	-1	-1	0	0	2.432	11.676	4.801	4
FBA|RPI|AKGDH|GAPD|FRMA	-1	2.432	0	-1	19.871	-1	-1	-1	-1	-1	0	-1	2.432	19.871	8.171	5
FBA|RPI|AKGDH|GLUDy|FRMA	-1	2.432	0	-1	11.953	-1	-1	-1	-1	-1	0	-1	2.432	11.953	4.915	5
FBA|RPI|AKGDH|ICL|FRMA	-1	2.432	0	-1	13.324	-1	-1	-1	-1	-1	0	-1	2.432	13.324	5.479	5
FBA|RPI|AKGDH|MALS|FRMA	-1	2.432	0	-1	13.324	-1	-1	-1	-1	-1	0	-1	2.432	13.324	5.479	5
FBA|RPI|AKGDH|MDH|FRMA	-1	2.432	0	-1	12.091	-1	-1	-1	-1	-1	0	-1	2.432	12.091	4.972	5
FBA|RPI|AKGDH|ME1|ME2|FRMA	-1	2.432	0	-1	11.724	-1	-1	-1	-1	-1	0	-1	2.432	11.724	4.821	5
FBA|RPI|AKGDH|PGK|FRMA	-1	2.432	0	-1	19.871	-1	-1	-1	-1	-1	0	-1	2.432	19.871	8.171	5
FBA|RPI|AKGDH|PGM|FRMA	-1	2.432	0	-1	18.239	-1	-1	-1	-1	-1	0	-1	2.432	18.239	7.5	5
FBA|RPI|AKGDH|PYK|FRMA	-1	2.432	0	-1	11.845	-1	-1	-1	-1	-1	0	-1	2.432	11.845	4.87	5
FBA|RPI|ENO|FUM|FRMA	-1	2.432	0	-1	17.78	-1	-1	-1	-1	-1	0	-1	2.432	17.78	7.311	5
FBA|RPI|ENO|GLUDy|FRMA	-1	2.432	0	-1	16.418	-1	-1	-1	-1	-1	0	-1	2.432	16.418	6.751	5
FBA|RPI|ENO|MALS|FRMA	-1	2.432	0	-1	16.111	-1	-1	-1	-1	-1	0	-1	2.432	16.111	6.625	5
FBA|RPI|ENO|MDH|FRMA	-1	2.432	0	-1	16.636	-1	-1	-1	-1	-1	0	-1	2.432	16.636	6.84	5
FBA|RPI|ENO|NADTRHD|FRMA	-1	2.432	-1	-1	16.007	-1	-1	-1	-1	-1	-1	-1	2.432	16.007	6.582	5
FBA|RPI|FUM|GLUDy|FRMA	-1	2.432	0	-1	13.786	-1	-1	-1	-1	-1	0	-1	2.432	13.786	5.669	5
FBA|RPI|GAPD|FUM|FRMA	-1	2.432	0	-1	24.606	-1	-1	-1	-1	-1	0	-1	2.432	24.606	10.118	5
FBA|RPI|GAPD|GLUDy|FRMA	-1	2.432	0	-1	20.431	-1	-1	-1	-1	-1	0	-1	2.432	20.431	8.401	5
FBA|RPI|GAPD|MALS|FRMA	-1	2.432	0	-1	20.179	-1	-1	-1	-1	-1	0	-1	2.432	20.179	8.297	5
FBA|RPI|GAPD|MDH|FRMA	-1	2.432	0	-1	21.615	-1	-1	-1	-1	-1	0	-1	2.432	21.615	8.888	5
FBA|RPI|GAPD|NADTRHD|FRMA	-1	2.432	-1	-1	21.381	-1	-1	-1	-1	-1	-1	-1	2.432	21.381	8.792	5
FBA|RPI|GAPD|PPS|FRMA	-1	2.432	-1	-1	19.869	-1	-1	-1	-1	-1	-1	-1	2.432	19.869	8.17	5
FBA|RPI|GAPD|PPS|NADTRHD	-1	2.432	-1	-1	-1	-1	-1	-1	-1	-1	-1	-1	2.432	2.432	1	5
FBA|RPI|GAPD|SUCOAS|FRMA	-1	2.432	0	-1	19.871	-1	-1	-1	-1	-1	0	-1	2.432	19.871	8.171	5
FBA|RPI|ICL|ENO|FRMA	-1	2.432	0	-1	16.111	-1	-1	-1	-1	-1	0	-1	2.432	16.111	6.625	5
FBA|RPI|ICL|GAPD|FRMA	-1	2.432	0	-1	20.179	-1	-1	-1	-1	-1	0	-1	2.432	20.179	8.297	5
FBA|RPI|ICL|PGK|FRMA	-1	2.432	0	-1	20.179	-1	-1	-1	-1	-1	0	-1	2.432	20.179	8.297	5
FBA|RPI|ICL|PGM|FRMA	-1	2.432	0	-1	18.4	-1	-1	-1	-1	-1	0	-1	2.432	18.4	7.566	5
FBA|RPI|ICL|PPS|FRMA	-1	2.432	-1	-1	11.525	-1	-1	-1	-1	-1	-1	-1	2.432	11.525	4.739	5
FBA|RPI|ICL|SUCOAS|FRMA	-1	2.432	0	-1	13.324	-1	-1	-1	-1	-1	0	-1	2.432	13.324	5.479	5
FBA|RPI|MALS|SUCOAS|FRMA	-1	2.432	0	-1	13.324	-1	-1	-1	-1	-1	0	-1	2.432	13.324	5.479	5
FBA|RPI|MDH|GLUDy|FRMA	-1	2.432	0	-1	12.079	-1	-1	-1	-1	-1	0	-1	2.432	12.079	4.967	5
FBA|RPI|MDH|SUCOAS|FRMA	-1	2.432	0	-1	12.091	-1	-1	-1	-1	-1	0	-1	2.432	12.091	4.972	5
FBA|RPI|ME1|ME2|MDH|FRMA	-1	2.432	0	-1	13.324	-1	-1	-1	-1	-1	0	-1	2.432	13.324	5.479	5
FBA|RPI|ME1|ME2|PYK|FRMA	-1	2.432	0	-1	13.486	-1	-1	-1	-1	-1	0	-1	2.432	13.486	5.545	5
FBA|RPI|ME1|ME2|SUCOAS|FRMA	-1	2.432	0	-1	11.724	-1	-1	-1	-1	-1	0	-1	2.432	11.724	4.821	5
FBA|RPI|PGK|FUM|FRMA	-1	2.432	0	-1	24.606	-1	-1	-1	-1	-1	0	-1	2.432	24.606	10.118	5
FBA|RPI|PGK|GLUDy|FRMA	-1	2.432	0	-1	20.431	-1	-1	-1	-1	-1	0	-1	2.432	20.431	8.401	5
FBA|RPI|PGK|MALS|FRMA	-1	2.432	0	-1	20.179	-1	-1	-1	-1	-1	0	-1	2.432	20.179	8.297	5
FBA|RPI|PGK|MDH|FRMA	-1	2.432	0	-1	21.615	-1	-1	-1	-1	-1	0	-1	2.432	21.615	8.888	5
FBA|RPI|PGK|NADTRHD|FRMA	-1	2.432	-1	-1	21.381	-1	-1	-1	-1	-1	-1	-1	2.432	21.381	8.792	5
FBA|RPI|PGK|PPS|FRMA	-1	2.432	-1	-1	19.869	-1	-1	-1	-1	-1	-1	-1	2.432	19.869	8.17	5
FBA|RPI|PGK|PPS|NADTRHD	-1	2.432	-1	-1	-1	-1	-1	-1	-1	-1	-1	-1	2.432	2.432	1	5
FBA|RPI|PGK|SUCOAS|FRMA	-1	2.432	0	-1	19.871	-1	-1	-1	-1	-1	0	-1	2.432	19.871	8.171	5
FBA|RPI|PGM|FUM|FRMA	-1	2.432	0	-1	22.586	-1	-1	-1	-1	-1	0	-1	2.432	22.586	9.287	5
FBA|RPI|PGM|GLUDy|FRMA	-1	2.432	0	-1	18.652	-1	-1	-1	-1	-1	0	-1	2.432	18.652	7.669	5
FBA|RPI|PGM|MALS|FRMA	-1	2.432	0	-1	18.4	-1	-1	-1	-1	-1	0	-1	2.432	18.4	7.566	5
FBA|RPI|PGM|MDH|FRMA	-1	2.432	0	-1	19.759	-1	-1	-1	-1	-1	0	-1	2.432	19.759	8.125	5
FBA|RPI|PGM|NADTRHD|FRMA	-1	2.432	-1	-1	18.09	-1	-1	-1	-1	-1	-1	-1	2.432	18.09	7.438	5
FBA|RPI|PGM|PPS|FRMA	-1	2.432	-1	-1	18.103	-1	-1	-1	-1	-1	-1	-1	2.432	18.103	7.444	5
FBA|RPI|PGM|SUCOAS|FRMA	-1	2.432	0	-1	18.239	-1	-1	-1	-1	-1	0	-1	2.432	18.239	7.5	5
FBA|RPI|PPS|FUM|FRMA	-1	2.432	-1	-1	13.324	-1	-1	-1	-1	-1	-1	-1	2.432	13.324	5.479	5
FBA|RPI|PPS|MALS|FRMA	-1	2.432	-1	-1	11.525	-1	-1	-1	-1	-1	-1	-1	2.432	11.525	4.739	5
FBA|RPI|PPS|MDH|FRMA	-1	2.432	-1	-1	12.056	-1	-1	-1	-1	-1	-1	-1	2.432	12.056	4.957	5
FBA|RPI|PPS|PPCK|FRMA	-1	2.432	-1	-1	11.525	-1	-1	-1	-1	-1	-1	-1	2.432	11.525	4.739	5
FBA|RPI|PYK|FUM|FRMA	-1	2.432	0	-1	13.539	-1	-1	-1	-1	-1	0	-1	2.432	13.539	5.567	5
FBA|RPI|PYK|GLUDy|FRMA	-1	2.432	0	-1	11.861	-1	-1	-1	-1	-1	0	-1	2.432	11.861	4.877	5
FBA|RPI|PYK|PPS|MDH	-1	2.432	-1	-1	10.091	-1	-1	-1	-1	-1	-1	-1	2.432	10.091	4.149	5
FBA|RPI|PYK|SUCOAS|FRMA	-1	2.432	0	-1	11.845	-1	-1	-1	-1	-1	0	-1	2.432	11.845	4.87	5
FBA|RPI|RPE|ENO|PPS	-1	2.432	-1	-1	-1	-1	-1	-1	-1	-1	-1	-1	2.432	2.432	1	5
FBA|RPI|RPE|GAPD|PPS	-1	2.432	-1	-1	-1	-1	-1	-1	-1	-1	-1	-1	2.432	2.432	1	5
FBA|RPI|RPE|ICL|PPS	-1	2.432	-1	-1	-1	-1	-1	-1	-1	-1	-1	-1	2.432	2.432	1	5
FBA|RPI|RPE|PGK|PPS	-1	2.432	-1	-1	-1	-1	-1	-1	-1	-1	-1	-1	2.432	2.432	1	5
FBA|RPI|RPE|PGM|PPS	-1	2.432	-1	-1	-1	-1	-1	-1	-1	-1	-1	-1	2.432	2.432	1	5
FBA|RPI|RPE|PPS|FUM	-1	2.432	-1	-1	-1	-1	-1	-1	-1	-1	-1	-1	2.432	2.432	1	5
FBA|RPI|RPE|PPS|MALS	-1	2.432	-1	-1	-1	-1	-1	-1	-1	-1	-1	-1	2.432	2.432	1	5
FBA|RPI|RPE|PPS|MDH	-1	2.432	-1	-1	-1	-1	-1	-1	-1	-1	-1	-1	2.432	2.432	1	5
FBA|RPI|RPE|PPS|PPCK	-1	2.432	-1	-1	-1	-1	-1	-1	-1	-1	-1	-1	2.432	2.432	1	5
FBA|RPI|RPE|SUCDi|PPS	-1	2.432	-1	-1	-1	-1	-1	-1	-1	-1	-1	-1	2.432	2.432	1	5
FBA|RPI|SUCDi|ENO|FRMA	-1	2.432	0	-1	17.78	-1	-1	-1	-1	-1	0	-1	2.432	17.78	7.311	5
FBA|RPI|SUCDi|GAPD|FRMA	-1	2.432	0	-1	24.606	-1	-1	-1	-1	-1	0	-1	2.432	24.606	10.118	5
FBA|RPI|SUCDi|GLUDy|FRMA	-1	2.432	0	-1	13.786	-1	-1	-1	-1	-1	0	-1	2.432	13.786	5.669	5
FBA|RPI|SUCDi|PGK|FRMA	-1	2.432	0	-1	24.606	-1	-1	-1	-1	-1	0	-1	2.432	24.606	10.118	5
FBA|RPI|SUCDi|PGM|FRMA	-1	2.432	0	-1	22.586	-1	-1	-1	-1	-1	0	-1	2.432	22.586	9.287	5
FBA|RPI|SUCDi|PPS|FRMA	-1	2.432	-1	-1	13.324	-1	-1	-1	-1	-1	-1	-1	2.432	13.324	5.479	5
FBA|RPI|SUCDi|PYK|FRMA	-1	2.432	0	-1	13.539	-1	-1	-1	-1	-1	0	-1	2.432	13.539	5.567	5
FBA|RPI|SUCOAS|GLUDy|FRMA	-1	2.432	0	-1	11.953	-1	-1	-1	-1	-1	0	-1	2.432	11.953	4.915	5
FBP|RPI|AKGDH|GAPD|FRMA	-1	2.432	0	-1	19.871	-1	-1	-1	-1	-1	0	-1	2.432	19.871	8.171	5
FBP|RPI|AKGDH|GLUDy|FRMA	-1	2.432	0	-1	11.706	-1	-1	-1	-1	-1	0	-1	2.432	11.706	4.813	5
FBP|RPI|AKGDH|ICL|FRMA	-1	2.432	0	-1	12.861	-1	-1	-1	-1	-1	0	-1	2.432	12.861	5.288	5
FBP|RPI|AKGDH|MALS|FRMA	-1	2.432	0	-1	12.861	-1	-1	-1	-1	-1	0	-1	2.432	12.861	5.288	5
FBP|RPI|AKGDH|MDH|FRMA	-1	2.432	0	-1	11.627	-1	-1	-1	-1	-1	0	-1	2.432	11.627	4.781	5
FBP|RPI|AKGDH|ME1|ME2|FRMA	-1	2.432	0	-1	11.47	-1	-1	-1	-1	-1	0	-1	2.432	11.47	4.716	5
FBP|RPI|AKGDH|PFK|FRMA	-1	2.432	0	-1	11.676	-1	-1	-1	-1	-1	0	-1	2.432	11.676	4.801	5
FBP|RPI|AKGDH|PGK|FRMA	-1	2.432	0	-1	19.871	-1	-1	-1	-1	-1	0	-1	2.432	19.871	8.171	5
FBP|RPI|AKGDH|PGM|FRMA	-1	2.432	0	-1	18.239	-1	-1	-1	-1	-1	0	-1	2.432	18.239	7.5	5
FBP|RPI|AKGDH|PYK|FRMA	-1	2.432	0	-1	11.845	-1	-1	-1	-1	-1	0	-1	2.432	11.845	4.87	5
FBP|RPI|ENO|FUM|FRMA	-1	2.432	0	-1	17.78	-1	-1	-1	-1	-1	0	-1	2.432	17.78	7.311	5
FBP|RPI|ENO|GLUDy|FRMA	-1	2.432	0	-1	16.418	-1	-1	-1	-1	-1	0	-1	2.432	16.418	6.751	5
FBP|RPI|ENO|MALS|FRMA	-1	2.432	0	-1	16.111	-1	-1	-1	-1	-1	0	-1	2.432	16.111	6.625	5
FBP|RPI|ENO|MDH|FRMA	-1	2.432	0	-1	16.636	-1	-1	-1	-1	-1	0	-1	2.432	16.636	6.84	5
FBP|RPI|FUM|GLUDy|FRMA	-1	2.432	0	-1	13.303	-1	-1	-1	-1	-1	0	-1	2.432	13.303	5.47	5
FBP|RPI|GAPD|FUM|FRMA	-1	2.432	0	-1	24.606	-1	-1	-1	-1	-1	0	-1	2.432	24.606	10.118	5
FBP|RPI|GAPD|GLUDy|FRMA	-1	2.432	0	-1	20.431	-1	-1	-1	-1	-1	0	-1	2.432	20.431	8.401	5
FBP|RPI|GAPD|MALS|FRMA	-1	2.432	0	-1	20.179	-1	-1	-1	-1	-1	0	-1	2.432	20.179	8.297	5
FBP|RPI|GAPD|MDH|FRMA	-1	2.432	0	-1	21.615	-1	-1	-1	-1	-1	0	-1	2.432	21.615	8.888	5
FBP|RPI|GAPD|NADTRHD|FRMA	-1	2.432	66.89	-1	21.381	-1	-1	-1	-1	-1	66.89	-1	2.432	66.89	27.504	5
FBP|RPI|GAPD|PPS|FRMA	-1	2.432	-1	-1	19.869	-1	-1	-1	-1	-1	-1	-1	2.432	19.869	8.17	5
FBP|RPI|GAPD|PPS|NADTRHD	-1	2.432	-1	-1	-1	-1	-1	-1	-1	-1	-1	-1	2.432	2.432	1	5
FBP|RPI|GAPD|SUCOAS|FRMA	-1	2.432	0	-1	19.871	-1	-1	-1	-1	-1	0	-1	2.432	19.871	8.171	5
FBP|RPI|ICL|ENO|FRMA	-1	2.432	0	-1	16.111	-1	-1	-1	-1	-1	0	-1	2.432	16.111	6.625	5
FBP|RPI|ICL|GAPD|FRMA	-1	2.432	0	-1	20.179	-1	-1	-1	-1	-1	0	-1	2.432	20.179	8.297	5
FBP|RPI|ICL|PFK|PPS	-1	2.432	-1	-1	9.395	-1	-1	-1	-1	-1	-1	-1	2.432	9.395	3.863	5
FBP|RPI|ICL|PGK|FRMA	-1	2.432	0	-1	20.179	-1	-1	-1	-1	-1	0	-1	2.432	20.179	8.297	5
FBP|RPI|ICL|PGM|FRMA	-1	2.432	0	-1	18.4	-1	-1	-1	-1	-1	0	-1	2.432	18.4	7.566	5
FBP|RPI|ICL|SUCOAS|FRMA	-1	2.432	0	-1	12.861	-1	-1	-1	-1	-1	0	-1	2.432	12.861	5.288	5
FBP|RPI|MALS|SUCOAS|FRMA	-1	2.432	0	-1	12.861	-1	-1	-1	-1	-1	0	-1	2.432	12.861	5.288	5
FBP|RPI|MDH|GLUDy|FRMA	-1	2.432	0	-1	11.663	-1	-1	-1	-1	-1	0	-1	2.432	11.663	4.796	5
FBP|RPI|MDH|SUCOAS|FRMA	-1	2.432	0	-1	11.627	-1	-1	-1	-1	-1	0	-1	2.432	11.627	4.781	5
FBP|RPI|ME1|ME2|MDH|FRMA	-1	2.432	0	-1	12.861	-1	-1	-1	-1	-1	0	-1	2.432	12.861	5.288	5
FBP|RPI|ME1|ME2|PYK|FRMA	-1	2.432	0	-1	13.486	-1	-1	-1	-1	-1	0	-1	2.432	13.486	5.545	5
FBP|RPI|ME1|ME2|PYK|PGL	-1	2.432	0	-1	-1	-1	-1	-1	-1	-1	0	-1	2.432	2.432	1	5
FBP|RPI|ME1|ME2|SUCOAS|FRMA	-1	2.432	0	-1	11.47	-1	-1	-1	-1	-1	0	-1	2.432	11.47	4.716	5
FBP|RPI|PFK|FUM|FRMA	-1	2.432	0	-1	13.324	-1	-1	-1	-1	-1	0	-1	2.432	13.324	5.479	5
FBP|RPI|PFK|GLUDy|FRMA	-1	2.432	0	-1	11.776	-1	-1	-1	-1	-1	0	-1	2.432	11.776	4.842	5
FBP|RPI|PFK|MDH|FRMA	-1	2.432	0	-1	11.759	-1	-1	-1	-1	-1	0	-1	2.432	11.759	4.835	5
FBP|RPI|PFK|PPS|FUM	-1	2.432	-1	-1	9.395	-1	-1	-1	-1	-1	-1	-1	2.432	9.395	3.863	5
FBP|RPI|PFK|PPS|MALS	-1	2.432	-1	-1	9.395	-1	-1	-1	-1	-1	-1	-1	2.432	9.395	3.863	5
FBP|RPI|PFK|PPS|MDH	-1	2.432	-1	-1	9.395	-1	-1	-1	-1	-1	-1	-1	2.432	9.395	3.863	5
FBP|RPI|PFK|PPS|PPCK	-1	2.432	-1	-1	9.395	-1	-1	-1	-1	-1	-1	-1	2.432	9.395	3.863	5
FBP|RPI|PFK|SUCOAS|FRMA	-1	2.432	0	-1	11.676	-1	-1	-1	-1	-1	0	-1	2.432	11.676	4.801	5
FBP|RPI|PGK|FUM|FRMA	-1	2.432	0	-1	24.606	-1	-1	-1	-1	-1	0	-1	2.432	24.606	10.118	5
FBP|RPI|PGK|GLUDy|FRMA	-1	2.432	0	-1	20.431	-1	-1	-1	-1	-1	0	-1	2.432	20.431	8.401	5
FBP|RPI|PGK|MALS|FRMA	-1	2.432	0	-1	20.179	-1	-1	-1	-1	-1	0	-1	2.432	20.179	8.297	5
FBP|RPI|PGK|MDH|FRMA	-1	2.432	0	-1	21.615	-1	-1	-1	-1	-1	0	-1	2.432	21.615	8.888	5
FBP|RPI|PGK|NADTRHD|FRMA	-1	2.432	66.89	-1	21.381	-1	-1	-1	-1	-1	66.89	-1	2.432	66.89	27.504	5
FBP|RPI|PGK|PPS|FRMA	-1	2.432	-1	-1	19.869	-1	-1	-1	-1	-1	-1	-1	2.432	19.869	8.17	5
FBP|RPI|PGK|PPS|NADTRHD	-1	2.432	-1	-1	-1	-1	-1	-1	-1	-1	-1	-1	2.432	2.432	1	5
FBP|RPI|PGK|SUCOAS|FRMA	-1	2.432	0	-1	19.871	-1	-1	-1	-1	-1	0	-1	2.432	19.871	8.171	5
FBP|RPI|PGM|FUM|FRMA	-1	2.432	0	-1	22.586	-1	-1	-1	-1	-1	0	-1	2.432	22.586	9.287	5
FBP|RPI|PGM|GLUDy|FRMA	-1	2.432	0	-1	18.652	-1	-1	-1	-1	-1	0	-1	2.432	18.652	7.669	5
FBP|RPI|PGM|MALS|FRMA	-1	2.432	0	-1	18.4	-1	-1	-1	-1	-1	0	-1	2.432	18.4	7.566	5
FBP|RPI|PGM|MDH|FRMA	-1	2.432	0	-1	19.759	-1	-1	-1	-1	-1	0	-1	2.432	19.759	8.125	5
FBP|RPI|PGM|NADTRHD|FRMA	-1	2.432	44.751	-1	18.09	-1	-1	-1	-1	-1	44.751	-1	2.432	44.751	18.401	5
FBP|RPI|PGM|PPS|FRMA	-1	2.432	-1	-1	18.103	-1	-1	-1	-1	-1	-1	-1	2.432	18.103	7.444	5
FBP|RPI|PGM|SUCOAS|FRMA	-1	2.432	0	-1	18.239	-1	-1	-1	-1	-1	0	-1	2.432	18.239	7.5	5
FBP|RPI|PYK|FUM|FRMA	-1	2.432	0	-1	13.539	-1	-1	-1	-1	-1	0	-1	2.432	13.539	5.567	5
FBP|RPI|PYK|GLUDy|FRMA	-1	2.432	0	-1	11.861	-1	-1	-1	-1	-1	0	-1	2.432	11.861	4.877	5
FBP|RPI|PYK|PGL|MDH	-1	2.432	0	-1	-1	-1	-1	-1	-1	-1	0	-1	2.432	2.432	1	5
FBP|RPI|PYK|SUCOAS|FRMA	-1	2.432	0	-1	11.845	-1	-1	-1	-1	-1	0	-1	2.432	11.845	4.87	5
FBP|RPI|RPE|ENO|PPS	-1	2.432	-1	-1	-1	-1	-1	-1	-1	-1	-1	-1	2.432	2.432	1	5
FBP|RPI|RPE|GAPD|PPS	-1	2.432	-1	-1	-1	-1	-1	-1	-1	-1	-1	-1	2.432	2.432	1	5
FBP|RPI|RPE|PGK|PPS	-1	2.432	-1	-1	-1	-1	-1	-1	-1	-1	-1	-1	2.432	2.432	1	5
FBP|RPI|RPE|PGM|PPS	-1	2.432	-1	-1	-1	-1	-1	-1	-1	-1	-1	-1	2.432	2.432	1	5
FBP|RPI|SUCDi|ENO|FRMA	-1	2.432	0	-1	17.78	-1	-1	-1	-1	-1	0	-1	2.432	17.78	7.311	5
FBP|RPI|SUCDi|GAPD|FRMA	-1	2.432	0	-1	24.606	-1	-1	-1	-1	-1	0	-1	2.432	24.606	10.118	5
FBP|RPI|SUCDi|GLUDy|FRMA	-1	2.432	0	-1	13.303	-1	-1	-1	-1	-1	0	-1	2.432	13.303	5.47	5
FBP|RPI|SUCDi|PFK|FRMA	-1	2.432	0	-1	13.324	-1	-1	-1	-1	-1	0	-1	2.432	13.324	5.479	5
FBP|RPI|SUCDi|PFK|PPS	-1	2.432	-1	-1	9.395	-1	-1	-1	-1	-1	-1	-1	2.432	9.395	3.863	5
FBP|RPI|SUCDi|PGK|FRMA	-1	2.432	0	-1	24.606	-1	-1	-1	-1	-1	0	-1	2.432	24.606	10.118	5
FBP|RPI|SUCDi|PGM|FRMA	-1	2.432	0	-1	22.586	-1	-1	-1	-1	-1	0	-1	2.432	22.586	9.287	5
FBP|RPI|SUCDi|PYK|FRMA	-1	2.432	0	-1	13.539	-1	-1	-1	-1	-1	0	-1	2.432	13.539	5.567	5
FBP|RPI|SUCOAS|GLUDy|FRMA	-1	2.432	0	-1	11.706	-1	-1	-1	-1	-1	0	-1	2.432	11.706	4.813	5
FBP|TPI|RPI|AKGDH|FRMA	-1	2.432	0	-1	11.676	-1	-1	-1	-1	-1	0	-1	2.432	11.676	4.801	5
FBP|TPI|RPI|FUM|FRMA	-1	2.432	0	-1	13.324	-1	-1	-1	-1	-1	0	-1	2.432	13.324	5.479	5
FBP|TPI|RPI|GLUDy|FRMA	-1	2.432	0	-1	11.776	-1	-1	-1	-1	-1	0	-1	2.432	11.776	4.842	5
FBP|TPI|RPI|MDH|FRMA	-1	2.432	0	-1	11.759	-1	-1	-1	-1	-1	0	-1	2.432	11.759	4.835	5
FBP|TPI|RPI|SUCDi|FRMA	-1	2.432	0	-1	13.324	-1	-1	-1	-1	-1	0	-1	2.432	13.324	5.479	5
FBP|TPI|RPI|SUCOAS|FRMA	-1	2.432	0	-1	11.676	-1	-1	-1	-1	-1	0	-1	2.432	11.676	4.801	5
TPI|RPI|AKGDH|GLUDy|FRMA	-1	2.432	0	-1	11.953	-1	-1	-1	-1	-1	0	0	2.432	11.953	4.915	5
TPI|RPI|AKGDH|ICL|FRMA	-1	2.432	0	-1	13.324	-1	-1	-1	-1	-1	0	0	2.432	13.324	5.479	5
TPI|RPI|AKGDH|MALS|FRMA	-1	2.432	0	-1	13.324	-1	-1	-1	-1	-1	0	0	2.432	13.324	5.479	5
TPI|RPI|AKGDH|MDH|FRMA	-1	2.432	0	-1	12.091	-1	-1	-1	-1	-1	0	0	2.432	12.091	4.972	5
TPI|RPI|AKGDH|ME1|ME2|FRMA	-1	2.432	0	-1	11.724	-1	-1	-1	-1	-1	0	0	2.432	11.724	4.821	5
TPI|RPI|AKGDH|NADTRHD|FRMA	-1	2.432	0	-1	11.676	-1	-1	-1	-1	-1	0	-1	2.432	11.676	4.801	5
TPI|RPI|AKGDH|PGL|FRMA	-1	2.432	0	-1	20.209	-1	-1	-1	-1	-1	0	-1	2.432	20.209	8.31	5
TPI|RPI|AKGDH|PYK|FRMA	-1	2.432	0	-1	11.845	-1	-1	-1	-1	-1	0	0	2.432	11.845	4.87	5
TPI|RPI|ENO|FUM|FRMA	-1	2.432	0	-1	17.78	-1	-1	-1	-1	-1	0	-1	2.432	17.78	7.311	5
TPI|RPI|ENO|GLUDy|FRMA	-1	2.432	0	-1	16.418	-1	-1	-1	-1	-1	0	-1	2.432	16.418	6.751	5
TPI|RPI|ENO|MALS|FRMA	-1	2.432	0	-1	16.111	-1	-1	-1	-1	-1	0	-1	2.432	16.111	6.625	5
TPI|RPI|ENO|MDH|FRMA	-1	2.432	0	-1	16.636	-1	-1	-1	-1	-1	0	-1	2.432	16.636	6.84	5
TPI|RPI|ENO|NADTRHD|FRMA	-1	2.432	-1	-1	16.007	-1	-1	-1	-1	-1	-1	-1	2.432	16.007	6.582	5
TPI|RPI|FUM|GLUDy|FRMA	-1	2.432	0	-1	13.786	-1	-1	-1	-1	-1	0	0	2.432	13.786	5.669	5
TPI|RPI|FUM|NADTRHD|FRMA	-1	2.432	0	-1	13.324	-1	-1	-1	-1	-1	0	-1	2.432	13.324	5.479	5
TPI|RPI|GLUDy|NADTRHD|FRMA	-1	2.432	0	-1	11.776	-1	-1	-1	-1	-1	0	-1	2.432	11.776	4.842	5
TPI|RPI|ICL|ENO|FRMA	-1	2.432	0	-1	16.111	-1	-1	-1	-1	-1	0	-1	2.432	16.111	6.625	5
TPI|RPI|ICL|PGL|PPS	-1	2.432	-1	-1	16.359	-1	-1	-1	-1	-1	-1	-1	2.432	16.359	6.727	5
TPI|RPI|ICL|PPS|FRMA	-1	2.432	-1	-1	11.525	-1	-1	-1	-1	-1	-1	-1	2.432	11.525	4.739	5
TPI|RPI|ICL|SUCOAS|FRMA	-1	2.432	0	-1	13.324	-1	-1	-1	-1	-1	0	0	2.432	13.324	5.479	5
TPI|RPI|MALS|SUCOAS|FRMA	-1	2.432	0	-1	13.324	-1	-1	-1	-1	-1	0	0	2.432	13.324	5.479	5
TPI|RPI|MDH|GLUDy|FRMA	-1	2.432	0	-1	12.079	-1	-1	-1	-1	-1	0	0	2.432	12.079	4.967	5
TPI|RPI|MDH|NADTRHD|FRMA	-1	2.432	0	-1	11.759	-1	-1	-1	-1	-1	0	-1	2.432	11.759	4.835	5
TPI|RPI|MDH|SUCOAS|FRMA	-1	2.432	0	-1	12.091	-1	-1	-1	-1	-1	0	0	2.432	12.091	4.972	5
TPI|RPI|ME1|ME2|MDH|FRMA	-1	2.432	0	-1	13.324	-1	-1	-1	-1	-1	0	0	2.432	13.324	5.479	5
TPI|RPI|ME1|ME2|PYK|FRMA	-1	2.432	0	-1	13.486	-1	-1	-1	-1	-1	0	0	2.432	13.486	5.545	5
TPI|RPI|ME1|ME2|PYK|PGL	-1	2.432	0	-1	-1	-1	-1	-1	-1	-1	0	-1	2.432	2.432	1	5
TPI|RPI|ME1|ME2|SUCOAS|FRMA	-1	2.432	0	-1	11.724	-1	-1	-1	-1	-1	0	0	2.432	11.724	4.821	5
TPI|RPI|PGL|FUM|FRMA	-1	2.432	0	-1	22.855	-1	-1	-1	-1	-1	0	-1	2.432	22.855	9.398	5
TPI|RPI|PGL|GLUDy|FRMA	-1	2.432	0	-1	20.468	-1	-1	-1	-1	-1	0	-1	2.432	20.468	8.416	5
TPI|RPI|PGL|MDH|FRMA	-1	2.432	0	-1	20.161	-1	-1	-1	-1	-1	0	-1	2.432	20.161	8.29	5
TPI|RPI|PGL|PPS|FUM	-1	2.432	-1	-1	16.359	-1	-1	-1	-1	-1	-1	-1	2.432	16.359	6.727	5
TPI|RPI|PGL|PPS|MALS	-1	2.432	-1	-1	16.359	-1	-1	-1	-1	-1	-1	-1	2.432	16.359	6.727	5
TPI|RPI|PGL|PPS|MDH	-1	2.432	-1	-1	16.359	-1	-1	-1	-1	-1	-1	-1	2.432	16.359	6.727	5
TPI|RPI|PGL|PPS|PPCK	-1	2.432	-1	-1	16.359	-1	-1	-1	-1	-1	-1	-1	2.432	16.359	6.727	5
TPI|RPI|PGL|SUCOAS|FRMA	-1	2.432	0	-1	20.209	-1	-1	-1	-1	-1	0	-1	2.432	20.209	8.31	5
TPI|RPI|PPS|FUM|FRMA	-1	2.432	-1	-1	13.324	-1	-1	-1	-1	-1	-1	-1	2.432	13.324	5.479	5
TPI|RPI|PPS|MALS|FRMA	-1	2.432	-1	-1	11.525	-1	-1	-1	-1	-1	-1	-1	2.432	11.525	4.739	5
TPI|RPI|PPS|MDH|FRMA	-1	2.432	-1	-1	12.056	-1	-1	-1	-1	-1	-1	-1	2.432	12.056	4.957	5
TPI|RPI|PPS|PPCK|FRMA	-1	2.432	-1	-1	11.525	-1	-1	-1	-1	-1	-1	-1	2.432	11.525	4.739	5
TPI|RPI|PYK|FUM|FRMA	-1	2.432	0	-1	13.539	-1	-1	-1	-1	-1	0	0	2.432	13.539	5.567	5
TPI|RPI|PYK|GLUDy|FRMA	-1	2.432	0	-1	11.861	-1	-1	-1	-1	-1	0	0	2.432	11.861	4.877	5
TPI|RPI|PYK|NADTRHD|FRMA	-1	2.432	0	-1	11.595	-1	-1	-1	-1	-1	0	-1	2.432	11.595	4.768	5
TPI|RPI|PYK|PGL|FRMA	-1	2.432	0	-1	20.535	-1	-1	-1	-1	-1	0	-1	2.432	20.535	8.444	5
TPI|RPI|PYK|PGL|MDH	-1	2.432	0	-1	-1	-1	-1	-1	-1	-1	0	-1	2.432	2.432	1	5
TPI|RPI|PYK|PPS|MDH	-1	2.432	-1	-1	10.091	-1	-1	-1	-1	-1	-1	-1	2.432	10.091	4.149	5
TPI|RPI|PYK|SUCOAS|FRMA	-1	2.432	0	-1	11.845	-1	-1	-1	-1	-1	0	0	2.432	11.845	4.87	5
TPI|RPI|RPE|ENO|PPS	-1	2.432	-1	-1	-1	-1	-1	-1	-1	-1	-1	-1	2.432	2.432	1	5
TPI|RPI|RPE|ICL|PPS	-1	2.432	-1	-1	-1	-1	-1	-1	-1	-1	-1	-1	2.432	2.432	1	5
TPI|RPI|RPE|NADTRHD|FRMA	-1	2.432	0	-1	-1	-1	-1	-1	-1	-1	0	-1	2.432	2.432	1	5
TPI|RPI|RPE|PPS|FUM	-1	2.432	-1	-1	-1	-1	-1	-1	-1	-1	-1	-1	2.432	2.432	1	5
TPI|RPI|RPE|PPS|MALS	-1	2.432	-1	-1	-1	-1	-1	-1	-1	-1	-1	-1	2.432	2.432	1	5
TPI|RPI|RPE|PPS|MDH	-1	2.432	-1	-1	-1	-1	-1	-1	-1	-1	-1	-1	2.432	2.432	1	5
TPI|RPI|RPE|PPS|NADTRHD	-1	2.432	0	-1	-1	-1	-1	-1	-1	-1	0	-1	2.432	2.432	1	5
TPI|RPI|RPE|PPS|PPCK	-1	2.432	-1	-1	-1	-1	-1	-1	-1	-1	-1	-1	2.432	2.432	1	5
TPI|RPI|RPE|SUCDi|PPS	-1	2.432	-1	-1	-1	-1	-1	-1	-1	-1	-1	-1	2.432	2.432	1	5
TPI|RPI|SUCDi|ENO|FRMA	-1	2.432	0	-1	17.78	-1	-1	-1	-1	-1	0	-1	2.432	17.78	7.311	5
TPI|RPI|SUCDi|GLUDy|FRMA	-1	2.432	0	-1	13.786	-1	-1	-1	-1	-1	0	0	2.432	13.786	5.669	5
TPI|RPI|SUCDi|NADTRHD|FRMA	-1	2.432	0	-1	13.324	-1	-1	-1	-1	-1	0	-1	2.432	13.324	5.479	5
TPI|RPI|SUCDi|PGL|FRMA	-1	2.432	0	-1	22.855	-1	-1	-1	-1	-1	0	-1	2.432	22.855	9.398	5
TPI|RPI|SUCDi|PGL|PPS	-1	2.432	-1	-1	16.359	-1	-1	-1	-1	-1	-1	-1	2.432	16.359	6.727	5
TPI|RPI|SUCDi|PPS|FRMA	-1	2.432	-1	-1	13.324	-1	-1	-1	-1	-1	-1	-1	2.432	13.324	5.479	5
TPI|RPI|SUCDi|PYK|FRMA	-1	2.432	0	-1	13.539	-1	-1	-1	-1	-1	0	0	2.432	13.539	5.567	5
TPI|RPI|SUCOAS|GLUDy|FRMA	-1	2.432	0	-1	11.953	-1	-1	-1	-1	-1	0	0	2.432	11.953	4.915	5
TPI|RPI|SUCOAS|NADTRHD|FRMA	-1	2.432	0	-1	11.676	-1	-1	-1	-1	-1	0	-1	2.432	11.676	4.801	5
FBA	45.591	0	0	0	0	2.984	2.984	2.984	2.984	2.984	0	2.984	2.984	45.591	15.278	1
FBP	45.591	0	0	0	0	2.984	2.984	2.984	2.984	2.984	0	2.984	2.984	45.591	15.278	1
TPI	45.591	0	0	0	0	2.984	2.984	2.984	2.984	2.984	0	0	2.984	45.591	15.278	1
FBA|EDD|EDA	-1	0	0	0	0	2.984	2.984	2.984	2.984	2.984	0	2.984	2.984	2.984	1	2
FBA|FRMA	47.454	0	0	0	0	2.984	2.984	2.984	2.984	2.984	0	2.984	2.984	47.454	15.903	2
FBA|FUM	45.591	0	0	0	0	2.984	31.112	2.984	45.591	39.118	0	2.984	2.984	45.591	15.278	2
FBA|GLUDy	45.591	0	0	0	0	2.984	2.984	2.984	2.984	26.765	0	2.984	2.984	45.591	15.278	2
FBA|GND	45.591	2.984	0	0	0	2.984	2.984	2.984	2.984	2.984	0	2.984	2.984	45.591	15.278	2
FBA|ICL	45.591	0	0	0	0	2.984	31.112	2.984	2.984	2.984	0	2.984	2.984	45.591	15.278	2
FBA|MALS	45.591	0	0	0	0	2.984	31.112	2.984	2.984	2.984	0	2.984	2.984	45.591	15.278	2
FBA|PGL	-1	0	-1	-1	-1	2.984	2.984	2.984	2.984	2.984	-1	2.984	2.984	2.984	1	2
FBA|PPS	65.222	0	0	0	0	2.984	2.984	2.984	2.984	2.984	0	2.984	2.984	65.222	21.857	2
FBA|SUCDi	45.591	0	0	0	0	2.984	31.112	2.984	45.591	39.118	0	2.984	2.984	45.591	15.278	2
FBP|FUM	45.591	0	0	0	0	2.984	31.112	2.984	45.591	39.118	0	2.984	2.984	45.591	15.278	2
FBP|GLUDy	45.591	0	0	0	0	2.984	2.984	2.984	2.984	26.765	0	2.984	2.984	45.591	15.278	2
FBP|GND	45.591	2.984	0	0	0	2.984	2.984	2.984	2.984	2.984	0	2.984	2.984	45.591	15.278	2
FBP|ICL	45.591	0	0	0	0	2.984	31.112	2.984	2.984	2.984	0	2.984	2.984	45.591	15.278	2
FBP|MALS	45.591	0	0	0	0	2.984	31.112	2.984	2.984	2.984	0	2.984	2.984	45.591	15.278	2
FBP|SUCDi	45.591	0	0	0	0	2.984	31.112	2.984	45.591	39.118	0	2.984	2.984	45.591	15.278	2
FBP|TPI	45.591	0	0	0	0	2.984	2.984	2.984	2.984	2.984	0	45.591	2.984	45.591	15.278	2
TPI|EDD|EDA	-1	0	0	0	0	2.984	2.984	2.984	2.984	2.984	0	-1	2.984	2.984	1	2
TPI|FBA	45.591	0	0	0	0	2.984	2.984	2.984	2.984	2.984	0	45.591	2.984	45.591	15.278	2
TPI|FRMA	47.454	0	0	0	0	2.984	2.984	2.984	2.984	2.984	0	0	2.984	47.454	15.903	2
TPI|FUM	45.591	0	0	0	0	2.984	31.112	2.984	45.591	39.118	0	0	2.984	45.591	15.278	2
TPI|GLUDy	45.591	0	0	0	0	2.984	2.984	2.984	2.984	26.765	0	0	2.984	45.591	15.278	2
TPI|GND	45.591	2.984	0	0	0	2.984	2.984	2.984	2.984	2.984	0	0	2.984	45.591	15.278	2
TPI|ICL	45.591	0	0	0	0	2.984	31.112	2.984	2.984	2.984	0	0	2.984	45.591	15.278	2
TPI|MALS	45.591	0	0	0	0	2.984	31.112	2.984	2.984	2.984	0	0	2.984	45.591	15.278	2
TPI|PGL	-1	0	0	0	0	2.984	2.984	2.984	2.984	2.984	0	-1	2.984	2.984	1	2
TPI|PPS	65.222	0	0	0	0	2.984	2.984	2.984	2.984	2.984	0	0	2.984	65.222	21.857	2
TPI|SUCDi	45.591	0	0	0	0	2.984	31.112	2.984	45.591	39.118	0	0	2.984	45.591	15.278	2
FBA|AKGDH|ICL	45.591	0	0	0	0	2.984	31.112	2.984	2.984	39.118	0	2.984	2.984	45.591	15.278	3
FBA|AKGDH|MALS	45.591	0	0	0	0	2.984	31.112	2.984	2.984	39.118	0	2.984	2.984	45.591	15.278	3
FBA|EDD|EDA|FUM	-1	0	0	0	0	2.984	-1	2.984	-1	-1	0	2.984	2.984	2.984	1	3
FBA|EDD|EDA|GLUDy	-1	0	0	0	0	2.984	2.984	2.984	2.984	-1	0	2.984	2.984	2.984	1	3
FBA|EDD|EDA|GND	-1	-1	-1	0	0	2.984	2.984	2.984	2.984	2.984	-1	2.984	2.984	2.984	1	3
FBA|EDD|EDA|ICL	-1	0	0	0	0	2.984	-1	2.984	2.984	2.984	0	2.984	2.984	2.984	1	3
FBA|EDD|EDA|MALS	-1	0	0	0	0	2.984	-1	2.984	2.984	2.984	0	2.984	2.984	2.984	1	3
FBA|EDD|EDA|NADTRHD	-1	-1	-1	-1	-1	2.984	2.984	2.984	2.984	2.984	-1	2.984	2.984	2.984	1	3
FBA|EDD|EDA|PGL	-1	-1	-1	-1	-1	2.984	2.984	2.984	2.984	2.984	-1	2.984	2.984	2.984	1	3
FBA|EDD|EDA|SUCDi	-1	0	0	0	0	2.984	-1	2.984	-1	-1	0	2.984	2.984	2.984	1	3
FBA|ENO|GND	-1	2.984	0	0	0	36.113	-1	-1	-1	-1	0	36.113	2.984	36.113	12.102	3
FBA|FUM|FRMA	47.503	0	0	0	0	2.984	42.677	2.984	47.503	39.118	0	2.984	2.984	47.503	15.919	3
FBA|GAPD|GND	-1	2.984	0	0	0	-1	-1	-1	-1	-1	0	40.601	2.984	40.601	13.606	3
FBA|GLUDy|FRMA	48.609	0	0	0	0	2.984	2.984	2.984	2.984	30.261	0	2.984	2.984	48.609	16.29	3
FBA|GND|FRMA	47.581	2.984	0	0	0	2.984	2.984	2.984	2.984	2.984	0	2.984	2.984	47.581	15.945	3
FBA|GND|FUM	45.591	2.984	0	0	0	2.984	31.112	2.984	45.591	39.118	0	2.984	2.984	45.591	15.278	3
FBA|GND|GLUDy	45.591	2.984	0	0	0	2.984	2.984	2.984	2.984	26.765	0	2.984	2.984	45.591	15.278	3
FBA|GND|MALS	45.591	2.984	0	0	0	2.984	31.112	2.984	2.984	2.984	0	2.984	2.984	45.591	15.278	3
FBA|GND|PPS	65.222	2.984	0	0	0	2.984	2.984	2.984	2.984	2.984	0	2.984	2.984	65.222	21.857	3
FBA|ICL|FRMA	47.49	0	0	0	0	2.984	31.112	2.984	2.984	2.984	0	2.984	2.984	47.49	15.915	3
FBA|ICL|GLUDy	45.591	0	0	0	0	2.984	31.112	2.984	2.984	26.765	0	2.984	2.984	45.591	15.278	3
FBA|ICL|GND	45.591	2.984	0	0	0	2.984	31.112	2.984	2.984	2.984	0	2.984	2.984	45.591	15.278	3
FBA|ICL|PGL	-1	0	-1	-1	-1	2.984	-1	2.984	2.984	2.984	-1	2.984	2.984	2.984	1	3
FBA|ICL|PPS	-1	0	-1	0	0	2.984	-1	-1	2.984	2.984	-1	2.984	2.984	2.984	1	3
FBA|ICL|SUCOAS	45.591	0	0	0	0	2.984	31.112	2.984	2.984	39.118	0	2.984	2.984	45.591	15.278	3
FBA|MALS|FRMA	47.49	0	0	0	0	2.984	31.112	2.984	2.984	2.984	0	2.984	2.984	47.49	15.915	3
FBA|MALS|GLUDy	45.591	0	0	0	0	2.984	31.112	2.984	2.984	26.765	0	2.984	2.984	45.591	15.278	3
FBA|MALS|SUCOAS	45.591	0	0	0	0	2.984	31.112	2.984	2.984	39.118	0	2.984	2.984	45.591	15.278	3
FBA|MDH|FRMA	47.503	0	0	0	0	2.984	2.984	2.984	2.984	2.984	0	2.984	2.984	47.503	15.919	3
FBA|ME1|ME2|MDH	45.591	0	0	0	0	2.984	31.112	2.984	45.591	39.118	0	2.984	2.984	45.591	15.278	3
FBA|ME1|ME2|PPCK	45.591	0	0	0	0	2.984	22.516	2.984	36.995	33.759	0	2.984	2.984	45.591	15.278	3
FBA|ME1|ME2|PYK	45.591	0	0	0	0	25.96	11.481	2.984	25.96	22.724	0	25.96	2.984	45.591	15.278	3
FBA|PDH|PFL	-1	-1	-1	-1	-1	-1	2.984	-1	-1	-1	-1	-1	2.984	2.984	1	3
FBA|PGK|GND	-1	2.984	0	0	0	-1	-1	-1	-1	-1	0	40.601	2.984	40.601	13.606	3
FBA|PGL|FUM	-1	0	-1	-1	-1	2.984	-1	2.984	-1	-1	-1	2.984	2.984	2.984	1	3
FBA|PGL|GLUDy	-1	0	-1	-1	-1	2.984	2.984	2.984	2.984	-1	-1	2.984	2.984	2.984	1	3
FBA|PGL|GND	-1	2.984	-1	-1	-1	2.984	2.984	2.984	2.984	2.984	-1	2.984	2.984	2.984	1	3
FBA|PGL|MALS	-1	0	-1	-1	-1	2.984	-1	2.984	2.984	2.984	-1	2.984	2.984	2.984	1	3
FBA|PGM|GND	-1	2.984	0	0	0	-1	-1	-1	-1	-1	0	36.113	2.984	36.113	12.102	3
FBA|PPS|FUM	-1	0	-1	0	0	2.984	-1	-1	-1	39.118	-1	2.984	2.984	39.118	13.109	3
FBA|PPS|GLUDy	65.222	0	0	0	0	2.984	2.984	2.984	2.984	26.765	0	2.984	2.984	65.222	21.857	3
FBA|PPS|MALS	-1	0	-1	0	0	2.984	-1	-1	2.984	2.984	-1	2.984	2.984	2.984	1	3
FBA|PPS|MDH	-1	0	-1	0	0	2.984	-1	-1	-1	-1	-1	2.984	2.984	2.984	1	3
FBA|PPS|NADTRHD	-1	0	0	0	0	2.984	2.984	2.984	2.984	2.984	0	2.984	2.984	2.984	1	3
FBA|PPS|PPCK	-1	0	-1	0	0	2.984	-1	-1	-1	-1	-1	2.984	2.984	2.984	1	3
FBA|PYK|MDH	45.591	0	0	0	0	25.96	2.984	2.984	2.984	2.984	0	25.96	2.984	45.591	15.278	3
FBA|SUCDi|FRMA	47.503	0	0	0	0	2.984	42.677	2.984	47.503	39.118	0	2.984	2.984	47.503	15.919	3
FBA|SUCDi|GND	45.591	2.984	0	0	0	2.984	31.112	2.984	45.591	39.118	0	2.984	2.984	45.591	15.278	3
FBA|SUCDi|PGL	-1	0	-1	-1	-1	2.984	-1	2.984	-1	-1	-1	2.984	2.984	2.984	1	3
FBA|SUCDi|PPS	-1	0	-1	0	0	2.984	-1	-1	-1	39.118	-1	2.984	2.984	39.118	13.109	3
FBP|AKGDH|ICL	45.591	0	0	0	0	2.984	31.112	2.984	2.984	39.118	0	2.984	2.984	45.591	15.278	3
FBP|AKGDH|MALS	45.591	0	0	0	0	2.984	31.112	2.984	2.984	39.118	0	2.984	2.984	45.591	15.278	3
FBP|EDD|EDA|GND	45.591	45.591	0	0	0	2.984	2.984	2.984	2.984	2.984	0	2.984	2.984	45.591	15.278	3
FBP|EDD|EDA|PFK	-1	0	0	0	0	2.984	2.984	2.984	2.984	2.984	0	2.984	2.984	2.984	1	3
FBP|ENO|GND	45.591	2.984	0	0	0	36.113	12.462	12.462	12.462	12.462	0	36.113	2.984	45.591	15.278	3
FBP|FUM|FRMA	45.591	0	0	0	0	2.984	38.894	2.984	45.591	39.118	0	2.984	2.984	45.591	15.278	3
FBP|GAPD|GND	45.591	2.984	0	0	0	7.974	7.974	7.974	7.974	7.974	0	40.601	2.984	45.591	15.278	3
FBP|GLUDy|FRMA	45.725	0	0	0	0	2.984	2.984	2.984	2.984	28.8	0	2.984	2.984	45.725	15.323	3
FBP|GND|FUM	45.591	2.984	0	0	0	2.984	31.112	2.984	45.591	39.118	0	2.984	2.984	45.591	15.278	3
FBP|GND|GLUDy	45.591	2.984	0	0	0	2.984	2.984	2.984	2.984	26.765	0	2.984	2.984	45.591	15.278	3
FBP|GND|MALS	45.591	2.984	0	0	0	2.984	31.112	2.984	2.984	2.984	0	2.984	2.984	45.591	15.278	3
FBP|ICL|GLUDy	45.591	0	0	0	0	2.984	31.112	2.984	2.984	26.765	0	2.984	2.984	45.591	15.278	3
FBP|ICL|GND	45.591	2.984	0	0	0	2.984	31.112	2.984	2.984	2.984	0	2.984	2.984	45.591	15.278	3
FBP|ICL|PPS	45.591	0	0	0	0	2.984	31.112	22.615	2.984	2.984	0	2.984	2.984	45.591	15.278	3
FBP|ICL|SUCOAS	45.591	0	0	0	0	2.984	31.112	2.984	2.984	39.118	0	2.984	2.984	45.591	15.278	3
FBP|MALS|GLUDy	45.591	0	0	0	0	2.984	31.112	2.984	2.984	26.765	0	2.984	2.984	45.591	15.278	3
FBP|MALS|SUCOAS	45.591	0	0	0	0	2.984	31.112	2.984	2.984	39.118	0	2.984	2.984	45.591	15.278	3
FBP|ME1|ME2|MDH	45.591	0	0	0	0	2.984	31.112	2.984	45.591	39.118	0	2.984	2.984	45.591	15.278	3
FBP|ME1|ME2|PPCK	45.591	0	0	0	0	2.984	22.516	2.984	36.995	33.759	0	2.984	2.984	45.591	15.278	3
FBP|ME1|ME2|PYK	45.591	0	0	0	0	25.96	11.481	2.984	25.96	22.724	0	25.96	2.984	45.591	15.278	3
FBP|PDH|PFL	-1	-1	-1	-1	-1	-1	2.984	-1	-1	-1	-1	-1	2.984	2.984	1	3
FBP|PFK|FRMA	47.454	0	0	0	0	2.984	2.984	2.984	2.984	2.984	0	2.984	2.984	47.454	15.903	3
FBP|PFK|PGL	-1	0	-1	-1	-1	2.984	2.984	2.984	2.984	2.984	-1	2.984	2.984	2.984	1	3
FBP|PFK|PPS	65.222	0	0	0	0	2.984	2.984	2.984	2.984	2.984	0	2.984	2.984	65.222	21.857	3
FBP|PGK|GND	45.591	2.984	0	0	0	7.974	7.974	7.974	7.974	7.974	0	40.601	2.984	45.591	15.278	3
FBP|PGM|GND	45.591	2.984	0	0	0	12.462	12.462	12.462	12.462	12.462	0	36.113	2.984	45.591	15.278	3
FBP|PPS|FUM	45.591	0	0	0	0	2.984	31.112	22.615	45.591	39.118	0	2.984	2.984	45.591	15.278	3
FBP|PPS|MALS	45.591	0	0	0	0	2.984	31.112	22.615	2.984	2.984	0	2.984	2.984	45.591	15.278	3
FBP|PPS|MDH	45.591	0	0	0	0	2.984	26.864	22.615	22.615	19.378	0	2.984	2.984	45.591	15.278	3
FBP|PPS|PPCK	45.591	0	0	0	0	2.984	14.019	14.019	14.019	14.019	0	2.984	2.984	45.591	15.278	3
FBP|PYK|MDH	45.591	0	0	0	0	25.96	2.984	2.984	2.984	2.984	0	25.96	2.984	45.591	15.278	3
FBP|SUCDi|FRMA	45.591	0	0	0	0	2.984	38.894	2.984	45.591	39.118	0	2.984	2.984	45.591	15.278	3
FBP|SUCDi|GND	45.591	2.984	0	0	0	2.984	31.112	2.984	45.591	39.118	0	2.984	2.984	45.591	15.278	3
FBP|SUCDi|PPS	45.591	0	0	0	0	2.984	31.112	22.615	45.591	39.118	0	2.984	2.984	45.591	15.278	3
FBP|TPI|FRMA	47.454	0	0	0	0	2.984	2.984	2.984	2.984	2.984	0	47.454	2.984	47.454	15.903	3
FBP|TPI|FUM	45.591	0	0	0	0	2.984	31.112	2.984	45.591	39.118	0	45.591	2.984	45.591	15.278	3
FBP|TPI|GLUDy	45.591	0	0	0	0	2.984	2.984	2.984	2.984	26.765	0	45.591	2.984	45.591	15.278	3
FBP|TPI|GND	45.591	2.984	0	0	0	2.984	2.984	2.984	2.984	2.984	0	45.591	2.984	45.591	15.278	3
FBP|TPI|ICL	45.591	0	0	0	0	2.984	31.112	2.984	2.984	2.984	0	45.591	2.984	45.591	15.278	3
FBP|TPI|MALS	45.591	0	0	0	0	2.984	31.112	2.984	2.984	2.984	0	45.591	2.984	45.591	15.278	3
FBP|TPI|PPS	65.222	0	0	0	0	2.984	2.984	2.984	2.984	2.984	0	65.222	2.984	65.222	21.857	3
FBP|TPI|SUCDi	45.591	0	0	0	0	2.984	31.112	2.984	45.591	39.118	0	45.591	2.984	45.591	15.278	3
TPI|AKGDH|ICL	45.591	0	0	0	0	2.984	31.112	2.984	2.984	39.118	0	0	2.984	45.591	15.278	3
TPI|AKGDH|MALS	45.591	0	0	0	0	2.984	31.112	2.984	2.984	39.118	0	0	2.984	45.591	15.278	3
TPI|EDD|EDA|FUM	-1	0	0	0	0	2.984	-1	2.984	-1	-1	0	-1	2.984	2.984	1	3
TPI|EDD|EDA|GLUDy	-1	0	0	0	0	2.984	2.984	2.984	2.984	-1	0	-1	2.984	2.984	1	3
TPI|EDD|EDA|GND	-1	-1	0	0	0	2.984	2.984	2.984	2.984	2.984	0	-1	2.984	2.984	1	3
TPI|EDD|EDA|ICL	-1	0	0	0	0	2.984	-1	2.984	2.984	2.984	0	-1	2.984	2.984	1	3
TPI|EDD|EDA|MALS	-1	0	0	0	0	2.984	-1	2.984	2.984	2.984	0	-1	2.984	2.984	1	3
TPI|EDD|EDA|SUCDi	-1	0	0	0	0	2.984	-1	2.984	-1	-1	0	-1	2.984	2.984	1	3
TPI|ENO|GND	-1	2.984	0	0	0	36.113	-1	-1	-1	-1	0	-1	2.984	36.113	12.102	3
TPI|FBA|FRMA	47.454	0	0	0	0	2.984	2.984	2.984	2.984	2.984	0	47.454	2.984	47.454	15.903	3
TPI|FBA|FUM	45.591	0	0	0	0	2.984	31.112	2.984	45.591	39.118	0	45.591	2.984	45.591	15.278	3
TPI|FBA|GLUDy	45.591	0	0	0	0	2.984	2.984	2.984	2.984	26.765	0	45.591	2.984	45.591	15.278	3
TPI|FBA|GND	45.591	2.984	0	0	0	2.984	2.984	2.984	2.984	2.984	0	45.591	2.984	45.591	15.278	3
TPI|FBA|ICL	45.591	0	0	0	0	2.984	31.112	2.984	2.984	2.984	0	45.591	2.984	45.591	15.278	3
TPI|FBA|MALS	45.591	0	0	0	0	2.984	31.112	2.984	2.984	2.984	0	45.591	2.984	45.591	15.278	3
TPI|FBA|PGL	-1	0	-1	-1	-1	2.984	2.984	2.984	2.984	2.984	-1	-1	2.984	2.984	1	3
TPI|FBA|PPS	65.222	0	0	0	0	2.984	2.984	2.984	2.984	2.984	0	65.222	2.984	65.222	21.857	3
TPI|FBA|SUCDi	45.591	0	0	0	0	2.984	31.112	2.984	45.591	39.118	0	45.591	2.984	45.591	15.278	3
TPI|FUM|FRMA	47.503	0	0	0	0	2.984	42.677	2.984	47.503	39.118	0	0	2.984	47.503	15.919	3
TPI|GLUDy|FRMA	48.609	0	0	0	0	2.984	2.984	2.984	2.984	30.261	0	0	2.984	48.609	16.29	3
TPI|GND|FRMA	47.581	2.984	0	0	0	2.984	2.984	2.984	2.984	2.984	0	0	2.984	47.581	15.945	3
TPI|GND|FUM	45.591	2.984	0	0	0	2.984	31.112	2.984	45.591	39.118	0	0	2.984	45.591	15.278	3
TPI|GND|GLUDy	45.591	2.984	0	0	0	2.984	2.984	2.984	2.984	26.765	0	0	2.984	45.591	15.278	3
TPI|GND|MALS	45.591	2.984	0	0	0	2.984	31.112	2.984	2.984	2.984	0	0	2.984	45.591	15.278	3
TPI|GND|PPS	65.222	2.984	0	0	0	2.984	2.984	2.984	2.984	2.984	0	0	2.984	65.222	21.857	3
TPI|ICL|FRMA	47.49	0	0	0	0	2.984	31.112	2.984	2.984	2.984	0	0	2.984	47.49	15.915	3
TPI|ICL|GLUDy	45.591	0	0	0	0	2.984	31.112	2.984	2.984	26.765	0	0	2.984	45.591	15.278	3
TPI|ICL|GND	45.591	2.984	0	0	0	2.984	31.112	2.984	2.984	2.984	0	0	2.984	45.591	15.278	3
TPI|ICL|PGL	-1	0	0	0	0	2.984	-1	2.984	2.984	2.984	0	-1	2.984	2.984	1	3
TPI|ICL|PPS	-1	0	-1	0	0	2.984	-1	-1	2.984	2.984	-1	-1	2.984	2.984	1	3
TPI|ICL|SUCOAS	45.591	0	0	0	0	2.984	31.112	2.984	2.984	39.118	0	0	2.984	45.591	15.278	3
TPI|MALS|FRMA	47.49	0	0	0	0	2.984	31.112	2.984	2.984	2.984	0	0	2.984	47.49	15.915	3
TPI|MALS|GLUDy	45.591	0	0	0	0	2.984	31.112	2.984	2.984	26.765	0	0	2.984	45.591	15.278	3
TPI|MALS|SUCOAS	45.591	0	0	0	0	2.984	31.112	2.984	2.984	39.118	0	0	2.984	45.591	15.278	3
TPI|MDH|FRMA	47.503	0	0	0	0	2.984	2.984	2.984	2.984	2.984	0	0	2.984	47.503	15.919	3
TPI|ME1|ME2|MDH	45.591	0	0	0	0	2.984	31.112	2.984	45.591	39.118	0	0	2.984	45.591	15.278	3
TPI|ME1|ME2|PPCK	45.591	0	0	0	0	2.984	22.516	2.984	36.995	33.759	0	0	2.984	45.591	15.278	3
TPI|ME1|ME2|PYK	45.591	0	0	0	0	25.96	11.481	2.984	25.96	22.724	0	0	2.984	45.591	15.278	3
TPI|NADTRHD|FRMA	47.454	0	0	0	0	2.984	2.984	2.984	2.984	2.984	0	32.354	2.984	47.454	15.903	3
TPI|PDH|PFL	-1	-1	-1	-1	-1	-1	2.984	-1	-1	-1	-1	-1	2.984	2.984	1	3
TPI|PFK|PGL	-1	0	-1	-1	-1	2.984	2.984	2.984	2.984	2.984	-1	-1	2.984	2.984	1	3
TPI|PGL|FUM	-1	0	0	0	0	2.984	-1	2.984	-1	-1	0	-1	2.984	2.984	1	3
TPI|PGL|GLUDy	-1	0	0	0	0	2.984	2.984	2.984	2.984	-1	0	-1	2.984	2.984	1	3
TPI|PGL|GND	-1	2.984	0	0	0	2.984	2.984	2.984	2.984	2.984	0	-1	2.984	2.984	1	3
TPI|PGL|MALS	-1	0	0	0	0	2.984	-1	2.984	2.984	2.984	0	-1	2.984	2.984	1	3
TPI|PPS|FUM	-1	0	-1	0	0	2.984	-1	-1	-1	39.118	-1	-1	2.984	39.118	13.109	3
TPI|PPS|GLUDy	65.222	0	0	0	0	2.984	2.984	2.984	2.984	26.765	0	0	2.984	65.222	21.857	3
TPI|PPS|MALS	-1	0	-1	0	0	2.984	-1	-1	2.984	2.984	-1	-1	2.984	2.984	1	3
TPI|PPS|MDH	-1	0	-1	0	0	2.984	-1	-1	-1	-1	-1	-1	2.984	2.984	1	3
TPI|PPS|NADTRHD	-1	0	0	0	0	2.984	2.984	2.984	2.984	2.984	0	-1	2.984	2.984	1	3
TPI|PPS|PPCK	-1	0	-1	0	0	2.984	-1	-1	-1	-1	-1	-1	2.984	2.984	1	3
TPI|PYK|MDH	45.591	0	0	0	0	25.96	2.984	2.984	2.984	2.984	0	0	2.984	45.591	15.278	3
TPI|SUCDi|FRMA	47.503	0	0	0	0	2.984	42.677	2.984	47.503	39.118	0	0	2.984	47.503	15.919	3
TPI|SUCDi|GND	45.591	2.984	0	0	0	2.984	31.112	2.984	45.591	39.118	0	0	2.984	45.591	15.278	3
TPI|SUCDi|PGL	-1	0	0	0	0	2.984	-1	2.984	-1	-1	0	-1	2.984	2.984	1	3
TPI|SUCDi|PPS	-1	0	-1	0	0	2.984	-1	-1	-1	39.118	-1	-1	2.984	39.118	13.109	3
FBA|AKGDH|GLUDy|FRMA	48.609	0	0	0	0	2.984	2.984	2.984	2.984	30.983	0	2.984	2.984	48.609	16.29	4
FBA|AKGDH|GND|MALS	45.591	2.984	0	0	0	2.984	31.112	2.984	2.984	39.118	0	2.984	2.984	45.591	15.278	4
FBA|AKGDH|ICL|FRMA	47.503	0	0	0	0	2.984	42.677	2.984	2.984	39.118	0	2.984	2.984	47.503	15.919	4
FBA|AKGDH|ICL|GND	45.591	2.984	0	0	0	2.984	31.112	2.984	2.984	39.118	0	2.984	2.984	45.591	15.278	4
FBA|AKGDH|ICL|PGL	-1	0	-1	-1	-1	2.984	-1	2.984	2.984	-1	-1	2.984	2.984	2.984	1	4
FBA|AKGDH|ICL|PPS	-1	0	-1	0	0	2.984	-1	-1	2.984	-1	-1	2.984	2.984	2.984	1	4
FBA|AKGDH|MALS|FRMA	47.503	0	0	0	0	2.984	42.677	2.984	2.984	39.118	0	2.984	2.984	47.503	15.919	4
FBA|AKGDH|ME1|ME2|PPCK	45.591	0	0	0	0	2.984	22.516	2.984	36.995	36.438	0	2.984	2.984	45.591	15.278	4
FBA|AKGDH|ME1|ME2|PYK	45.591	0	0	0	0	25.96	11.481	2.984	25.96	30.921	0	25.96	2.984	45.591	15.278	4
FBA|AKGDH|PGL|MALS	-1	0	-1	-1	-1	2.984	-1	2.984	2.984	-1	-1	2.984	2.984	2.984	1	4
FBA|AKGDH|PPS|MALS	-1	0	-1	0	0	2.984	-1	-1	2.984	-1	-1	2.984	2.984	2.984	1	4
FBA|EDD|EDA|AKGDH|ICL	-1	0	0	0	0	2.984	-1	2.984	2.984	-1	0	2.984	2.984	2.984	1	4
FBA|EDD|EDA|AKGDH|MALS	-1	0	0	0	0	2.984	-1	2.984	2.984	-1	0	2.984	2.984	2.984	1	4
FBA|EDD|EDA|FUM|NADTRHD	-1	-1	-1	-1	-1	2.984	-1	2.984	-1	-1	-1	2.984	2.984	2.984	1	4
FBA|EDD|EDA|GLUDy|NADTRHD	-1	-1	-1	-1	-1	2.984	2.984	2.984	2.984	-1	-1	2.984	2.984	2.984	1	4
FBA|EDD|EDA|GND|FUM	-1	-1	-1	0	0	2.984	-1	2.984	-1	-1	-1	2.984	2.984	2.984	1	4
FBA|EDD|EDA|GND|GLUDy	-1	-1	-1	0	0	2.984	2.984	2.984	2.984	-1	-1	2.984	2.984	2.984	1	4
FBA|EDD|EDA|GND|MALS	-1	-1	-1	0	0	2.984	-1	2.984	2.984	2.984	-1	2.984	2.984	2.984	1	4
FBA|EDD|EDA|ICL|GLUDy	-1	0	0	0	0	2.984	-1	2.984	2.984	-1	0	2.984	2.984	2.984	1	4
FBA|EDD|EDA|ICL|GND	-1	-1	-1	0	0	2.984	-1	2.984	2.984	2.984	-1	2.984	2.984	2.984	1	4
FBA|EDD|EDA|ICL|NADTRHD	-1	-1	-1	-1	-1	2.984	-1	2.984	2.984	2.984	-1	2.984	2.984	2.984	1	4
FBA|EDD|EDA|ICL|PGL	-1	-1	-1	-1	-1	2.984	-1	2.984	2.984	2.984	-1	2.984	2.984	2.984	1	4
FBA|EDD|EDA|ICL|SUCOAS	-1	0	0	0	0	2.984	-1	2.984	2.984	-1	0	2.984	2.984	2.984	1	4
FBA|EDD|EDA|MALS|GLUDy	-1	0	0	0	0	2.984	-1	2.984	2.984	-1	0	2.984	2.984	2.984	1	4
FBA|EDD|EDA|MALS|NADTRHD	-1	-1	-1	-1	-1	2.984	-1	2.984	2.984	2.984	-1	2.984	2.984	2.984	1	4
FBA|EDD|EDA|MALS|SUCOAS	-1	0	0	0	0	2.984	-1	2.984	2.984	-1	0	2.984	2.984	2.984	1	4
FBA|EDD|EDA|ME1|ME2|MDH	-1	0	0	0	0	2.984	-1	2.984	-1	-1	0	2.984	2.984	2.984	1	4
FBA|EDD|EDA|ME1|ME2|PPCK	-1	0	0	0	0	2.984	-1	2.984	-1	-1	0	2.984	2.984	2.984	1	4
FBA|EDD|EDA|ME1|ME2|PYK	-1	-1	0	-1	-1	-1	-1	2.984	-1	-1	0	-1	2.984	2.984	1	4
FBA|EDD|EDA|PGL|FUM	-1	-1	-1	-1	-1	2.984	-1	2.984	-1	-1	-1	2.984	2.984	2.984	1	4
FBA|EDD|EDA|PGL|GLUDy	-1	-1	-1	-1	-1	2.984	2.984	2.984	2.984	-1	-1	2.984	2.984	2.984	1	4
FBA|EDD|EDA|PGL|MALS	-1	-1	-1	-1	-1	2.984	-1	2.984	2.984	2.984	-1	2.984	2.984	2.984	1	4
FBA|EDD|EDA|PPS|FUM	-1	0	-1	0	0	2.984	-1	-1	-1	-1	-1	2.984	2.984	2.984	1	4
FBA|EDD|EDA|PYK|MDH	-1	-1	0	-1	-1	-1	2.984	2.984	2.984	2.984	0	-1	2.984	2.984	1	4
FBA|EDD|EDA|SUCDi|GND	-1	-1	-1	0	0	2.984	-1	2.984	-1	-1	-1	2.984	2.984	2.984	1	4
FBA|EDD|EDA|SUCDi|NADTRHD	-1	-1	-1	-1	-1	2.984	-1	2.984	-1	-1	-1	2.984	2.984	2.984	1	4
FBA|EDD|EDA|SUCDi|PGL	-1	-1	-1	-1	-1	2.984	-1	2.984	-1	-1	-1	2.984	2.984	2.984	1	4
FBA|EDD|EDA|SUCDi|PPS	-1	0	-1	0	0	2.984	-1	-1	-1	-1	-1	2.984	2.984	2.984	1	4
FBA|ENO|GND|FRMA	-1	2.984	0	0	0	40.688	-1	-1	-1	-1	0	36.113	2.984	40.688	13.635	4
FBA|ENO|GND|PPS	-1	2.984	46.266	0	0	46.266	-1	-1	-1	-1	46.266	46.266	2.984	46.266	15.505	4
FBA|ENO|PGL|GND	-1	2.984	-1	-1	-1	-1	-1	-1	-1	-1	-1	-1	2.984	2.984	1	4
FBA|FUM|GLUDy|FRMA	48.802	0	0	0	0	2.984	43.976	2.984	48.802	40.362	0	2.984	2.984	48.802	16.355	4
FBA|FUM|NADTRHD|FRMA	47.797	0	0	0	0	2.984	47.797	2.984	47.797	39.118	0	2.984	2.984	47.797	16.018	4
FBA|GAPD|GND|FRMA	-1	2.984	0	0	0	-1	-1	-1	-1	-1	0	43.226	2.984	43.226	14.486	4
FBA|GAPD|GND|PPS	-1	2.984	55.241	0	0	-1	-1	-1	-1	-1	55.241	55.241	2.984	55.241	18.512	4
FBA|GAPD|PGL|GND	-1	2.984	-1	-1	-1	-1	-1	-1	-1	-1	-1	-1	2.984	2.984	1	4
FBA|GND|FUM|FRMA	48.81	2.984	0	0	0	2.984	48.81	2.984	48.81	39.118	0	2.984	2.984	48.81	16.357	4
FBA|GND|GLUDy|FRMA	48.715	2.984	0	0	0	2.984	2.984	2.984	2.984	30.535	0	2.984	2.984	48.715	16.325	4
FBA|GND|MALS|FRMA	47.656	2.984	0	0	0	2.984	31.112	2.984	2.984	2.984	0	2.984	2.984	47.656	15.971	4
FBA|GND|MALS|GLUDy	45.591	2.984	0	0	0	2.984	31.112	2.984	2.984	26.765	0	2.984	2.984	45.591	15.278	4
FBA|GND|MALS|SUCOAS	45.591	2.984	0	0	0	2.984	31.112	2.984	2.984	39.118	0	2.984	2.984	45.591	15.278	4
FBA|GND|MDH|FRMA	47.919	2.984	0	0	0	2.984	2.984	2.984	2.984	2.984	0	2.984	2.984	47.919	16.059	4
FBA|GND|PPS|FUM	-1	2.984	-1	0	0	2.984	-1	-1	-1	39.118	-1	2.984	2.984	39.118	13.109	4
FBA|GND|PPS|GLUDy	65.222	2.984	0	0	0	2.984	2.984	2.984	2.984	26.765	0	2.984	2.984	65.222	21.857	4
FBA|GND|PPS|MALS	-1	2.984	-1	0	0	2.984	-1	-1	2.984	2.984	-1	2.984	2.984	2.984	1	4
FBA|GND|PPS|MDH	-1	2.984	-1	0	0	2.984	-1	-1	-1	-1	-1	2.984	2.984	2.984	1	4
FBA|GND|PPS|NADTRHD	-1	2.984	0	0	0	2.984	2.984	2.984	2.984	2.984	0	2.984	2.984	2.984	1	4
FBA|GND|PPS|PPCK	-1	2.984	-1	0	0	2.984	-1	-1	-1	-1	-1	2.984	2.984	2.984	1	4
FBA|ICL|GLUDy|FRMA	48.75	0	0	0	0	2.984	31.112	2.984	2.984	30.261	0	2.984	2.984	48.75	16.337	4
FBA|ICL|GND|FRMA	47.656	2.984	0	0	0	2.984	31.112	2.984	2.984	2.984	0	2.984	2.984	47.656	15.971	4
FBA|ICL|GND|GLUDy	45.591	2.984	0	0	0	2.984	31.112	2.984	2.984	26.765	0	2.984	2.984	45.591	15.278	4
FBA|ICL|GND|PPS	-1	2.984	-1	0	0	2.984	-1	-1	2.984	2.984	-1	2.984	2.984	2.984	1	4
FBA|ICL|GND|SUCOAS	45.591	2.984	0	0	0	2.984	31.112	2.984	2.984	39.118	0	2.984	2.984	45.591	15.278	4
FBA|ICL|MDH|FRMA	47.503	0	0	0	0	2.984	31.112	2.984	2.984	2.984	0	2.984	2.984	47.503	15.919	4
FBA|ICL|ME1|ME2|PPCK	45.591	0	0	0	0	2.984	31.112	2.984	36.995	33.759	0	2.984	2.984	45.591	15.278	4
FBA|ICL|ME1|ME2|PYK	45.591	0	0	0	0	25.96	31.112	2.984	25.96	22.724	0	25.96	2.984	45.591	15.278	4
FBA|ICL|NADTRHD|FRMA	47.49	0	0	0	0	2.984	41.707	2.984	2.984	2.984	0	2.984	2.984	47.49	15.915	4
FBA|ICL|PGL|GLUDy	-1	0	-1	-1	-1	2.984	-1	2.984	2.984	-1	-1	2.984	2.984	2.984	1	4
FBA|ICL|PGL|GND	-1	2.984	-1	-1	-1	2.984	-1	2.984	2.984	2.984	-1	2.984	2.984	2.984	1	4
FBA|ICL|PGL|PPS	-1	0	-1	-1	-1	2.984	-1	-1	2.984	2.984	-1	2.984	2.984	2.984	1	4
FBA|ICL|PGL|SUCOAS	-1	0	-1	-1	-1	2.984	-1	2.984	2.984	-1	-1	2.984	2.984	2.984	1	4
FBA|ICL|PPS|FUM	-1	0	-1	0	0	2.984	-1	-1	-1	-1	-1	2.984	2.984	2.984	1	4
FBA|ICL|PPS|GLUDy	-1	0	-1	0	0	2.984	-1	-1	2.984	-1	-1	2.984	2.984	2.984	1	4
FBA|ICL|PPS|SUCOAS	-1	0	-1	0	0	2.984	-1	-1	2.984	-1	-1	2.984	2.984	2.984	1	4
FBA|ICL|PYK|MDH	45.591	0	0	0	0	25.96	31.112	2.984	2.984	2.984	0	25.96	2.984	45.591	15.278	4
FBA|ICL|SUCOAS|FRMA	47.503	0	0	0	0	2.984	42.677	2.984	2.984	39.118	0	2.984	2.984	47.503	15.919	4
FBA|MALS|GLUDy|FRMA	48.75	0	0	0	0	2.984	31.112	2.984	2.984	30.261	0	2.984	2.984	48.75	16.337	4
FBA|MALS|MDH|FRMA	47.503	0	0	0	0	2.984	31.112	2.984	2.984	2.984	0	2.984	2.984	47.503	15.919	4
FBA|MALS|NADTRHD|FRMA	47.49	0	0	0	0	2.984	41.707	2.984	2.984	2.984	0	2.984	2.984	47.49	15.915	4
FBA|MALS|SUCOAS|FRMA	47.503	0	0	0	0	2.984	42.677	2.984	2.984	39.118	0	2.984	2.984	47.503	15.919	4
FBA|MDH|GLUDy|FRMA	48.802	0	0	0	0	2.984	2.984	2.984	2.984	31.766	0	2.984	2.984	48.802	16.355	4
FBA|MDH|NADTRHD|FRMA	47.627	0	0	0	0	2.984	2.984	2.984	2.984	2.984	0	2.984	2.984	47.627	15.961	4
FBA|ME1|ME2|GND|MDH	45.591	2.984	0	0	0	2.984	31.112	2.984	45.591	39.118	0	2.984	2.984	45.591	15.278	4
FBA|ME1|ME2|GND|PPCK	45.591	2.984	0	0	0	2.984	22.516	2.984	36.995	33.759	0	2.984	2.984	45.591	15.278	4
FBA|ME1|ME2|MDH|FRMA	47.503	0	0	0	0	2.984	42.677	2.984	47.503	39.118	0	2.984	2.984	47.503	15.919	4
FBA|ME1|ME2|PGL|MDH	-1	0	-1	-1	-1	2.984	-1	2.984	-1	-1	-1	2.984	2.984	2.984	1	4
FBA|ME1|ME2|PGL|PPCK	-1	0	-1	-1	-1	2.984	-1	2.984	-1	-1	-1	2.984	2.984	2.984	1	4
FBA|ME1|ME2|PPCK|FRMA	47.454	0	0	0	0	2.984	22.516	2.984	40.326	33.759	0	2.984	2.984	47.454	15.903	4
FBA|ME1|ME2|PPCK|MALS	45.591	0	0	0	0	2.984	31.112	2.984	36.995	33.759	0	2.984	2.984	45.591	15.278	4
FBA|ME1|ME2|PPCK|SUCOAS	45.591	0	0	0	0	2.984	22.516	2.984	36.995	36.438	0	2.984	2.984	45.591	15.278	4
FBA|ME1|ME2|PYK|FRMA	47.454	0	0	0	0	33.114	11.481	2.984	25.96	22.724	0	25.96	2.984	47.454	15.903	4
FBA|ME1|ME2|PYK|FUM	45.591	0	0	0	0	25.96	31.112	2.984	45.591	39.118	0	25.96	2.984	45.591	15.278	4
FBA|ME1|ME2|PYK|GLUDy	45.591	0	0	0	0	25.96	11.481	2.984	25.96	26.765	0	25.96	2.984	45.591	15.278	4
FBA|ME1|ME2|PYK|GND	45.591	2.984	0	0	0	25.96	11.481	2.984	25.96	22.724	0	25.96	2.984	45.591	15.278	4
FBA|ME1|ME2|PYK|MALS	45.591	0	0	0	0	25.96	31.112	2.984	25.96	22.724	0	25.96	2.984	45.591	15.278	4
FBA|ME1|ME2|PYK|MDH	45.591	0	0	0	0	25.96	31.112	2.984	45.591	39.118	0	25.96	2.984	45.591	15.278	4
FBA|ME1|ME2|PYK|PGL	-1	0	-1	-1	-1	-1	-1	2.984	-1	-1	-1	-1	2.984	2.984	1	4
FBA|ME1|ME2|PYK|PPCK	45.591	0	0	0	0	25.96	22.516	2.984	36.995	33.759	0	25.96	2.984	45.591	15.278	4
FBA|ME1|ME2|PYK|PPS	65.222	0	0	0	0	25.96	11.481	2.984	25.96	22.724	0	25.96	2.984	65.222	21.857	4
FBA|ME1|ME2|PYK|SUCOAS	45.591	0	0	0	0	25.96	11.481	2.984	25.96	30.921	0	25.96	2.984	45.591	15.278	4
FBA|PGK|GND|FRMA	-1	2.984	0	0	0	-1	-1	-1	-1	-1	0	43.226	2.984	43.226	14.486	4
FBA|PGK|GND|PPS	-1	2.984	55.241	0	0	-1	-1	-1	-1	-1	55.241	55.241	2.984	55.241	18.512	4
FBA|PGK|PGL|GND	-1	2.984	-1	-1	-1	-1	-1	-1	-1	-1	-1	-1	2.984	2.984	1	4
FBA|PGL|GND|FUM	-1	2.984	-1	-1	-1	2.984	-1	2.984	-1	-1	-1	2.984	2.984	2.984	1	4
FBA|PGL|GND|GLUDy	-1	2.984	-1	-1	-1	2.984	2.984	2.984	2.984	-1	-1	2.984	2.984	2.984	1	4
FBA|PGL|GND|MALS	-1	2.984	-1	-1	-1	2.984	-1	2.984	2.984	2.984	-1	2.984	2.984	2.984	1	4
FBA|PGL|MALS|GLUDy	-1	0	-1	-1	-1	2.984	-1	2.984	2.984	-1	-1	2.984	2.984	2.984	1	4
FBA|PGL|MALS|SUCOAS	-1	0	-1	-1	-1	2.984	-1	2.984	2.984	-1	-1	2.984	2.984	2.984	1	4
FBA|PGL|PPS|FUM	-1	0	-1	-1	-1	2.984	-1	-1	-1	-1	-1	2.984	2.984	2.984	1	4
FBA|PGL|PPS|MALS	-1	0	-1	-1	-1	2.984	-1	-1	2.984	2.984	-1	2.984	2.984	2.984	1	4
FBA|PGL|PPS|MDH	-1	0	-1	-1	-1	2.984	-1	-1	-1	-1	-1	2.984	2.984	2.984	1	4
FBA|PGL|PPS|PPCK	-1	0	-1	-1	-1	2.984	-1	-1	-1	-1	-1	2.984	2.984	2.984	1	4
FBA|PGM|GND|FRMA	-1	2.984	0	0	0	-1	-1	-1	-1	-1	0	39.309	2.984	39.309	13.173	4
FBA|PGM|GND|PPS	-1	2.984	46.266	0	0	-1	-1	-1	-1	-1	46.266	46.266	2.984	46.266	15.505	4
FBA|PGM|PGL|GND	-1	2.984	-1	-1	-1	-1	-1	-1	-1	-1	-1	-1	2.984	2.984	1	4
FBA|PPCK|GLUDy|FRMA	48.609	0	0	0	0	2.984	2.984	2.984	2.984	30.79	0	2.984	2.984	48.609	16.29	4
FBA|PPS|FUM|GLUDy	-1	0	-1	0	0	2.984	-1	-1	-1	-1	-1	2.984	2.984	2.984	1	4
FBA|PPS|FUM|MALS	-1	0	-1	0	0	2.984	-1	-1	-1	-1	-1	2.984	2.984	2.984	1	4
FBA|PPS|GLUDy|FRMA	65.222	0	0	0	0	2.984	2.984	2.984	2.984	30.281	0	2.984	2.984	65.222	21.857	4
FBA|PPS|GLUDy|NADTRHD	-1	0	0	0	0	2.984	2.984	2.984	2.984	26.765	0	2.984	2.984	26.765	8.97	4
FBA|PPS|MALS|GLUDy	-1	0	-1	0	0	2.984	-1	-1	2.984	-1	-1	2.984	2.984	2.984	1	4
FBA|PPS|MALS|SUCOAS	-1	0	-1	0	0	2.984	-1	-1	2.984	-1	-1	2.984	2.984	2.984	1	4
FBA|PYK|FUM|MDH	45.591	0	0	0	0	25.96	31.112	2.984	45.591	39.118	0	25.96	2.984	45.591	15.278	4
FBA|PYK|GND|MDH	45.591	2.984	0	0	0	25.96	2.984	2.984	2.984	2.984	0	25.96	2.984	45.591	15.278	4
FBA|PYK|MALS|MDH	45.591	0	0	0	0	25.96	31.112	2.984	2.984	2.984	0	25.96	2.984	45.591	15.278	4
FBA|PYK|MDH|FRMA	47.503	0	0	0	0	25.96	2.984	2.984	2.984	2.984	0	25.96	2.984	47.503	15.919	4
FBA|PYK|MDH|GLUDy	45.591	0	0	0	0	25.96	2.984	2.984	2.984	26.765	0	25.96	2.984	45.591	15.278	4
FBA|PYK|PGL|MDH	-1	0	-1	-1	-1	-1	2.984	2.984	2.984	2.984	-1	-1	2.984	2.984	1	4
FBA|SUCDi|GLUDy|FRMA	48.802	0	0	0	0	2.984	43.976	2.984	48.802	40.362	0	2.984	2.984	48.802	16.355	4
FBA|SUCDi|GND|FRMA	48.81	2.984	0	0	0	2.984	48.81	2.984	48.81	39.118	0	2.984	2.984	48.81	16.357	4
FBA|SUCDi|GND|PPS	-1	2.984	-1	0	0	2.984	-1	-1	-1	39.118	-1	2.984	2.984	39.118	13.109	4
FBA|SUCDi|ICL|PPS	-1	0	-1	0	0	2.984	-1	-1	-1	-1	-1	2.984	2.984	2.984	1	4
FBA|SUCDi|ME1|ME2|PYK	45.591	0	0	0	0	25.96	31.112	2.984	45.591	39.118	0	25.96	2.984	45.591	15.278	4
FBA|SUCDi|NADTRHD|FRMA	47.797	0	0	0	0	2.984	47.797	2.984	47.797	39.118	0	2.984	2.984	47.797	16.018	4
FBA|SUCDi|PGL|GND	-1	2.984	-1	-1	-1	2.984	-1	2.984	-1	-1	-1	2.984	2.984	2.984	1	4
FBA|SUCDi|PGL|PPS	-1	0	-1	-1	-1	2.984	-1	-1	-1	-1	-1	2.984	2.984	2.984	1	4
FBA|SUCDi|PPS|GLUDy	-1	0	-1	0	0	2.984	-1	-1	-1	-1	-1	2.984	2.984	2.984	1	4
FBA|SUCDi|PPS|MALS	-1	0	-1	0	0	2.984	-1	-1	-1	-1	-1	2.984	2.984	2.984	1	4
FBA|SUCDi|PYK|MDH	45.591	0	0	0	0	25.96	31.112	2.984	45.591	39.118	0	25.96	2.984	45.591	15.278	4
FBA|SUCOAS|GLUDy|FRMA	48.609	0	0	0	0	2.984	2.984	2.984	2.984	30.983	0	2.984	2.984	48.609	16.29	4
FBP|AKGDH|GLUDy|FRMA	45.725	0	0	0	0	2.984	2.984	2.984	2.984	29.623	0	2.984	2.984	45.725	15.323	4
FBP|AKGDH|GND|MALS	45.591	2.984	0	0	0	2.984	31.112	2.984	2.984	39.118	0	2.984	2.984	45.591	15.278	4
FBP|AKGDH|ICL|FRMA	45.591	0	0	0	0	2.984	38.894	2.984	2.984	39.118	0	2.984	2.984	45.591	15.278	4
FBP|AKGDH|ICL|GND	45.591	2.984	0	0	0	2.984	31.112	2.984	2.984	39.118	0	2.984	2.984	45.591	15.278	4
FBP|AKGDH|ICL|PPS	45.591	0	0	0	0	2.984	31.112	22.615	2.984	39.118	0	2.984	2.984	45.591	15.278	4
FBP|AKGDH|MALS|FRMA	45.591	0	0	0	0	2.984	38.894	2.984	2.984	39.118	0	2.984	2.984	45.591	15.278	4
FBP|AKGDH|ME1|ME2|PPCK	45.591	0	0	0	0	2.984	22.516	2.984	36.995	36.438	0	2.984	2.984	45.591	15.278	4
FBP|AKGDH|ME1|ME2|PYK	45.591	0	0	0	0	25.96	11.481	2.984	25.96	30.921	0	25.96	2.984	45.591	15.278	4
FBP|AKGDH|PPS|MALS	45.591	0	0	0	0	2.984	31.112	22.615	2.984	39.118	0	2.984	2.984	45.591	15.278	4
FBP|EDD|EDA|GND|FUM	45.591	45.591	0	0	0	2.984	31.112	2.984	45.591	39.118	0	2.984	2.984	45.591	15.278	4
FBP|EDD|EDA|GND|GLUDy	45.591	45.591	0	0	0	2.984	2.984	2.984	2.984	26.765	0	2.984	2.984	45.591	15.278	4
FBP|EDD|EDA|GND|MALS	45.591	45.591	0	0	0	2.984	31.112	2.984	2.984	2.984	0	2.984	2.984	45.591	15.278	4
FBP|EDD|EDA|ICL|GND	45.591	45.591	0	0	0	2.984	31.112	2.984	2.984	2.984	0	2.984	2.984	45.591	15.278	4
FBP|EDD|EDA|ICL|PFK	-1	0	0	0	0	2.984	-1	2.984	2.984	2.984	0	2.984	2.984	2.984	1	4
FBP|EDD|EDA|ME1|ME2|PYK	-1	-1	0	-1	-1	-1	-1	2.984	-1	-1	0	-1	2.984	2.984	1	4
FBP|EDD|EDA|PFK|FUM	-1	0	0	0	0	2.984	-1	2.984	-1	-1	0	2.984	2.984	2.984	1	4
FBP|EDD|EDA|PFK|GLUDy	-1	0	0	0	0	2.984	2.984	2.984	2.984	-1	0	2.984	2.984	2.984	1	4
FBP|EDD|EDA|PFK|GND	-1	-1	-1	0	0	2.984	2.984	2.984	2.984	2.984	-1	2.984	2.984	2.984	1	4
FBP|EDD|EDA|PFK|MALS	-1	0	0	0	0	2.984	-1	2.984	2.984	2.984	0	2.984	2.984	2.984	1	4
FBP|EDD|EDA|PFK|NADTRHD	-1	-1	-1	-1	-1	2.984	2.984	2.984	2.984	2.984	-1	2.984	2.984	2.984	1	4
FBP|EDD|EDA|PFK|PGL	-1	-1	-1	-1	-1	2.984	2.984	2.984	2.984	2.984	-1	2.984	2.984	2.984	1	4
FBP|EDD|EDA|PYK|MDH	-1	-1	0	-1	-1	-1	2.984	2.984	2.984	2.984	0	-1	2.984	2.984	1	4
FBP|EDD|EDA|SUCDi|GND	45.591	45.591	0	0	0	2.984	31.112	2.984	45.591	39.118	0	2.984	2.984	45.591	15.278	4
FBP|EDD|EDA|SUCDi|PFK	-1	0	0	0	0	2.984	-1	2.984	-1	-1	0	2.984	2.984	2.984	1	4
FBP|ENO|GND|FRMA	46.547	2.984	0	0	0	40.688	12.462	12.462	12.462	12.462	0	36.113	2.984	46.547	15.599	4
FBP|ENO|GND|FUM	45.591	2.984	0	0	0	36.113	31.112	12.462	45.591	39.118	0	36.113	2.984	45.591	15.278	4
FBP|ENO|GND|GLUDy	45.591	2.984	0	0	0	36.113	12.462	12.462	12.462	26.765	0	36.113	2.984	45.591	15.278	4
FBP|ENO|GND|MALS	45.591	2.984	0	0	0	36.113	31.112	12.462	12.462	12.462	0	36.113	2.984	45.591	15.278	4
FBP|ENO|GND|PPS	55.744	2.984	46.266	0	0	46.266	12.462	12.462	12.462	12.462	46.266	46.266	2.984	55.744	18.681	4
FBP|ENO|PFK|GND	-1	2.984	0	0	0	36.113	-1	-1	-1	-1	0	36.113	2.984	36.113	12.102	4
FBP|ENO|PGL|GND	-1	2.984	-1	-1	-1	-1	12.462	12.462	12.462	12.462	-1	-1	2.984	12.462	4.176	4
FBP|FUM|GLUDy|FRMA	45.725	0	0	0	0	2.984	39.996	2.984	45.725	39.118	0	2.984	2.984	45.725	15.323	4
FBP|GAPD|GND|FRMA	47.036	2.984	0	0	0	7.974	7.974	7.974	7.974	7.974	0	43.226	2.984	47.036	15.763	4
FBP|GAPD|GND|FUM	45.591	2.984	0	0	0	7.974	31.112	7.974	45.591	39.118	0	40.601	2.984	45.591	15.278	4
FBP|GAPD|GND|GLUDy	45.591	2.984	0	0	0	7.974	7.974	7.974	7.974	26.765	0	40.601	2.984	45.591	15.278	4
FBP|GAPD|GND|MALS	45.591	2.984	0	0	0	7.974	31.112	7.974	7.974	7.974	0	40.601	2.984	45.591	15.278	4
FBP|GAPD|GND|PPS	60.232	2.984	55.241	0	0	7.974	7.974	7.974	7.974	7.974	55.241	55.241	2.984	60.232	20.185	4
FBP|GAPD|PFK|GND	-1	2.984	0	0	0	-1	-1	-1	-1	-1	0	40.601	2.984	40.601	13.606	4
FBP|GAPD|PGL|GND	-1	2.984	-1	-1	-1	7.974	7.974	7.974	7.974	7.974	-1	-1	2.984	7.974	2.672	4
FBP|GND|FUM|FRMA	45.591	2.984	0	0	0	2.984	44.083	2.984	45.591	39.118	0	2.984	2.984	45.591	15.278	4
FBP|GND|GLUDy|FRMA	45.737	2.984	0	0	0	2.984	2.984	2.984	2.984	28.985	0	2.984	2.984	45.737	15.327	4
FBP|GND|MALS|GLUDy	45.591	2.984	0	0	0	2.984	31.112	2.984	2.984	26.765	0	2.984	2.984	45.591	15.278	4
FBP|GND|MALS|SUCOAS	45.591	2.984	0	0	0	2.984	31.112	2.984	2.984	39.118	0	2.984	2.984	45.591	15.278	4
FBP|GND|PPS|FUM	45.591	2.984	0	0	0	2.984	31.112	22.615	45.591	39.118	0	2.984	2.984	45.591	15.278	4
FBP|GND|PPS|MALS	45.591	2.984	0	0	0	2.984	31.112	22.615	2.984	2.984	0	2.984	2.984	45.591	15.278	4
FBP|GND|PPS|MDH	45.591	2.984	0	0	0	2.984	26.864	22.615	22.615	19.378	0	2.984	2.984	45.591	15.278	4
FBP|GND|PPS|PPCK	45.591	2.984	0	0	0	2.984	14.019	14.019	14.019	14.019	0	2.984	2.984	45.591	15.278	4
FBP|ICL|ENO|GND	45.591	2.984	0	0	0	36.113	31.112	12.462	12.462	12.462	0	36.113	2.984	45.591	15.278	4
FBP|ICL|GAPD|GND	45.591	2.984	0	0	0	7.974	31.112	7.974	7.974	7.974	0	40.601	2.984	45.591	15.278	4
FBP|ICL|GLUDy|FRMA	45.725	0	0	0	0	2.984	31.112	2.984	2.984	28.8	0	2.984	2.984	45.725	15.323	4
FBP|ICL|GND|GLUDy	45.591	2.984	0	0	0	2.984	31.112	2.984	2.984	26.765	0	2.984	2.984	45.591	15.278	4
FBP|ICL|GND|PPS	45.591	2.984	0	0	0	2.984	31.112	22.615	2.984	2.984	0	2.984	2.984	45.591	15.278	4
FBP|ICL|GND|SUCOAS	45.591	2.984	0	0	0	2.984	31.112	2.984	2.984	39.118	0	2.984	2.984	45.591	15.278	4
FBP|ICL|ME1|ME2|PPCK	45.591	0	0	0	0	2.984	31.112	2.984	36.995	33.759	0	2.984	2.984	45.591	15.278	4
FBP|ICL|ME1|ME2|PYK	45.591	0	0	0	0	25.96	31.112	2.984	25.96	22.724	0	25.96	2.984	45.591	15.278	4
FBP|ICL|PFK|FRMA	47.49	0	0	0	0	2.984	31.112	2.984	2.984	2.984	0	2.984	2.984	47.49	15.915	4
FBP|ICL|PFK|PGL	-1	0	-1	-1	-1	2.984	-1	2.984	2.984	2.984	-1	2.984	2.984	2.984	1	4
FBP|ICL|PFK|PPS	-1	0	-1	0	0	2.984	-1	-1	2.984	2.984	-1	2.984	2.984	2.984	1	4
FBP|ICL|PGK|GND	45.591	2.984	0	0	0	7.974	31.112	7.974	7.974	7.974	0	40.601	2.984	45.591	15.278	4
FBP|ICL|PGM|GND	45.591	2.984	0	0	0	12.462	31.112	12.462	12.462	12.462	0	36.113	2.984	45.591	15.278	4
FBP|ICL|PPS|GLUDy	45.591	0	0	0	0	2.984	31.112	22.615	2.984	26.765	0	2.984	2.984	45.591	15.278	4
FBP|ICL|PPS|MDH	45.591	0	0	0	0	2.984	31.112	22.615	22.615	19.378	0	2.984	2.984	45.591	15.278	4
FBP|ICL|PPS|PPCK	45.591	0	0	0	0	2.984	31.112	22.615	14.019	14.019	0	2.984	2.984	45.591	15.278	4
FBP|ICL|PPS|SUCOAS	45.591	0	0	0	0	2.984	31.112	22.615	2.984	39.118	0	2.984	2.984	45.591	15.278	4
FBP|ICL|PYK|MDH	45.591	0	0	0	0	25.96	31.112	2.984	2.984	2.984	0	25.96	2.984	45.591	15.278	4
FBP|ICL|SUCOAS|FRMA	45.591	0	0	0	0	2.984	38.894	2.984	2.984	39.118	0	2.984	2.984	45.591	15.278	4
FBP|MALS|GLUDy|FRMA	45.725	0	0	0	0	2.984	31.112	2.984	2.984	28.8	0	2.984	2.984	45.725	15.323	4
FBP|MALS|SUCOAS|FRMA	45.591	0	0	0	0	2.984	38.894	2.984	2.984	39.118	0	2.984	2.984	45.591	15.278	4
FBP|MDH|GLUDy|FRMA	45.725	0	0	0	0	2.984	2.984	2.984	2.984	28.978	0	2.984	2.984	45.725	15.323	4
FBP|ME1|ME2|GLUDy|FRMA	45.725	0	0	0	0	2.984	2.984	2.984	2.984	29.033	0	2.984	2.984	45.725	15.323	4
FBP|ME1|ME2|GND|MDH	45.591	2.984	0	0	0	2.984	31.112	2.984	45.591	39.118	0	2.984	2.984	45.591	15.278	4
FBP|ME1|ME2|GND|PPCK	45.591	2.984	0	0	0	2.984	22.516	2.984	36.995	33.759	0	2.984	2.984	45.591	15.278	4
FBP|ME1|ME2|MDH|FRMA	45.591	0	0	0	0	2.984	38.894	2.984	45.591	39.118	0	2.984	2.984	45.591	15.278	4
FBP|ME1|ME2|PPCK|FRMA	45.591	0	0	0	0	2.984	22.516	2.984	38.382	33.759	0	2.984	2.984	45.591	15.278	4
FBP|ME1|ME2|PPCK|MALS	45.591	0	0	0	0	2.984	31.112	2.984	36.995	33.759	0	2.984	2.984	45.591	15.278	4
FBP|ME1|ME2|PPCK|SUCOAS	45.591	0	0	0	0	2.984	22.516	2.984	36.995	36.438	0	2.984	2.984	45.591	15.278	4
FBP|ME1|ME2|PPS|MDH	45.591	0	0	0	0	2.984	31.112	22.615	45.591	39.118	0	2.984	2.984	45.591	15.278	4
FBP|ME1|ME2|PPS|PPCK	45.591	0	0	0	0	2.984	22.516	14.019	36.995	33.759	0	2.984	2.984	45.591	15.278	4
FBP|ME1|ME2|PYK|FRMA	45.591	0	0	0	0	33.114	11.481	2.984	25.96	22.724	0	25.96	2.984	45.591	15.278	4
FBP|ME1|ME2|PYK|FUM	45.591	0	0	0	0	25.96	31.112	2.984	45.591	39.118	0	25.96	2.984	45.591	15.278	4
FBP|ME1|ME2|PYK|GLUDy	45.591	0	0	0	0	25.96	11.481	2.984	25.96	26.765	0	25.96	2.984	45.591	15.278	4
FBP|ME1|ME2|PYK|GND	45.591	2.984	0	0	0	25.96	11.481	2.984	25.96	22.724	0	25.96	2.984	45.591	15.278	4
FBP|ME1|ME2|PYK|MALS	45.591	0	0	0	0	25.96	31.112	2.984	25.96	22.724	0	25.96	2.984	45.591	15.278	4
FBP|ME1|ME2|PYK|MDH	45.591	0	0	0	0	25.96	31.112	2.984	45.591	39.118	0	25.96	2.984	45.591	15.278	4
FBP|ME1|ME2|PYK|PGL	-1	0	0	-1	-1	-1	-1	2.984	-1	-1	0	-1	2.984	2.984	1	4
FBP|ME1|ME2|PYK|PPCK	45.591	0	0	0	0	25.96	22.516	2.984	36.995	33.759	0	25.96	2.984	45.591	15.278	4
FBP|ME1|ME2|PYK|SUCOAS	45.591	0	0	0	0	25.96	11.481	2.984	25.96	30.921	0	25.96	2.984	45.591	15.278	4
FBP|PFK|FUM|FRMA	47.503	0	0	0	0	2.984	42.677	2.984	47.503	39.118	0	2.984	2.984	47.503	15.919	4
FBP|PFK|GLUDy|FRMA	48.609	0	0	0	0	2.984	2.984	2.984	2.984	30.261	0	2.984	2.984	48.609	16.29	4
FBP|PFK|GND|FRMA	47.581	2.984	0	0	0	2.984	2.984	2.984	2.984	2.984	0	2.984	2.984	47.581	15.945	4
FBP|PFK|GND|PPS	65.222	2.984	0	0	0	2.984	2.984	2.984	2.984	2.984	0	2.984	2.984	65.222	21.857	4
FBP|PFK|MALS|FRMA	47.49	0	0	0	0	2.984	31.112	2.984	2.984	2.984	0	2.984	2.984	47.49	15.915	4
FBP|PFK|MDH|FRMA	47.503	0	0	0	0	2.984	2.984	2.984	2.984	2.984	0	2.984	2.984	47.503	15.919	4
FBP|PFK|PGL|FUM	-1	0	-1	-1	-1	2.984	-1	2.984	-1	-1	-1	2.984	2.984	2.984	1	4
FBP|PFK|PGL|GLUDy	-1	0	-1	-1	-1	2.984	2.984	2.984	2.984	-1	-1	2.984	2.984	2.984	1	4
FBP|PFK|PGL|GND	-1	2.984	-1	-1	-1	2.984	2.984	2.984	2.984	2.984	-1	2.984	2.984	2.984	1	4
FBP|PFK|PGL|MALS	-1	0	-1	-1	-1	2.984	-1	2.984	2.984	2.984	-1	2.984	2.984	2.984	1	4
FBP|PFK|PPS|FUM	-1	0	-1	0	0	2.984	-1	-1	-1	39.118	-1	2.984	2.984	39.118	13.109	4
FBP|PFK|PPS|GLUDy	65.222	0	0	0	0	2.984	2.984	2.984	2.984	26.765	0	2.984	2.984	65.222	21.857	4
FBP|PFK|PPS|MALS	-1	0	-1	0	0	2.984	-1	-1	2.984	2.984	-1	2.984	2.984	2.984	1	4
FBP|PFK|PPS|MDH	-1	0	-1	0	0	2.984	-1	-1	-1	-1	-1	2.984	2.984	2.984	1	4
FBP|PFK|PPS|NADTRHD	-1	0	0	0	0	2.984	2.984	2.984	2.984	2.984	0	2.984	2.984	2.984	1	4
FBP|PFK|PPS|PPCK	-1	0	-1	0	0	2.984	-1	-1	-1	-1	-1	2.984	2.984	2.984	1	4
FBP|PGK|GND|FRMA	47.036	2.984	0	0	0	7.974	7.974	7.974	7.974	7.974	0	43.226	2.984	47.036	15.763	4
FBP|PGK|GND|FUM	45.591	2.984	0	0	0	7.974	31.112	7.974	45.591	39.118	0	40.601	2.984	45.591	15.278	4
FBP|PGK|GND|GLUDy	45.591	2.984	0	0	0	7.974	7.974	7.974	7.974	26.765	0	40.601	2.984	45.591	15.278	4
FBP|PGK|GND|MALS	45.591	2.984	0	0	0	7.974	31.112	7.974	7.974	7.974	0	40.601	2.984	45.591	15.278	4
FBP|PGK|GND|PPS	60.232	2.984	55.241	0	0	7.974	7.974	7.974	7.974	7.974	55.241	55.241	2.984	60.232	20.185	4
FBP|PGK|PFK|GND	-1	2.984	0	0	0	-1	-1	-1	-1	-1	0	40.601	2.984	40.601	13.606	4
FBP|PGK|PGL|GND	-1	2.984	-1	-1	-1	7.974	7.974	7.974	7.974	7.974	-1	-1	2.984	7.974	2.672	4
FBP|PGL|FUM|FRMA	45.591	0	0	0	0	2.984	44.083	2.984	45.591	39.118	0	2.984	2.984	45.591	15.278	4
FBP|PGL|GLUDy|FRMA	45.737	0	0	0	0	2.984	2.984	2.984	2.984	28.985	0	2.984	2.984	45.737	15.327	4
FBP|PGM|ENO|GND	45.591	2.984	0	0	0	45.591	12.462	12.462	12.462	12.462	0	36.113	2.984	45.591	15.278	4
FBP|PGM|GND|FRMA	46.547	2.984	0	0	0	12.462	12.462	12.462	12.462	12.462	0	39.309	2.984	46.547	15.599	4
FBP|PGM|GND|FUM	45.591	2.984	0	0	0	12.462	31.112	12.462	45.591	39.118	0	36.113	2.984	45.591	15.278	4
FBP|PGM|GND|GLUDy	45.591	2.984	0	0	0	12.462	12.462	12.462	12.462	26.765	0	36.113	2.984	45.591	15.278	4
FBP|PGM|GND|MALS	45.591	2.984	0	0	0	12.462	31.112	12.462	12.462	12.462	0	36.113	2.984	45.591	15.278	4
FBP|PGM|GND|PPS	55.744	2.984	46.266	0	0	12.462	12.462	12.462	12.462	12.462	46.266	46.266	2.984	55.744	18.681	4
FBP|PGM|PFK|GND	-1	2.984	0	0	0	-1	-1	-1	-1	-1	0	36.113	2.984	36.113	12.102	4
FBP|PGM|PGL|GND	-1	2.984	-1	-1	-1	12.462	12.462	12.462	12.462	12.462	-1	-1	2.984	12.462	4.176	4
FBP|PPS|FUM|FRMA	45.591	0	0	0	0	2.984	38.894	22.615	45.591	39.118	0	2.984	2.984	45.591	15.278	4
FBP|PPS|MALS|GLUDy	45.591	0	0	0	0	2.984	31.112	22.615	2.984	26.765	0	2.984	2.984	45.591	15.278	4
FBP|PPS|MALS|MDH	45.591	0	0	0	0	2.984	31.112	22.615	22.615	19.378	0	2.984	2.984	45.591	15.278	4
FBP|PPS|MALS|SUCOAS	45.591	0	0	0	0	2.984	31.112	22.615	2.984	39.118	0	2.984	2.984	45.591	15.278	4
FBP|PPS|MDH|FRMA	45.591	0	0	0	0	2.984	36.457	22.615	22.615	19.378	0	2.984	2.984	45.591	15.278	4
FBP|PPS|MDH|GLUDy	45.591	0	0	0	0	2.984	26.864	22.615	22.615	26.765	0	2.984	2.984	45.591	15.278	4
FBP|PPS|PPCK|GLUDy	45.591	0	0	0	0	2.984	14.019	14.019	14.019	26.765	0	2.984	2.984	45.591	15.278	4
FBP|PPS|PPCK|MALS	45.591	0	0	0	0	2.984	31.112	22.615	14.019	14.019	0	2.984	2.984	45.591	15.278	4
FBP|PYK|FUM|FRMA	45.591	0	0	0	0	2.984	39.405	2.984	45.591	39.118	0	2.984	2.984	45.591	15.278	4
FBP|PYK|FUM|MDH	45.591	0	0	0	0	25.96	31.112	2.984	45.591	39.118	0	25.96	2.984	45.591	15.278	4
FBP|PYK|GLUDy|FRMA	46.491	0	0	0	0	2.984	2.984	2.984	2.984	29.225	0	2.984	2.984	46.491	15.58	4
FBP|PYK|GND|MDH	45.591	2.984	0	0	0	25.96	2.984	2.984	2.984	2.984	0	25.96	2.984	45.591	15.278	4
FBP|PYK|MALS|MDH	45.591	0	0	0	0	25.96	31.112	2.984	2.984	2.984	0	25.96	2.984	45.591	15.278	4
FBP|PYK|MDH|GLUDy	45.591	0	0	0	0	25.96	2.984	2.984	2.984	26.765	0	25.96	2.984	45.591	15.278	4
FBP|PYK|PGL|MDH	-1	0	0	-1	-1	-1	2.984	2.984	2.984	2.984	0	-1	2.984	2.984	1	4
FBP|SUCDi|ENO|GND	45.591	2.984	0	0	0	36.113	31.112	12.462	45.591	39.118	0	36.113	2.984	45.591	15.278	4
FBP|SUCDi|GAPD|GND	45.591	2.984	0	0	0	7.974	31.112	7.974	45.591	39.118	0	40.601	2.984	45.591	15.278	4
FBP|SUCDi|GLUDy|FRMA	45.725	0	0	0	0	2.984	39.996	2.984	45.725	39.118	0	2.984	2.984	45.725	15.323	4
FBP|SUCDi|GND|FRMA	45.591	2.984	0	0	0	2.984	44.083	2.984	45.591	39.118	0	2.984	2.984	45.591	15.278	4
FBP|SUCDi|GND|PPS	45.591	2.984	0	0	0	2.984	31.112	22.615	45.591	39.118	0	2.984	2.984	45.591	15.278	4
FBP|SUCDi|ME1|ME2|PYK	45.591	0	0	0	0	25.96	31.112	2.984	45.591	39.118	0	25.96	2.984	45.591	15.278	4
FBP|SUCDi|PFK|FRMA	47.503	0	0	0	0	2.984	42.677	2.984	47.503	39.118	0	2.984	2.984	47.503	15.919	4
FBP|SUCDi|PFK|PGL	-1	0	-1	-1	-1	2.984	-1	2.984	-1	-1	-1	2.984	2.984	2.984	1	4
FBP|SUCDi|PFK|PPS	-1	0	-1	0	0	2.984	-1	-1	-1	39.118	-1	2.984	2.984	39.118	13.109	4
FBP|SUCDi|PGK|GND	45.591	2.984	0	0	0	7.974	31.112	7.974	45.591	39.118	0	40.601	2.984	45.591	15.278	4
FBP|SUCDi|PGL|FRMA	45.591	0	0	0	0	2.984	44.083	2.984	45.591	39.118	0	2.984	2.984	45.591	15.278	4
FBP|SUCDi|PGM|GND	45.591	2.984	0	0	0	12.462	31.112	12.462	45.591	39.118	0	36.113	2.984	45.591	15.278	4
FBP|SUCDi|PPS|FRMA	45.591	0	0	0	0	2.984	38.894	22.615	45.591	39.118	0	2.984	2.984	45.591	15.278	4
FBP|SUCDi|PYK|FRMA	45.591	0	0	0	0	2.984	39.405	2.984	45.591	39.118	0	2.984	2.984	45.591	15.278	4
FBP|SUCDi|PYK|MDH	45.591	0	0	0	0	25.96	31.112	2.984	45.591	39.118	0	25.96	2.984	45.591	15.278	4
FBP|SUCOAS|GLUDy|FRMA	45.725	0	0	0	0	2.984	2.984	2.984	2.984	29.623	0	2.984	2.984	45.725	15.323	4
FBP|TPI|AKGDH|ICL	45.591	0	0	0	0	2.984	31.112	2.984	2.984	39.118	0	45.591	2.984	45.591	15.278	4
FBP|TPI|AKGDH|MALS	45.591	0	0	0	0	2.984	31.112	2.984	2.984	39.118	0	45.591	2.984	45.591	15.278	4
FBP|TPI|FUM|FRMA	47.503	0	0	0	0	2.984	42.677	2.984	47.503	39.118	0	47.503	2.984	47.503	15.919	4
FBP|TPI|GLUDy|FRMA	48.609	0	0	0	0	2.984	2.984	2.984	2.984	30.261	0	48.609	2.984	48.609	16.29	4
FBP|TPI|GND|FRMA	47.581	2.984	0	0	0	2.984	2.984	2.984	2.984	2.984	0	47.581	2.984	47.581	15.945	4
FBP|TPI|GND|FUM	45.591	2.984	0	0	0	2.984	31.112	2.984	45.591	39.118	0	45.591	2.984	45.591	15.278	4
FBP|TPI|GND|GLUDy	45.591	2.984	0	0	0	2.984	2.984	2.984	2.984	26.765	0	45.591	2.984	45.591	15.278	4
FBP|TPI|GND|MALS	45.591	2.984	0	0	0	2.984	31.112	2.984	2.984	2.984	0	45.591	2.984	45.591	15.278	4
FBP|TPI|GND|PPS	65.222	2.984	0	0	0	2.984	2.984	2.984	2.984	2.984	0	65.222	2.984	65.222	21.857	4
FBP|TPI|ICL|FRMA	47.49	0	0	0	0	2.984	31.112	2.984	2.984	2.984	0	47.49	2.984	47.49	15.915	4
FBP|TPI|ICL|GLUDy	45.591	0	0	0	0	2.984	31.112	2.984	2.984	26.765	0	45.591	2.984	45.591	15.278	4
FBP|TPI|ICL|GND	45.591	2.984	0	0	0	2.984	31.112	2.984	2.984	2.984	0	45.591	2.984	45.591	15.278	4
FBP|TPI|ICL|SUCOAS	45.591	0	0	0	0	2.984	31.112	2.984	2.984	39.118	0	45.591	2.984	45.591	15.278	4
FBP|TPI|MALS|FRMA	47.49	0	0	0	0	2.984	31.112	2.984	2.984	2.984	0	47.49	2.984	47.49	15.915	4
FBP|TPI|MALS|GLUDy	45.591	0	0	0	0	2.984	31.112	2.984	2.984	26.765	0	45.591	2.984	45.591	15.278	4
FBP|TPI|MALS|SUCOAS	45.591	0	0	0	0	2.984	31.112	2.984	2.984	39.118	0	45.591	2.984	45.591	15.278	4
FBP|TPI|MDH|FRMA	47.503	0	0	0	0	2.984	2.984	2.984	2.984	2.984	0	47.503	2.984	47.503	15.919	4
FBP|TPI|ME1|ME2|MDH	45.591	0	0	0	0	2.984	31.112	2.984	45.591	39.118	0	45.591	2.984	45.591	15.278	4
FBP|TPI|ME1|ME2|PPCK	45.591	0	0	0	0	2.984	22.516	2.984	36.995	33.759	0	45.591	2.984	45.591	15.278	4
FBP|TPI|ME1|ME2|PYK	45.591	0	0	0	0	25.96	11.481	2.984	25.96	22.724	0	45.591	2.984	45.591	15.278	4
FBP|TPI|PPS|GLUDy	65.222	0	0	0	0	2.984	2.984	2.984	2.984	26.765	0	65.222	2.984	65.222	21.857	4
FBP|TPI|PYK|MDH	45.591	0	0	0	0	25.96	2.984	2.984	2.984	2.984	0	45.591	2.984	45.591	15.278	4
FBP|TPI|SUCDi|FRMA	47.503	0	0	0	0	2.984	42.677	2.984	47.503	39.118	0	47.503	2.984	47.503	15.919	4
FBP|TPI|SUCDi|GND	45.591	2.984	0	0	0	2.984	31.112	2.984	45.591	39.118	0	45.591	2.984	45.591	15.278	4
TPI|AKGDH|GLUDy|FRMA	48.609	0	0	0	0	2.984	2.984	2.984	2.984	30.983	0	0	2.984	48.609	16.29	4
TPI|AKGDH|GND|MALS	45.591	2.984	0	0	0	2.984	31.112	2.984	2.984	39.118	0	0	2.984	45.591	15.278	4
TPI|AKGDH|ICL|FRMA	47.503	0	0	0	0	2.984	42.677	2.984	2.984	39.118	0	0	2.984	47.503	15.919	4
TPI|AKGDH|ICL|GND	45.591	2.984	0	0	0	2.984	31.112	2.984	2.984	39.118	0	0	2.984	45.591	15.278	4
TPI|AKGDH|ICL|PGL	-1	0	0	0	0	2.984	-1	2.984	2.984	-1	0	-1	2.984	2.984	1	4
TPI|AKGDH|ICL|PPS	-1	0	-1	0	0	2.984	-1	-1	2.984	-1	-1	-1	2.984	2.984	1	4
TPI|AKGDH|MALS|FRMA	47.503	0	0	0	0	2.984	42.677	2.984	2.984	39.118	0	0	2.984	47.503	15.919	4
TPI|AKGDH|ME1|ME2|PPCK	45.591	0	0	0	0	2.984	22.516	2.984	36.995	36.438	0	0	2.984	45.591	15.278	4
TPI|AKGDH|ME1|ME2|PYK	45.591	0	0	0	0	25.96	11.481	2.984	25.96	30.921	0	0	2.984	45.591	15.278	4
TPI|AKGDH|PGL|MALS	-1	0	0	0	0	2.984	-1	2.984	2.984	-1	0	-1	2.984	2.984	1	4
TPI|AKGDH|PPS|MALS	-1	0	-1	0	0	2.984	-1	-1	2.984	-1	-1	-1	2.984	2.984	1	4
TPI|EDD|EDA|AKGDH|ICL	-1	0	0	0	0	2.984	-1	2.984	2.984	-1	0	-1	2.984	2.984	1	4
TPI|EDD|EDA|AKGDH|MALS	-1	0	0	0	0	2.984	-1	2.984	2.984	-1	0	-1	2.984	2.984	1	4
TPI|EDD|EDA|GND|FUM	-1	-1	0	0	0	2.984	-1	2.984	-1	-1	0	-1	2.984	2.984	1	4
TPI|EDD|EDA|GND|GLUDy	-1	-1	0	0	0	2.984	2.984	2.984	2.984	-1	0	-1	2.984	2.984	1	4
TPI|EDD|EDA|GND|MALS	-1	-1	0	0	0	2.984	-1	2.984	2.984	2.984	0	-1	2.984	2.984	1	4
TPI|EDD|EDA|ICL|GLUDy	-1	0	0	0	0	2.984	-1	2.984	2.984	-1	0	-1	2.984	2.984	1	4
TPI|EDD|EDA|ICL|GND	-1	-1	0	0	0	2.984	-1	2.984	2.984	2.984	0	-1	2.984	2.984	1	4
TPI|EDD|EDA|ICL|SUCOAS	-1	0	0	0	0	2.984	-1	2.984	2.984	-1	0	-1	2.984	2.984	1	4
TPI|EDD|EDA|MALS|GLUDy	-1	0	0	0	0	2.984	-1	2.984	2.984	-1	0	-1	2.984	2.984	1	4
TPI|EDD|EDA|MALS|SUCOAS	-1	0	0	0	0	2.984	-1	2.984	2.984	-1	0	-1	2.984	2.984	1	4
TPI|EDD|EDA|ME1|ME2|MDH	-1	0	0	0	0	2.984	-1	2.984	-1	-1	0	-1	2.984	2.984	1	4
TPI|EDD|EDA|ME1|ME2|PPCK	-1	0	0	0	0	2.984	-1	2.984	-1	-1	0	-1	2.984	2.984	1	4
TPI|EDD|EDA|ME1|ME2|PYK	-1	-1	0	-1	-1	-1	-1	2.984	-1	-1	0	-1	2.984	2.984	1	4
TPI|EDD|EDA|PFK|GND	-1	-1	-1	0	0	2.984	2.984	2.984	2.984	2.984	-1	-1	2.984	2.984	1	4
TPI|EDD|EDA|PFK|NADTRHD	-1	-1	-1	-1	-1	2.984	2.984	2.984	2.984	2.984	-1	-1	2.984	2.984	1	4
TPI|EDD|EDA|PFK|PGL	-1	-1	-1	-1	-1	2.984	2.984	2.984	2.984	2.984	-1	-1	2.984	2.984	1	4
TPI|EDD|EDA|PPS|FUM	-1	0	-1	0	0	2.984	-1	-1	-1	-1	-1	-1	2.984	2.984	1	4
TPI|EDD|EDA|PYK|MDH	-1	-1	0	-1	-1	-1	2.984	2.984	2.984	2.984	0	-1	2.984	2.984	1	4
TPI|EDD|EDA|SUCDi|GND	-1	-1	0	0	0	2.984	-1	2.984	-1	-1	0	-1	2.984	2.984	1	4
TPI|EDD|EDA|SUCDi|PPS	-1	0	-1	0	0	2.984	-1	-1	-1	-1	-1	-1	2.984	2.984	1	4
TPI|ENO|GND|FRMA	-1	2.984	0	0	0	40.688	-1	-1	-1	-1	0	-1	2.984	40.688	13.635	4
TPI|ENO|GND|PPS	-1	2.984	46.266	0	0	46.266	-1	-1	-1	-1	46.266	-1	2.984	46.266	15.505	4
TPI|ENO|PGL|GND	-1	2.984	-1	-1	-1	-1	-1	-1	-1	-1	-1	-1	2.984	2.984	1	4
TPI|FBA|AKGDH|ICL	45.591	0	0	0	0	2.984	31.112	2.984	2.984	39.118	0	45.591	2.984	45.591	15.278	4
TPI|FBA|AKGDH|MALS	45.591	0	0	0	0	2.984	31.112	2.984	2.984	39.118	0	45.591	2.984	45.591	15.278	4
TPI|FBA|EDD|EDA|GND	-1	-1	-1	0	0	2.984	2.984	2.984	2.984	2.984	-1	-1	2.984	2.984	1	4
TPI|FBA|EDD|EDA|NADTRHD	-1	-1	-1	-1	-1	2.984	2.984	2.984	2.984	2.984	-1	-1	2.984	2.984	1	4
TPI|FBA|EDD|EDA|PGL	-1	-1	-1	-1	-1	2.984	2.984	2.984	2.984	2.984	-1	-1	2.984	2.984	1	4
TPI|FBA|FUM|FRMA	47.503	0	0	0	0	2.984	42.677	2.984	47.503	39.118	0	47.503	2.984	47.503	15.919	4
TPI|FBA|GLUDy|FRMA	48.609	0	0	0	0	2.984	2.984	2.984	2.984	30.261	0	48.609	2.984	48.609	16.29	4
TPI|FBA|GND|FRMA	47.581	2.984	0	0	0	2.984	2.984	2.984	2.984	2.984	0	47.581	2.984	47.581	15.945	4
TPI|FBA|GND|FUM	45.591	2.984	0	0	0	2.984	31.112	2.984	45.591	39.118	0	45.591	2.984	45.591	15.278	4
TPI|FBA|GND|GLUDy	45.591	2.984	0	0	0	2.984	2.984	2.984	2.984	26.765	0	45.591	2.984	45.591	15.278	4
TPI|FBA|GND|MALS	45.591	2.984	0	0	0	2.984	31.112	2.984	2.984	2.984	0	45.591	2.984	45.591	15.278	4
TPI|FBA|GND|PPS	65.222	2.984	0	0	0	2.984	2.984	2.984	2.984	2.984	0	65.222	2.984	65.222	21.857	4
TPI|FBA|ICL|FRMA	47.49	0	0	0	0	2.984	31.112	2.984	2.984	2.984	0	47.49	2.984	47.49	15.915	4
TPI|FBA|ICL|GLUDy	45.591	0	0	0	0	2.984	31.112	2.984	2.984	26.765	0	45.591	2.984	45.591	15.278	4
TPI|FBA|ICL|GND	45.591	2.984	0	0	0	2.984	31.112	2.984	2.984	2.984	0	45.591	2.984	45.591	15.278	4
[truncated: 8,058 more rows]
