# Supplementary material for: Methanol-dependent Escherichia coli strains with a complete ribulose monophosphate cycle
Source: Nat Commun. 2020 Oct 26;11:5403. doi: 10.1038/s41467-020-19235-5 (PMC7588473; doi:10.1038/s41467-020-19235-5)
Supplement: Supplementary file 10 — Supplementary Data 6 [file 41467_2020_19235_MOESM10_ESM.xlsx]

## Sheet: Supplementary Data 6
Abbreviations:
Kan: kanamycin, Sm: streptomycin, Amp: ampicillin, Cm: chloramphenicol
Oligonucleotides used in this study:
Oligo name	Sequence	Description
frmA_fw	GAAAGCCATATCCGGGAAAC	Verification of frma knockout
frmA_rv	GACGCCGACATTCATTTCAC	Verification of frma knockout
fbp_fw	ATCGCCAGACCGCCCATAAATGTGC	Verification of fbp knockout
fbp_rv	ACTTTGATGGCACGCTGAGTTCCTG	Verification of fbp knockout
tpiA_fw	GGGCGGCCATCTTCCTTTATTC	Verification of tpiA knockout
tpiA_rv	GGCGACACAACGAAATCTACTG	Verification of tpiA knockout
pSEVA_seq_fw	CATCCGGCTCGTATAATGTG	Verification of pSEVA424 mdh2 CT4-1 C. necator
pSEVA_seq_rv	GAGTTCTGAGGTCATTACTG	Verification of pSEVA424 mdh2 CT4-1 C. necator
Strains used in this study:
Strain	Genotype	Vector	Antibiotic resistances	Description	Reference
∆fbp::kan	BW25113 ∆fbp::kan	-	Kan	Keio collection (Baba et al., 2006) strain used to generate multi-gene deletions strains	Keio collection #JW4191
∆frmA::kan	BW25113 ∆frmA::kan	-	Kan	Keio collection (Baba et al., 2006) strain used to generate multi-gene deletions strains	Keio collection #JW0347
∆tpiA::kan	BW25113	-	Kan	Keio collection (Baba et al., 2006) strain used to generate multi-gene deletions strains	Keio collection #JW3890
	∆tpiA::kan
∆frmA∆fbp	BW25113	pSEVA424 mdh2 CT4-1 Cupriavidus necator	Kan, Sm, Amp	Methanol-essential strain on acetate, glutamate, glycerate, pyruvate and succinate	This study
pSEVA424 mdh2 CT4-1 Cupriavidus necator	∆frmA∆fbp::kan	pSEVA131 hps phi Methylobacillus flagellatus
pSEVA131 hps phi Methylobacillus flagellatus
∆frmA∆tpiA	BW25113	pSEVA424 mdh2 CT4-1 Cupriavidus necator	Kan, Sm, Amp	Methanol-essential strain on acetate, glutamate, glycerate, pyruvate and succinate	This study
pSEVA424 mdh2 CT4-1 Cupriavidus necator	∆tpiA∆frmA::kan	pSEVA131 hps phi Methylobacillus flagellatus
pSEVA131 hps phi Methylobacillus flagellatus
Plasmids used in this study:
Plasmid	Encoded genes	Antibiotic resistances	Description	Reference
pSEVA424				Silva-Rocha et al., 2013
pSEVA131				Silva-Rocha et al., 2013
pSEVA424 mdh2 CT4-1 Cupriavidus necator		Sm		Wu et al., 2015
pSEVA131 hps phi Methylobacillus flagellatus		Amp		Meyer et al., 2018
pCP20		Amp, Cm		Datsenko & Wanner, 2000
