# Supplementary material for: Methanol-dependent Escherichia coli strains with a complete ribulose monophosphate cycle
Source: Nat Commun. 2020 Oct 26;11:5403. doi: 10.1038/s41467-020-19235-5 (PMC7588473; doi:10.1038/s41467-020-19235-5)
Supplement: Supplementary file 11 — Source data [file 41467_2020_19235_MOESM11_ESM.zip]

Archive with 55 entries (47 files):
- Source_Data/
- Source_Data/Figure2/
- Source_Data/Figure2/dependent_strains_biomass_fraction_filtered5_kos.xlsx
- Source_Data/Figure2/dependent_strains_R5P_fraction_filtered5_kos.xlsx
- Source_Data/Figure2/dependent_strains_R5P_to_biomass_fraction_ratio5_kos.xlsx
- Source_Data/Figure3/
- Source_Data/Figure3/fbp_ancestral_growthphenotype.txt
- Source_Data/Figure3/tpiA_ancestral_growthphenotype.txt
- Source_Data/Figure4/
- Source_Data/Figure4/F6P_fractional_labeling_calculation_replicates_fbp.xlsx
- Source_Data/Figure4/fbp_tpiA_fractional_labeling.xlsx
- Source_Data/Figure4/fbp_tpiA_fractional_labeling_replicates.xlsx
- Source_Data/Figure4/fbp_tpiA_isotopologue_distribution.xlsx
- Source_Data/Figure4/labelling_predictions.xlsx
- Source_Data/SupplementaryFigure1/
- Source_Data/SupplementaryFigure1/dependent_strains_biomass_fraction_filtered5_kos.xlsx
- Source_Data/SupplementaryFigure4/
- Source_Data/SupplementaryFigure4/Supplementary_Figure4.pzfx
- Source_Data/SupplementaryFigure5/
- Source_Data/SupplementaryFigure5/fbp_anc_R1.txt
- Source_Data/SupplementaryFigure5/fbp_anc_R2.txt
- Source_Data/SupplementaryFigure5/fbp_anc_R3.txt
- Source_Data/SupplementaryFigure5/fbp_anc_R4.txt
- Source_Data/SupplementaryFigure5/fbp_anc_R5.txt
- Source_Data/SupplementaryFigure5/fbp_evo_R1.txt
- Source_Data/SupplementaryFigure5/fbp_evo_R2.txt
- Source_Data/SupplementaryFigure5/fbp_evo_R3.txt
- Source_Data/SupplementaryFigure5/fbp_evo_R4.txt
- Source_Data/SupplementaryFigure5/fbp_evo_R5.txt
- Source_Data/SupplementaryFigure5/medium_wo_cells_batch1.txt
- Source_Data/SupplementaryFigure5/medium_wo_cells_batch2.txt
- Source_Data/SupplementaryFigure5/pyr_std_10mM.txt
- Source_Data/SupplementaryFigure5/pyr_std_1mM.txt
- Source_Data/SupplementaryFigure5/pyr_std_20mM.txt
- Source_Data/SupplementaryFigure5/pyr_std_500uM.txt
- Source_Data/SupplementaryFigure5/pyr_std_5mM.txt
- Source_Data/SupplementaryFigure5/tpiA_anc_R1.txt
- Source_Data/SupplementaryFigure5/tpiA_anc_R2.txt
- Source_Data/SupplementaryFigure5/tpiA_anc_R3.txt
- Source_Data/SupplementaryFigure5/tpiA_anc_R4.txt
- Source_Data/SupplementaryFigure5/tpiA_evo_R1.txt
- Source_Data/SupplementaryFigure5/tpiA_evo_R2.txt
- Source_Data/SupplementaryFigure5/tpiA_evo_R3.txt
- Source_Data/SupplementaryFigure5/tpiA_evo_R4.txt
- Source_Data/SupplementaryFigure6/
- Source_Data/SupplementaryFigure6/20200601_fbp_evolved_growthphenotype_shakeflask.txt
- Source_Data/SupplementaryFigure6/20200615_tpiA_evolved_growthphenotype_shakeflask.txt
- Source_Data/SupplementaryFigure6/20200629_fbp_ancestral_growthphenotype_shakeflask.txt
- Source_Data/SupplementaryFigure6/20200629_tpiA_ancestral_growthphenotype_shakeflask.txt
- Source_Data/SupplementaryFigure6/F6P_fractional_labeling_calculation_replicates_fbp.xlsx
- Source_Data/SupplementaryFigure6/fbp_tpiA_fractional_labeling_ancestral_evolved.xlsx
- Source_Data/SupplementaryFigure6/fbp_tpiA_fractional_labeling_ancestral_evolved_replicates.xlsx
- Source_Data/SupplementaryFigure6/growth_rate_significance_calculation.pzfx
- Source_Data/SupplementaryFigure6/RESULTS_gap_dhap_separated_main_profiler_result.xlsx
- Source_Data/SupplementaryFigure6/RESULTS_meoh_incorp_fbp_tpiA_evolved_main_profiler_result.xlsx
