# Supplementary material for: Methanol-dependent Escherichia coli strains with a complete ribulose monophosphate cycle
Source: Nat Commun. 2020 Oct 26;11:5403. doi: 10.1038/s41467-020-19235-5 (PMC7588473; doi:10.1038/s41467-020-19235-5)
Supplement: Supplementary file 11 — Source data [file 41467_2020_19235_MOESM11_ESM.zip › Source_Data/Figure2/dependent_strains_R5P_fraction_filtered5_kos.xlsx]

## Sheet: Sheet1
knockouts	methanol	6pgc + methanol	glc__D + methanol	r5p + methanol	xu5p__D + methanol	2pg + methanol	ac + methanol	pyr + methanol	succ + methanol	glu__L + methanol	fru + methanol	dhap + methanol	no_knockouts
FBA	1	0	0	0	0	0.4	0.4	0.4	0.4	0.4	0	0.4	1
FBP	1	0	0	0	0	0.4	0.4	0.4	0.4	0.4	0	0.4	1
TPI	1	0	0	0	0	0.4	0.4	0.4	0.4	0.4	0	0	1
FBA|FUM	1	0	0	0	0	0.4	1	0.4	1	1	0	0.4	2
FBA|GLUDy	1	0	0	0	0	0.4	0.4	0.4	0.4	1	0	0.4	2
FBA|GND	1	0.4	0	0	0	0.4	0.4	0.4	0.4	0.4	0	0.4	2
FBA|ICL	1	0	0	0	0	0.4	1	0.4	0.4	0.4	0	0.4	2
FBA|MALS	1	0	0	0	0	0.4	1	0.4	0.4	0.4	0	0.4	2
FBA|SUCDi	1	0	0	0	0	0.4	1	0.4	1	1	0	0.4	2
FBP|FUM	1	0	0	0	0	0.4	1	0.4	1	1	0	0.4	2
FBP|GLUDy	1	0	0	0	0	0.4	0.4	0.4	0.4	1	0	0.4	2
FBP|GND	1	0.4	0	0	0	0.4	0.4	0.4	0.4	0.4	0	0.4	2
FBP|ICL	1	0	0	0	0	0.4	1	0.4	0.4	0.4	0	0.4	2
FBP|MALS	1	0	0	0	0	0.4	1	0.4	0.4	0.4	0	0.4	2
FBP|SUCDi	1	0	0	0	0	0.4	1	0.4	1	1	0	0.4	2
FBP|TPI	1	0	0	0	0	0.4	0.4	0.4	0.4	0.4	0	1	2
TPI|FBA	1	0	0	0	0	0.4	0.4	0.4	0.4	0.4	0	1	2
TPI|FUM	1	0	0	0	0	0.4	1	0.4	1	1	0	0	2
TPI|GLUDy	1	0	0	0	0	0.4	0.4	0.4	0.4	1	0	0	2
TPI|GND	1	0.4	0	0	0	0.4	0.4	0.4	0.4	0.4	0	0	2
TPI|ICL	1	0	0	0	0	0.4	1	0.4	0.4	0.4	0	0	2
TPI|MALS	1	0	0	0	0	0.4	1	0.4	0.4	0.4	0	0	2
TPI|SUCDi	1	0	0	0	0	0.4	1	0.4	1	1	0	0	2
FBA|AKGDH|ICL	1	0	0	0	0	0.4	1	0.4	0.4	1	0	0.4	3
FBA|AKGDH|MALS	1	0	0	0	0	0.4	1	0.4	0.4	1	0	0.4	3
FBA|GND|FUM	1	0.4	0	0	0	0.4	1	0.4	1	1	0	0.4	3
FBA|GND|GLUDy	1	0.4	0	0	0	0.4	0.4	0.4	0.4	1	0	0.4	3
FBA|GND|MALS	1	0.4	0	0	0	0.4	1	0.4	0.4	0.4	0	0.4	3
FBA|ICL|GLUDy	1	0	0	0	0	0.4	1	0.4	0.4	1	0	0.4	3
FBA|ICL|GND	1	0.4	0	0	0	0.4	1	0.4	0.4	0.4	0	0.4	3
FBA|ICL|SUCOAS	1	0	0	0	0	0.4	1	0.4	0.4	1	0	0.4	3
FBA|MALS|GLUDy	1	0	0	0	0	0.4	1	0.4	0.4	1	0	0.4	3
FBA|MALS|SUCOAS	1	0	0	0	0	0.4	1	0.4	0.4	1	0	0.4	3
FBA|ME1|ME2|MDH	1	0	0	0	0	0.4	1	0.4	1	1	0	0.4	3
FBA|ME1|ME2|PPCK	1	0	0	0	0	0.4	1	0.4	1	1	0	0.4	3
FBA|ME1|ME2|PYK	1	0	0	0	0	0.4	0.4	0.4	0.4	0.4	0	0.4	3
FBA|PYK|MDH	1	0	0	0	0	0.4	0.4	0.4	0.4	0.4	0	0.4	3
FBA|SUCDi|GND	1	0.4	0	0	0	0.4	1	0.4	1	1	0	0.4	3
FBP|AKGDH|ICL	1	0	0	0	0	0.4	1	0.4	0.4	1	0	0.4	3
FBP|AKGDH|MALS	1	0	0	0	0	0.4	1	0.4	0.4	1	0	0.4	3
FBP|EDD|EDA|GND	1	1	0	0	0	0.4	0.4	0.4	0.4	0.4	0	0.4	3
FBP|ENO|GND	1	0.4	0	0	0	0.4	1	1	1	1	0	0.4	3
FBP|FUM|FRMA	1	0	0	0	0	0.4	1	0.4	1	1	0	0.4	3
FBP|GAPD|GND	1	0.4	0	0	0	1	1	1	1	1	0	0.4	3
FBP|GND|FUM	1	0.4	0	0	0	0.4	1	0.4	1	1	0	0.4	3
FBP|GND|GLUDy	1	0.4	0	0	0	0.4	0.4	0.4	0.4	1	0	0.4	3
FBP|GND|MALS	1	0.4	0	0	0	0.4	1	0.4	0.4	0.4	0	0.4	3
FBP|ICL|GLUDy	1	0	0	0	0	0.4	1	0.4	0.4	1	0	0.4	3
FBP|ICL|GND	1	0.4	0	0	0	0.4	1	0.4	0.4	0.4	0	0.4	3
FBP|ICL|PPS	1	0	0	0	0	0.4	1	1	0.4	0.4	0	0.4	3
FBP|ICL|SUCOAS	1	0	0	0	0	0.4	1	0.4	0.4	1	0	0.4	3
FBP|MALS|GLUDy	1	0	0	0	0	0.4	1	0.4	0.4	1	0	0.4	3
FBP|MALS|SUCOAS	1	0	0	0	0	0.4	1	0.4	0.4	1	0	0.4	3
FBP|ME1|ME2|MDH	1	0	0	0	0	0.4	1	0.4	1	1	0	0.4	3
FBP|ME1|ME2|PPCK	1	0	0	0	0	0.4	1	0.4	1	1	0	0.4	3
FBP|ME1|ME2|PYK	1	0	0	0	0	0.4	0.4	0.4	0.4	0.4	0	0.4	3
FBP|PGK|GND	1	0.4	0	0	0	1	1	1	1	1	0	0.4	3
FBP|PGM|GND	1	0.4	0	0	0	1	1	1	1	1	0	0.4	3
FBP|PPS|FUM	1	0	0	0	0	0.4	1	1	1	1	0	0.4	3
FBP|PPS|MALS	1	0	0	0	0	0.4	1	1	0.4	0.4	0	0.4	3
FBP|PPS|MDH	1	0	0	0	0	0.4	1	1	1	1	0	0.4	3
FBP|PPS|PPCK	1	0	0	0	0	0.4	1	1	1	1	0	0.4	3
FBP|PYK|MDH	1	0	0	0	0	0.4	0.4	0.4	0.4	0.4	0	0.4	3
FBP|SUCDi|FRMA	1	0	0	0	0	0.4	1	0.4	1	1	0	0.4	3
FBP|SUCDi|GND	1	0.4	0	0	0	0.4	1	0.4	1	1	0	0.4	3
FBP|SUCDi|PPS	1	0	0	0	0	0.4	1	1	1	1	0	0.4	3
FBP|TPI|FUM	1	0	0	0	0	0.4	1	0.4	1	1	0	1	3
FBP|TPI|GLUDy	1	0	0	0	0	0.4	0.4	0.4	0.4	1	0	1	3
FBP|TPI|GND	1	0.4	0	0	0	0.4	0.4	0.4	0.4	0.4	0	1	3
FBP|TPI|ICL	1	0	0	0	0	0.4	1	0.4	0.4	0.4	0	1	3
FBP|TPI|MALS	1	0	0	0	0	0.4	1	0.4	0.4	0.4	0	1	3
FBP|TPI|SUCDi	1	0	0	0	0	0.4	1	0.4	1	1	0	1	3
TPI|AKGDH|ICL	1	0	0	0	0	0.4	1	0.4	0.4	1	0	0	3
TPI|AKGDH|MALS	1	0	0	0	0	0.4	1	0.4	0.4	1	0	0	3
TPI|FBA|FUM	1	0	0	0	0	0.4	1	0.4	1	1	0	1	3
TPI|FBA|GLUDy	1	0	0	0	0	0.4	0.4	0.4	0.4	1	0	1	3
TPI|FBA|GND	1	0.4	0	0	0	0.4	0.4	0.4	0.4	0.4	0	1	3
TPI|FBA|ICL	1	0	0	0	0	0.4	1	0.4	0.4	0.4	0	1	3
TPI|FBA|MALS	1	0	0	0	0	0.4	1	0.4	0.4	0.4	0	1	3
TPI|FBA|SUCDi	1	0	0	0	0	0.4	1	0.4	1	1	0	1	3
TPI|GND|FUM	1	0.4	0	0	0	0.4	1	0.4	1	1	0	0	3
TPI|GND|GLUDy	1	0.4	0	0	0	0.4	0.4	0.4	0.4	1	0	0	3
TPI|GND|MALS	1	0.4	0	0	0	0.4	1	0.4	0.4	0.4	0	0	3
TPI|ICL|GLUDy	1	0	0	0	0	0.4	1	0.4	0.4	1	0	0	3
TPI|ICL|GND	1	0.4	0	0	0	0.4	1	0.4	0.4	0.4	0	0	3
TPI|ICL|SUCOAS	1	0	0	0	0	0.4	1	0.4	0.4	1	0	0	3
TPI|MALS|GLUDy	1	0	0	0	0	0.4	1	0.4	0.4	1	0	0	3
TPI|MALS|SUCOAS	1	0	0	0	0	0.4	1	0.4	0.4	1	0	0	3
TPI|ME1|ME2|MDH	1	0	0	0	0	0.4	1	0.4	1	1	0	0	3
TPI|ME1|ME2|PPCK	1	0	0	0	0	0.4	1	0.4	1	1	0	0	3
TPI|ME1|ME2|PYK	1	0	0	0	0	0.4	0.4	0.4	0.4	0.4	0	0	3
TPI|PYK|MDH	1	0	0	0	0	0.4	0.4	0.4	0.4	0.4	0	0	3
TPI|SUCDi|GND	1	0.4	0	0	0	0.4	1	0.4	1	1	0	0	3
FBA|AKGDH|GND|MALS	1	0.4	0	0	0	0.4	1	0.4	0.4	1	0	0.4	4
FBA|AKGDH|ICL|GND	1	0.4	0	0	0	0.4	1	0.4	0.4	1	0	0.4	4
FBA|AKGDH|ME1|ME2|PPCK	1	0	0	0	0	0.4	1	0.4	1	1	0	0.4	4
FBA|AKGDH|ME1|ME2|PYK	1	0	0	0	0	0.4	0.4	0.4	0.4	0.7	0	0.4	4
FBA|GND|MALS|GLUDy	1	0.4	0	0	0	0.4	1	0.4	0.4	1	0	0.4	4
FBA|GND|MALS|SUCOAS	1	0.4	0	0	0	0.4	1	0.4	0.4	1	0	0.4	4
FBA|ICL|GND|GLUDy	1	0.4	0	0	0	0.4	1	0.4	0.4	1	0	0.4	4
FBA|ICL|GND|SUCOAS	1	0.4	0	0	0	0.4	1	0.4	0.4	1	0	0.4	4
FBA|ICL|ME1|ME2|PPCK	1	0	0	0	0	0.4	1	0.4	1	1	0	0.4	4
FBA|ICL|ME1|ME2|PYK	1	0	0	0	0	0.4	1	0.4	0.4	0.4	0	0.4	4
FBA|ICL|PYK|MDH	1	0	0	0	0	0.4	1	0.4	0.4	0.4	0	0.4	4
FBA|ME1|ME2|GND|MDH	1	0.4	0	0	0	0.4	1	0.4	1	1	0	0.4	4
FBA|ME1|ME2|GND|PPCK	1	0.4	0	0	0	0.4	1	0.4	1	1	0	0.4	4
FBA|ME1|ME2|PPCK|MALS	1	0	0	0	0	0.4	1	0.4	1	1	0	0.4	4
FBA|ME1|ME2|PPCK|SUCOAS	1	0	0	0	0	0.4	1	0.4	1	1	0	0.4	4
FBA|ME1|ME2|PYK|FUM	1	0	0	0	0	0.4	1	0.4	1	1	0	0.4	4
FBA|ME1|ME2|PYK|GLUDy	1	0	0	0	0	0.4	0.4	0.4	0.4	1	0	0.4	4
FBA|ME1|ME2|PYK|GND	1	0.4	0	0	0	0.4	0.4	0.4	0.4	0.4	0	0.4	4
FBA|ME1|ME2|PYK|MALS	1	0	0	0	0	0.4	1	0.4	0.4	0.4	0	0.4	4
FBA|ME1|ME2|PYK|MDH	1	0	0	0	0	0.4	1	0.4	1	1	0	0.4	4
FBA|ME1|ME2|PYK|PPCK	1	0	0	0	0	0.4	1	0.4	1	1	0	0.4	4
FBA|ME1|ME2|PYK|SUCOAS	1	0	0	0	0	0.4	0.4	0.4	0.4	0.7	0	0.4	4
FBA|PYK|FUM|MDH	1	0	0	0	0	0.4	1	0.4	1	1	0	0.4	4
FBA|PYK|GND|MDH	1	0.4	0	0	0	0.4	0.4	0.4	0.4	0.4	0	0.4	4
FBA|PYK|MALS|MDH	1	0	0	0	0	0.4	1	0.4	0.4	0.4	0	0.4	4
FBA|PYK|MDH|GLUDy	1	0	0	0	0	0.4	0.4	0.4	0.4	1	0	0.4	4
FBA|SUCDi|ME1|ME2|PYK	1	0	0	0	0	0.4	1	0.4	1	1	0	0.4	4
FBA|SUCDi|PYK|MDH	1	0	0	0	0	0.4	1	0.4	1	1	0	0.4	4
FBP|AKGDH|GND|MALS	1	0.4	0	0	0	0.4	1	0.4	0.4	1	0	0.4	4
FBP|AKGDH|ICL|FRMA	1	0	0	0	0	0.4	1	0.4	0.4	1	0	0.4	4
FBP|AKGDH|ICL|GND	1	0.4	0	0	0	0.4	1	0.4	0.4	1	0	0.4	4
FBP|AKGDH|ICL|PPS	1	0	0	0	0	0.4	1	1	0.4	1	0	0.4	4
FBP|AKGDH|MALS|FRMA	1	0	0	0	0	0.4	1	0.4	0.4	1	0	0.4	4
FBP|AKGDH|ME1|ME2|PPCK	1	0	0	0	0	0.4	1	0.4	1	1	0	0.4	4
FBP|AKGDH|ME1|ME2|PYK	1	0	0	0	0	0.4	0.4	0.4	0.4	0.7	0	0.4	4
FBP|AKGDH|PPS|MALS	1	0	0	0	0	0.4	1	1	0.4	1	0	0.4	4
FBP|EDD|EDA|GND|FUM	1	1	0	0	0	0.4	1	0.4	1	1	0	0.4	4
FBP|EDD|EDA|GND|GLUDy	1	1	0	0	0	0.4	0.4	0.4	0.4	1	0	0.4	4
FBP|EDD|EDA|GND|MALS	1	1	0	0	0	0.4	1	0.4	0.4	0.4	0	0.4	4
FBP|EDD|EDA|ICL|GND	1	1	0	0	0	0.4	1	0.4	0.4	0.4	0	0.4	4
FBP|EDD|EDA|SUCDi|GND	1	1	0	0	0	0.4	1	0.4	1	1	0	0.4	4
FBP|ENO|GND|FUM	1	0.4	0	0	0	0.4	1	1	1	1	0	0.4	4
FBP|ENO|GND|GLUDy	1	0.4	0	0	0	0.4	1	1	1	1	0	0.4	4
FBP|ENO|GND|MALS	1	0.4	0	0	0	0.4	1	1	1	1	0	0.4	4
FBP|GAPD|GND|FUM	1	0.4	0	0	0	1	1	1	1	1	0	0.4	4
FBP|GAPD|GND|GLUDy	1	0.4	0	0	0	1	1	1	1	1	0	0.4	4
FBP|GAPD|GND|MALS	1	0.4	0	0	0	1	1	1	1	1	0	0.4	4
FBP|GND|FUM|FRMA	1	0.4	0	0	0	0.4	1	0.4	1	1	0	0.4	4
FBP|GND|MALS|GLUDy	1	0.4	0	0	0	0.4	1	0.4	0.4	1	0	0.4	4
FBP|GND|MALS|SUCOAS	1	0.4	0	0	0	0.4	1	0.4	0.4	1	0	0.4	4
FBP|GND|PPS|FUM	1	0.4	0	0	0	0.4	1	1	1	1	0	0.4	4
FBP|GND|PPS|MALS	1	0.4	0	0	0	0.4	1	1	0.4	0.4	0	0.4	4
FBP|GND|PPS|MDH	1	0.4	0	0	0	0.4	1	1	1	1	0	0.4	4
FBP|GND|PPS|PPCK	1	0.4	0	0	0	0.4	1	1	1	1	0	0.4	4
FBP|ICL|ENO|GND	1	0.4	0	0	0	0.4	1	1	1	1	0	0.4	4
FBP|ICL|GAPD|GND	1	0.4	0	0	0	1	1	1	1	1	0	0.4	4
FBP|ICL|GND|GLUDy	1	0.4	0	0	0	0.4	1	0.4	0.4	1	0	0.4	4
FBP|ICL|GND|PPS	1	0.4	0	0	0	0.4	1	1	0.4	0.4	0	0.4	4
FBP|ICL|GND|SUCOAS	1	0.4	0	0	0	0.4	1	0.4	0.4	1	0	0.4	4
FBP|ICL|ME1|ME2|PPCK	1	0	0	0	0	0.4	1	0.4	1	1	0	0.4	4
FBP|ICL|ME1|ME2|PYK	1	0	0	0	0	0.4	1	0.4	0.4	0.4	0	0.4	4
FBP|ICL|PGK|GND	1	0.4	0	0	0	1	1	1	1	1	0	0.4	4
FBP|ICL|PGM|GND	1	0.4	0	0	0	1	1	1	1	1	0	0.4	4
FBP|ICL|PPS|GLUDy	1	0	0	0	0	0.4	1	1	0.4	1	0	0.4	4
FBP|ICL|PPS|MDH	1	0	0	0	0	0.4	1	1	1	1	0	0.4	4
FBP|ICL|PPS|PPCK	1	0	0	0	0	0.4	1	1	1	1	0	0.4	4
FBP|ICL|PPS|SUCOAS	1	0	0	0	0	0.4	1	1	0.4	1	0	0.4	4
FBP|ICL|PYK|MDH	1	0	0	0	0	0.4	1	0.4	0.4	0.4	0	0.4	4
FBP|ICL|SUCOAS|FRMA	1	0	0	0	0	0.4	1	0.4	0.4	1	0	0.4	4
FBP|MALS|SUCOAS|FRMA	1	0	0	0	0	0.4	1	0.4	0.4	1	0	0.4	4
FBP|ME1|ME2|GND|MDH	1	0.4	0	0	0	0.4	1	0.4	1	1	0	0.4	4
FBP|ME1|ME2|GND|PPCK	1	0.4	0	0	0	0.4	1	0.4	1	1	0	0.4	4
FBP|ME1|ME2|MDH|FRMA	1	0	0	0	0	0.4	1	0.4	1	1	0	0.4	4
FBP|ME1|ME2|PPCK|FRMA	1	0	0	0	0	0.4	1	0.4	1	1	0	0.4	4
FBP|ME1|ME2|PPCK|MALS	1	0	0	0	0	0.4	1	0.4	1	1	0	0.4	4
FBP|ME1|ME2|PPCK|SUCOAS	1	0	0	0	0	0.4	1	0.4	1	1	0	0.4	4
FBP|ME1|ME2|PPS|MDH	1	0	0	0	0	0.4	1	1	1	1	0	0.4	4
FBP|ME1|ME2|PPS|PPCK	1	0	0	0	0	0.4	1	1	1	1	0	0.4	4
FBP|ME1|ME2|PYK|FRMA	1	0	0	0	0	0.4	0.4	0.4	0.4	0.4	0	0.4	4
FBP|ME1|ME2|PYK|FUM	1	0	0	0	0	0.4	1	0.4	1	1	0	0.4	4
FBP|ME1|ME2|PYK|GLUDy	1	0	0	0	0	0.4	0.4	0.4	0.4	1	0	0.4	4
FBP|ME1|ME2|PYK|GND	1	0.4	0	0	0	0.4	0.4	0.4	0.4	0.4	0	0.4	4
FBP|ME1|ME2|PYK|MALS	1	0	0	0	0	0.4	1	0.4	0.4	0.4	0	0.4	4
FBP|ME1|ME2|PYK|MDH	1	0	0	0	0	0.4	1	0.4	1	1	0	0.4	4
FBP|ME1|ME2|PYK|PPCK	1	0	0	0	0	0.4	1	0.4	1	1	0	0.4	4
FBP|ME1|ME2|PYK|SUCOAS	1	0	0	0	0	0.4	0.4	0.4	0.4	0.7	0	0.4	4
FBP|PGK|GND|FUM	1	0.4	0	0	0	1	1	1	1	1	0	0.4	4
FBP|PGK|GND|GLUDy	1	0.4	0	0	0	1	1	1	1	1	0	0.4	4
FBP|PGK|GND|MALS	1	0.4	0	0	0	1	1	1	1	1	0	0.4	4
FBP|PGL|FUM|FRMA	1	0	0	0	0	0.4	1	0.4	1	1	0	0.4	4
FBP|PGM|ENO|GND	1	0.4	0	0	0	1	1	1	1	1	0	0.4	4
FBP|PGM|GND|FUM	1	0.4	0	0	0	1	1	1	1	1	0	0.4	4
FBP|PGM|GND|GLUDy	1	0.4	0	0	0	1	1	1	1	1	0	0.4	4
FBP|PGM|GND|MALS	1	0.4	0	0	0	1	1	1	1	1	0	0.4	4
FBP|PPS|FUM|FRMA	1	0	0	0	0	0.4	1	1	1	1	0	0.4	4
FBP|PPS|MALS|GLUDy	1	0	0	0	0	0.4	1	1	0.4	1	0	0.4	4
FBP|PPS|MALS|MDH	1	0	0	0	0	0.4	1	1	1	1	0	0.4	4
FBP|PPS|MALS|SUCOAS	1	0	0	0	0	0.4	1	1	0.4	1	0	0.4	4
FBP|PPS|MDH|FRMA	1	0	0	0	0	0.4	1	1	1	1	0	0.4	4
FBP|PPS|MDH|GLUDy	1	0	0	0	0	0.4	1	1	1	1	0	0.4	4
FBP|PPS|PPCK|GLUDy	1	0	0	0	0	0.4	1	1	1	1	0	0.4	4
FBP|PPS|PPCK|MALS	1	0	0	0	0	0.4	1	1	1	1	0	0.4	4
FBP|PYK|FUM|FRMA	1	0	0	0	0	0.4	1	0.4	1	1	0	0.4	4
FBP|PYK|FUM|MDH	1	0	0	0	0	0.4	1	0.4	1	1	0	0.4	4
FBP|PYK|GND|MDH	1	0.4	0	0	0	0.4	0.4	0.4	0.4	0.4	0	0.4	4
FBP|PYK|MALS|MDH	1	0	0	0	0	0.4	1	0.4	0.4	0.4	0	0.4	4
FBP|PYK|MDH|GLUDy	1	0	0	0	0	0.4	0.4	0.4	0.4	1	0	0.4	4
FBP|SUCDi|ENO|GND	1	0.4	0	0	0	0.4	1	1	1	1	0	0.4	4
FBP|SUCDi|GAPD|GND	1	0.4	0	0	0	1	1	1	1	1	0	0.4	4
FBP|SUCDi|GND|FRMA	1	0.4	0	0	0	0.4	1	0.4	1	1	0	0.4	4
FBP|SUCDi|GND|PPS	1	0.4	0	0	0	0.4	1	1	1	1	0	0.4	4
FBP|SUCDi|ME1|ME2|PYK	1	0	0	0	0	0.4	1	0.4	1	1	0	0.4	4
FBP|SUCDi|PGK|GND	1	0.4	0	0	0	1	1	1	1	1	0	0.4	4
FBP|SUCDi|PGL|FRMA	1	0	0	0	0	0.4	1	0.4	1	1	0	0.4	4
FBP|SUCDi|PGM|GND	1	0.4	0	0	0	1	1	1	1	1	0	0.4	4
FBP|SUCDi|PPS|FRMA	1	0	0	0	0	0.4	1	1	1	1	0	0.4	4
FBP|SUCDi|PYK|FRMA	1	0	0	0	0	0.4	1	0.4	1	1	0	0.4	4
FBP|SUCDi|PYK|MDH	1	0	0	0	0	0.4	1	0.4	1	1	0	0.4	4
FBP|TPI|AKGDH|ICL	1	0	0	0	0	0.4	1	0.4	0.4	1	0	1	4
FBP|TPI|AKGDH|MALS	1	0	0	0	0	0.4	1	0.4	0.4	1	0	1	4
FBP|TPI|GND|FUM	1	0.4	0	0	0	0.4	1	0.4	1	1	0	1	4
FBP|TPI|GND|GLUDy	1	0.4	0	0	0	0.4	0.4	0.4	0.4	1	0	1	4
FBP|TPI|GND|MALS	1	0.4	0	0	0	0.4	1	0.4	0.4	0.4	0	1	4
FBP|TPI|ICL|GLUDy	1	0	0	0	0	0.4	1	0.4	0.4	1	0	1	4
FBP|TPI|ICL|GND	1	0.4	0	0	0	0.4	1	0.4	0.4	0.4	0	1	4
FBP|TPI|ICL|SUCOAS	1	0	0	0	0	0.4	1	0.4	0.4	1	0	1	4
FBP|TPI|MALS|GLUDy	1	0	0	0	0	0.4	1	0.4	0.4	1	0	1	4
FBP|TPI|MALS|SUCOAS	1	0	0	0	0	0.4	1	0.4	0.4	1	0	1	4
FBP|TPI|ME1|ME2|MDH	1	0	0	0	0	0.4	1	0.4	1	1	0	1	4
FBP|TPI|ME1|ME2|PPCK	1	0	0	0	0	0.4	1	0.4	1	1	0	1	4
FBP|TPI|ME1|ME2|PYK	1	0	0	0	0	0.4	0.4	0.4	0.4	0.4	0	1	4
FBP|TPI|PYK|MDH	1	0	0	0	0	0.4	0.4	0.4	0.4	0.4	0	1	4
FBP|TPI|SUCDi|GND	1	0.4	0	0	0	0.4	1	0.4	1	1	0	1	4
TPI|AKGDH|GND|MALS	1	0.4	0	0	0	0.4	1	0.4	0.4	1	0	0	4
TPI|AKGDH|ICL|GND	1	0.4	0	0	0	0.4	1	0.4	0.4	1	0	0	4
TPI|AKGDH|ME1|ME2|PPCK	1	0	0	0	0	0.4	1	0.4	1	1	0	0	4
TPI|AKGDH|ME1|ME2|PYK	1	0	0	0	0	0.4	0.4	0.4	0.4	0.7	0	0	4
TPI|FBA|AKGDH|ICL	1	0	0	0	0	0.4	1	0.4	0.4	1	0	1	4
TPI|FBA|AKGDH|MALS	1	0	0	0	0	0.4	1	0.4	0.4	1	0	1	4
TPI|FBA|GND|FUM	1	0.4	0	0	0	0.4	1	0.4	1	1	0	1	4
TPI|FBA|GND|GLUDy	1	0.4	0	0	0	0.4	0.4	0.4	0.4	1	0	1	4
TPI|FBA|GND|MALS	1	0.4	0	0	0	0.4	1	0.4	0.4	0.4	0	1	4
TPI|FBA|ICL|GLUDy	1	0	0	0	0	0.4	1	0.4	0.4	1	0	1	4
TPI|FBA|ICL|GND	1	0.4	0	0	0	0.4	1	0.4	0.4	0.4	0	1	4
TPI|FBA|ICL|SUCOAS	1	0	0	0	0	0.4	1	0.4	0.4	1	0	1	4
TPI|FBA|MALS|GLUDy	1	0	0	0	0	0.4	1	0.4	0.4	1	0	1	4
TPI|FBA|MALS|SUCOAS	1	0	0	0	0	0.4	1	0.4	0.4	1	0	1	4
TPI|FBA|ME1|ME2|MDH	1	0	0	0	0	0.4	1	0.4	1	1	0	1	4
TPI|FBA|ME1|ME2|PPCK	1	0	0	0	0	0.4	1	0.4	1	1	0	1	4
TPI|FBA|ME1|ME2|PYK	1	0	0	0	0	0.4	0.4	0.4	0.4	0.4	0	1	4
TPI|FBA|PYK|MDH	1	0	0	0	0	0.4	0.4	0.4	0.4	0.4	0	1	4
TPI|FBA|SUCDi|GND	1	0.4	0	0	0	0.4	1	0.4	1	1	0	1	4
TPI|GND|MALS|GLUDy	1	0.4	0	0	0	0.4	1	0.4	0.4	1	0	0	4
TPI|GND|MALS|SUCOAS	1	0.4	0	0	0	0.4	1	0.4	0.4	1	0	0	4
TPI|ICL|GND|GLUDy	1	0.4	0	0	0	0.4	1	0.4	0.4	1	0	0	4
TPI|ICL|GND|SUCOAS	1	0.4	0	0	0	0.4	1	0.4	0.4	1	0	0	4
TPI|ICL|ME1|ME2|PPCK	1	0	0	0	0	0.4	1	0.4	1	1	0	0	4
TPI|ICL|ME1|ME2|PYK	1	0	0	0	0	0.4	1	0.4	0.4	0.4	0	0	4
TPI|ICL|PYK|MDH	1	0	0	0	0	0.4	1	0.4	0.4	0.4	0	0	4
TPI|ME1|ME2|GND|MDH	1	0.4	0	0	0	0.4	1	0.4	1	1	0	0	4
TPI|ME1|ME2|GND|PPCK	1	0.4	0	0	0	0.4	1	0.4	1	1	0	0	4
TPI|ME1|ME2|PPCK|MALS	1	0	0	0	0	0.4	1	0.4	1	1	0	0	4
TPI|ME1|ME2|PPCK|SUCOAS	1	0	0	0	0	0.4	1	0.4	1	1	0	0	4
TPI|ME1|ME2|PYK|FUM	1	0	0	0	0	0.4	1	0.4	1	1	0	0	4
TPI|ME1|ME2|PYK|GLUDy	1	0	0	0	0	0.4	0.4	0.4	0.4	1	0	0	4
TPI|ME1|ME2|PYK|GND	1	0.4	0	0	0	0.4	0.4	0.4	0.4	0.4	0	0	4
TPI|ME1|ME2|PYK|MALS	1	0	0	0	0	0.4	1	0.4	0.4	0.4	0	0	4
TPI|ME1|ME2|PYK|MDH	1	0	0	0	0	0.4	1	0.4	1	1	0	0	4
TPI|ME1|ME2|PYK|PPCK	1	0	0	0	0	0.4	1	0.4	1	1	0	0	4
TPI|ME1|ME2|PYK|SUCOAS	1	0	0	0	0	0.4	0.4	0.4	0.4	0.7	0	0	4
TPI|PYK|FUM|MDH	1	0	0	0	0	0.4	1	0.4	1	1	0	0	4
TPI|PYK|GND|MDH	1	0.4	0	0	0	0.4	0.4	0.4	0.4	0.4	0	0	4
TPI|PYK|MALS|MDH	1	0	0	0	0	0.4	1	0.4	0.4	0.4	0	0	4
TPI|PYK|MDH|GLUDy	1	0	0	0	0	0.4	0.4	0.4	0.4	1	0	0	4
TPI|SUCDi|ME1|ME2|PYK	1	0	0	0	0	0.4	1	0.4	1	1	0	0	4
TPI|SUCDi|PYK|MDH	1	0	0	0	0	0.4	1	0.4	1	1	0	0	4
FBA|AKGDH|ICL|ME1|ME2|PPCK	1	0	0	0	0	0.4	1	0.4	1	1	0	0.4	5
FBA|AKGDH|ICL|ME1|ME2|PYK	1	0	0	0	0	0.4	1	0.4	0.4	1	0	0.4	5
FBA|AKGDH|ICL|PYK|MDH	1	0	0	0	0	0.4	1	0.4	0.4	1	0	0.4	5
FBA|AKGDH|ME1|ME2|GND|PPCK	1	0.4	0	0	0	0.4	1	0.4	1	1	0	0.4	5
FBA|AKGDH|ME1|ME2|PPCK|MALS	1	0	0	0	0	0.4	1	0.4	1	1	0	0.4	5
FBA|AKGDH|ME1|ME2|PYK|GND	1	0.4	0	0	0	0.4	0.4	0.4	0.4	0.7	0	0.4	5
FBA|AKGDH|ME1|ME2|PYK|MALS	1	0	0	0	0	0.4	1	0.4	0.4	1	0	0.4	5
FBA|AKGDH|ME1|ME2|PYK|PPCK	1	0	0	0	0	0.4	1	0.4	1	1	0	0.4	5
FBA|AKGDH|PYK|MALS|MDH	1	0	0	0	0	0.4	1	0.4	0.4	1	0	0.4	5
FBA|ICL|ME1|ME2|GND|PPCK	1	0.4	0	0	0	0.4	1	0.4	1	1	0	0.4	5
FBA|ICL|ME1|ME2|PPCK|SUCOAS	1	0	0	0	0	0.4	1	0.4	1	1	0	0.4	5
FBA|ICL|ME1|ME2|PYK|GLUDy	1	0	0	0	0	0.4	1	0.4	0.4	1	0	0.4	5
FBA|ICL|ME1|ME2|PYK|GND	1	0.4	0	0	0	0.4	1	0.4	0.4	0.4	0	0.4	5
FBA|ICL|ME1|ME2|PYK|PPCK	1	0	0	0	0	0.4	1	0.4	1	1	0	0.4	5
FBA|ICL|ME1|ME2|PYK|SUCOAS	1	0	0	0	0	0.4	1	0.4	0.4	1	0	0.4	5
FBA|ICL|PYK|GND|MDH	1	0.4	0	0	0	0.4	1	0.4	0.4	0.4	0	0.4	5
FBA|ICL|PYK|MDH|GLUDy	1	0	0	0	0	0.4	1	0.4	0.4	1	0	0.4	5
FBA|ICL|PYK|MDH|SUCOAS	1	0	0	0	0	0.4	1	0.4	0.4	1	0	0.4	5
FBA|ME1|ME2|GND|PPCK|MALS	1	0.4	0	0	0	0.4	1	0.4	1	1	0	0.4	5
FBA|ME1|ME2|GND|PPCK|SUCOAS	1	0.4	0	0	0	0.4	1	0.4	1	1	0	0.4	5
FBA|ME1|ME2|PPCK|MALS|SUCOAS	1	0	0	0	0	0.4	1	0.4	1	1	0	0.4	5
FBA|ME1|ME2|PYK|GND|FUM	1	0.4	0	0	0	0.4	1	0.4	1	1	0	0.4	5
FBA|ME1|ME2|PYK|GND|GLUDy	1	0.4	0	0	0	0.4	0.4	0.4	0.4	1	0	0.4	5
FBA|ME1|ME2|PYK|GND|MALS	1	0.4	0	0	0	0.4	1	0.4	0.4	0.4	0	0.4	5
FBA|ME1|ME2|PYK|GND|MDH	1	0.4	0	0	0	0.4	1	0.4	1	1	0	0.4	5
FBA|ME1|ME2|PYK|GND|PPCK	1	0.4	0	0	0	0.4	1	0.4	1	1	0	0.4	5
FBA|ME1|ME2|PYK|GND|SUCOAS	1	0.4	0	0	0	0.4	0.4	0.4	0.4	0.7	0	0.4	5
FBA|ME1|ME2|PYK|MALS|GLUDy	1	0	0	0	0	0.4	1	0.4	0.4	1	0	0.4	5
FBA|ME1|ME2|PYK|MALS|SUCOAS	1	0	0	0	0	0.4	1	0.4	0.4	1	0	0.4	5
FBA|ME1|ME2|PYK|PPCK|MALS	1	0	0	0	0	0.4	1	0.4	1	1	0	0.4	5
FBA|ME1|ME2|PYK|PPCK|SUCOAS	1	0	0	0	0	0.4	1	0.4	1	1	0	0.4	5
FBA|PYK|GND|FUM|MDH	1	0.4	0	0	0	0.4	1	0.4	1	1	0	0.4	5
FBA|PYK|GND|MALS|MDH	1	0.4	0	0	0	0.4	1	0.4	0.4	0.4	0	0.4	5
FBA|PYK|GND|MDH|GLUDy	1	0.4	0	0	0	0.4	0.4	0.4	0.4	1	0	0.4	5
FBA|PYK|MALS|MDH|GLUDy	1	0	0	0	0	0.4	1	0.4	0.4	1	0	0.4	5
FBA|PYK|MALS|MDH|SUCOAS	1	0	0	0	0	0.4	1	0.4	0.4	1	0	0.4	5
FBA|SUCDi|ME1|ME2|PYK|GND	1	0.4	0	0	0	0.4	1	0.4	1	1	0	0.4	5
FBA|SUCDi|PYK|GND|MDH	1	0.4	0	0	0	0.4	1	0.4	1	1	0	0.4	5
FBP|AKGDH|ENO|GND|MALS	1	0.4	0	0	0	0.4	1	1	1	1	0	0.4	5
FBP|AKGDH|GAPD|GND|MALS	1	0.4	0	0	0	1	1	1	1	1	0	0.4	5
FBP|AKGDH|GND|MALS|FRMA	1	0.4	0	0	0	0.4	1	0.4	0.4	1	0	0.4	5
FBP|AKGDH|GND|PPS|MALS	1	0.4	0	0	0	0.4	1	1	0.4	1	0	0.4	5
FBP|AKGDH|ICL|ENO|GND	1	0.4	0	0	0	0.4	1	1	1	1	0	0.4	5
FBP|AKGDH|ICL|GAPD|GND	1	0.4	0	0	0	1	1	1	1	1	0	0.4	5
FBP|AKGDH|ICL|GND|FRMA	1	0.4	0	0	0	0.4	1	0.4	0.4	1	0	0.4	5
FBP|AKGDH|ICL|GND|PPS	1	0.4	0	0	0	0.4	1	1	0.4	1	0	0.4	5
FBP|AKGDH|ICL|ME1|ME2|PPCK	1	0	0	0	0	0.4	1	0.4	1	1	0	0.4	5
FBP|AKGDH|ICL|ME1|ME2|PYK	1	0	0	0	0	0.4	1	0.4	0.4	1	0	0.4	5
FBP|AKGDH|ICL|PGK|GND	1	0.4	0	0	0	1	1	1	1	1	0	0.4	5
FBP|AKGDH|ICL|PGL|FRMA	1	0	0	0	0	0.4	1	0.4	0.4	1	0	0.4	5
FBP|AKGDH|ICL|PGM|GND	1	0.4	0	0	0	1	1	1	1	1	0	0.4	5
FBP|AKGDH|ICL|PPS|FRMA	1	0	0	0	0	0.4	1	1	0.4	1	0	0.4	5
FBP|AKGDH|ICL|PPS|MDH	1	0	0	0	0	0.4	1	1	1	1	0	0.4	5
FBP|AKGDH|ICL|PPS|PPCK	1	0	0	0	0	0.4	1	1	1	1	0	0.4	5
FBP|AKGDH|ICL|PYK|FRMA	1	0	0	0	0	0.4	1	0.4	0.4	1	0	0.4	5
FBP|AKGDH|ICL|PYK|MDH	1	0	0	0	0	0.4	1	0.4	0.4	1	0	0.4	5
FBP|AKGDH|ME1|ME2|GND|PPCK	1	0.4	0	0	0	0.4	1	0.4	1	1	0	0.4	5
FBP|AKGDH|ME1|ME2|PPCK|FRMA	1	0	0	0	0	0.4	1	0.4	1	1	0	0.4	5
FBP|AKGDH|ME1|ME2|PPCK|MALS	1	0	0	0	0	0.4	1	0.4	1	1	0	0.4	5
FBP|AKGDH|ME1|ME2|PPS|PPCK	1	0	0	0	0	0.4	1	1	1	1	0	0.4	5
FBP|AKGDH|ME1|ME2|PYK|FRMA	1	0	0	0	0	0.4	0.4	0.4	0.4	0.7	0	0.4	5
FBP|AKGDH|ME1|ME2|PYK|GND	1	0.4	0	0	0	0.4	0.4	0.4	0.4	0.7	0	0.4	5
FBP|AKGDH|ME1|ME2|PYK|MALS	1	0	0	0	0	0.4	1	0.4	0.4	1	0	0.4	5
FBP|AKGDH|ME1|ME2|PYK|PPCK	1	0	0	0	0	0.4	1	0.4	1	1	0	0.4	5
FBP|AKGDH|PGK|GND|MALS	1	0.4	0	0	0	1	1	1	1	1	0	0.4	5
FBP|AKGDH|PGL|MALS|FRMA	1	0	0	0	0	0.4	1	0.4	0.4	1	0	0.4	5
FBP|AKGDH|PGM|GND|MALS	1	0.4	0	0	0	1	1	1	1	1	0	0.4	5
FBP|AKGDH|PPS|MALS|FRMA	1	0	0	0	0	0.4	1	1	0.4	1	0	0.4	5
FBP|AKGDH|PPS|MALS|MDH	1	0	0	0	0	0.4	1	1	1	1	0	0.4	5
FBP|AKGDH|PPS|MDH|FRMA	1	0	0	0	0	0.4	1	1	1	1	0	0.4	5
FBP|AKGDH|PPS|PPCK|MALS	1	0	0	0	0	0.4	1	1	1	1	0	0.4	5
FBP|AKGDH|PYK|MALS|FRMA	1	0	0	0	0	0.4	1	0.4	0.4	1	0	0.4	5
FBP|AKGDH|PYK|MALS|MDH	1	0	0	0	0	0.4	1	0.4	0.4	1	0	0.4	5
FBP|EDD|EDA|AKGDH|GND|MALS	1	1	0	0	0	0.4	1	0.4	0.4	1	0	0.4	5
FBP|EDD|EDA|AKGDH|ICL|GND	1	1	0	0	0	0.4	1	0.4	0.4	1	0	0.4	5
FBP|EDD|EDA|GND|FUM|FRMA	1	1	0	0	0	0.4	1	0.4	1	1	0	0.4	5
FBP|EDD|EDA|GND|MALS|GLUDy	1	1	0	0	0	0.4	1	0.4	0.4	1	0	0.4	5
FBP|EDD|EDA|GND|MALS|SUCOAS	1	1	0	0	0	0.4	1	0.4	0.4	1	0	0.4	5
FBP|EDD|EDA|GND|PPS|FUM	1	1	0	0	0	0.4	1	1	1	1	0	0.4	5
FBP|EDD|EDA|GND|PPS|MALS	1	1	0	0	0	0.4	1	1	0.4	0.4	0	0.4	5
FBP|EDD|EDA|GND|PPS|MDH	1	1	0	0	0	0.4	1	1	1	1	0	0.4	5
FBP|EDD|EDA|GND|PPS|PPCK	1	1	0	0	0	0.4	1	1	1	1	0	0.4	5
FBP|EDD|EDA|ICL|GND|GLUDy	1	1	0	0	0	0.4	1	0.4	0.4	1	0	0.4	5
FBP|EDD|EDA|ICL|GND|PPS	1	1	0	0	0	0.4	1	1	0.4	0.4	0	0.4	5
FBP|EDD|EDA|ICL|GND|SUCOAS	1	1	0	0	0	0.4	1	0.4	0.4	1	0	0.4	5
FBP|EDD|EDA|ME1|ME2|GND|MDH	1	1	0	0	0	0.4	1	0.4	1	1	0	0.4	5
FBP|EDD|EDA|ME1|ME2|GND|PPCK	1	1	0	0	0	0.4	1	0.4	1	1	0	0.4	5
FBP|EDD|EDA|SUCDi|GND|FRMA	1	1	0	0	0	0.4	1	0.4	1	1	0	0.4	5
FBP|EDD|EDA|SUCDi|GND|PPS	1	1	0	0	0	0.4	1	1	1	1	0	0.4	5
FBP|ENO|GND|MALS|GLUDy	1	0.4	0	0	0	0.4	1	1	1	1	0	0.4	5
FBP|ENO|GND|MALS|SUCOAS	1	0.4	0	0	0	0.4	1	1	1	1	0	0.4	5
FBP|GAPD|GND|MALS|GLUDy	1	0.4	0	0	0	1	1	1	1	1	0	0.4	5
FBP|GAPD|GND|MALS|SUCOAS	1	0.4	0	0	0	1	1	1	1	1	0	0.4	5
FBP|GND|MALS|SUCOAS|FRMA	1	0.4	0	0	0	0.4	1	0.4	0.4	1	0	0.4	5
FBP|GND|PPS|FUM|FRMA	1	0.4	0	0	0	0.4	1	1	1	1	0	0.4	5
FBP|GND|PPS|MALS|GLUDy	1	0.4	0	0	0	0.4	1	1	0.4	1	0	0.4	5
FBP|GND|PPS|MALS|MDH	1	0.4	0	0	0	0.4	1	1	1	1	0	0.4	5
FBP|GND|PPS|MALS|SUCOAS	1	0.4	0	0	0	0.4	1	1	0.4	1	0	0.4	5
FBP|GND|PPS|MDH|FRMA	1	0.4	0	0	0	0.4	1	1	1	1	0	0.4	5
FBP|GND|PPS|MDH|GLUDy	1	0.4	0	0	0	0.4	1	1	1	1	0	0.4	5
FBP|GND|PPS|PPCK|GLUDy	1	0.4	0	0	0	0.4	1	1	1	1	0	0.4	5
FBP|GND|PPS|PPCK|MALS	1	0.4	0	0	0	0.4	1	1	1	1	0	0.4	5
FBP|ICL|ENO|GND|GLUDy	1	0.4	0	0	0	0.4	1	1	1	1	0	0.4	5
FBP|ICL|ENO|GND|SUCOAS	1	0.4	0	0	0	0.4	1	1	1	1	0	0.4	5
FBP|ICL|GAPD|GND|GLUDy	1	0.4	0	0	0	1	1	1	1	1	0	0.4	5
FBP|ICL|GAPD|GND|SUCOAS	1	0.4	0	0	0	1	1	1	1	1	0	0.4	5
FBP|ICL|GND|PPS|GLUDy	1	0.4	0	0	0	0.4	1	1	0.4	1	0	0.4	5
FBP|ICL|GND|PPS|MDH	1	0.4	0	0	0	0.4	1	1	1	1	0	0.4	5
FBP|ICL|GND|PPS|PPCK	1	0.4	0	0	0	0.4	1	1	1	1	0	0.4	5
FBP|ICL|GND|PPS|SUCOAS	1	0.4	0	0	0	0.4	1	1	0.4	1	0	0.4	5
FBP|ICL|GND|SUCOAS|FRMA	1	0.4	0	0	0	0.4	1	0.4	0.4	1	0	0.4	5
FBP|ICL|ME1|ME2|GND|PPCK	1	0.4	0	0	0	0.4	1	0.4	1	1	0	0.4	5
FBP|ICL|ME1|ME2|PPCK|FRMA	1	0	0	0	0	0.4	1	0.4	1	1	0	0.4	5
FBP|ICL|ME1|ME2|PPCK|SUCOAS	1	0	0	0	0	0.4	1	0.4	1	1	0	0.4	5
FBP|ICL|ME1|ME2|PPS|PPCK	1	0	0	0	0	0.4	1	1	1	1	0	0.4	5
FBP|ICL|ME1|ME2|PYK|FRMA	1	0	0	0	0	0.4	1	0.4	0.4	0.4	0	0.4	5
FBP|ICL|ME1|ME2|PYK|GLUDy	1	0	0	0	0	0.4	1	0.4	0.4	1	0	0.4	5
FBP|ICL|ME1|ME2|PYK|GND	1	0.4	0	0	0	0.4	1	0.4	0.4	0.4	0	0.4	5
FBP|ICL|ME1|ME2|PYK|PPCK	1	0	0	0	0	0.4	1	0.4	1	1	0	0.4	5
FBP|ICL|ME1|ME2|PYK|SUCOAS	1	0	0	0	0	0.4	1	0.4	0.4	1	0	0.4	5
FBP|ICL|PGK|GND|GLUDy	1	0.4	0	0	0	1	1	1	1	1	0	0.4	5
FBP|ICL|PGK|GND|SUCOAS	1	0.4	0	0	0	1	1	1	1	1	0	0.4	5
FBP|ICL|PGL|SUCOAS|FRMA	1	0	0	0	0	0.4	1	0.4	0.4	1	0	0.4	5
FBP|ICL|PGM|ENO|GND	1	0.4	0	0	0	1	1	1	1	1	0	0.4	5
FBP|ICL|PGM|GND|GLUDy	1	0.4	0	0	0	1	1	1	1	1	0	0.4	5
FBP|ICL|PGM|GND|SUCOAS	1	0.4	0	0	0	1	1	1	1	1	0	0.4	5
FBP|ICL|PPS|MDH|FRMA	1	0	0	0	0	0.4	1	1	1	1	0	0.4	5
FBP|ICL|PPS|MDH|GLUDy	1	0	0	0	0	0.4	1	1	1	1	0	0.4	5
FBP|ICL|PPS|MDH|SUCOAS	1	0	0	0	0	0.4	1	1	1	1	0	0.4	5
FBP|ICL|PPS|PPCK|GLUDy	1	0	0	0	0	0.4	1	1	1	1	0	0.4	5
FBP|ICL|PPS|PPCK|SUCOAS	1	0	0	0	0	0.4	1	1	1	1	0	0.4	5
FBP|ICL|PPS|SUCOAS|FRMA	1	0	0	0	0	0.4	1	1	0.4	1	0	0.4	5
FBP|ICL|PYK|GND|MDH	1	0.4	0	0	0	0.4	1	0.4	0.4	0.4	0	0.4	5
FBP|ICL|PYK|MDH|GLUDy	1	0	0	0	0	0.4	1	0.4	0.4	1	0	0.4	5
FBP|ICL|PYK|MDH|SUCOAS	1	0	0	0	0	0.4	1	0.4	0.4	1	0	0.4	5
FBP|ICL|PYK|SUCOAS|FRMA	1	0	0	0	0	0.4	1	0.4	0.4	1	0	0.4	5
FBP|ME1|ME2|ENO|GND|MDH	1	0.4	0	0	0	0.4	1	1	1	1	0	0.4	5
FBP|ME1|ME2|ENO|GND|PPCK	1	0.4	0	0	0	0.4	1	1	1	1	0	0.4	5
FBP|ME1|ME2|GAPD|GND|MDH	1	0.4	0	0	0	1	1	1	1	1	0	0.4	5
FBP|ME1|ME2|GAPD|GND|PPCK	1	0.4	0	0	0	1	1	1	1	1	0	0.4	5
FBP|ME1|ME2|GND|MDH|FRMA	1	0.4	0	0	0	0.4	1	0.4	1	1	0	0.4	5
FBP|ME1|ME2|GND|PPCK|FRMA	1	0.4	0	0	0	0.4	1	0.4	1	1	0	0.4	5
FBP|ME1|ME2|GND|PPCK|MALS	1	0.4	0	0	0	0.4	1	0.4	1	1	0	0.4	5
FBP|ME1|ME2|GND|PPCK|SUCOAS	1	0.4	0	0	0	0.4	1	0.4	1	1	0	0.4	5
FBP|ME1|ME2|GND|PPS|MDH	1	0.4	0	0	0	0.4	1	1	1	1	0	0.4	5
FBP|ME1|ME2|GND|PPS|PPCK	1	0.4	0	0	0	0.4	1	1	1	1	0	0.4	5
FBP|ME1|ME2|PGK|GND|MDH	1	0.4	0	0	0	1	1	1	1	1	0	0.4	5
FBP|ME1|ME2|PGK|GND|PPCK	1	0.4	0	0	0	1	1	1	1	1	0	0.4	5
FBP|ME1|ME2|PGL|MDH|FRMA	1	0	0	0	0	0.4	1	0.4	1	1	0	0.4	5
FBP|ME1|ME2|PGL|PPCK|FRMA	1	0	0	0	0	0.4	1	0.4	1	1	0	0.4	5
FBP|ME1|ME2|PGM|GND|MDH	1	0.4	0	0	0	1	1	1	1	1	0	0.4	5
FBP|ME1|ME2|PGM|GND|PPCK	1	0.4	0	0	0	1	1	1	1	1	0	0.4	5
FBP|ME1|ME2|PPCK|MALS|FRMA	1	0	0	0	0	0.4	1	0.4	1	1	0	0.4	5
FBP|ME1|ME2|PPCK|MALS|SUCOAS	1	0	0	0	0	0.4	1	0.4	1	1	0	0.4	5
FBP|ME1|ME2|PPCK|SUCOAS|FRMA	1	0	0	0	0	0.4	1	0.4	1	1	0	0.4	5
FBP|ME1|ME2|PPS|MDH|FRMA	1	0	0	0	0	0.4	1	1	1	1	0	0.4	5
FBP|ME1|ME2|PPS|PPCK|FRMA	1	0	0	0	0	0.4	1	1	1	1	0	0.4	5
FBP|ME1|ME2|PPS|PPCK|MALS	1	0	0	0	0	0.4	1	1	1	1	0	0.4	5
FBP|ME1|ME2|PPS|PPCK|SUCOAS	1	0	0	0	0	0.4	1	1	1	1	0	0.4	5
FBP|ME1|ME2|PYK|ENO|GND	1	0.4	0	0	0	0.4	1	1	1	1	0	0.4	5
FBP|ME1|ME2|PYK|FUM|FRMA	1	0	0	0	0	0.4	1	0.4	1	1	0	0.4	5
FBP|ME1|ME2|PYK|GAPD|GND	1	0.4	0	0	0	1	1	1	1	1	0	0.4	5
FBP|ME1|ME2|PYK|GND|FRMA	1	0.4	0	0	0	0.4	0.4	0.4	0.4	0.4	0	0.4	5
FBP|ME1|ME2|PYK|GND|FUM	1	0.4	0	0	0	0.4	1	0.4	1	1	0	0.4	5
FBP|ME1|ME2|PYK|GND|GLUDy	1	0.4	0	0	0	0.4	0.4	0.4	0.4	1	0	0.4	5
FBP|ME1|ME2|PYK|GND|MALS	1	0.4	0	0	0	0.4	1	0.4	0.4	0.4	0	0.4	5
FBP|ME1|ME2|PYK|GND|MDH	1	0.4	0	0	0	0.4	1	0.4	1	1	0	0.4	5
FBP|ME1|ME2|PYK|GND|PPCK	1	0.4	0	0	0	0.4	1	0.4	1	1	0	0.4	5
FBP|ME1|ME2|PYK|GND|SUCOAS	1	0.4	0	0	0	0.4	0.4	0.4	0.4	0.7	0	0.4	5
FBP|ME1|ME2|PYK|MALS|FRMA	1	0	0	0	0	0.4	1	0.4	0.4	0.4	0	0.4	5
FBP|ME1|ME2|PYK|MALS|GLUDy	1	0	0	0	0	0.4	1	0.4	0.4	1	0	0.4	5
FBP|ME1|ME2|PYK|MALS|SUCOAS	1	0	0	0	0	0.4	1	0.4	0.4	1	0	0.4	5
FBP|ME1|ME2|PYK|MDH|FRMA	1	0	0	0	0	0.4	1	0.4	1	1	0	0.4	5
FBP|ME1|ME2|PYK|NADTRHD|FRMA	1	0	0	0	0	0.4	0.4	0.4	0.4	1	0	0.4	5
FBP|ME1|ME2|PYK|PGK|GND	1	0.4	0	0	0	1	1	1	1	1	0	0.4	5
FBP|ME1|ME2|PYK|PGM|GND	1	0.4	0	0	0	1	1	1	1	1	0	0.4	5
FBP|ME1|ME2|PYK|PPCK|FRMA	1	0	0	0	0	0.4	1	0.4	1	1	0	0.4	5
FBP|ME1|ME2|PYK|PPCK|MALS	1	0	0	0	0	0.4	1	0.4	1	1	0	0.4	5
FBP|ME1|ME2|PYK|PPCK|SUCOAS	1	0	0	0	0	0.4	1	0.4	1	1	0	0.4	5
FBP|ME1|ME2|PYK|SUCOAS|FRMA	1	0	0	0	0	0.4	0.4	0.4	0.4	0.7	0	0.4	5
FBP|PGK|GND|MALS|GLUDy	1	0.4	0	0	0	1	1	1	1	1	0	0.4	5
FBP|PGK|GND|MALS|SUCOAS	1	0.4	0	0	0	1	1	1	1	1	0	0.4	5
FBP|PGL|MALS|SUCOAS|FRMA	1	0	0	0	0	0.4	1	0.4	0.4	1	0	0.4	5
FBP|PGL|PPS|FUM|FRMA	1	0	0	0	0	0.4	1	1	1	1	0	0.4	5
FBP|PGL|PPS|MDH|FRMA	1	0	0	0	0	0.4	1	1	1	1	0	0.4	5
FBP|PGM|ENO|GND|FUM	1	0.4	0	0	0	1	1	1	1	1	0	0.4	5
FBP|PGM|ENO|GND|GLUDy	1	0.4	0	0	0	1	1	1	1	1	0	0.4	5
FBP|PGM|ENO|GND|MALS	1	0.4	0	0	0	1	1	1	1	1	0	0.4	5
FBP|PGM|GND|MALS|GLUDy	1	0.4	0	0	0	1	1	1	1	1	0	0.4	5
FBP|PGM|GND|MALS|SUCOAS	1	0.4	0	0	0	1	1	1	1	1	0	0.4	5
FBP|PPS|MALS|MDH|FRMA	1	0	0	0	0	0.4	1	1	1	1	0	0.4	5
FBP|PPS|MALS|MDH|GLUDy	1	0	0	0	0	0.4	1	1	1	1	0	0.4	5
FBP|PPS|MALS|MDH|SUCOAS	1	0	0	0	0	0.4	1	1	1	1	0	0.4	5
FBP|PPS|MALS|SUCOAS|FRMA	1	0	0	0	0	0.4	1	1	0.4	1	0	0.4	5
FBP|PPS|MDH|SUCOAS|FRMA	1	0	0	0	0	0.4	1	1	1	1	0	0.4	5
FBP|PPS|PPCK|MALS|GLUDy	1	0	0	0	0	0.4	1	1	1	1	0	0.4	5
FBP|PPS|PPCK|MALS|SUCOAS	1	0	0	0	0	0.4	1	1	1	1	0	0.4	5
FBP|PYK|FUM|MDH|FRMA	1	0	0	0	0	0.4	1	0.4	1	1	0	0.4	5
FBP|PYK|GAPD|GND|MDH	1	0.4	0	0	0	1	1	1	1	1	0	0.4	5
FBP|PYK|GND|FUM|FRMA	1	0.4	0	0	0	0.4	1	0.4	1	1	0	0.4	5
FBP|PYK|GND|FUM|MDH	1	0.4	0	0	0	0.4	1	0.4	1	1	0	0.4	5
FBP|PYK|GND|MALS|MDH	1	0.4	0	0	0	0.4	1	0.4	0.4	0.4	0	0.4	5
FBP|PYK|GND|MDH|GLUDy	1	0.4	0	0	0	0.4	0.4	0.4	0.4	1	0	0.4	5
FBP|PYK|GND|PPS|MDH	1	0.4	0	0	0	0.4	1	1	1	1	0	0.4	5
FBP|PYK|MALS|MDH|GLUDy	1	0	0	0	0	0.4	1	0.4	0.4	1	0	0.4	5
FBP|PYK|MALS|MDH|SUCOAS	1	0	0	0	0	0.4	1	0.4	0.4	1	0	0.4	5
FBP|PYK|MALS|SUCOAS|FRMA	1	0	0	0	0	0.4	1	0.4	0.4	1	0	0.4	5
FBP|PYK|PGK|GND|MDH	1	0.4	0	0	0	1	1	1	1	1	0	0.4	5
FBP|PYK|PGL|FUM|FRMA	1	0	0	0	0	0.4	1	0.4	1	1	0	0.4	5
FBP|PYK|PGM|GND|MDH	1	0.4	0	0	0	1	1	1	1	1	0	0.4	5
FBP|PYK|PPS|FUM|FRMA	1	0	0	0	0	0.4	1	1	1	1	0	0.4	5
FBP|SUCDi|GND|PPS|FRMA	1	0.4	0	0	0	0.4	1	1	1	1	0	0.4	5
FBP|SUCDi|ME1|ME2|PYK|FRMA	1	0	0	0	0	0.4	1	0.4	1	1	0	0.4	5
FBP|SUCDi|ME1|ME2|PYK|GND	1	0.4	0	0	0	0.4	1	0.4	1	1	0	0.4	5
FBP|SUCDi|PGL|PPS|FRMA	1	0	0	0	0	0.4	1	1	1	1	0	0.4	5
FBP|SUCDi|PGM|ENO|GND	1	0.4	0	0	0	1	1	1	1	1	0	0.4	5
FBP|SUCDi|PYK|GND|FRMA	1	0.4	0	0	0	0.4	1	0.4	1	1	0	0.4	5
FBP|SUCDi|PYK|GND|MDH	1	0.4	0	0	0	0.4	1	0.4	1	1	0	0.4	5
FBP|SUCDi|PYK|MDH|FRMA	1	0	0	0	0	0.4	1	0.4	1	1	0	0.4	5
FBP|SUCDi|PYK|PGL|FRMA	1	0	0	0	0	0.4	1	0.4	1	1	0	0.4	5
FBP|SUCDi|PYK|PPS|FRMA	1	0	0	0	0	0.4	1	1	1	1	0	0.4	5
FBP|TPI|AKGDH|GND|MALS	1	0.4	0	0	0	0.4	1	0.4	0.4	1	0	1	5
FBP|TPI|AKGDH|ICL|GND	1	0.4	0	0	0	0.4	1	0.4	0.4	1	0	1	5
FBP|TPI|AKGDH|ME1|ME2|PPCK	1	0	0	0	0	0.4	1	0.4	1	1	0	1	5
FBP|TPI|AKGDH|ME1|ME2|PYK	1	0	0	0	0	0.4	0.4	0.4	0.4	0.7	0	1	5
FBP|TPI|GND|MALS|GLUDy	1	0.4	0	0	0	0.4	1	0.4	0.4	1	0	1	5
FBP|TPI|GND|MALS|SUCOAS	1	0.4	0	0	0	0.4	1	0.4	0.4	1	0	1	5
FBP|TPI|ICL|GND|GLUDy	1	0.4	0	0	0	0.4	1	0.4	0.4	1	0	1	5
FBP|TPI|ICL|GND|SUCOAS	1	0.4	0	0	0	0.4	1	0.4	0.4	1	0	1	5
FBP|TPI|ICL|ME1|ME2|PPCK	1	0	0	0	0	0.4	1	0.4	1	1	0	1	5
FBP|TPI|ICL|ME1|ME2|PYK	1	0	0	0	0	0.4	1	0.4	0.4	0.4	0	1	5
FBP|TPI|ICL|PYK|MDH	1	0	0	0	0	0.4	1	0.4	0.4	0.4	0	1	5
FBP|TPI|ME1|ME2|GND|MDH	1	0.4	0	0	0	0.4	1	0.4	1	1	0	1	5
FBP|TPI|ME1|ME2|GND|PPCK	1	0.4	0	0	0	0.4	1	0.4	1	1	0	1	5
FBP|TPI|ME1|ME2|PPCK|MALS	1	0	0	0	0	0.4	1	0.4	1	1	0	1	5
FBP|TPI|ME1|ME2|PPCK|SUCOAS	1	0	0	0	0	0.4	1	0.4	1	1	0	1	5
FBP|TPI|ME1|ME2|PYK|FUM	1	0	0	0	0	0.4	1	0.4	1	1	0	1	5
FBP|TPI|ME1|ME2|PYK|GLUDy	1	0	0	0	0	0.4	0.4	0.4	0.4	1	0	1	5
FBP|TPI|ME1|ME2|PYK|GND	1	0.4	0	0	0	0.4	0.4	0.4	0.4	0.4	0	1	5
FBP|TPI|ME1|ME2|PYK|MALS	1	0	0	0	0	0.4	1	0.4	0.4	0.4	0	1	5
FBP|TPI|ME1|ME2|PYK|MDH	1	0	0	0	0	0.4	1	0.4	1	1	0	1	5
FBP|TPI|ME1|ME2|PYK|PPCK	1	0	0	0	0	0.4	1	0.4	1	1	0	1	5
FBP|TPI|ME1|ME2|PYK|SUCOAS	1	0	0	0	0	0.4	0.4	0.4	0.4	0.7	0	1	5
FBP|TPI|PYK|FUM|MDH	1	0	0	0	0	0.4	1	0.4	1	1	0	1	5
FBP|TPI|PYK|GND|MDH	1	0.4	0	0	0	0.4	0.4	0.4	0.4	0.4	0	1	5
FBP|TPI|PYK|MALS|MDH	1	0	0	0	0	0.4	1	0.4	0.4	0.4	0	1	5
FBP|TPI|PYK|MDH|GLUDy	1	0	0	0	0	0.4	0.4	0.4	0.4	1	0	1	5
FBP|TPI|SUCDi|ME1|ME2|PYK	1	0	0	0	0	0.4	1	0.4	1	1	0	1	5
FBP|TPI|SUCDi|PYK|MDH	1	0	0	0	0	0.4	1	0.4	1	1	0	1	5
TPI|AKGDH|ICL|ME1|ME2|PPCK	1	0	0	0	0	0.4	1	0.4	1	1	0	0	5
TPI|AKGDH|ICL|ME1|ME2|PYK	1	0	0	0	0	0.4	1	0.4	0.4	1	0	0	5
TPI|AKGDH|ICL|PYK|MDH	1	0	0	0	0	0.4	1	0.4	0.4	1	0	0	5
TPI|AKGDH|ME1|ME2|GND|PPCK	1	0.4	0	0	0	0.4	1	0.4	1	1	0	0	5
TPI|AKGDH|ME1|ME2|PPCK|MALS	1	0	0	0	0	0.4	1	0.4	1	1	0	0	5
TPI|AKGDH|ME1|ME2|PYK|GND	1	0.4	0	0	0	0.4	0.4	0.4	0.4	0.7	0	0	5
TPI|AKGDH|ME1|ME2|PYK|MALS	1	0	0	0	0	0.4	1	0.4	0.4	1	0	0	5
TPI|AKGDH|ME1|ME2|PYK|PPCK	1	0	0	0	0	0.4	1	0.4	1	1	0	0	5
TPI|AKGDH|PYK|MALS|MDH	1	0	0	0	0	0.4	1	0.4	0.4	1	0	0	5
TPI|FBA|AKGDH|GND|MALS	1	0.4	0	0	0	0.4	1	0.4	0.4	1	0	1	5
TPI|FBA|AKGDH|ICL|GND	1	0.4	0	0	0	0.4	1	0.4	0.4	1	0	1	5
TPI|FBA|AKGDH|ME1|ME2|PPCK	1	0	0	0	0	0.4	1	0.4	1	1	0	1	5
TPI|FBA|AKGDH|ME1|ME2|PYK	1	0	0	0	0	0.4	0.4	0.4	0.4	0.7	0	1	5
TPI|FBA|GND|MALS|GLUDy	1	0.4	0	0	0	0.4	1	0.4	0.4	1	0	1	5
TPI|FBA|GND|MALS|SUCOAS	1	0.4	0	0	0	0.4	1	0.4	0.4	1	0	1	5
TPI|FBA|ICL|GND|GLUDy	1	0.4	0	0	0	0.4	1	0.4	0.4	1	0	1	5
TPI|FBA|ICL|GND|SUCOAS	1	0.4	0	0	0	0.4	1	0.4	0.4	1	0	1	5
TPI|FBA|ICL|ME1|ME2|PPCK	1	0	0	0	0	0.4	1	0.4	1	1	0	1	5
TPI|FBA|ICL|ME1|ME2|PYK	1	0	0	0	0	0.4	1	0.4	0.4	0.4	0	1	5
TPI|FBA|ICL|PYK|MDH	1	0	0	0	0	0.4	1	0.4	0.4	0.4	0	1	5
TPI|FBA|ME1|ME2|GND|MDH	1	0.4	0	0	0	0.4	1	0.4	1	1	0	1	5
TPI|FBA|ME1|ME2|GND|PPCK	1	0.4	0	0	0	0.4	1	0.4	1	1	0	1	5
TPI|FBA|ME1|ME2|PPCK|MALS	1	0	0	0	0	0.4	1	0.4	1	1	0	1	5
TPI|FBA|ME1|ME2|PPCK|SUCOAS	1	0	0	0	0	0.4	1	0.4	1	1	0	1	5
TPI|FBA|ME1|ME2|PYK|FUM	1	0	0	0	0	0.4	1	0.4	1	1	0	1	5
TPI|FBA|ME1|ME2|PYK|GLUDy	1	0	0	0	0	0.4	0.4	0.4	0.4	1	0	1	5
TPI|FBA|ME1|ME2|PYK|GND	1	0.4	0	0	0	0.4	0.4	0.4	0.4	0.4	0	1	5
TPI|FBA|ME1|ME2|PYK|MALS	1	0	0	0	0	0.4	1	0.4	0.4	0.4	0	1	5
TPI|FBA|ME1|ME2|PYK|MDH	1	0	0	0	0	0.4	1	0.4	1	1	0	1	5
TPI|FBA|ME1|ME2|PYK|PPCK	1	0	0	0	0	0.4	1	0.4	1	1	0	1	5
TPI|FBA|ME1|ME2|PYK|SUCOAS	1	0	0	0	0	0.4	0.4	0.4	0.4	0.7	0	1	5
TPI|FBA|PYK|FUM|MDH	1	0	0	0	0	0.4	1	0.4	1	1	0	1	5
TPI|FBA|PYK|GND|MDH	1	0.4	0	0	0	0.4	0.4	0.4	0.4	0.4	0	1	5
TPI|FBA|PYK|MALS|MDH	1	0	0	0	0	0.4	1	0.4	0.4	0.4	0	1	5
TPI|FBA|PYK|MDH|GLUDy	1	0	0	0	0	0.4	0.4	0.4	0.4	1	0	1	5
TPI|FBA|SUCDi|ME1|ME2|PYK	1	0	0	0	0	0.4	1	0.4	1	1	0	1	5
TPI|FBA|SUCDi|PYK|MDH	1	0	0	0	0	0.4	1	0.4	1	1	0	1	5
TPI|ICL|ME1|ME2|GND|PPCK	1	0.4	0	0	0	0.4	1	0.4	1	1	0	0	5
TPI|ICL|ME1|ME2|PPCK|SUCOAS	1	0	0	0	0	0.4	1	0.4	1	1	0	0	5
TPI|ICL|ME1|ME2|PYK|GLUDy	1	0	0	0	0	0.4	1	0.4	0.4	1	0	0	5
TPI|ICL|ME1|ME2|PYK|GND	1	0.4	0	0	0	0.4	1	0.4	0.4	0.4	0	0	5
TPI|ICL|ME1|ME2|PYK|PPCK	1	0	0	0	0	0.4	1	0.4	1	1	0	0	5
TPI|ICL|ME1|ME2|PYK|SUCOAS	1	0	0	0	0	0.4	1	0.4	0.4	1	0	0	5
TPI|ICL|PYK|GND|MDH	1	0.4	0	0	0	0.4	1	0.4	0.4	0.4	0	0	5
TPI|ICL|PYK|MDH|GLUDy	1	0	0	0	0	0.4	1	0.4	0.4	1	0	0	5
TPI|ICL|PYK|MDH|SUCOAS	1	0	0	0	0	0.4	1	0.4	0.4	1	0	0	5
TPI|ME1|ME2|GND|PPCK|MALS	1	0.4	0	0	0	0.4	1	0.4	1	1	0	0	5
TPI|ME1|ME2|GND|PPCK|SUCOAS	1	0.4	0	0	0	0.4	1	0.4	1	1	0	0	5
TPI|ME1|ME2|PPCK|MALS|SUCOAS	1	0	0	0	0	0.4	1	0.4	1	1	0	0	5
TPI|ME1|ME2|PYK|GND|FUM	1	0.4	0	0	0	0.4	1	0.4	1	1	0	0	5
TPI|ME1|ME2|PYK|GND|GLUDy	1	0.4	0	0	0	0.4	0.4	0.4	0.4	1	0	0	5
TPI|ME1|ME2|PYK|GND|MALS	1	0.4	0	0	0	0.4	1	0.4	0.4	0.4	0	0	5
TPI|ME1|ME2|PYK|GND|MDH	1	0.4	0	0	0	0.4	1	0.4	1	1	0	0	5
TPI|ME1|ME2|PYK|GND|PPCK	1	0.4	0	0	0	0.4	1	0.4	1	1	0	0	5
TPI|ME1|ME2|PYK|GND|SUCOAS	1	0.4	0	0	0	0.4	0.4	0.4	0.4	0.7	0	0	5
TPI|ME1|ME2|PYK|MALS|GLUDy	1	0	0	0	0	0.4	1	0.4	0.4	1	0	0	5
TPI|ME1|ME2|PYK|MALS|SUCOAS	1	0	0	0	0	0.4	1	0.4	0.4	1	0	0	5
TPI|ME1|ME2|PYK|PPCK|MALS	1	0	0	0	0	0.4	1	0.4	1	1	0	0	5
TPI|ME1|ME2|PYK|PPCK|SUCOAS	1	0	0	0	0	0.4	1	0.4	1	1	0	0	5
TPI|PYK|GND|FUM|MDH	1	0.4	0	0	0	0.4	1	0.4	1	1	0	0	5
TPI|PYK|GND|MALS|MDH	1	0.4	0	0	0	0.4	1	0.4	0.4	0.4	0	0	5
TPI|PYK|GND|MDH|GLUDy	1	0.4	0	0	0	0.4	0.4	0.4	0.4	1	0	0	5
TPI|PYK|MALS|MDH|GLUDy	1	0	0	0	0	0.4	1	0.4	0.4	1	0	0	5
TPI|PYK|MALS|MDH|SUCOAS	1	0	0	0	0	0.4	1	0.4	0.4	1	0	0	5
TPI|SUCDi|ME1|ME2|PYK|GND	1	0.4	0	0	0	0.4	1	0.4	1	1	0	0	5
TPI|SUCDi|PYK|GND|MDH	1	0.4	0	0	0	0.4	1	0.4	1	1	0	0	5
ME1|ME2|PYK|NADTRHD	1	0	0	0	0	0	0	0	0	1	0	0	3
ICL|ME1|ME2|PYK|NADTRHD	1	0	0	0	0	0	1	0	0	1	0	0	4
ME1|ME2|PYK|MALS|NADTRHD	1	0	0	0	0	0	1	0	0	1	0	0	4
ICL|ME1|ME2|PYK|PPS|NADTRHD	1	0	0	0	0	0	1	1	0	1	0	0	5
ME1|ME2|PYK|PPS|MALS|NADTRHD	1	0	0	0	0	0	1	1	0	1	0	0	5
ICL|PYK|MDH|NADTRHD|FRMA	1	0	0	0	0	0.304	1	0	0	0	0	0	5
PYK|MALS|MDH|NADTRHD|FRMA	1	0	0	0	0	0.304	1	0	0	0	0	0	5
GAPD	1	0	0	0	0	1	1	1	1	1	0	0	1
PGK	1	0	0	0	0	1	1	1	1	1	0	0	1
FBP|GAPD	1	0	0	0	0	1	1	1	1	1	0	0.4	2
FBP|PGK	1	0	0	0	0	1	1	1	1	1	0	0.4	2
GAPD|FUM	1	0	0	0	0	1	1	1	1	1	0	0	2
GAPD|GLUDy	1	0	0	0	0	1	1	1	1	1	0	0	2
GAPD|MALS	1	0	0	0	0	1	1	1	1	1	0	0	2
ICL|GAPD	1	0	0	0	0	1	1	1	1	1	0	0	2
ICL|PGK	1	0	0	0	0	1	1	1	1	1	0	0	2
PGK|FUM	1	0	0	0	0	1	1	1	1	1	0	0	2
PGK|GLUDy	1	0	0	0	0	1	1	1	1	1	0	0	2
PGK|MALS	1	0	0	0	0	1	1	1	1	1	0	0	2
SUCDi|GAPD	1	0	0	0	0	1	1	1	1	1	0	0	2
SUCDi|PGK	1	0	0	0	0	1	1	1	1	1	0	0	2
AKGDH|GAPD|MALS	1	0	0	0	0	1	1	1	1	1	0	0	3
AKGDH|ICL|GAPD	1	0	0	0	0	1	1	1	1	1	0	0	3
AKGDH|ICL|PGK	1	0	0	0	0	1	1	1	1	1	0	0	3
AKGDH|PGK|MALS	1	0	0	0	0	1	1	1	1	1	0	0	3
FBP|GAPD|FUM	1	0	0	0	0	1	1	1	1	1	0	0.4	3
FBP|GAPD|GLUDy	1	0	0	0	0	1	1	1	1	1	0	0.4	3
FBP|GAPD|MALS	1	0	0	0	0	1	1	1	1	1	0	0.4	3
FBP|ICL|GAPD	1	0	0	0	0	1	1	1	1	1	0	0.4	3
FBP|ICL|PGK	1	0	0	0	0	1	1	1	1	1	0	0.4	3
FBP|PGK|FUM	1	0	0	0	0	1	1	1	1	1	0	0.4	3
FBP|PGK|GLUDy	1	0	0	0	0	1	1	1	1	1	0	0.4	3
FBP|PGK|MALS	1	0	0	0	0	1	1	1	1	1	0	0.4	3
FBP|SUCDi|GAPD	1	0	0	0	0	1	1	1	1	1	0	0.4	3
FBP|SUCDi|PGK	1	0	0	0	0	1	1	1	1	1	0	0.4	3
GAPD|MALS|GLUDy	1	0	0	0	0	1	1	1	1	1	0	0	3
GAPD|MALS|SUCOAS	1	0	0	0	0	1	1	1	1	1	0	0	3
ICL|GAPD|GLUDy	1	0	0	0	0	1	1	1	1	1	0	0	3
ICL|GAPD|SUCOAS	1	0	0	0	0	1	1	1	1	1	0	0	3
ICL|PGK|GLUDy	1	0	0	0	0	1	1	1	1	1	0	0	3
ICL|PGK|SUCOAS	1	0	0	0	0	1	1	1	1	1	0	0	3
ME1|ME2|GAPD|MDH	1	0	0	0	0	1	1	1	1	1	0	0	3
ME1|ME2|GAPD|PPCK	1	0	0	0	0	1	1	1	1	1	0	0	3
ME1|ME2|PGK|MDH	1	0	0	0	0	1	1	1	1	1	0	0	3
ME1|ME2|PGK|PPCK	1	0	0	0	0	1	1	1	1	1	0	0	3
ME1|ME2|PYK|GAPD	1	0	0	0	0	1	1	1	1	1	0	0	3
ME1|ME2|PYK|PGK	1	0	0	0	0	1	1	1	1	1	0	0	3
PGK|MALS|GLUDy	1	0	0	0	0	1	1	1	1	1	0	0	3
PGK|MALS|SUCOAS	1	0	0	0	0	1	1	1	1	1	0	0	3
PYK|GAPD|MDH	1	0	0	0	0	1	1	1	1	1	0	0	3
PYK|PGK|MDH	1	0	0	0	0	1	1	1	1	1	0	0	3
AKGDH|ME1|ME2|GAPD|PPCK	1	0	0	0	0	1	1	1	1	1	0	0	4
AKGDH|ME1|ME2|PGK|PPCK	1	0	0	0	0	1	1	1	1	1	0	0	4
AKGDH|ME1|ME2|PYK|GAPD	1	0	0	0	0	1	1	1	1	1	0	0	4
AKGDH|ME1|ME2|PYK|PGK	1	0	0	0	0	1	1	1	1	1	0	0	4
FBP|AKGDH|GAPD|MALS	1	0	0	0	0	1	1	1	1	1	0	0.4	4
FBP|AKGDH|ICL|GAPD	1	0	0	0	0	1	1	1	1	1	0	0.4	4
FBP|AKGDH|ICL|PGK	1	0	0	0	0	1	1	1	1	1	0	0.4	4
FBP|AKGDH|PGK|MALS	1	0	0	0	0	1	1	1	1	1	0	0.4	4
FBP|GAPD|MALS|GLUDy	1	0	0	0	0	1	1	1	1	1	0	0.4	4
FBP|GAPD|MALS|SUCOAS	1	0	0	0	0	1	1	1	1	1	0	0.4	4
FBP|ICL|GAPD|GLUDy	1	0	0	0	0	1	1	1	1	1	0	0.4	4
FBP|ICL|GAPD|SUCOAS	1	0	0	0	0	1	1	1	1	1	0	0.4	4
FBP|ICL|PGK|GLUDy	1	0	0	0	0	1	1	1	1	1	0	0.4	4
FBP|ICL|PGK|SUCOAS	1	0	0	0	0	1	1	1	1	1	0	0.4	4
FBP|ME1|ME2|GAPD|MDH	1	0	0	0	0	1	1	1	1	1	0	0.4	4
FBP|ME1|ME2|GAPD|PPCK	1	0	0	0	0	1	1	1	1	1	0	0.4	4
FBP|ME1|ME2|PGK|MDH	1	0	0	0	0	1	1	1	1	1	0	0.4	4
FBP|ME1|ME2|PGK|PPCK	1	0	0	0	0	1	1	1	1	1	0	0.4	4
FBP|ME1|ME2|PYK|GAPD	1	0	0	0	0	1	1	1	1	1	0	0.4	4
FBP|ME1|ME2|PYK|PGK	1	0	0	0	0	1	1	1	1	1	0	0.4	4
FBP|PGK|MALS|GLUDy	1	0	0	0	0	1	1	1	1	1	0	0.4	4
FBP|PGK|MALS|SUCOAS	1	0	0	0	0	1	1	1	1	1	0	0.4	4
FBP|PYK|GAPD|MDH	1	0	0	0	0	1	1	1	1	1	0	0.4	4
FBP|PYK|PGK|MDH	1	0	0	0	0	1	1	1	1	1	0	0.4	4
ICL|ME1|ME2|GAPD|PPCK	1	0	0	0	0	1	1	1	1	1	0	0	4
ICL|ME1|ME2|PGK|PPCK	1	0	0	0	0	1	1	1	1	1	0	0	4
ICL|ME1|ME2|PYK|GAPD	1	0	0	0	0	1	1	1	1	1	0	0	4
ICL|ME1|ME2|PYK|PGK	1	0	0	0	0	1	1	1	1	1	0	0	4
ICL|PYK|GAPD|MDH	1	0	0	0	0	1	1	1	1	1	0	0	4
ICL|PYK|PGK|MDH	1	0	0	0	0	1	1	1	1	1	0	0	4
ME1|ME2|GAPD|PPCK|MALS	1	0	0	0	0	1	1	1	1	1	0	0	4
ME1|ME2|GAPD|PPCK|SUCOAS	1	0	0	0	0	1	1	1	1	1	0	0	4
ME1|ME2|PGK|PPCK|MALS	1	0	0	0	0	1	1	1	1	1	0	0	4
ME1|ME2|PGK|PPCK|SUCOAS	1	0	0	0	0	1	1	1	1	1	0	0	4
ME1|ME2|PYK|GAPD|FUM	1	0	0	0	0	1	1	1	1	1	0	0	4
ME1|ME2|PYK|GAPD|MALS	1	0	0	0	0	1	1	1	1	1	0	0	4
ME1|ME2|PYK|GAPD|MDH	1	0	0	0	0	1	1	1	1	1	0	0	4
ME1|ME2|PYK|GAPD|PPCK	1	0	0	0	0	1	1	1	1	1	0	0	4
ME1|ME2|PYK|GAPD|SUCOAS	1	0	0	0	0	1	1	1	1	1	0	0	4
ME1|ME2|PYK|PGK|FUM	1	0	0	0	0	1	1	1	1	1	0	0	4
ME1|ME2|PYK|PGK|MALS	1	0	0	0	0	1	1	1	1	1	0	0	4
ME1|ME2|PYK|PGK|MDH	1	0	0	0	0	1	1	1	1	1	0	0	4
ME1|ME2|PYK|PGK|PPCK	1	0	0	0	0	1	1	1	1	1	0	0	4
ME1|ME2|PYK|PGK|SUCOAS	1	0	0	0	0	1	1	1	1	1	0	0	4
PYK|GAPD|FUM|MDH	1	0	0	0	0	1	1	1	1	1	0	0	4
PYK|GAPD|MALS|MDH	1	0	0	0	0	1	1	1	1	1	0	0	4
PYK|GAPD|MDH|GLUDy	1	0	0	0	0	1	1	1	1	1	0	0	4
PYK|PGK|FUM|MDH	1	0	0	0	0	1	1	1	1	1	0	0	4
PYK|PGK|MALS|MDH	1	0	0	0	0	1	1	1	1	1	0	0	4
PYK|PGK|MDH|GLUDy	1	0	0	0	0	1	1	1	1	1	0	0	4
SUCDi|ME1|ME2|PYK|GAPD	1	0	0	0	0	1	1	1	1	1	0	0	4
SUCDi|ME1|ME2|PYK|PGK	1	0	0	0	0	1	1	1	1	1	0	0	4
SUCDi|PYK|GAPD|MDH	1	0	0	0	0	1	1	1	1	1	0	0	4
SUCDi|PYK|PGK|MDH	1	0	0	0	0	1	1	1	1	1	0	0	4
AKGDH|ICL|ME1|ME2|GAPD|PPCK	1	0	0	0	0	1	1	1	1	1	0	0	5
AKGDH|ICL|ME1|ME2|PGK|PPCK	1	0	0	0	0	1	1	1	1	1	0	0	5
AKGDH|ICL|ME1|ME2|PYK|GAPD	1	0	0	0	0	1	1	1	1	1	0	0	5
AKGDH|ICL|ME1|ME2|PYK|PGK	1	0	0	0	0	1	1	1	1	1	0	0	5
AKGDH|ICL|PYK|GAPD|MDH	1	0	0	0	0	1	1	1	1	1	0	0	5
AKGDH|ICL|PYK|PGK|MDH	1	0	0	0	0	1	1	1	1	1	0	0	5
AKGDH|ME1|ME2|GAPD|PPCK|MALS	1	0	0	0	0	1	1	1	1	1	0	0	5
AKGDH|ME1|ME2|PGK|PPCK|MALS	1	0	0	0	0	1	1	1	1	1	0	0	5
AKGDH|ME1|ME2|PYK|GAPD|MALS	1	0	0	0	0	1	1	1	1	1	0	0	5
AKGDH|ME1|ME2|PYK|GAPD|PPCK	1	0	0	0	0	1	1	1	1	1	0	0	5
AKGDH|ME1|ME2|PYK|PGK|MALS	1	0	0	0	0	1	1	1	1	1	0	0	5
AKGDH|ME1|ME2|PYK|PGK|PPCK	1	0	0	0	0	1	1	1	1	1	0	0	5
AKGDH|PYK|GAPD|MALS|MDH	1	0	0	0	0	1	1	1	1	1	0	0	5
AKGDH|PYK|PGK|MALS|MDH	1	0	0	0	0	1	1	1	1	1	0	0	5
FBP|AKGDH|ME1|ME2|GAPD|PPCK	1	0	0	0	0	1	1	1	1	1	0	0.4	5
FBP|AKGDH|ME1|ME2|PGK|PPCK	1	0	0	0	0	1	1	1	1	1	0	0.4	5
FBP|AKGDH|ME1|ME2|PYK|GAPD	1	0	0	0	0	1	1	1	1	1	0	0.4	5
FBP|AKGDH|ME1|ME2|PYK|PGK	1	0	0	0	0	1	1	1	1	1	0	0.4	5
FBP|ICL|ME1|ME2|GAPD|PPCK	1	0	0	0	0	1	1	1	1	1	0	0.4	5
FBP|ICL|ME1|ME2|PGK|PPCK	1	0	0	0	0	1	1	1	1	1	0	0.4	5
FBP|ICL|ME1|ME2|PYK|GAPD	1	0	0	0	0	1	1	1	1	1	0	0.4	5
FBP|ICL|ME1|ME2|PYK|PGK	1	0	0	0	0	1	1	1	1	1	0	0.4	5
FBP|ICL|PYK|GAPD|MDH	1	0	0	0	0	1	1	1	1	1	0	0.4	5
FBP|ICL|PYK|PGK|MDH	1	0	0	0	0	1	1	1	1	1	0	0.4	5
FBP|ME1|ME2|GAPD|PPCK|MALS	1	0	0	0	0	1	1	1	1	1	0	0.4	5
FBP|ME1|ME2|GAPD|PPCK|SUCOAS	1	0	0	0	0	1	1	1	1	1	0	0.4	5
FBP|ME1|ME2|PGK|PPCK|MALS	1	0	0	0	0	1	1	1	1	1	0	0.4	5
FBP|ME1|ME2|PGK|PPCK|SUCOAS	1	0	0	0	0	1	1	1	1	1	0	0.4	5
FBP|ME1|ME2|PYK|GAPD|FUM	1	0	0	0	0	1	1	1	1	1	0	0.4	5
FBP|ME1|ME2|PYK|GAPD|MALS	1	0	0	0	0	1	1	1	1	1	0	0.4	5
FBP|ME1|ME2|PYK|GAPD|MDH	1	0	0	0	0	1	1	1	1	1	0	0.4	5
FBP|ME1|ME2|PYK|GAPD|PPCK	1	0	0	0	0	1	1	1	1	1	0	0.4	5
FBP|ME1|ME2|PYK|GAPD|SUCOAS	1	0	0	0	0	1	1	1	1	1	0	0.4	5
FBP|ME1|ME2|PYK|PGK|FUM	1	0	0	0	0	1	1	1	1	1	0	0.4	5
FBP|ME1|ME2|PYK|PGK|MALS	1	0	0	0	0	1	1	1	1	1	0	0.4	5
FBP|ME1|ME2|PYK|PGK|MDH	1	0	0	0	0	1	1	1	1	1	0	0.4	5
FBP|ME1|ME2|PYK|PGK|PPCK	1	0	0	0	0	1	1	1	1	1	0	0.4	5
FBP|ME1|ME2|PYK|PGK|SUCOAS	1	0	0	0	0	1	1	1	1	1	0	0.4	5
FBP|PYK|GAPD|FUM|MDH	1	0	0	0	0	1	1	1	1	1	0	0.4	5
FBP|PYK|GAPD|MALS|MDH	1	0	0	0	0	1	1	1	1	1	0	0.4	5
FBP|PYK|GAPD|MDH|GLUDy	1	0	0	0	0	1	1	1	1	1	0	0.4	5
FBP|PYK|PGK|FUM|MDH	1	0	0	0	0	1	1	1	1	1	0	0.4	5
FBP|PYK|PGK|MALS|MDH	1	0	0	0	0	1	1	1	1	1	0	0.4	5
FBP|PYK|PGK|MDH|GLUDy	1	0	0	0	0	1	1	1	1	1	0	0.4	5
FBP|SUCDi|ME1|ME2|PYK|GAPD	1	0	0	0	0	1	1	1	1	1	0	0.4	5
FBP|SUCDi|ME1|ME2|PYK|PGK	1	0	0	0	0	1	1	1	1	1	0	0.4	5
FBP|SUCDi|PYK|GAPD|MDH	1	0	0	0	0	1	1	1	1	1	0	0.4	5
FBP|SUCDi|PYK|PGK|MDH	1	0	0	0	0	1	1	1	1	1	0	0.4	5
ICL|ME1|ME2|GAPD|PPCK|SUCOAS	1	0	0	0	0	1	1	1	1	1	0	0	5
ICL|ME1|ME2|PGK|PPCK|SUCOAS	1	0	0	0	0	1	1	1	1	1	0	0	5
ICL|ME1|ME2|PYK|GAPD|PPCK	1	0	0	0	0	1	1	1	1	1	0	0	5
ICL|ME1|ME2|PYK|GAPD|SUCOAS	1	0	0	0	0	1	1	1	1	1	0	0	5
ICL|ME1|ME2|PYK|PGK|PPCK	1	0	0	0	0	1	1	1	1	1	0	0	5
ICL|ME1|ME2|PYK|PGK|SUCOAS	1	0	0	0	0	1	1	1	1	1	0	0	5
ICL|PYK|GAPD|MDH|GLUDy	1	0	0	0	0	1	1	1	1	1	0	0	5
ICL|PYK|GAPD|MDH|SUCOAS	1	0	0	0	0	1	1	1	1	1	0	0	5
ICL|PYK|PGK|MDH|GLUDy	1	0	0	0	0	1	1	1	1	1	0	0	5
ICL|PYK|PGK|MDH|SUCOAS	1	0	0	0	0	1	1	1	1	1	0	0	5
ME1|ME2|GAPD|PPCK|MALS|SUCOAS	1	0	0	0	0	1	1	1	1	1	0	0	5
ME1|ME2|PGK|PPCK|MALS|SUCOAS	1	0	0	0	0	1	1	1	1	1	0	0	5
ME1|ME2|PYK|GAPD|MALS|SUCOAS	1	0	0	0	0	1	1	1	1	1	0	0	5
ME1|ME2|PYK|GAPD|PPCK|MALS	1	0	0	0	0	1	1	1	1	1	0	0	5
ME1|ME2|PYK|GAPD|PPCK|SUCOAS	1	0	0	0	0	1	1	1	1	1	0	0	5
ME1|ME2|PYK|PGK|MALS|SUCOAS	1	0	0	0	0	1	1	1	1	1	0	0	5
ME1|ME2|PYK|PGK|PPCK|MALS	1	0	0	0	0	1	1	1	1	1	0	0	5
ME1|ME2|PYK|PGK|PPCK|SUCOAS	1	0	0	0	0	1	1	1	1	1	0	0	5
PYK|GAPD|MALS|MDH|GLUDy	1	0	0	0	0	1	1	1	1	1	0	0	5
PYK|GAPD|MALS|MDH|SUCOAS	1	0	0	0	0	1	1	1	1	1	0	0	5
PYK|PGK|MALS|MDH|GLUDy	1	0	0	0	0	1	1	1	1	1	0	0	5
PYK|PGK|MALS|MDH|SUCOAS	1	0	0	0	0	1	1	1	1	1	0	0	5
ENO	1	0	0	0	0	0	1	1	1	1	0	0	1
PGM	1	0	0	0	0	1	1	1	1	1	0	0	1
ENO|FUM	1	0	0	0	0	0	1	1	1	1	0	0	2
ENO|GLUDy	1	0	0	0	0	0	1	1	1	1	0	0	2
ENO|MALS	1	0	0	0	0	0	1	1	1	1	0	0	2
FBP|ENO	1	0	0	0	0	0.4	1	1	1	1	0	0.4	2
FBP|PGM	1	0	0	0	0	1	1	1	1	1	0	0.4	2
ICL|ENO	1	0	0	0	0	0	1	1	1	1	0	0	2
ICL|PGM	1	0	0	0	0	1	1	1	1	1	0	0	2
PGM|ENO	1	0	0	0	0	1	1	1	1	1	0	0	2
PGM|FUM	1	0	0	0	0	1	1	1	1	1	0	0	2
PGM|GLUDy	1	0	0	0	0	1	1	1	1	1	0	0	2
PGM|MALS	1	0	0	0	0	1	1	1	1	1	0	0	2
SUCDi|ENO	1	0	0	0	0	0	1	1	1	1	0	0	2
SUCDi|PGM	1	0	0	0	0	1	1	1	1	1	0	0	2
AKGDH|ENO|MALS	1	0	0	0	0	0	1	1	1	1	0	0	3
AKGDH|ICL|ENO	1	0	0	0	0	0	1	1	1	1	0	0	3
AKGDH|ICL|PGM	1	0	0	0	0	1	1	1	1	1	0	0	3
AKGDH|PGM|MALS	1	0	0	0	0	1	1	1	1	1	0	0	3
ENO|MALS|GLUDy	1	0	0	0	0	0	1	1	1	1	0	0	3
ENO|MALS|SUCOAS	1	0	0	0	0	0	1	1	1	1	0	0	3
FBP|ENO|FUM	1	0	0	0	0	0.4	1	1	1	1	0	0.4	3
FBP|ENO|GLUDy	1	0	0	0	0	0.4	1	1	1	1	0	0.4	3
FBP|ENO|MALS	1	0	0	0	0	0.4	1	1	1	1	0	0.4	3
FBP|ICL|ENO	1	0	0	0	0	0.4	1	1	1	1	0	0.4	3
FBP|ICL|PGM	1	0	0	0	0	1	1	1	1	1	0	0.4	3
FBP|PGM|ENO	1	0	0	0	0	1	1	1	1	1	0	0.4	3
FBP|PGM|FUM	1	0	0	0	0	1	1	1	1	1	0	0.4	3
FBP|PGM|GLUDy	1	0	0	0	0	1	1	1	1	1	0	0.4	3
FBP|PGM|MALS	1	0	0	0	0	1	1	1	1	1	0	0.4	3
FBP|SUCDi|ENO	1	0	0	0	0	0.4	1	1	1	1	0	0.4	3
FBP|SUCDi|PGM	1	0	0	0	0	1	1	1	1	1	0	0.4	3
ICL|ENO|GLUDy	1	0	0	0	0	0	1	1	1	1	0	0	3
ICL|ENO|SUCOAS	1	0	0	0	0	0	1	1	1	1	0	0	3
ICL|PGM|ENO	1	0	0	0	0	1	1	1	1	1	0	0	3
ICL|PGM|GLUDy	1	0	0	0	0	1	1	1	1	1	0	0	3
ICL|PGM|SUCOAS	1	0	0	0	0	1	1	1	1	1	0	0	3
ME1|ME2|ENO|MDH	1	0	0	0	0	0	1	1	1	1	0	0	3
ME1|ME2|ENO|PPCK	1	0	0	0	0	0	1	1	1	1	0	0	3
ME1|ME2|PGM|MDH	1	0	0	0	0	1	1	1	1	1	0	0	3
ME1|ME2|PGM|PPCK	1	0	0	0	0	1	1	1	1	1	0	0	3
ME1|ME2|PYK|ENO	1	0	0	0	0	0	1	1	1	1	0	0	3
ME1|ME2|PYK|PGM	1	0	0	0	0	1	1	1	1	1	0	0	3
PGM|ENO|FUM	1	0	0	0	0	1	1	1	1	1	0	0	3
PGM|ENO|GLUDy	1	0	0	0	0	1	1	1	1	1	0	0	3
PGM|ENO|MALS	1	0	0	0	0	1	1	1	1	1	0	0	3
PGM|MALS|GLUDy	1	0	0	0	0	1	1	1	1	1	0	0	3
PGM|MALS|SUCOAS	1	0	0	0	0	1	1	1	1	1	0	0	3
PYK|PGM|MDH	1	0	0	0	0	1	1	1	1	1	0	0	3
SUCDi|PGM|ENO	1	0	0	0	0	1	1	1	1	1	0	0	3
AKGDH|ICL|PGM|ENO	1	0	0	0	0	1	1	1	1	1	0	0	4
AKGDH|ME1|ME2|ENO|PPCK	1	0	0	0	0	0	1	1	1	1	0	0	4
AKGDH|ME1|ME2|PGM|PPCK	1	0	0	0	0	1	1	1	1	1	0	0	4
AKGDH|ME1|ME2|PYK|ENO	1	0	0	0	0	0	1	1	1	1	0	0	4
AKGDH|ME1|ME2|PYK|PGM	1	0	0	0	0	1	1	1	1	1	0	0	4
AKGDH|PGM|ENO|MALS	1	0	0	0	0	1	1	1	1	1	0	0	4
FBP|AKGDH|ENO|MALS	1	0	0	0	0	0.4	1	1	1	1	0	0.4	4
FBP|AKGDH|ICL|ENO	1	0	0	0	0	0.4	1	1	1	1	0	0.4	4
FBP|AKGDH|ICL|PGM	1	0	0	0	0	1	1	1	1	1	0	0.4	4
FBP|AKGDH|PGM|MALS	1	0	0	0	0	1	1	1	1	1	0	0.4	4
FBP|ENO|MALS|GLUDy	1	0	0	0	0	0.4	1	1	1	1	0	0.4	4
FBP|ENO|MALS|SUCOAS	1	0	0	0	0	0.4	1	1	1	1	0	0.4	4
FBP|ICL|ENO|GLUDy	1	0	0	0	0	0.4	1	1	1	1	0	0.4	4
FBP|ICL|ENO|SUCOAS	1	0	0	0	0	0.4	1	1	1	1	0	0.4	4
FBP|ICL|PGM|ENO	1	0	0	0	0	1	1	1	1	1	0	0.4	4
FBP|ICL|PGM|GLUDy	1	0	0	0	0	1	1	1	1	1	0	0.4	4
FBP|ICL|PGM|SUCOAS	1	0	0	0	0	1	1	1	1	1	0	0.4	4
FBP|ME1|ME2|ENO|MDH	1	0	0	0	0	0.4	1	1	1	1	0	0.4	4
FBP|ME1|ME2|ENO|PPCK	1	0	0	0	0	0.4	1	1	1	1	0	0.4	4
FBP|ME1|ME2|PGM|MDH	1	0	0	0	0	1	1	1	1	1	0	0.4	4
FBP|ME1|ME2|PGM|PPCK	1	0	0	0	0	1	1	1	1	1	0	0.4	4
FBP|ME1|ME2|PYK|ENO	1	0	0	0	0	0.4	1	1	1	1	0	0.4	4
FBP|ME1|ME2|PYK|PGM	1	0	0	0	0	1	1	1	1	1	0	0.4	4
FBP|PGM|ENO|FUM	1	0	0	0	0	1	1	1	1	1	0	0.4	4
FBP|PGM|ENO|GLUDy	1	0	0	0	0	1	1	1	1	1	0	0.4	4
FBP|PGM|ENO|MALS	1	0	0	0	0	1	1	1	1	1	0	0.4	4
FBP|PGM|MALS|GLUDy	1	0	0	0	0	1	1	1	1	1	0	0.4	4
FBP|PGM|MALS|SUCOAS	1	0	0	0	0	1	1	1	1	1	0	0.4	4
FBP|PYK|PGM|MDH	1	0	0	0	0	1	1	1	1	1	0	0.4	4
FBP|SUCDi|PGM|ENO	1	0	0	0	0	1	1	1	1	1	0	0.4	4
ICL|ME1|ME2|ENO|PPCK	1	0	0	0	0	0	1	1	1	1	0	0	4
ICL|ME1|ME2|PGM|PPCK	1	0	0	0	0	1	1	1	1	1	0	0	4
ICL|ME1|ME2|PYK|ENO	1	0	0	0	0	0	1	1	1	1	0	0	4
ICL|ME1|ME2|PYK|PGM	1	0	0	0	0	1	1	1	1	1	0	0	4
ICL|PGM|ENO|GLUDy	1	0	0	0	0	1	1	1	1	1	0	0	4
ICL|PGM|ENO|SUCOAS	1	0	0	0	0	1	1	1	1	1	0	0	4
ICL|PYK|PGM|MDH	1	0	0	0	0	1	1	1	1	1	0	0	4
ME1|ME2|ENO|PPCK|MALS	1	0	0	0	0	0	1	1	1	1	0	0	4
ME1|ME2|ENO|PPCK|SUCOAS	1	0	0	0	0	0	1	1	1	1	0	0	4
ME1|ME2|PGM|ENO|MDH	1	0	0	0	0	1	1	1	1	1	0	0	4
ME1|ME2|PGM|ENO|PPCK	1	0	0	0	0	1	1	1	1	1	0	0	4
ME1|ME2|PGM|PPCK|MALS	1	0	0	0	0	1	1	1	1	1	0	0	4
ME1|ME2|PGM|PPCK|SUCOAS	1	0	0	0	0	1	1	1	1	1	0	0	4
ME1|ME2|PYK|ENO|MALS	1	0	0	0	0	0	1	1	1	1	0	0	4
ME1|ME2|PYK|ENO|SUCOAS	1	0	0	0	0	0	1	1	1	1	0	0	4
ME1|ME2|PYK|PGM|ENO	1	0	0	0	0	1	1	1	1	1	0	0	4
ME1|ME2|PYK|PGM|FUM	1	0	0	0	0	1	1	1	1	1	0	0	4
ME1|ME2|PYK|PGM|MALS	1	0	0	0	0	1	1	1	1	1	0	0	4
ME1|ME2|PYK|PGM|MDH	1	0	0	0	0	1	1	1	1	1	0	0	4
ME1|ME2|PYK|PGM|PPCK	1	0	0	0	0	1	1	1	1	1	0	0	4
ME1|ME2|PYK|PGM|SUCOAS	1	0	0	0	0	1	1	1	1	1	0	0	4
PGM|ENO|MALS|GLUDy	1	0	0	0	0	1	1	1	1	1	0	0	4
PGM|ENO|MALS|SUCOAS	1	0	0	0	0	1	1	1	1	1	0	0	4
PYK|PGM|FUM|MDH	1	0	0	0	0	1	1	1	1	1	0	0	4
PYK|PGM|MALS|MDH	1	0	0	0	0	1	1	1	1	1	0	0	4
PYK|PGM|MDH|GLUDy	1	0	0	0	0	1	1	1	1	1	0	0	4
SUCDi|ME1|ME2|PYK|PGM	1	0	0	0	0	1	1	1	1	1	0	0	4
SUCDi|PYK|PGM|MDH	1	0	0	0	0	1	1	1	1	1	0	0	4
AKGDH|ICL|ME1|ME2|ENO|PPCK	1	0	0	0	0	0	1	1	1	1	0	0	5
AKGDH|ICL|ME1|ME2|PGM|PPCK	1	0	0	0	0	1	1	1	1	1	0	0	5
AKGDH|ICL|ME1|ME2|PYK|ENO	1	0	0	0	0	0	1	1	1	1	0	0	5
AKGDH|ICL|ME1|ME2|PYK|PGM	1	0	0	0	0	1	1	1	1	1	0	0	5
AKGDH|ICL|PYK|PGM|MDH	1	0	0	0	0	1	1	1	1	1	0	0	5
AKGDH|ME1|ME2|ENO|PPCK|MALS	1	0	0	0	0	0	1	1	1	1	0	0	5
AKGDH|ME1|ME2|PGM|ENO|PPCK	1	0	0	0	0	1	1	1	1	1	0	0	5
AKGDH|ME1|ME2|PGM|PPCK|MALS	1	0	0	0	0	1	1	1	1	1	0	0	5
AKGDH|ME1|ME2|PYK|ENO|MALS	1	0	0	0	0	0	1	1	1	1	0	0	5
AKGDH|ME1|ME2|PYK|PGM|ENO	1	0	0	0	0	1	1	1	1	1	0	0	5
AKGDH|ME1|ME2|PYK|PGM|MALS	1	0	0	0	0	1	1	1	1	1	0	0	5
AKGDH|ME1|ME2|PYK|PGM|PPCK	1	0	0	0	0	1	1	1	1	1	0	0	5
AKGDH|PYK|PGM|MALS|MDH	1	0	0	0	0	1	1	1	1	1	0	0	5
FBP|AKGDH|ICL|PGM|ENO	1	0	0	0	0	1	1	1	1	1	0	0.4	5
FBP|AKGDH|ME1|ME2|ENO|PPCK	1	0	0	0	0	0.4	1	1	1	1	0	0.4	5
FBP|AKGDH|ME1|ME2|PGM|PPCK	1	0	0	0	0	1	1	1	1	1	0	0.4	5
FBP|AKGDH|ME1|ME2|PYK|ENO	1	0	0	0	0	0.4	1	1	1	1	0	0.4	5
FBP|AKGDH|ME1|ME2|PYK|PGM	1	0	0	0	0	1	1	1	1	1	0	0.4	5
FBP|AKGDH|PGM|ENO|MALS	1	0	0	0	0	1	1	1	1	1	0	0.4	5
FBP|ICL|ME1|ME2|ENO|PPCK	1	0	0	0	0	0.4	1	1	1	1	0	0.4	5
FBP|ICL|ME1|ME2|PGM|PPCK	1	0	0	0	0	1	1	1	1	1	0	0.4	5
FBP|ICL|ME1|ME2|PYK|ENO	1	0	0	0	0	0.4	1	1	1	1	0	0.4	5
FBP|ICL|ME1|ME2|PYK|PGM	1	0	0	0	0	1	1	1	1	1	0	0.4	5
FBP|ICL|PGM|ENO|GLUDy	1	0	0	0	0	1	1	1	1	1	0	0.4	5
FBP|ICL|PGM|ENO|SUCOAS	1	0	0	0	0	1	1	1	1	1	0	0.4	5
FBP|ICL|PYK|PGM|MDH	1	0	0	0	0	1	1	1	1	1	0	0.4	5
FBP|ME1|ME2|ENO|PPCK|MALS	1	0	0	0	0	0.4	1	1	1	1	0	0.4	5
FBP|ME1|ME2|ENO|PPCK|SUCOAS	1	0	0	0	0	0.4	1	1	1	1	0	0.4	5
FBP|ME1|ME2|PGM|ENO|MDH	1	0	0	0	0	1	1	1	1	1	0	0.4	5
FBP|ME1|ME2|PGM|ENO|PPCK	1	0	0	0	0	1	1	1	1	1	0	0.4	5
FBP|ME1|ME2|PGM|PPCK|MALS	1	0	0	0	0	1	1	1	1	1	0	0.4	5
FBP|ME1|ME2|PGM|PPCK|SUCOAS	1	0	0	0	0	1	1	1	1	1	0	0.4	5
FBP|ME1|ME2|PYK|ENO|MALS	1	0	0	0	0	0.4	1	1	1	1	0	0.4	5
FBP|ME1|ME2|PYK|ENO|SUCOAS	1	0	0	0	0	0.4	1	1	1	1	0	0.4	5
FBP|ME1|ME2|PYK|PGM|ENO	1	0	0	0	0	1	1	1	1	1	0	0.4	5
FBP|ME1|ME2|PYK|PGM|FUM	1	0	0	0	0	1	1	1	1	1	0	0.4	5
FBP|ME1|ME2|PYK|PGM|MALS	1	0	0	0	0	1	1	1	1	1	0	0.4	5
FBP|ME1|ME2|PYK|PGM|MDH	1	0	0	0	0	1	1	1	1	1	0	0.4	5
FBP|ME1|ME2|PYK|PGM|PPCK	1	0	0	0	0	1	1	1	1	1	0	0.4	5
FBP|ME1|ME2|PYK|PGM|SUCOAS	1	0	0	0	0	1	1	1	1	1	0	0.4	5
FBP|PGM|ENO|MALS|GLUDy	1	0	0	0	0	1	1	1	1	1	0	0.4	5
FBP|PGM|ENO|MALS|SUCOAS	1	0	0	0	0	1	1	1	1	1	0	0.4	5
FBP|PYK|PGM|FUM|MDH	1	0	0	0	0	1	1	1	1	1	0	0.4	5
FBP|PYK|PGM|MALS|MDH	1	0	0	0	0	1	1	1	1	1	0	0.4	5
FBP|PYK|PGM|MDH|GLUDy	1	0	0	0	0	1	1	1	1	1	0	0.4	5
FBP|SUCDi|ME1|ME2|PYK|PGM	1	0	0	0	0	1	1	1	1	1	0	0.4	5
FBP|SUCDi|PYK|PGM|MDH	1	0	0	0	0	1	1	1	1	1	0	0.4	5
ICL|ME1|ME2|ENO|PPCK|SUCOAS	1	0	0	0	0	0	1	1	1	1	0	0	5
ICL|ME1|ME2|PGM|ENO|PPCK	1	0	0	0	0	1	1	1	1	1	0	0	5
ICL|ME1|ME2|PGM|PPCK|SUCOAS	1	0	0	0	0	1	1	1	1	1	0	0	5
ICL|ME1|ME2|PYK|ENO|SUCOAS	1	0	0	0	0	0	1	1	1	1	0	0	5
ICL|ME1|ME2|PYK|PGM|ENO	1	0	0	0	0	1	1	1	1	1	0	0	5
ICL|ME1|ME2|PYK|PGM|PPCK	1	0	0	0	0	1	1	1	1	1	0	0	5
ICL|ME1|ME2|PYK|PGM|SUCOAS	1	0	0	0	0	1	1	1	1	1	0	0	5
ICL|PYK|PGM|MDH|GLUDy	1	0	0	0	0	1	1	1	1	1	0	0	5
ICL|PYK|PGM|MDH|SUCOAS	1	0	0	0	0	1	1	1	1	1	0	0	5
ME1|ME2|ENO|PPCK|MALS|SUCOAS	1	0	0	0	0	0	1	1	1	1	0	0	5
ME1|ME2|PGM|ENO|PPCK|MALS	1	0	0	0	0	1	1	1	1	1	0	0	5
ME1|ME2|PGM|ENO|PPCK|SUCOAS	1	0	0	0	0	1	1	1	1	1	0	0	5
ME1|ME2|PGM|PPCK|MALS|SUCOAS	1	0	0	0	0	1	1	1	1	1	0	0	5
ME1|ME2|PYK|ENO|MALS|SUCOAS	1	0	0	0	0	0	1	1	1	1	0	0	5
ME1|ME2|PYK|PGM|ENO|MALS	1	0	0	0	0	1	1	1	1	1	0	0	5
ME1|ME2|PYK|PGM|ENO|SUCOAS	1	0	0	0	0	1	1	1	1	1	0	0	5
ME1|ME2|PYK|PGM|MALS|SUCOAS	1	0	0	0	0	1	1	1	1	1	0	0	5
ME1|ME2|PYK|PGM|PPCK|MALS	1	0	0	0	0	1	1	1	1	1	0	0	5
ME1|ME2|PYK|PGM|PPCK|SUCOAS	1	0	0	0	0	1	1	1	1	1	0	0	5
PYK|PGM|MALS|MDH|GLUDy	1	0	0	0	0	1	1	1	1	1	0	0	5
PYK|PGM|MALS|MDH|SUCOAS	1	0	0	0	0	1	1	1	1	1	0	0	5
PPS|PPCK	1	0	0	0	0	0	1	1	1	1	0	0	2
ICL|PPS|PPCK	1	0	0	0	0	0	1	1	1	1	0	0	3
ME1|ME2|PPS|PPCK	1	0	0	0	0	0	1	1	1	1	0	0	3
PPS|PPCK|GLUDy	1	0	0	0	0	0	1	1	1	1	0	0	3
PPS|PPCK|MALS	1	0	0	0	0	0	1	1	1	1	0	0	3
AKGDH|ICL|PPS|PPCK	1	0	0	0	0	0	1	1	1	1	0	0	4
AKGDH|ME1|ME2|PPS|PPCK	1	0	0	0	0	0	1	1	1	1	0	0	4
AKGDH|PPS|PPCK|MALS	1	0	0	0	0	0	1	1	1	1	0	0	4
EDD|EDA|GND|PPS|PPCK	1	1	0	0	0	0	1	1	1	1	0	0	4
ICL|PPS|PPCK|GLUDy	1	0	0	0	0	0	1	1	1	1	0	0	4
ICL|PPS|PPCK|SUCOAS	1	0	0	0	0	0	1	1	1	1	0	0	4
ME1|ME2|PPS|PPCK|FRMA	1	0	0	0	0	0	1	1	1	1	0	0	4
ME1|ME2|PPS|PPCK|SUCOAS	1	0	0	0	0	0	1	1	1	1	0	0	4
PPS|PPCK|MALS|GLUDy	1	0	0	0	0	0	1	1	1	1	0	0	4
PPS|PPCK|MALS|SUCOAS	1	0	0	0	0	0	1	1	1	1	0	0	4
AKGDH|ICL|PPS|PPCK|FRMA	1	0	0	0	0	0	1	1	1	1	0	0	5
AKGDH|ME1|ME2|PPS|PPCK|FRMA	1	0	0	0	0	0	1	1	1	1	0	0	5
AKGDH|PPS|PPCK|MALS|FRMA	1	0	0	0	0	0	1	1	1	1	0	0	5
EDD|EDA|GND|PPS|PPCK|GLUDy	1	1	0	0	0	0	1	1	1	1	0	0	5
EDD|EDA|GND|PPS|PPCK|MALS	1	1	0	0	0	0	1	1	1	1	0	0	5
EDD|EDA|ICL|GND|PPS|PPCK	1	1	0	0	0	0	1	1	1	1	0	0	5
EDD|EDA|ME1|ME2|GND|PPS|PPCK	1	1	0	0	0	0	1	1	1	1	0	0	5
FBP|ME1|ME2|PYK|PPS|PPCK	1	0	0	0	0	0.4	1	1	1	1	0	0.4	5
ICL|PPS|PPCK|SUCOAS|FRMA	1	0	0	0	0	0	1	1	1	1	0	0	5
ME1|ME2|GND|PPS|PPCK|FRMA	1	0	0	0	0	0	1	1	1	1	0	0	5
ME1|ME2|PGL|PPS|PPCK|FRMA	1	0	0	0	0	0	1	1	1	1	0	0	5
ME1|ME2|PPS|PPCK|SUCOAS|FRMA	1	0	0	0	0	0	1	1	1	1	0	0	5
ME1|ME2|PYK|PPS|PPCK|FRMA	1	0	0	0	0	0	1	1	1	1	0	0	5
PPS|PPCK|MALS|SUCOAS|FRMA	1	0	0	0	0	0	1	1	1	1	0	0	5
ME1|ME2|PYK|NADTRHD|FRMA	1	0	0	0	0	0.304	0.356	0	0	1	0	0	4
ICL|ME1|ME2|PYK|NADTRHD|FRMA	1	0	0	0	0	0.304	1	0	0	1	0	0	5
ME1|ME2|PYK|MALS|NADTRHD|FRMA	1	0	0	0	0	0.304	1	0	0	1	0	0	5
PPS|MDH	1	0	0	0	0	0	1	1	1	1	0	0	2
ICL|PPS|MDH	1	0	0	0	0	0	1	1	1	1	0	0	3
PPS|MALS|MDH	1	0	0	0	0	0	1	1	1	1	0	0	3
PPS|MDH|FRMA	1	0	0	0	0	0	1	1	1	1	0	0	3
AKGDH|PPS|MDH|FRMA	1	0	0	0	0	0	1	1	1	1	0	0	4
EDD|EDA|GND|PPS|MDH	1	1	0	0	0	0	1	1	1	1	0	0	4
FBP|PYK|PPS|MDH	1	0	0	0	0	0.4	1	1	1	1	0	0.4	4
GND|PPS|MDH|FRMA	1	0	0	0	0	0	1	1	1	1	0	0	4
ICL|PPS|MDH|FRMA	1	0	0	0	0	0	1	1	1	1	0	0	4
PGL|PPS|MDH|FRMA	1	0	0	0	0	0	1	1	1	1	0	0	4
PPS|MALS|MDH|FRMA	1	0	0	0	0	0	1	1	1	1	0	0	4
PPS|MDH|SUCOAS|FRMA	1	0	0	0	0	0	1	1	1	1	0	0	4
AKGDH|GND|PPS|MDH|FRMA	1	0	0	0	0	0	1	1	1	1	0	0	5
AKGDH|PGL|PPS|MDH|FRMA	1	0	0	0	0	0	1	1	1	1	0	0	5
AKGDH|PPS|MDH|NADTRHD|FRMA	1	0	0	0	0	0	1	1	1	1	0	0	5
EDD|EDA|GND|PPS|MALS|MDH	1	1	0	0	0	0	1	1	1	1	0	0	5
EDD|EDA|GND|PPS|MDH|FRMA	1	1	0	0	0	0	1	1	1	1	0	0	5
EDD|EDA|ICL|GND|PPS|MDH	1	1	0	0	0	0	1	1	1	1	0	0	5
FBP|ICL|PYK|PPS|MDH	1	0	0	0	0	0.4	1	1	1	1	0	0.4	5
FBP|PYK|PPS|MALS|MDH	1	0	0	0	0	0.4	1	1	1	1	0	0.4	5
FBP|PYK|PPS|MDH|FRMA	1	0	0	0	0	0.4	1	1	1	1	0	0.4	5
GND|PPS|MDH|SUCOAS|FRMA	1	0	0	0	0	0	1	1	1	1	0	0	5
PGL|PPS|MDH|SUCOAS|FRMA	1	0	0	0	0	0	1	1	1	1	0	0	5
PPS|MDH|SUCOAS|NADTRHD|FRMA	1	0	0	0	0	0	1	1	1	1	0	0	5
ME1|ME2|PPCK	1	0	0	0	0	0	1	0	1	1	0	0	2
AKGDH|ME1|ME2|PPCK	1	0	0	0	0	0	1	0	1	1	0	0	3
ME1|ME2|PPCK|FRMA	1	0	0	0	0	0	1	0	1	1	0	0	3
ME1|ME2|PPCK|SUCOAS	1	0	0	0	0	0	1	0	1	1	0	0	3
AKGDH|ME1|ME2|PPCK|FRMA	1	0	0	0	0	0	1	0	1	1	0	0	4
EDD|EDA|ME1|ME2|GND|PPCK	1	1	0	0	0	0	1	0	1	1	0	0	4
ME1|ME2|GND|PPCK|FRMA	1	0	0	0	0	0	1	0	1	1	0	0	4
ME1|ME2|PGL|PPCK|FRMA	1	0	0	0	0	0	1	0	1	1	0	0	4
ME1|ME2|PPCK|SUCOAS|FRMA	1	0	0	0	0	0	1	0	1	1	0	0	4
ME1|ME2|PYK|PPCK|FRMA	1	0	0	0	0	0	1	0	1	1	0	0	4
AKGDH|ME1|ME2|GND|PPCK|FRMA	1	0	0	0	0	0	1	0	1	1	0	0	5
AKGDH|ME1|ME2|PGL|PPCK|FRMA	1	0	0	0	0	0	1	0	1	1	0	0	5
AKGDH|ME1|ME2|PYK|PPCK|FRMA	1	0	0	0	0	0	1	0	1	1	0	0	5
EDD|EDA|AKGDH|ME1|ME2|GND|PPCK	1	1	0	0	0	0	1	0	1	1	0	0	5
EDD|EDA|ME1|ME2|GND|PPCK|FRMA	1	1	0	0	0	0	1	0	1	1	0	0	5
EDD|EDA|ME1|ME2|GND|PPCK|SUCOAS	1	1	0	0	0	0	1	0	1	1	0	0	5
ME1|ME2|GND|PPCK|SUCOAS|FRMA	1	0	0	0	0	0	1	0	1	1	0	0	5
ME1|ME2|PGL|PPCK|SUCOAS|FRMA	1	0	0	0	0	0	1	0	1	1	0	0	5
ME1|ME2|PYK|GND|PPCK|FRMA	1	0	0	0	0	0	1	0	1	1	0	0	5
ME1|ME2|PYK|PPCK|NADTRHD|FRMA	1	0	0	0	0	0.304	1	0	1	1	0	0	5
ME1|ME2|PYK|PPCK|SUCOAS|FRMA	1	0	0	0	0	0	1	0	1	1	0	0	5
ICL|PPS	1	0	0	0	0	0	1	1	0	0	0	0	2
PPS|FUM	1	0	0	0	0	0	1	1	1	1	0	0	2
PPS|MALS	1	0	0	0	0	0	1	1	0	0	0	0	2
SUCDi|PPS	1	0	0	0	0	0	1	1	1	1	0	0	2
AKGDH|ICL|PPS	1	0	0	0	0	0	1	1	0	1	0	0	3
AKGDH|PPS|MALS	1	0	0	0	0	0	1	1	0	1	0	0	3
ICL|PPS|GLUDy	1	0	0	0	0	0	1	1	0	1	0	0	3
ICL|PPS|SUCOAS	1	0	0	0	0	0	1	1	0	1	0	0	3
ME1|ME2|PPS|MDH	1	0	0	0	0	0	1	1	1	1	0	0	3
PPS|FUM|FRMA	1	0	0	0	0	0	1	1	1	1	0	0	3
PPS|MALS|GLUDy	1	0	0	0	0	0	1	1	0	1	0	0	3
PPS|MALS|SUCOAS	1	0	0	0	0	0	1	1	0	1	0	0	3
PPS|MDH|GLUDy	1	0	0	0	0	0	1	1	1	1	0	0	3
SUCDi|PPS|FRMA	1	0	0	0	0	0	1	1	1	1	0	0	3
AKGDH|ICL|PPS|FRMA	1	0	0	0	0	0	1	1	0	1	0	0	4
AKGDH|ICL|PPS|MDH	1	0	0	0	0	0	1	1	1	1	0	0	4
AKGDH|PPS|MALS|FRMA	1	0	0	0	0	0	1	1	0	1	0	0	4
AKGDH|PPS|MALS|MDH	1	0	0	0	0	0	1	1	1	1	0	0	4
EDD|EDA|GND|PPS|FUM	1	1	0	0	0	0	1	1	1	1	0	0	4
EDD|EDA|GND|PPS|MALS	1	1	0	0	0	0	1	1	0	0	0	0	4
EDD|EDA|ICL|GND|PPS	1	1	0	0	0	0	1	1	0	0	0	0	4
EDD|EDA|SUCDi|GND|PPS	1	1	0	0	0	0	1	1	1	1	0	0	4
GND|PPS|FUM|FRMA	1	0	0	0	0	0	1	1	1	1	0	0	4
ICL|ME1|ME2|PPS|PPCK	1	0	0	0	0	0	1	1	1	1	0	0	4
ICL|PPS|MDH|GLUDy	1	0	0	0	0	0	1	1	1	1	0	0	4
ICL|PPS|MDH|SUCOAS	1	0	0	0	0	0	1	1	1	1	0	0	4
ICL|PPS|SUCOAS|FRMA	1	0	0	0	0	0	1	1	0	1	0	0	4
ME1|ME2|PPS|MDH|FRMA	1	0	0	0	0	0	1	1	1	1	0	0	4
ME1|ME2|PPS|PPCK|MALS	1	0	0	0	0	0	1	1	1	1	0	0	4
PGL|PPS|FUM|FRMA	1	0	0	0	0	0	1	1	1	1	0	0	4
PPS|MALS|MDH|GLUDy	1	0	0	0	0	0	1	1	1	1	0	0	4
PPS|MALS|MDH|SUCOAS	1	0	0	0	0	0	1	1	1	1	0	0	4
PPS|MALS|SUCOAS|FRMA	1	0	0	0	0	0	1	1	0	1	0	0	4
PYK|PPS|FUM|FRMA	1	0	0	0	0	0	1	1	1	1	0	0	4
SUCDi|GND|PPS|FRMA	1	0	0	0	0	0	1	1	1	1	0	0	4
SUCDi|PGL|PPS|FRMA	1	0	0	0	0	0	1	1	1	1	0	0	4
SUCDi|PYK|PPS|FRMA	1	0	0	0	0	0	1	1	1	1	0	0	4
AKGDH|GND|PPS|MALS|FRMA	1	0	0	0	0	0	1	1	0	1	0	0	5
AKGDH|ICL|GND|PPS|FRMA	1	0	0	0	0	0	1	1	0	1	0	0	5
AKGDH|ICL|ME1|ME2|PPS|PPCK	1	0	0	0	0	0	1	1	1	1	0	0	5
AKGDH|ICL|PGL|PPS|FRMA	1	0	0	0	0	0	1	1	0	1	0	0	5
AKGDH|ICL|PPS|MDH|FRMA	1	0	0	0	0	0	1	1	1	1	0	0	5
AKGDH|ICL|PYK|PPS|FRMA	1	0	0	0	0	0	1	1	0	1	0	0	5
AKGDH|ME1|ME2|PPS|PPCK|MALS	1	0	0	0	0	0	1	1	1	1	0	0	5
AKGDH|PGL|PPS|MALS|FRMA	1	0	0	0	0	0	1	1	0	1	0	0	5
AKGDH|PPS|MALS|MDH|FRMA	1	0	0	0	0	0	1	1	1	1	0	0	5
AKGDH|PYK|PPS|MALS|FRMA	1	0	0	0	0	0	1	1	0	1	0	0	5
EDD|EDA|AKGDH|GND|PPS|MALS	1	1	0	0	0	0	1	1	0	1	0	0	5
EDD|EDA|AKGDH|ICL|GND|PPS	1	1	0	0	0	0	1	1	0	1	0	0	5
EDD|EDA|GND|PPS|FUM|FRMA	1	1	0	0	0	0	1	1	1	1	0	0	5
EDD|EDA|GND|PPS|MALS|GLUDy	1	1	0	0	0	0	1	1	0	1	0	0	5
EDD|EDA|GND|PPS|MALS|SUCOAS	1	1	0	0	0	0	1	1	0	1	0	0	5
EDD|EDA|GND|PPS|MDH|GLUDy	1	1	0	0	0	0	1	1	1	1	0	0	5
EDD|EDA|ICL|GND|PPS|GLUDy	1	1	0	0	0	0	1	1	0	1	0	0	5
EDD|EDA|ICL|GND|PPS|SUCOAS	1	1	0	0	0	0	1	1	0	1	0	0	5
EDD|EDA|ME1|ME2|GND|PPS|MDH	1	1	0	0	0	0	1	1	1	1	0	0	5
EDD|EDA|SUCDi|GND|PPS|FRMA	1	1	0	0	0	0	1	1	1	1	0	0	5
FBP|ICL|ME1|ME2|PYK|PPS	1	0	0	0	0	0.4	1	1	0.4	0.4	0	0.4	5
FBP|ME1|ME2|PYK|PPS|FUM	1	0	0	0	0	0.4	1	1	1	1	0	0.4	5
FBP|ME1|ME2|PYK|PPS|MALS	1	0	0	0	0	0.4	1	1	0.4	0.4	0	0.4	5
FBP|ME1|ME2|PYK|PPS|MDH	1	0	0	0	0	0.4	1	1	1	1	0	0.4	5
FBP|PYK|PPS|FUM|MDH	1	0	0	0	0	0.4	1	1	1	1	0	0.4	5
FBP|PYK|PPS|MDH|GLUDy	1	0	0	0	0	0.4	1	1	1	1	0	0.4	5
FBP|SUCDi|ME1|ME2|PYK|PPS	1	0	0	0	0	0.4	1	1	1	1	0	0.4	5
FBP|SUCDi|PYK|PPS|MDH	1	0	0	0	0	0.4	1	1	1	1	0	0.4	5
GND|PPS|MALS|SUCOAS|FRMA	1	0	0	0	0	0	1	1	0	1	0	0	5
ICL|GND|PPS|SUCOAS|FRMA	1	0	0	0	0	0	1	1	0	1	0	0	5
ICL|ME1|ME2|PPS|PPCK|FRMA	1	0	0	0	0	0	1	1	1	1	0	0	5
ICL|ME1|ME2|PPS|PPCK|SUCOAS	1	0	0	0	0	0	1	1	1	1	0	0	5
ICL|PGL|PPS|SUCOAS|FRMA	1	0	0	0	0	0	1	1	0	1	0	0	5
ICL|PPS|MDH|SUCOAS|FRMA	1	0	0	0	0	0	1	1	1	1	0	0	5
ICL|PYK|PPS|SUCOAS|FRMA	1	0	0	0	0	0	1	1	0	1	0	0	5
ME1|ME2|GND|PPS|MDH|FRMA	1	0	0	0	0	0	1	1	1	1	0	0	5
ME1|ME2|PGL|PPS|MDH|FRMA	1	0	0	0	0	0	1	1	1	1	0	0	5
ME1|ME2|PPS|PPCK|MALS|FRMA	1	0	0	0	0	0	1	1	1	1	0	0	5
ME1|ME2|PPS|PPCK|MALS|SUCOAS	1	0	0	0	0	0	1	1	1	1	0	0	5
ME1|ME2|PYK|PPS|MDH|FRMA	1	0	0	0	0	0	1	1	1	1	0	0	5
PGL|PPS|MALS|SUCOAS|FRMA	1	0	0	0	0	0	1	1	0	1	0	0	5
PPS|MALS|MDH|SUCOAS|FRMA	1	0	0	0	0	0	1	1	1	1	0	0	5
PYK|GND|PPS|FUM|FRMA	1	0	0	0	0	0	1	1	1	1	0	0	5
PYK|PGL|PPS|FUM|FRMA	1	0	0	0	0	0	1	1	1	1	0	0	5
PYK|PPS|MALS|SUCOAS|FRMA	1	0	0	0	0	0	1	1	0	1	0	0	5
SUCDi|PYK|GND|PPS|FRMA	1	0	0	0	0	0	1	1	1	1	0	0	5
SUCDi|PYK|PGL|PPS|FRMA	1	0	0	0	0	0	1	1	1	1	0	0	5
PYK|FUM|MDH|NADTRHD|FRMA	1	0	0	0	0	0.304	1	0	1	1	0	0	5
SUCDi|PYK|MDH|NADTRHD|FRMA	1	0	0	0	0	0.304	1	0	1	1	0	0	5
GLUDy	1	0	0	0	0	0	0	0	0	1	0	0	1
ICL|GLUDy	1	0	0	0	0	0	1	0	0	1	0	0	2
MALS|GLUDy	1	0	0	0	0	0	1	0	0	1	0	0	2
EDD|EDA|GND|GLUDy	1	1	0	0	0	0	0	0	0	1	0	0	3
EDD|EDA|GND|MALS|GLUDy	1	1	0	0	0	0	1	0	0	1	0	0	4
EDD|EDA|ICL|GND|GLUDy	1	1	0	0	0	0	1	0	0	1	0	0	4
ME1|ME2|PYK|FUM|NADTRHD|FRMA	1	0	0	0	0	0.304	1	0	1	1	0	0	5
ME1|ME2|PYK|MDH|NADTRHD|FRMA	1	0	0	0	0	0.304	1	0	1	1	0	0	5
SUCDi|ME1|ME2|PYK|NADTRHD|FRMA	1	0	0	0	0	0.304	1	0	1	1	0	0	5
FUM	1	0	0	0	0	0	1	0	1	1	0	0	1
ICL	1	0	0	0	0	0	1	0	0	0	0	0	1
MALS	1	0	0	0	0	0	1	0	0	0	0	0	1
SUCDi	1	0	0	0	0	0	1	0	1	1	0	0	1
AKGDH|ICL	1	0	0	0	0	0	1	0	0	1	0	0	2
AKGDH|MALS	1	0	0	0	0	0	1	0	0	1	0	0	2
ICL|SUCOAS	1	0	0	0	0	0	1	0	0	1	0	0	2
MALS|SUCOAS	1	0	0	0	0	0	1	0	0	1	0	0	2
ME1|ME2|MDH	1	0	0	0	0	0	1	0	1	1	0	0	2
EDD|EDA|GND|FUM	1	1	0	0	0	0	1	0	1	1	0	0	3
EDD|EDA|GND|MALS	1	1	0	0	0	0	1	0	0	0	0	0	3
EDD|EDA|ICL|GND	1	1	0	0	0	0	1	0	0	0	0	0	3
EDD|EDA|SUCDi|GND	1	1	0	0	0	0	1	0	1	1	0	0	3
ICL|ME1|ME2|PPCK	1	0	0	0	0	0	1	0	1	1	0	0	3
ME1|ME2|PPCK|MALS	1	0	0	0	0	0	1	0	1	1	0	0	3
AKGDH|ICL|ME1|ME2|PPCK	1	0	0	0	0	0	1	0	1	1	0	0	4
AKGDH|ME1|ME2|PPCK|MALS	1	0	0	0	0	0	1	0	1	1	0	0	4
EDD|EDA|AKGDH|GND|MALS	1	1	0	0	0	0	1	0	0	1	0	0	4
EDD|EDA|AKGDH|ICL|GND	1	1	0	0	0	0	1	0	0	1	0	0	4
EDD|EDA|GND|MALS|SUCOAS	1	1	0	0	0	0	1	0	0	1	0	0	4
EDD|EDA|ICL|GND|SUCOAS	1	1	0	0	0	0	1	0	0	1	0	0	4
EDD|EDA|ME1|ME2|GND|MDH	1	1	0	0	0	0	1	0	1	1	0	0	4
ICL|ME1|ME2|PPCK|FRMA	1	0	0	0	0	0	1	0	1	1	0	0	4
ICL|ME1|ME2|PPCK|SUCOAS	1	0	0	0	0	0	1	0	1	1	0	0	4
ME1|ME2|PPCK|MALS|FRMA	1	0	0	0	0	0	1	0	1	1	0	0	4
ME1|ME2|PPCK|MALS|SUCOAS	1	0	0	0	0	0	1	0	1	1	0	0	4
EDD|EDA|ICL|ME1|ME2|GND|PPCK	1	1	0	0	0	0	1	0	1	1	0	0	5
EDD|EDA|ME1|ME2|GND|PPCK|MALS	1	1	0	0	0	0	1	0	1	1	0	0	5
ICL|ME1|ME2|GND|PPCK|FRMA	1	0	0	0	0	0	1	0	1	1	0	0	5
ICL|ME1|ME2|PGL|PPCK|FRMA	1	0	0	0	0	0	1	0	1	1	0	0	5
ICL|ME1|ME2|PYK|PPCK|FRMA	1	0	0	0	0	0	1	0	1	1	0	0	5
ME1|ME2|GND|PPCK|MALS|FRMA	1	0	0	0	0	0	1	0	1	1	0	0	5
ME1|ME2|PGL|PPCK|MALS|FRMA	1	0	0	0	0	0	1	0	1	1	0	0	5
ME1|ME2|PYK|PPCK|MALS|FRMA	1	0	0	0	0	0	1	0	1	1	0	0	5
AKGDH|ME1|ME2|PYK|NADTRHD|FRMA	1	0	0	0	0	0.304	0.356	0	0	1	0	0	5
ME1|ME2|PYK|SUCOAS|NADTRHD|FRMA	1	0	0	0	0	0.304	0.356	0	0	1	0	0	5
AKGDH|ME1|ME2|PPCK|NADTRHD|FRMA	1	0	0	0	0	0	1	0	1	1	0	0	5
ME1|ME2|PPCK|SUCOAS|NADTRHD|FRMA	1	0	0	0	0	0	1	0	1	1	0	0	5
AKGDH|ICL|ME1|ME2|PPCK|FRMA	1	0	0	0	0	0	1	0	1	1	0	0	5
AKGDH|ME1|ME2|PPCK|MALS|FRMA	1	0	0	0	0	0	1	0	1	1	0	0	5
ICL|ME1|ME2|PPCK|SUCOAS|FRMA	1	0	0	0	0	0	1	0	1	1	0	0	5
ME1|ME2|PPCK|MALS|SUCOAS|FRMA	1	0	0	0	0	0	1	0	1	1	0	0	5
FUM|FRMA	1	0	0	0	0	0	1	0	1	1	0	0	2
SUCDi|FRMA	1	0	0	0	0	0	1	0	1	1	0	0	2
AKGDH|ICL|FRMA	1	0	0	0	0	0	1	0	0	1	0	0	3
AKGDH|MALS|FRMA	1	0	0	0	0	0	1	0	0	1	0	0	3
ICL|SUCOAS|FRMA	1	0	0	0	0	0	1	0	0	1	0	0	3
MALS|SUCOAS|FRMA	1	0	0	0	0	0	1	0	0	1	0	0	3
ME1|ME2|MDH|FRMA	1	0	0	0	0	0	1	0	1	1	0	0	3
GND|FUM|FRMA	1	0	0	0	0	0	1	0	1	1	0	0	3
PGL|FUM|FRMA	1	0	0	0	0	0	1	0	1	1	0	0	3
PYK|FUM|FRMA	1	0	0	0	0	0	1	0	1	1	0	0	3
SUCDi|GND|FRMA	1	0	0	0	0	0	1	0	1	1	0	0	3
SUCDi|PGL|FRMA	1	0	0	0	0	0	1	0	1	1	0	0	3
SUCDi|PYK|FRMA	1	0	0	0	0	0	1	0	1	1	0	0	3
AKGDH|GND|MALS|FRMA	1	0	0	0	0	0	1	0	0	1	0	0	4
AKGDH|ICL|GND|FRMA	1	0	0	0	0	0	1	0	0	1	0	0	4
AKGDH|ICL|PGL|FRMA	1	0	0	0	0	0	1	0	0	1	0	0	4
AKGDH|ICL|PYK|FRMA	1	0	0	0	0	0	1	0	0	1	0	0	4
AKGDH|PGL|MALS|FRMA	1	0	0	0	0	0	1	0	0	1	0	0	4
AKGDH|PYK|MALS|FRMA	1	0	0	0	0	0	1	0	0	1	0	0	4
EDD|EDA|GND|FUM|FRMA	1	1	0	0	0	0	1	0	1	1	0	0	4
EDD|EDA|SUCDi|GND|FRMA	1	1	0	0	0	0	1	0	1	1	0	0	4
GND|MALS|SUCOAS|FRMA	1	0	0	0	0	0	1	0	0	1	0	0	4
ICL|GND|SUCOAS|FRMA	1	0	0	0	0	0	1	0	0	1	0	0	4
ICL|PGL|SUCOAS|FRMA	1	0	0	0	0	0	1	0	0	1	0	0	4
ICL|PYK|SUCOAS|FRMA	1	0	0	0	0	0	1	0	0	1	0	0	4
ME1|ME2|GND|MDH|FRMA	1	0	0	0	0	0	1	0	1	1	0	0	4
ME1|ME2|PGL|MDH|FRMA	1	0	0	0	0	0	1	0	1	1	0	0	4
ME1|ME2|PYK|MDH|FRMA	1	0	0	0	0	0	1	0	1	1	0	0	4
PGL|MALS|SUCOAS|FRMA	1	0	0	0	0	0	1	0	0	1	0	0	4
PYK|GND|FUM|FRMA	1	0	0	0	0	0	1	0	1	1	0	0	4
PYK|MALS|SUCOAS|FRMA	1	0	0	0	0	0	1	0	0	1	0	0	4
PYK|PGL|FUM|FRMA	1	0	0	0	0	0	1	0	1	1	0	0	4
SUCDi|PYK|GND|FRMA	1	0	0	0	0	0	1	0	1	1	0	0	4
SUCDi|PYK|PGL|FRMA	1	0	0	0	0	0	1	0	1	1	0	0	4
AKGDH|ICL|PYK|GND|FRMA	1	0	0	0	0	0	1	0	0	1	0	0	5
AKGDH|ICL|PYK|PGL|FRMA	1	0	0	0	0	0	1	0	0	1	0	0	5
AKGDH|PYK|GND|MALS|FRMA	1	0	0	0	0	0	1	0	0	1	0	0	5
AKGDH|PYK|PGL|MALS|FRMA	1	0	0	0	0	0	1	0	0	1	0	0	5
EDD|EDA|AKGDH|GND|MALS|FRMA	1	1	0	0	0	0	1	0	0	1	0	0	5
EDD|EDA|AKGDH|ICL|GND|FRMA	1	1	0	0	0	0	1	0	0	1	0	0	5
EDD|EDA|GND|MALS|SUCOAS|FRMA	1	1	0	0	0	0	1	0	0	1	0	0	5
EDD|EDA|ICL|GND|SUCOAS|FRMA	1	1	0	0	0	0	1	0	0	1	0	0	5
EDD|EDA|ME1|ME2|GND|MDH|FRMA	1	1	0	0	0	0	1	0	1	1	0	0	5
EDD|EDA|PYK|GND|FUM|FRMA	1	1	0	0	0	0	1	0	1	1	0	0	5
EDD|EDA|SUCDi|PYK|GND|FRMA	1	1	0	0	0	0	1	0	1	1	0	0	5
ICL|PYK|GND|SUCOAS|FRMA	1	0	0	0	0	0	1	0	0	1	0	0	5
ICL|PYK|PGL|SUCOAS|FRMA	1	0	0	0	0	0	1	0	0	1	0	0	5
ME1|ME2|PYK|GND|MDH|FRMA	1	0	0	0	0	0	1	0	1	1	0	0	5
PYK|GND|MALS|SUCOAS|FRMA	1	0	0	0	0	0	1	0	0	1	0	0	5
PYK|PGL|MALS|SUCOAS|FRMA	1	0	0	0	0	0	1	0	0	1	0	0	5
EDD|EDA|GND	1	1	0	0	0	0	0	0	0	0	0	0	2
