# Supplementary material for: Methanol-dependent Escherichia coli strains with a complete ribulose monophosphate cycle
Source: Nat Commun. 2020 Oct 26;11:5403. doi: 10.1038/s41467-020-19235-5 (PMC7588473; doi:10.1038/s41467-020-19235-5)
Supplement: Supplementary file 11 — Source data [file 41467_2020_19235_MOESM11_ESM.zip › Source_Data/Figure3/fbp_ancestral_growthphenotype.txt]

Time [h]	0	16.18333333	22.35	37.9	40.13333333	42.6	44.7	46.51666667	46.55	47.51666667	48.73333333	50.01666667	51.96666667	55.51666667	67.05	71.46666667
MeOH	0.015	0.027	0.03	0.041	0.040	0.041	0.041	0.041	0.039	0.039	0.040	0.038	0.036	0.036	0.040	0.040
MeOH	0.014	0.026	0.032	0.039	0.036	0.038	0.040	0.037	0.036	0.036	0.035	0.035	0.033	0.033	0.040	0.038
MeOH	0.017	0.026	0.03	0.033	0.034	0.032	0.033	0.030	0.029	0.029	0.029	0.029	0.028	0.027	0.029	0.030
MeOH	0.014	0.028	0.025	0.027	0.026	0.027	0.027	0.024	0.025	0.025	0.024	0.022	0.025	0.025	0.027	0.026
MeOH	0.013	0.024	0.028	0.034	0.033	0.031	0.036	0.030	0.031	0.031	0.031	0.028	0.027	0.030	0.030	0.031
Pyr	0.017	0.02	0.019	0.020	0.019	0.024	0.024	0.019	0.020	0.020	0.019	0.017	0.018	0.019	0.023	0.021
Pyr	0.016	0.019	0.018	0.020	0.020	0.020	0.023	0.018	0.017	0.017	0.018	0.016	0.017	0.017	0.022	0.020
Pyr	0.015	0.021	0.016	0.021	0.021	0.021	0.022	0.019	0.018	0.018	0.019	0.018	0.017	0.017	0.021	0.021
Pyr	0.015	0.02	0.018	0.020	0.021	0.020	0.021	0.019	0.020	0.020	0.018	0.017	0.018	0.019	0.022	0.021
Pyr	0.016	0.02	0.017	0.019	0.021	0.020	0.020	0.019	0.019	0.019	0.018	0.015	0.017	0.016	0.022	0.019
MeOH/Pyr R1	0.015	0.035	0.063	0.508	0.612	0.745	0.889	0.982	0.960	0.960	0.950	0.935	0.911	0.894	0.832	0.820
MeOH/Pyr R2	0.013	0.031	0.047	0.345	0.489	0.613	0.755	0.861	0.941	0.941	0.938	0.925	0.911	0.884	0.864	0.847
MeOH/Pyr R3	0.015	0.027	0.036	0.204	0.296	0.412	0.547	0.613	0.685	0.685	0.731	0.827	0.956	0.991	0.913	0.934
MeOH/Pyr R4	0.017	0.03	0.043	0.299	0.409	0.548	0.667	0.775	0.859	0.859	0.943	0.961	0.941	0.899	0.852	0.679
MeOH/Pyr R5	0.015	0.03	0.047	0.364	0.511	0.613	0.752	0.866	0.943	0.943	0.994	0.982	0.955	0.938	0.875	0.857
