# Supplementary material for: Methanol-dependent Escherichia coli strains with a complete ribulose monophosphate cycle
Source: Nat Commun. 2020 Oct 26;11:5403. doi: 10.1038/s41467-020-19235-5 (PMC7588473; doi:10.1038/s41467-020-19235-5)
Supplement: Supplementary file 11 — Source data [file 41467_2020_19235_MOESM11_ESM.zip › Source_Data/Figure3/tpiA_ancestral_growthphenotype.txt]

Time [h]	0	16.18333333	22.35	37.9	40.13333333	42.6	44.7	46.51666667	48.73333333	50.01666667	51.96666667	53	54.06666667	54.76666667	55.51666667	56.21666667	67.05	71.46666667
MeOH	0.019	0.048	0.057	0.098	0.098	0.100	0.097	0.098	0.101	0.097	0.100	0.099	0.099		0.103		0.101	0.100
MeOH	0.022	0.046	0.054	0.055	0.058	0.057	0.055	0.055	0.055	0.052	0.051	0.052	0.050		0.058		0.056	0.055
MeOH	0.021	0.046	0.058	0.061	0.061	0.061	0.064	0.059	0.059	0.058	0.057	0.058	0.061		0.062		0.063	0.062
MeOH	0.023	0.055	0.067	0.101	0.103	0.103	0.104	0.103	0.102	0.098	0.098	0.099	0.098		0.104		0.102	0.101
Pyr	0.018	0.025	0.022	0.024	0.022	0.023	0.030	0.022	0.021		0.019	0.019	0.017				0.023	0.024
Pyr	0.019	0.029	0.025	0.029	0.026	0.028	0.029	0.023	0.023		0.020	0.023	0.022				0.024	0.023
Pyr	0.023	0.027	0.025	0.030	0.027	0.027	0.029	0.024	0.025		0.021	0.022	0.023				0.025	0.023
Pyr	0.02	0.027	0.023	0.026	0.024	0.027	0.028	0.023	0.025		0.021	0.023	0.025				0.025	0.023
MeOH/Pyr R1	0.018	0.056	0.066	0.246	0.304	0.401	0.497	0.609	0.780	0.896	0.993	1.042	1.115	1.170	1.271	1.271	1.372	1.335
MeOH/Pyr R2	0.02	0.051	0.082	0.333	0.425	0.546	0.698	0.836	0.919	0.973	1.101	1.232	1.288	1.322	1.382	1.370	1.322	1.325
MeOH/Pyr R3	0.021	0.058	0.084	0.331	0.413	0.541	0.706	0.820	0.925	0.997	1.162	1.235	1.300	1.352	1.334	1.363	1.323	1.308
MeOH/Pyr R4	0.02	0.058	0.082	0.331	0.411	0.524	0.688	0.818	0.943	1.007	1.174	1.231	1.343	1.336	1.431	1.374	1.374	1.369
