# Supplementary material for: Methanol-dependent Escherichia coli strains with a complete ribulose monophosphate cycle
Source: Nat Commun. 2020 Oct 26;11:5403. doi: 10.1038/s41467-020-19235-5 (PMC7588473; doi:10.1038/s41467-020-19235-5)
Supplement: Supplementary file 11 — Source data [file 41467_2020_19235_MOESM11_ESM.zip › Source_Data/Figure4/F6P_fractional_labeling_calculation_replicates_fbp.xlsx]

## Sheet: Sheet1
DfrmADfbp ancestral
UDP
replicate	m+0	m+1	m+2	m+3	m+4	m+5	m+6	m+7	m+8	m+9
R1	0.269174	0.38283	0.347996	0	0	0	0	0	0	0
R2	0.329431	0.336944	0.333625	0	0	0	0	0	0	0
R3	0.214218	0.35844	0.427342	0	0	0	0	0	0	0
UDP glucose
replicate	m+0	m+1	m+2	m+3	m+4	m+5	m+6	m+7	m+8	m+9	m+10	m+11	m+12	m+13	m+14	m+15
R1	0.0354612	0.130478	0.242446	0.278769	0.216293	0.0916244	0.00129887	0.00362983	0	0	0	0	0	0	0	0
R2	0.0478119	0.143218	0.261419	0.277017	0.195706	0.0703297	0.00449842	0	0	0	0	0	0	0	0	0
R3	0.0147697	0.0592173	0.162194	0.289427	0.296812	0.156481	0.00968489	0.00890138	0.00251291	0	0	0	0	0	0	0
F6P (calculated from UDP and UDP glucose)
replicate	m+0	m+1	m+2	m+3	m+4	m+5	m+6		fractional labeling
R1	0.154574	0.256541	0.327529	0.253941	0.00813179	0.000204024	0.00273233		0.286182
R2	0.150009	0.273875	0.364208	0.19564	0.0177955	0	0		0.27631
R3	0.055677	0.165742	0.390106	0.35858	0.00429411	0.015095	0.0069324		0.360612
DfrmADfbp evolved
UDP
replicate	m+0	m+1	m+2	m+3	m+4	m+5	m+6	m+7	m+8	m+9
R1	0.521813	0.304591	0.173596	0	0	0	0	0	0	0
R2	0.567839	0.284211	0.147951	0	0	0	0	0	0	0
R3	0.519447	0.345855	0.134698	0	0	0	0	0	0	0
R4	0.494875	0.322473	0.182652	0	0	0	0	0	0	0
R5	0.541675	0.269521	0.188804	0	0	0	0	0	0	0
UDP glucose
replicate	m+0	m+1	m+2	m+3	m+4	m+5	m+6	m+7	m+8	m+9	m+10	m+11	m+12	m+13	m+14	m+15
R1	0.0906508	0.298931	0.338033	0.216777	0.0323104	0.0232973	0.00112692	0	0	0	0	0	0	0	0	0
R2	0.113896	0.301127	0.323101	0.201913	0.0498837	0.0100798	0	0	0	0	0	0	0	0	0	0
R3	0.117767	0.29395	0.318655	0.200618	0.0546521	0.0143578	0	0	0	0	0	0	0	0	0	0
R4	0.0823734	0.275891	0.328513	0.219624	0.0734242	0.0177103	0.0024646	0	0	0	0	0	0	0	0	0
R5	0.117193	0.270839	0.320599	0.212921	0.0668825	0.0111801	0.00038568	0	0	0	0	0	0	0	0	0
F6P (calculated from UDP and UDP glucose)
replicate	m+0	m+1	m+2	m+3	m+4	m+5	m+6		fractional labeling
R1	0.167084	0.487403	0.306507	0.04023	0	0.0224085	0		0.217062
R2	0.198612	0.434813	0.299643	0.0772406	0	0	0		0.208817
R3	0.225135	0.417107	0.280593	0.0786213	0	0.0048017	0		0.205078
R4	0.164922	0.452256	0.308476	0.0694454	0	0.00858594	0		0.219271
R5	0.213742	0.399912	0.316932	0.0800955	0	0	0.000520072		0.210506
Fractional labeling calculated from total mean of udp and udp glucose
DfrmADfbp ancestral
Compound	Number of Carbons	c13_fraction_mean	c13_fraction_std
UDP	9	0.122079	0.0243042
UDP-Glucose	15	0.197321	0.0720745
H6P (calculated)	6	0.310184	0.17646
DfrmADfbp evolved
Compound	Number of Carbons	c13_fraction_mean	c13_fraction_std
UDP	9	0.0707123	0.0127358
UDP-Glucose	15	0.125074	0.01688
H6P (calculated)	6	0.206617	0.0376283
Note:
average of fractional labeling of F6P was calculated from the average fractional labeling of UDP and UDP glucose
standard deviation was calculated from the standard deviation applying error propagation
linear equation systems for the F6P calculation were solved by using emzed2
