# Supplementary material for: Methanol-dependent Escherichia coli strains with a complete ribulose monophosphate cycle
Source: Nat Commun. 2020 Oct 26;11:5403. doi: 10.1038/s41467-020-19235-5 (PMC7588473; doi:10.1038/s41467-020-19235-5)
Supplement: Supplementary file 11 — Source data [file 41467_2020_19235_MOESM11_ESM.zip › Source_Data/Figure4/fbp_tpiA_fractional_labeling.xlsx]

## Sheet: Tabelle1
metabolite	average	std	category	strain
F6P	0.499489	0.005437	measured	tpiA
Ru5P/Xu5P	0.4	2.9e-06	measured	tpiA
R5P	0.4	0	measured	tpiA
S7P	0.565134	0.026867	measured	tpiA
E4P	0.25	0	measured	tpiA
F1,6bP	0.5	0	measured	tpiA
DHAP	0.993218	0.019613	measured	tpiA
GAP	0	0	measured	tpiA
2PG/3PG	0.00375363	6.33e-06	measured	tpiA
PEP	0	0	measured	tpiA
F6P	0.5	0	predicted	tpiA
Ru5P/Xu5P	0.4	0	predicted	tpiA
R5P	0.4	0	predicted	tpiA
S7P	0.571429	0	predicted	tpiA
E4P	0.25	0	predicted	tpiA
F1,6bP	0.5	0	predicted	tpiA
DHAP	1	0	predicted	tpiA
GAP	0	0	predicted	tpiA
2PG/3PG	0	0	predicted	tpiA
PEP	0	0	predicted	tpiA
F6P	0.310184	0.17646	measured	fbp
Ru5P/Xu5P	0.228331	0.047861	measured	fbp
R5P	0.218464	0.045058	measured	fbp
S7P	0.216307	0.118589	measured	fbp
E4P	0.241213	0.003029	measured	fbp
F1,6bP	0.0188204	0.00744764	measured	fbp
DHAP	0.00935724	0.00413359	measured	fbp
GAP	0	0	measured	fbp
2PG/3PG	0	0	measured	fbp
PEP	0	0	measured	fbp
F6P	0.5	0	predicted	fbp
Ru5P/Xu5P	0.4	0	predicted	fbp
R5P	0.4	0	predicted	fbp
S7P	0.571429	0	predicted	fbp
E4P	0.25	0	predicted	fbp
F1,6bP	0	0	predicted	fbp
DHAP	0	0	predicted	fbp
GAP	0	0	predicted	fbp
2PG/3PG	0	0	predicted	fbp
PEP	0	0	predicted	fbp
