# Supplementary material for: Methanol-dependent Escherichia coli strains with a complete ribulose monophosphate cycle
Source: Nat Commun. 2020 Oct 26;11:5403. doi: 10.1038/s41467-020-19235-5 (PMC7588473; doi:10.1038/s41467-020-19235-5)
Supplement: Supplementary file 11 — Source data [file 41467_2020_19235_MOESM11_ESM.zip › Source_Data/Figure4/fbp_tpiA_fractional_labeling_replicates.xlsx]

## Sheet: Tabelle1
metabolite	value	strain
Ru5P/Xu5P	0.399994	tpiA
Ru5P/Xu5P	0.399993	tpiA
Ru5P/Xu5P	0.399991	tpiA
Ru5P/Xu5P	0.399991	tpiA
Ru5P/Xu5P	0.399993	tpiA
Ru5P/Xu5P	0.216475	fbp
Ru5P/Xu5P	0.212577	fbp
Ru5P/Xu5P	0.255942	fbp
S7P	0.565301	tpiA
S7P	0.571421	tpiA
S7P	0.571415	tpiA
S7P	0.571415	tpiA
S7P	0.564625	tpiA
S7P	0.189663	fbp
S7P	0.148425	fbp
S7P	0.27395	fbp
E4P		tpiA
E4P	0.249994	tpiA
E4P		tpiA
E4P	0.249994	tpiA
E4P		tpiA
E4P	0.239746	fbp
E4P	0.241978	fbp
E4P	0.241909	fbp
2PG/3PG	0.00376634	tpiA
2PG/3PG	0	tpiA
2PG/3PG	0	tpiA
2PG/3PG	0	tpiA
2PG/3PG	0	tpiA
2PG/3PG	0	fbp
2PG/3PG	0	fbp
2PG/3PG	0	fbp
F1,6bP	0.499988	tpiA
F1,6bP	0.499988	tpiA
F1,6bP	0.499988	tpiA
F1,6bP	0.499988	tpiA
F1,6bP	0.499988	tpiA
F1,6bP	0.00241454	fbp
F1,6bP	0.00935142	fbp
F1,6bP	0.0238503	fbp
F6P	0.499914	tpiA
F6P	0.499284	tpiA
F6P	0.499676	tpiA
F6P	0.499478	tpiA
F6P	0.499093	tpiA
F6P	0.286182	fbp
F6P	0.27631	fbp
F6P	0.360612	fbp
R5P	0.399991	tpiA
R5P	0.399991	tpiA
R5P	0.399991	tpiA
R5P	0.399991	tpiA
R5P	0.399991	tpiA
R5P	0.220339	fbp
R5P	0.196727	fbp
R5P	0.238326	fbp
PEP	0	tpiA
PEP	0	tpiA
PEP	0	tpiA
PEP	0	tpiA
PEP	0	tpiA
PEP	0	fbp
PEP	0	fbp
PEP	0	fbp
GAP	0	tpiA
GAP	0	tpiA
GAP	0	tpiA
GAP	0	tpiA
GAP	0	tpiA
GAP	0	fbp
GAP	0	fbp
GAP	0	fbp
DHAP	0.995696	tpiA
DHAP	0.996278	tpiA
DHAP	1	tpiA
DHAP	0.994337	tpiA
DHAP	1	tpiA
DHAP	0.0063704	fbp
DHAP	0.00152053	fbp
DHAP	0.014303	fbp
