# Supplementary material for: Methanol-dependent Escherichia coli strains with a complete ribulose monophosphate cycle
Source: Nat Commun. 2020 Oct 26;11:5403. doi: 10.1038/s41467-020-19235-5 (PMC7588473; doi:10.1038/s41467-020-19235-5)
Supplement: Supplementary file 11 — Source data [file 41467_2020_19235_MOESM11_ESM.zip › Source_Data/Figure4/fbp_tpiA_isotopologue_distribution.xlsx]

## Sheet: Tabelle1
metabolite	isotopologue	isotopologue fraction	std	strain
F6P	0	0.133858		fbp
F6P	1	0.215703		fbp
F6P	2	0.35194		fbp
F6P	3	0.281427		fbp
F6P	4	0.00567697		fbp
F6P	5	0.00329539		fbp
F6P	6	0.00953525		fbp
F6P	0	0		tpiA
F6P	1	0		tpiA
F6P	2	0.018823		tpiA
F6P	3	0.973298		tpiA
F6P	4	0		tpiA
F6P	5	0.00787852		tpiA
F6P	6	0		tpiA
Ru5P/Xu5P	0	0.236852		fbp
Ru5P/Xu5P	1	0.38464		fbp
Ru5P/Xu5P	2	0.378508		fbp
Ru5P/Xu5P	3	0		fbp
Ru5P/Xu5P	4	0		fbp
Ru5P/Xu5P	5	0		fbp
Ru5P/Xu5P	0	0		tpiA
Ru5P/Xu5P	1	0		tpiA
Ru5P/Xu5P	2	1		tpiA
Ru5P/Xu5P	3	0		tpiA
Ru5P/Xu5P	4	0		tpiA
Ru5P/Xu5P	5	0		tpiA
R5P	0	0.278286		fbp
R5P	1	0.351109		fbp
R5P	2	0.370606		fbp
R5P	3	0		fbp
R5P	4	0		fbp
R5P	5	0		fbp
R5P	0	0		tpiA
R5P	1	0		tpiA
R5P	2	1		tpiA
R5P	3	0		tpiA
R5P	4	0		tpiA
R5P	5	0		tpiA
S7P	0	0.381195		fbp
S7P	1	0.162002		fbp
S7P	2	0.145613		fbp
S7P	3	0.183839		fbp
S7P	4	0.127352		fbp
S7P	5	0		fbp
S7P	6	0		fbp
S7P	0	0		tpiA
S7P	1	0		tpiA
S7P	2	0		tpiA
S7P	3	0.0440615		tpiA
S7P	4	0.955939		tpiA
S7P	5	0		tpiA
S7P	6	0		tpiA
E4P	0	0.0351491		fbp
E4P	1	0.964851		fbp
E4P	2	0		fbp
E4P	3	0		fbp
E4P	4	0		fbp
E4P	0	0		tpiA
E4P	1	1		tpiA
E4P	2	0		tpiA
E4P	3	0		tpiA
E4P	4	0		tpiA
F1,6bP	0	0.9764		fbp
F1,6bP	1	0		fbp
F1,6bP	2	0.00716932		fbp
F1,6bP	3	0		fbp
F1,6bP	4	0		fbp
F1,6bP	5	0		fbp
F1,6bP	6	0.0164306		fbp
F1,6bP	0	0		tpiA
F1,6bP	1	0		tpiA
F1,6bP	2	0		tpiA
F1,6bP	3	1		tpiA
F1,6bP	4	0		tpiA
F1,6bP	5	0		tpiA
F1,6bP	6	0		tpiA
DHAP	0	0.988925		fbp
DHAP	1	0		fbp
DHAP	2	0.00515355		fbp
DHAP	3	0.00592154		fbp
DHAP	0	0.00296099		tpiA
DHAP	1	0		tpiA
DHAP	2	0.0114639		tpiA
DHAP	3	0.985575		tpiA
GAP	0	1		fbp
GAP	1	0		fbp
GAP	2	0		fbp
GAP	3	0		fbp
GAP	0	1		tpiA
GAP	1	0		tpiA
GAP	2	0		tpiA
GAP	3	0		tpiA
2PG/3PG	0	1		fbp
2PG/3PG	1	0		fbp
2PG/3PG	2	0		fbp
2PG/3PG	3	0		fbp
2PG/3PG	0	1		tpiA
2PG/3PG	1	0		tpiA
2PG/3PG	2	0		tpiA
2PG/3PG	3	0		tpiA
PEP	0	1		fbp
PEP	1	0		fbp
PEP	2	0		fbp
PEP	3	0		fbp
PEP	0	1		tpiA
PEP	1	0		tpiA
PEP	2	0		tpiA
PEP	3	0		tpiA
