# Supplementary material for: Methanol-dependent Escherichia coli strains with a complete ribulose monophosphate cycle
Source: Nat Commun. 2020 Oct 26;11:5403. doi: 10.1038/s41467-020-19235-5 (PMC7588473; doi:10.1038/s41467-020-19235-5)
Supplement: Supplementary file 11 — Source data [file 41467_2020_19235_MOESM11_ESM.zip › Source_Data/Figure4/labelling_predictions.xlsx]

## Sheet: Sheet1
	f6p_c	ru5p__D_c	xu5p__D_c	r5p_c	s7p_c	e4p_c	fdp_c	dhap_c	g3p_c	2pg_c	3pg_c	pep_c
FBP	0.5	0.4	0.4	0.4	0.571429	0.25	0	0	0	0	0	0
TPI	0.5	0.4	0.4	0.4	0.571429	0.25	0.5	1	0	0	0	0
