# Supplementary material for: Methanol-dependent Escherichia coli strains with a complete ribulose monophosphate cycle
Source: Nat Commun. 2020 Oct 26;11:5403. doi: 10.1038/s41467-020-19235-5 (PMC7588473; doi:10.1038/s41467-020-19235-5)
Supplement: Supplementary file 11 — Source data [file 41467_2020_19235_MOESM11_ESM.zip › Source_Data/SupplementaryFigure5/fbp_anc_R1.txt]

File Path	chrom://marshall/Chromeleon7/HPLC_Ultimate_3000/Users/kellerp/20200525_fbp_tpiA_anc_evol_SN_stat.seq/803.smp/UV_VIS_3.channel
Channel	UV_VIS_3

Injection Information:
Data Vault	Chromeleon7
Injection	20200703_fbp_anc_stationary_R1
Injection Number	1
Position	RB1
Comment	
Processing Method	Quantitative
Instrument Method	20200525_Rezex_ROA_OrganicAcid_600uL_2500uM_H2SO4_50A_50D
Type	Unknown
Status	Finished
Injection Date	7/3/2020
Injection Time	12:20:12 PM
Injection Volume (µl)	10.000
Dilution Factor	1.0000
Weight	1.0000

Raw Data Information:
Time Min. (min)	0.006733
Time Max. (min)	25.006833
Data Points	3001
Detector	UV
Generating Data System	Chromeleon 7.2.5.9507
Exporting Data System	Chromeleon 7.2.8.0
Operator	Instrument Controller
Signal Quantity	Absorbance
Signal Unit	mAU
Signal Min.	-97.685869
Signal Max.	941.457432
Channel	UV_VIS_3
Driver Name	VWD3000.dll
Channel Type	Evaluation
Min. Step (s)	0.497
Max. Step (s)	0.503
Average Step (s)	0.500002

Signal Parameter Information:
Signal Info	WVL:190 nm

Raw Data:
Time (min)	Step (s)	Value (mAU)
0.006733	n.a.	-0.467671
0.015017	0.497	-0.901026
0.023400	0.503	-0.838006
0.031683	0.497	-0.892075
0.040067	0.503	-0.915003
0.048350	0.497	-0.910578
0.056733	0.503	-0.795431
0.065017	0.497	-0.939729
0.073400	0.503	-0.837273
0.081683	0.497	-0.851973
0.090067	0.503	-0.757804
0.098350	0.497	-0.772602
0.106733	0.503	-0.694668
0.115017	0.497	-0.693891
0.123400	0.503	-0.619740
0.131683	0.497	-0.708392
0.140067	0.503	-0.618584
0.148350	0.497	-0.607261
0.156733	0.503	-0.544390
0.165017	0.497	-0.667958
0.173400	0.503	-0.510026
0.181683	0.497	-0.634866
0.190067	0.503	-0.513322
0.198350	0.497	-0.550089
0.206733	0.503	-0.437994
0.215017	0.497	-0.462172
0.223400	0.503	-0.379973
0.231683	0.497	-0.395644
0.240067	0.503	-0.376494
0.248417	0.501	-0.385192
0.256733	0.499	-0.337602
0.265083	0.501	-0.457805
0.273400	0.499	-0.323915
0.281750	0.501	-0.349581
0.290067	0.499	-0.257544
0.298417	0.501	-0.274473
0.306733	0.499	-0.228876
0.315083	0.501	-0.283949
0.323400	0.499	-0.221190
0.331750	0.501	-0.188145
0.340067	0.499	-0.194093
0.348417	0.501	-0.244572
0.356733	0.499	-0.173374
0.365083	0.501	-0.231803
0.373400	0.499	-0.124609
0.381750	0.501	-0.198052
0.390067	0.499	-0.076952
0.398417	0.501	-0.208261
0.406733	0.499	-0.068985
0.415083	0.501	-0.191891
0.423400	0.499	-0.030003
0.431750	0.501	-0.253714
0.440067	0.499	-0.162132
0.448417	0.501	-0.215031
0.456733	0.499	-0.052922
0.465083	0.501	-0.092106
0.473400	0.499	-0.093760
0.481750	0.501	-0.118083
0.490067	0.499	-0.102560
0.498417	0.501	-0.112138
0.506733	0.499	-0.149869
0.515083	0.501	-0.091546
0.523400	0.499	-0.132503
0.531750	0.501	-0.133336
0.540067	0.499	-0.099192
0.548417	0.501	-0.120323
0.556733	0.499	-0.123046
0.565083	0.501	-0.214884
0.573400	0.499	-0.109878
0.581750	0.501	-0.181472
0.590067	0.499	-0.117120
0.598417	0.501	-0.185840
0.606733	0.499	-0.125094
0.615083	0.501	-0.129561
0.623400	0.499	-0.141678
0.631750	0.501	-0.194886
0.640067	0.499	-0.222850
0.648417	0.501	-0.156544
0.656733	0.499	-0.183200
0.665083	0.501	-0.238929
0.673400	0.499	-0.157526
0.681750	0.501	-0.207507
0.690067	0.499	-0.172365
0.698417	0.501	-0.170965
0.706700	0.497	-0.197687
0.715083	0.503	-0.206979
0.723367	0.497	-0.350452
0.731750	0.503	-0.268006
0.740033	0.497	-0.297714
0.748417	0.503	-0.243902
0.756700	0.497	-0.385892
0.765083	0.503	-0.307405
0.773367	0.497	-0.345661
0.781750	0.503	-0.281915
0.790033	0.497	-0.376746
0.798417	0.503	-0.323405
0.806700	0.497	-0.386034
0.815083	0.503	-0.325301
0.823367	0.497	-0.337488
0.831750	0.503	-0.301634
0.840033	0.497	-0.411946
0.848417	0.503	-0.366779
0.856700	0.497	-0.316185
0.865083	0.503	-0.300681
0.873367	0.497	-0.484572
0.881750	0.503	-0.362769
0.890033	0.497	-0.389043
0.898417	0.503	-0.276711
0.906700	0.497	-0.386007
0.915083	0.503	-0.290367
0.923367	0.497	-0.364286
0.931750	0.503	-0.320188
0.940033	0.497	-0.369525
0.948417	0.503	-0.269594
0.956700	0.497	-0.341012
0.965083	0.503	-0.363852
0.973367	0.497	-0.405020
0.981750	0.503	-0.289025
0.990033	0.497	-0.347685
0.998417	0.503	-0.352080
1.006700	0.497	-0.404338
1.015083	0.503	-0.296838
1.023367	0.497	-0.433169
1.031750	0.503	-0.295794
1.040033	0.497	-0.360165
1.048417	0.503	-0.207733
1.056700	0.497	-0.334911
1.065083	0.503	-0.288356
1.073367	0.497	-0.319145
1.081750	0.503	-0.212855
1.090033	0.497	-0.322961
1.098417	0.503	-0.243305
1.106700	0.497	-0.209989
1.115083	0.503	-0.225361
1.123367	0.497	-0.255967
1.131750	0.503	-0.204564
1.140033	0.497	-0.220878
1.148417	0.503	-0.215783
1.156700	0.497	-0.274292
1.165083	0.503	-0.233383
1.173367	0.497	-0.313415
1.181750	0.503	-0.256765
1.190033	0.497	-0.267008
1.198417	0.503	-0.221179
1.206700	0.497	-0.231754
1.215083	0.503	-0.161204
1.223367	0.497	-0.310821
1.231750	0.503	-0.183734
1.240033	0.497	-0.285543
1.248417	0.503	-0.172903
1.256700	0.497	-0.264349
1.265083	0.503	-0.131404
1.273367	0.497	-0.234512
1.281750	0.503	-0.213822
1.290033	0.497	-0.257519
1.298417	0.503	-0.210528
1.306700	0.497	-0.242927
1.315083	0.503	-0.122462
1.323367	0.497	-0.250483
1.331750	0.503	-0.226592
1.340033	0.497	-0.280235
1.348417	0.503	-0.239327
1.356700	0.497	-0.282861
1.365083	0.503	-0.208773
1.373367	0.497	-0.271392
1.381750	0.503	-0.255639
1.390033	0.497	-0.281004
1.398417	0.503	-0.209018
1.406700	0.497	-0.279830
1.415083	0.503	-0.245684
1.423367	0.497	-0.256308
1.431750	0.503	-0.218479
1.440033	0.497	-0.287800
1.448417	0.503	-0.225201
1.456700	0.497	-0.237637
1.465083	0.503	-0.258302
1.473367	0.497	-0.339734
1.481750	0.503	-0.281675
1.490033	0.497	-0.308126
1.498417	0.503	-0.248010
1.506700	0.497	-0.292723
1.515083	0.503	-0.308497
1.523367	0.497	-0.347381
1.531750	0.503	-0.295652
1.540033	0.497	-0.346821
1.548417	0.503	-0.250956
1.556700	0.497	-0.402429
1.565083	0.503	-0.291567
1.573367	0.497	-0.397508
1.581750	0.503	-0.364339
1.590033	0.497	-0.306454
1.598417	0.503	-0.300320
1.606700	0.497	-0.359386
1.615083	0.503	-0.263772
1.623367	0.497	-0.321434
1.631750	0.503	-0.267067
1.640033	0.497	-0.402785
1.648417	0.503	-0.360662
1.656700	0.497	-0.373256
1.665083	0.503	-0.314632
1.673367	0.497	-0.420386
1.681750	0.503	-0.336329
1.690033	0.497	-0.384286
1.698417	0.503	-0.335231
1.706700	0.497	-0.390305
1.715083	0.503	-0.300950
1.723367	0.497	-0.429990
1.731750	0.503	-0.430097
1.740033	0.497	-0.419752
1.748417	0.503	-0.439992
1.756700	0.497	-0.432483
1.765083	0.503	-0.470685
1.773367	0.497	-0.477742
1.781750	0.503	-0.435383
1.790033	0.497	-0.384894
1.798417	0.503	-0.410694
1.806700	0.497	-0.486187
1.815083	0.503	-0.360511
1.823367	0.497	-0.393330
1.831750	0.503	-0.331208
1.840033	0.497	-0.323266
1.848417	0.503	-0.355711
1.856700	0.497	-0.427742
1.865083	0.503	-0.336859
1.873367	0.497	-0.469828
1.881750	0.503	-0.280877
1.890033	0.497	-0.366587
1.898417	0.503	-0.294316
1.906700	0.497	-0.357280
1.915083	0.503	-0.249201
1.923367	0.497	-0.322889
1.931750	0.503	-0.274793
1.940033	0.497	-0.307602
1.948417	0.503	-0.292523
1.956700	0.497	-0.277578
1.965083	0.503	-0.283320
1.973367	0.497	-0.250837
1.981750	0.503	-0.270225
1.990033	0.497	-0.256327
1.998417	0.503	-0.321132
2.006700	0.497	-0.298723
2.015083	0.503	-0.286036
2.023367	0.497	-0.332029
2.031750	0.503	-0.246361
2.040033	0.497	-0.290144
2.048417	0.503	-0.306346
2.056700	0.497	-0.237383
2.065083	0.503	-0.149963
2.073367	0.497	-0.301575
2.081750	0.503	-0.166271
2.090033	0.497	-0.299565
2.098417	0.503	-0.149781
2.106700	0.497	-0.278805
2.115083	0.503	-0.260866
2.123367	0.497	-0.211107
2.131750	0.503	-0.244605
2.140033	0.497	-0.230984
2.148417	0.503	-0.145623
2.156700	0.497	-0.173175
2.165083	0.503	-0.178195
2.173367	0.497	-0.198742
2.181750	0.503	-0.177050
2.190033	0.497	-0.255443
2.198417	0.503	-0.225684
2.206700	0.497	-0.247243
2.215083	0.503	-0.085288
2.223367	0.497	-0.222097
2.231750	0.503	-0.186200
2.240033	0.497	-0.207123
2.248417	0.503	-0.149342
2.256700	0.497	-0.266982
2.265083	0.503	-0.177654
2.273367	0.497	-0.251778
2.281750	0.503	-0.128202
2.290033	0.497	-0.213714
2.298417	0.503	-0.159755
2.306700	0.497	-0.196840
2.315083	0.503	-0.150952
2.323367	0.497	-0.230841
2.331750	0.503	-0.209112
2.340033	0.497	-0.216279
2.348417	0.503	-0.190771
2.356700	0.497	-0.234022
2.365083	0.503	-0.138174
2.373367	0.497	-0.195855
2.381750	0.503	-0.181709
2.390033	0.497	-0.249989
2.398417	0.503	-0.234262
2.406700	0.497	-0.150280
2.415083	0.503	-0.217176
2.423367	0.497	-0.271658
2.431750	0.503	-0.287895
2.440033	0.497	-0.223217
2.448417	0.503	-0.184312
2.456700	0.497	-0.217864
2.465083	0.503	-0.233588
2.473367	0.497	-0.341021
2.481750	0.503	-0.256845
2.490033	0.497	-0.305574
2.498417	0.503	-0.309347
2.506700	0.497	-0.276650
2.515083	0.503	-0.191853
2.523367	0.497	-0.301444
2.531750	0.503	-0.279047
2.540033	0.497	-0.312335
2.548417	0.503	-0.226401
2.556700	0.497	-0.243884
2.565083	0.503	-0.254650
2.573367	0.497	-0.289709
2.581750	0.503	-0.241991
2.590033	0.497	-0.329635
2.598417	0.503	-0.267925
2.606700	0.497	-0.288060
2.615083	0.503	-0.288851
2.623367	0.497	-0.327440
2.631750	0.503	-0.271699
2.640033	0.497	-0.351429
2.648417	0.503	-0.211310
2.656700	0.497	-0.304589
2.665083	0.503	-0.224395
2.673367	0.497	-0.233774
2.681750	0.503	-0.250957
2.690033	0.497	-0.305693
2.698417	0.503	-0.250767
2.706700	0.497	-0.342179
2.715083	0.503	-0.357362
2.723367	0.497	-0.292812
2.731750	0.503	-0.276712
2.740033	0.497	-0.316859
2.748417	0.503	-0.279821
2.756700	0.497	-0.339420
2.765083	0.503	-0.272216
2.773367	0.497	-0.335192
2.781750	0.503	-0.274617
2.790033	0.497	-0.261972
2.798417	0.503	-0.245596
2.806700	0.497	-0.340865
2.815083	0.503	-0.189094
2.823367	0.497	-0.314387
2.831750	0.503	-0.320284
2.840033	0.497	-0.334493
2.848417	0.503	-0.301085
2.856700	0.497	-0.270938
2.865083	0.503	-0.286868
2.873367	0.497	-0.307289
2.881750	0.503	-0.254961
2.890033	0.497	-0.202380
2.898417	0.503	-0.252379
2.906700	0.497	-0.235418
2.915083	0.503	-0.180271
2.923367	0.497	-0.255600
2.931750	0.503	-0.207532
2.940033	0.497	-0.268580
2.948417	0.503	-0.191343
2.956700	0.497	-0.282101
2.965083	0.503	-0.220019
2.973367	0.497	-0.189907
2.981750	0.503	-0.168523
2.990033	0.497	-0.198022
2.998417	0.503	-0.201333
3.006700	0.497	-0.215472
3.015083	0.503	-0.169451
3.023367	0.497	-0.222288
3.031750	0.503	-0.200149
3.040033	0.497	-0.225633
3.048417	0.503	-0.199949
3.056700	0.497	-0.319177
3.065083	0.503	-0.182969
3.073367	0.497	-0.259825
3.081750	0.503	-0.170649
3.090033	0.497	-0.200009
3.098417	0.503	-0.158916
3.106700	0.497	-0.187970
3.115083	0.503	-0.146413
3.123367	0.497	-0.222011
3.131750	0.503	-0.277546
3.140033	0.497	-0.260753
3.148417	0.503	-0.158541
3.156700	0.497	-0.236432
3.165083	0.503	-0.192288
3.173367	0.497	-0.180447
3.181750	0.503	-0.223449
3.190033	0.497	-0.307502
3.198417	0.503	-0.226708
3.206700	0.497	-0.248640
3.215083	0.503	-0.225069
3.223367	0.497	-0.236320
3.231750	0.503	-0.194206
3.240033	0.497	-0.273912
3.248417	0.503	-0.209557
3.256700	0.497	-0.341179
3.265083	0.503	-0.232029
3.273367	0.497	-0.299341
3.281750	0.503	-0.248653
3.290033	0.497	-0.293811
3.298417	0.503	-0.207637
3.306700	0.497	-0.189063
3.315083	0.503	-0.269564
3.323367	0.497	-0.318702
3.331750	0.503	-0.243176
3.340100	0.501	-0.331975
3.348417	0.499	-0.298354
3.356767	0.501	-0.360148
3.365083	0.499	-0.246457
3.373433	0.501	-0.322024
3.381750	0.499	-0.224557
3.390100	0.501	-0.378281
3.398417	0.499	-0.265359
3.406767	0.501	-0.287846
3.415083	0.499	-0.288996
3.423433	0.501	-0.248508
3.431750	0.499	-0.224481
3.440100	0.501	-0.222111
3.448417	0.499	-0.321535
3.456767	0.501	-0.197003
3.465083	0.499	-0.296358
3.473433	0.501	-0.232464
3.481750	0.499	-0.233879
3.490100	0.501	-0.236753
3.498417	0.499	-0.254721
3.506767	0.501	-0.206620
3.515083	0.499	-0.330793
3.523433	0.501	-0.292393
3.531750	0.499	-0.337769
3.540100	0.501	-0.211705
3.548417	0.499	-0.304490
3.556767	0.501	-0.135370
3.565083	0.499	-0.186193
3.573433	0.501	-0.147699
3.581750	0.499	-0.229461
3.590100	0.501	-0.193863
3.598417	0.499	-0.306003
3.606767	0.501	-0.226999
3.615083	0.499	-0.293154
3.623433	0.501	-0.206035
3.631750	0.499	-0.335222
3.640100	0.501	-0.231439
3.648417	0.499	-0.295211
3.656767	0.501	-0.197811
3.665083	0.499	-0.261787
3.673433	0.501	-0.156095
3.681750	0.499	-0.258109
3.690100	0.501	-0.194595
3.698417	0.499	-0.247191
3.706767	0.501	-0.139969
3.715083	0.499	-0.257756
3.723433	0.501	-0.157743
3.731750	0.499	-0.203459
3.740100	0.501	-0.146459
3.748417	0.499	-0.235483
3.756767	0.501	-0.137087
3.765050	0.497	-0.176176
3.773433	0.503	-0.061074
3.781717	0.497	-0.260652
3.790100	0.503	-0.194343
3.798383	0.497	-0.275074
3.806767	0.503	-0.188564
3.815050	0.497	-0.232336
3.823433	0.503	-0.246161
3.831717	0.497	-0.266672
3.840100	0.503	-0.210655
3.848383	0.497	-0.210571
3.856767	0.503	-0.204804
3.865050	0.497	-0.208617
3.873433	0.503	-0.213035
3.881717	0.497	-0.233112
3.890100	0.503	-0.232131
3.898383	0.497	-0.148741
3.906767	0.503	-0.215208
3.915050	0.497	-0.237320
3.923433	0.503	-0.234483
3.931717	0.497	-0.229803
3.940100	0.503	-0.167063
3.948383	0.497	-0.170767
3.956767	0.503	-0.240447
3.965050	0.497	-0.197479
3.973433	0.503	-0.137063
3.981717	0.497	-0.228785
3.990100	0.503	-0.244132
3.998383	0.497	-0.238086
4.006767	0.503	-0.199724
4.015050	0.497	-0.263130
4.023433	0.503	-0.202408
4.031717	0.497	-0.299862
4.040100	0.503	-0.199681
4.048383	0.497	-0.175790
4.056767	0.503	-0.256573
4.065050	0.497	-0.212328
4.073433	0.503	-0.192723
4.081717	0.497	-0.203944
4.090100	0.503	-0.222953
4.098383	0.497	-0.292082
4.106767	0.503	-0.231851
4.115050	0.497	-0.249812
4.123433	0.503	-0.256903
4.131717	0.497	-0.228444
4.140100	0.503	-0.186845
4.148383	0.497	-0.301438
4.156767	0.503	-0.264691
4.165050	0.497	-0.255144
4.173433	0.503	-0.220516
4.181717	0.497	-0.259649
4.190100	0.503	-0.206598
4.198383	0.497	-0.269405
4.206767	0.503	-0.291972
4.215050	0.497	-0.233544
4.223433	0.503	-0.258481
4.231717	0.497	-0.293360
4.240100	0.503	-0.144273
4.248383	0.497	-0.310285
4.256767	0.503	-0.244689
4.265050	0.497	-0.238103
4.273433	0.503	-0.244719
4.281717	0.497	-0.264556
4.290100	0.503	-0.267715
4.298383	0.497	-0.259531
4.306767	0.503	-0.271403
4.315050	0.497	-0.255357
4.323433	0.503	-0.239025
4.331717	0.497	-0.213842
4.340100	0.503	-0.221484
4.348383	0.497	-0.263820
4.356767	0.503	-0.208797
4.365050	0.497	-0.261651
4.373433	0.503	-0.222484
4.381717	0.497	-0.271522
4.390100	0.503	-0.285971
4.398383	0.497	-0.330876
4.406767	0.503	-0.309963
4.415050	0.497	-0.290853
4.423433	0.503	-0.229741
4.431717	0.497	-0.245908
4.440100	0.503	-0.177465
4.448383	0.497	-0.195332
4.456767	0.503	-0.228758
4.465050	0.497	-0.269955
4.473433	0.503	-0.285771
4.481717	0.497	-0.263788
4.490100	0.503	-0.230385
4.498383	0.497	-0.272077
4.506767	0.503	-0.231092
4.515050	0.497	-0.306370
4.523433	0.503	-0.209487
4.531717	0.497	-0.322242
4.540100	0.503	-0.218109
4.548383	0.497	-0.202679
4.556767	0.503	-0.285493
4.565050	0.497	-0.279881
4.573433	0.503	-0.228954
4.581717	0.497	-0.310594
4.590100	0.503	-0.250158
4.598383	0.497	-0.280830
4.606767	0.503	-0.318651
4.615050	0.497	-0.238378
4.623433	0.503	-0.296788
4.631717	0.497	-0.294727
4.640100	0.503	-0.347629
4.648383	0.497	-0.342873
4.656767	0.503	-0.224803
4.665050	0.497	-0.336603
4.673433	0.503	-0.326258
4.681717	0.497	-0.351930
4.690100	0.503	-0.371243
4.698383	0.497	-0.315105
4.706767	0.503	-0.333741
4.715050	0.497	-0.394705
4.723433	0.503	-0.333782
4.731717	0.497	-0.380836
4.740100	0.503	-0.398755
4.748383	0.497	-0.466204
4.756767	0.503	-0.370881
4.765050	0.497	-0.481410
4.773433	0.503	-0.391914
4.781717	0.497	-0.386972
4.790100	0.503	-0.360489
4.798383	0.497	-0.408435
4.806767	0.503	-0.393531
4.815050	0.497	-0.441668
4.823433	0.503	-0.443507
4.831717	0.497	-0.433214
4.840100	0.503	-0.410865
4.848383	0.497	-0.517393
4.856767	0.503	-0.476431
4.865050	0.497	-0.468822
4.873433	0.503	-0.450395
4.881717	0.497	-0.524699
4.890100	0.503	-0.535347
4.898383	0.497	-0.582172
4.906767	0.503	-0.506635
4.915050	0.497	-0.547022
4.923433	0.503	-0.456762
4.931717	0.497	-0.594169
4.940100	0.503	-0.537302
4.948383	0.497	-0.527297
4.956767	0.503	-0.557751
4.965050	0.497	-0.599124
4.973433	0.503	-0.521344
4.981717	0.497	-0.602109
4.990100	0.503	-0.531641
4.998383	0.497	-0.600207
5.006767	0.503	-0.558053
5.015050	0.497	-0.602956
5.023433	0.503	-0.588435
5.031717	0.497	-0.636240
5.040100	0.503	-0.595348
5.048383	0.497	-0.604138
5.056767	0.503	-0.596603
5.065050	0.497	-0.591761
5.073433	0.503	-0.584108
5.081717	0.497	-0.623844
5.090100	0.503	-0.544108
5.098383	0.497	-0.586115
5.106767	0.503	-0.563527
5.115050	0.497	-0.629718
5.123433	0.503	-0.640109
5.131717	0.497	-0.475614
5.140100	0.503	-0.543431
5.148383	0.497	-0.570010
5.156767	0.503	-0.550760
5.165050	0.497	-0.586168
5.173433	0.503	-0.478054
5.181717	0.497	-0.577970
5.190100	0.503	-0.518315
5.198383	0.497	-0.516190
5.206767	0.503	-0.581178
5.215050	0.497	-0.619771
5.223433	0.503	-0.533622
5.231717	0.497	-0.581328
5.240100	0.503	-0.534840
5.248383	0.497	-0.541079
5.256767	0.503	-0.466321
5.265050	0.497	-0.486505
5.273433	0.503	-0.460673
5.281717	0.497	-0.465475
5.290100	0.503	-0.476145
5.298383	0.497	-0.516767
5.306767	0.503	-0.497803
5.315050	0.497	-0.507418
5.323433	0.503	-0.414575
5.331717	0.497	-0.439335
5.340100	0.503	-0.446804
5.348383	0.497	-0.513767
5.356767	0.503	-0.430727
5.365050	0.497	-0.428360
5.373433	0.503	-0.405644
5.381717	0.497	-0.441587
5.390100	0.503	-0.388168
5.398383	0.497	-0.454898
5.406767	0.503	-0.349352
5.415050	0.497	-0.453823
5.423433	0.503	-0.434966
5.431717	0.497	-0.490940
5.440100	0.503	-0.371017
5.448383	0.497	-0.391594
5.456767	0.503	-0.392247
5.465050	0.497	-0.424606
5.473433	0.503	-0.371226
5.481717	0.497	-0.415507
5.490100	0.503	-0.364579
5.498383	0.497	-0.385181
5.506767	0.503	-0.341169
5.515050	0.497	-0.459461
5.523433	0.503	-0.451405
5.531717	0.497	-0.409926
5.540100	0.503	-0.427569
5.548383	0.497	-0.482272
5.556767	0.503	-0.336139
5.565050	0.497	-0.440987
5.573433	0.503	-0.356911
5.581717	0.497	-0.448010
5.590100	0.503	-0.343233
5.598383	0.497	-0.352008
5.606767	0.503	-0.407467
5.615050	0.497	-0.347836
5.623433	0.503	-0.366665
5.631717	0.497	-0.444180
5.640100	0.503	-0.400063
5.648383	0.497	-0.406538
5.656767	0.503	-0.356478
5.665050	0.497	-0.419488
5.673433	0.503	-0.252862
5.681717	0.497	-0.369223
5.690100	0.503	-0.326484
5.698383	0.497	-0.414243
5.706767	0.503	-0.387027
5.715050	0.497	-0.442290
5.723433	0.503	-0.332391
5.731717	0.497	-0.426538
5.740100	0.503	-0.426002
5.748383	0.497	-0.486673
5.756767	0.503	-0.391148
5.765050	0.497	-0.363567
5.773433	0.503	-0.363153
5.781717	0.497	-0.423839
5.790100	0.503	-0.378722
5.798383	0.497	-0.407622
5.806767	0.503	-0.358122
5.815050	0.497	-0.469879
5.823433	0.503	-0.429392
5.831717	0.497	-0.433907
5.840100	0.503	-0.367210
5.848383	0.497	-0.389249
5.856767	0.503	-0.384041
5.865050	0.497	-0.397752
5.873433	0.503	-0.378237
5.881717	0.497	-0.385460
5.890100	0.503	-0.306714
5.898383	0.497	-0.328545
5.906767	0.503	-0.349808
5.915050	0.497	-0.346161
5.923433	0.503	-0.346045
5.931717	0.497	-0.384748
5.940100	0.503	-0.314828
5.948383	0.497	-0.424066
5.956767	0.503	-0.350333
5.965050	0.497	-0.376144
5.973433	0.503	-0.312036
5.981717	0.497	-0.387346
5.990100	0.503	-0.319052
5.998383	0.497	-0.351241
6.006767	0.503	-0.354182
6.015050	0.497	-0.398875
6.023433	0.503	-0.357856
6.031717	0.497	-0.350095
6.040100	0.503	-0.370571
6.048383	0.497	-0.326125
6.056767	0.503	-0.304910
6.065050	0.497	-0.433634
6.073433	0.503	-0.438031
6.081717	0.497	-0.338457
6.090100	0.503	-0.347576
6.098383	0.497	-0.325702
6.106767	0.503	-0.347035
6.115050	0.497	-0.429071
6.123433	0.503	-0.362303
6.131717	0.497	-0.386716
6.140100	0.503	-0.365160
6.148383	0.497	-0.396845
6.156767	0.503	-0.333081
6.165050	0.497	-0.369543
6.173433	0.503	-0.399093
6.181717	0.497	-0.385967
6.190100	0.503	-0.296368
6.198383	0.497	-0.358493
6.206767	0.503	-0.329996
6.215050	0.497	-0.337255
6.223433	0.503	-0.286598
6.231717	0.497	-0.349905
6.240100	0.503	-0.301030
6.248383	0.497	-0.358333
6.256767	0.503	-0.323468
6.265050	0.497	-0.348698
6.273433	0.503	-0.311201
6.281717	0.497	-0.401343
6.290100	0.503	-0.339434
6.298383	0.497	-0.402238
6.306767	0.503	-0.329101
6.315050	0.497	-0.320519
6.323433	0.503	-0.301903
6.331783	0.501	-0.311846
6.340100	0.499	-0.264993
6.348450	0.501	-0.320452
6.356767	0.499	-0.314186
6.365117	0.501	-0.248627
6.373433	0.499	-0.249283
6.381783	0.501	-0.261124
6.390100	0.499	-0.239625
6.398450	0.501	-0.270726
6.406767	0.499	-0.162606
6.415117	0.501	-0.276331
6.423433	0.499	-0.233435
6.431783	0.501	-0.054305
6.440100	0.499	-0.214223
6.448450	0.501	-0.104610
6.456767	0.499	-0.303298
6.465117	0.501	-0.093302
6.473433	0.499	-0.169031
6.481783	0.501	-0.099520
6.490100	0.499	-0.203517
6.498450	0.501	-0.004846
6.506767	0.499	-0.131669
6.515117	0.501	-0.075878
6.523433	0.499	-0.130048
6.531783	0.501	0.095248
6.540100	0.499	0.094925
6.548450	0.501	0.371064
6.556767	0.499	0.429127
6.565117	0.501	1.012717
6.573433	0.499	1.625665
6.581783	0.501	2.959258
6.590100	0.499	4.848085
6.598450	0.501	8.494445
6.606767	0.499	14.415273
6.615117	0.501	24.953534
6.623433	0.499	42.141998
6.631783	0.501	69.517452
6.640100	0.499	108.518842
6.648450	0.501	160.082315
6.656767	0.499	220.498004
6.665117	0.501	286.498425
6.673433	0.499	352.392648
6.681783	0.501	415.863130
6.690100	0.499	474.135252
6.698450	0.501	529.241394
6.706767	0.499	580.680044
6.715117	0.501	630.437314
6.723433	0.499	678.333038
6.731783	0.501	725.358482
6.740067	0.497	770.697160
6.748450	0.503	814.083365
6.756733	0.497	853.730832
6.765117	0.503	888.719423
6.773400	0.497	916.544144
6.781783	0.503	935.429081
6.790067	0.497	941.457432
6.798450	0.503	930.977900
6.806733	0.497	898.475615
6.815117	0.503	840.175973
6.823400	0.497	753.523107
6.831783	0.503	644.319869
6.840067	0.497	522.774904
6.848450	0.503	404.888744
6.856733	0.497	301.915619
6.865117	0.503	221.446838
6.873400	0.497	162.235504
6.881783	0.503	120.773861
6.890067	0.497	91.816718
6.898450	0.503	71.702269
6.906733	0.497	57.230018
6.915117	0.503	46.612165
6.923400	0.497	38.364815
6.931783	0.503	32.157807
6.940067	0.497	27.075758
6.948450	0.503	23.065074
6.956733	0.497	19.818058
6.965117	0.503	17.201774
6.973400	0.497	15.036310
6.981783	0.503	13.374163
6.990067	0.497	11.928133
6.998450	0.503	10.902687
7.006733	0.497	9.928449
7.015117	0.503	9.190336
7.023400	0.497	8.591244
7.031783	0.503	8.014299
7.040067	0.497	7.473370
7.048450	0.503	7.222320
7.056733	0.497	6.968907
7.065117	0.503	6.977373
7.073400	0.497	6.810432
7.081783	0.503	6.776146
7.090067	0.497	6.787539
7.098450	0.503	6.787842
7.106733	0.497	6.633127
7.115117	0.503	6.522711
7.123400	0.497	6.302860
7.131783	0.503	6.167871
7.140067	0.497	5.809476
7.148450	0.503	5.501059
7.156733	0.497	5.107197
7.165117	0.503	4.765278
7.173400	0.497	4.348367
7.181783	0.503	4.082276
7.190067	0.497	3.695062
7.198450	0.503	3.372766
7.206733	0.497	3.056191
7.215117	0.503	2.857283
7.223400	0.497	2.605928
7.231783	0.503	2.405607
7.240067	0.497	2.177025
7.248450	0.503	2.079362
7.256733	0.497	1.934084
7.265117	0.503	1.859592
7.273400	0.497	1.696382
7.281783	0.503	1.680612
7.290067	0.497	1.468485
7.298450	0.503	1.416776
7.306733	0.497	1.347900
7.315117	0.503	1.294532
7.323400	0.497	1.274660
7.331783	0.503	1.165719
7.340067	0.497	1.203664
7.348450	0.503	1.194386
7.356733	0.497	0.980160
7.365117	0.503	1.160907
7.373400	0.497	1.036259
7.381783	0.503	1.048365
7.390067	0.497	1.010317
7.398450	0.503	0.945401
7.406733	0.497	1.072238
7.415117	0.503	1.033269
7.423400	0.497	1.026134
7.431783	0.503	1.146108
7.440067	0.497	1.097094
7.448450	0.503	1.252550
7.456733	0.497	1.216637
7.465117	0.503	1.315279
7.473400	0.497	1.385696
7.481783	0.503	1.512144
7.490067	0.497	1.495889
7.498450	0.503	1.576702
7.506733	0.497	1.648915
7.515117	0.503	1.695973
7.523400	0.497	1.626383
7.531783	0.503	1.705416
7.540067	0.497	1.710460
7.548450	0.503	1.781865
7.556733	0.497	1.747479
7.565117	0.503	1.743858
7.573400	0.497	1.699266
7.581783	0.503	1.760923
7.590067	0.497	1.683603
7.598450	0.503	1.795209
7.606733	0.497	1.664118
7.615117	0.503	1.690336
7.623400	0.497	1.620115
7.631783	0.503	1.691070
7.640067	0.497	1.724256
7.648450	0.503	1.706436
7.656733	0.497	1.747156
7.665117	0.503	1.881064
7.673400	0.497	1.869027
7.681783	0.503	1.974699
7.690067	0.497	2.120879
7.698450	0.503	2.301456
7.706733	0.497	2.482611
7.715117	0.503	2.760365
7.723400	0.497	2.959339
7.731783	0.503	3.299360
7.740067	0.497	3.625590
7.748450	0.503	4.116026
7.756733	0.497	4.416488
7.765117	0.503	4.917405
7.773400	0.497	5.247353
7.781783	0.503	5.729600
7.790067	0.497	5.981206
7.798450	0.503	6.457631
7.806733	0.497	6.666064
7.815117	0.503	7.007560
7.823400	0.497	7.177005
7.831783	0.503	7.401694
7.840067	0.497	7.503637
7.848450	0.503	7.653864
7.856733	0.497	7.641894
7.865117	0.503	7.809273
7.873400	0.497	7.725407
7.881783	0.503	7.731026
7.890067	0.497	7.634000
7.898450	0.503	7.550154
7.906733	0.497	7.442173
7.915117	0.503	7.389064
7.923400	0.497	7.249026
7.931783	0.503	7.110097
7.940067	0.497	6.994394
7.948450	0.503	6.852180
7.956733	0.497	6.705488
7.965117	0.503	6.640865
7.973400	0.497	6.449148
7.981783	0.503	6.308875
7.990067	0.497	6.178898
7.998450	0.503	6.164414
8.006733	0.497	6.050677
8.015117	0.503	5.985125
8.023400	0.497	5.873989
8.031783	0.503	5.748733
8.040067	0.497	5.728497
8.048450	0.503	5.771084
8.056733	0.497	5.607798
8.065117	0.503	5.658175
8.073400	0.497	5.612535
8.081783	0.503	5.615021
8.090067	0.497	5.489627
8.098450	0.503	5.559746
8.106733	0.497	5.623730
8.115117	0.503	5.568010
8.123400	0.497	5.619896
8.131783	0.503	5.584381
8.140067	0.497	5.612223
8.148450	0.503	5.641818
8.156733	0.497	5.624304
8.165117	0.503	5.819477
8.173400	0.497	5.848198
8.181783	0.503	5.894426
8.190067	0.497	5.986535
8.198450	0.503	6.123507
8.206733	0.497	6.123593
8.215117	0.503	6.274175
8.223400	0.497	6.371616
8.231783	0.503	6.589393
8.240067	0.497	6.633200
8.248450	0.503	6.768882
8.256733	0.497	6.882423
8.265117	0.503	7.024528
8.273400	0.497	7.163134
8.281783	0.503	7.401318
8.290067	0.497	7.538783
8.298450	0.503	7.777137
8.306733	0.497	7.904371
8.315117	0.503	8.138467
8.323400	0.497	8.259429
8.331783	0.503	8.576552
8.340067	0.497	8.691863
8.348450	0.503	8.992482
8.356733	0.497	9.248522
8.365117	0.503	9.472923
8.373400	0.497	9.620879
8.381783	0.503	9.937732
8.390067	0.497	10.149002
8.398450	0.503	10.457939
8.406733	0.497	10.685754
8.415117	0.503	11.024802
8.423400	0.497	11.189192
8.431783	0.503	11.587279
8.440067	0.497	11.770263
8.448450	0.503	12.115055
8.456733	0.497	12.386669
8.465117	0.503	12.674155
8.473400	0.497	12.944168
8.481783	0.503	13.265256
8.490067	0.497	13.587126
8.498450	0.503	13.937847
8.506733	0.497	14.164213
8.515117	0.503	14.529331
8.523400	0.497	14.750179
8.531783	0.503	15.130289
8.540067	0.497	15.393949
8.548450	0.503	15.811836
8.556733	0.497	16.064585
8.565117	0.503	16.491086
8.573400	0.497	16.947225
8.581783	0.503	17.539971
8.590067	0.497	18.338730
8.598450	0.503	19.078224
8.606733	0.497	19.485094
8.615117	0.503	19.532284
8.623400	0.497	18.050494
8.631783	0.503	14.851463
8.640067	0.497	10.962527
8.648450	0.503	8.449180
8.656733	0.497	7.253738
8.665117	0.503	6.705138
8.673400	0.497	6.356455
8.681783	0.503	6.169876
8.690067	0.497	5.834670
8.698450	0.503	5.537438
8.706733	0.497	5.207604
8.715117	0.503	4.886190
8.723400	0.497	4.521204
8.731783	0.503	4.203404
8.740067	0.497	3.790004
8.748450	0.503	3.546936
8.756733	0.497	3.152825
8.765117	0.503	2.916621
8.773400	0.497	2.608989
8.781783	0.503	2.445671
8.790067	0.497	2.140697
8.798450	0.503	1.901987
8.806733	0.497	1.772315
8.815117	0.503	1.614813
8.823400	0.497	1.473800
8.831783	0.503	1.456897
8.840067	0.497	1.291381
8.848450	0.503	1.212426
8.856733	0.497	1.106539
8.865117	0.503	1.072236
8.873400	0.497	0.942926
8.881783	0.503	0.875652
8.890067	0.497	0.755876
8.898450	0.503	0.737842
8.906733	0.497	0.690522
8.915117	0.503	0.662229
8.923400	0.497	0.551843
8.931783	0.503	0.578452
8.940067	0.497	0.479823
8.948450	0.503	0.441896
8.956733	0.497	0.410551
8.965117	0.503	0.403203
8.973400	0.497	0.360381
8.981783	0.503	0.436332
8.990067	0.497	0.318978
8.998450	0.503	0.422784
9.006733	0.497	0.446621
9.015117	0.503	0.581466
9.023400	0.497	0.693705
9.031783	0.503	0.778517
9.040067	0.497	0.948352
9.048450	0.503	1.218938
9.056733	0.497	1.418652
9.065117	0.503	1.808659
9.073400	0.497	2.010645
9.081783	0.503	2.360246
9.090067	0.497	2.677642
9.098450	0.503	3.025265
9.106733	0.497	3.289946
9.115117	0.503	3.671623
9.123400	0.497	3.853362
9.131783	0.503	4.082713
9.140067	0.497	4.141178
9.148450	0.503	4.268215
9.156733	0.497	4.257862
9.165117	0.503	4.236754
9.173400	0.497	3.926605
9.181783	0.503	3.842868
9.190067	0.497	3.596352
9.198450	0.503	3.199016
9.206733	0.497	2.845426
9.215117	0.503	2.414728
9.223400	0.497	1.987411
9.231783	0.503	1.624243
9.240067	0.497	1.185279
9.248450	0.503	0.814177
9.256800	0.501	0.400067
9.265117	0.499	-0.001322
9.273467	0.501	-0.338785
9.281783	0.499	-0.566861
9.290133	0.501	-0.898632
9.298450	0.499	-1.225319
9.306800	0.501	-1.413590
9.315117	0.499	-1.688969
9.323467	0.501	-1.922125
9.331783	0.499	-2.077045
9.340133	0.501	-2.237544
9.348450	0.499	-2.422458
9.356800	0.501	-2.551423
9.365117	0.499	-2.691096
9.373467	0.501	-2.681068
9.381783	0.499	-2.889019
9.390133	0.501	-2.870816
9.398450	0.499	-3.130956
9.406800	0.501	-3.138664
9.415117	0.499	-3.310865
9.423467	0.501	-3.287696
9.431783	0.499	-3.496912
9.440133	0.501	-3.430662
9.448450	0.499	-3.728983
9.456800	0.501	-3.710070
9.465117	0.499	-3.903248
9.473467	0.501	-3.921179
9.481783	0.499	-4.010440
9.490133	0.501	-4.002803
9.498450	0.499	-4.212479
9.506800	0.501	-4.170429
9.515117	0.499	-4.441032
9.523467	0.501	-4.388753
9.531783	0.499	-4.608771
9.540133	0.501	-4.614977
9.548450	0.499	-4.798276
9.556800	0.501	-4.801993
9.565117	0.499	-5.061814
9.573467	0.501	-5.043124
9.581783	0.499	-5.237579
9.590133	0.501	-5.235751
9.598450	0.499	-5.380125
9.606800	0.501	-5.318931
9.615117	0.499	-5.553880
9.623467	0.501	-5.512220
9.631783	0.499	-5.838691
9.640133	0.501	-5.726397
9.648450	0.499	-5.955601
9.656800	0.501	-5.921611
9.665083	0.497	-6.243678
9.673467	0.503	-6.196491
9.681750	0.497	-6.583997
9.690133	0.503	-6.461168
9.698417	0.497	-6.818483
9.706800	0.503	-6.960306
9.715083	0.497	-7.126025
9.723467	0.503	-7.201524
9.731750	0.497	-7.431386
9.740133	0.503	-7.529297
9.748417	0.497	-7.709421
9.756800	0.503	-7.754194
9.765083	0.497	-7.946209
9.773467	0.503	-8.018282
9.781750	0.497	-8.169942
9.790133	0.503	-8.342407
9.798417	0.497	-8.482524
9.806800	0.503	-8.601344
9.815083	0.497	-8.758356
9.823467	0.503	-8.916893
9.831750	0.497	-9.072934
9.840133	0.503	-9.086170
9.848417	0.497	-9.298675
9.856800	0.503	-9.363236
9.865083	0.497	-9.550131
9.873467	0.503	-9.601748
9.881750	0.497	-9.744614
9.890133	0.503	-9.875016
9.898417	0.497	-9.978091
9.906800	0.503	-10.060877
9.915083	0.497	-10.259439
9.923467	0.503	-10.337594
9.931750	0.497	-10.533475
9.940133	0.503	-10.563858
9.948417	0.497	-10.655458
9.956800	0.503	-10.770190
9.965083	0.497	-10.920468
9.973467	0.503	-11.068039
9.981750	0.497	-11.193040
9.990133	0.503	-11.329719
9.998417	0.497	-11.389281
10.006800	0.503	-11.508334
10.015083	0.497	-11.632340
10.023467	0.503	-11.733033
10.031750	0.497	-11.830624
10.040133	0.503	-12.020299
10.048417	0.497	-12.175094
10.056800	0.503	-12.196572
10.065083	0.497	-12.319106
10.073467	0.503	-12.456102
10.081750	0.497	-12.534701
10.090133	0.503	-12.725558
10.098417	0.497	-12.864713
10.106800	0.503	-12.968045
10.115083	0.497	-13.112726
10.123467	0.503	-13.157953
10.131750	0.497	-13.266830
10.140133	0.503	-13.385678
10.148417	0.497	-13.596645
10.156800	0.503	-13.622374
10.165083	0.497	-13.762012
10.173467	0.503	-13.851473
10.181750	0.497	-14.021100
10.190133	0.503	-14.116866
10.198417	0.497	-14.214148
10.206800	0.503	-14.418597
10.215083	0.497	-14.467004
10.223467	0.503	-14.579113
10.231750	0.497	-14.784266
10.240133	0.503	-14.878108
10.248417	0.497	-15.082986
10.256800	0.503	-15.136638
10.265083	0.497	-15.305878
10.273467	0.503	-15.390641
10.281750	0.497	-15.551670
10.290133	0.503	-15.690642
10.298417	0.497	-15.793791
10.306800	0.503	-15.957329
10.315083	0.497	-16.059087
10.323467	0.503	-16.123851
10.331750	0.497	-16.287688
10.340133	0.503	-16.393127
10.348417	0.497	-16.565911
10.356800	0.503	-16.688850
10.365083	0.497	-16.815144
10.373467	0.503	-16.962538
10.381750	0.497	-17.118208
10.390133	0.503	-17.222518
10.398417	0.497	-17.392392
10.406800	0.503	-17.464450
10.415083	0.497	-17.632573
10.423467	0.503	-17.685719
10.431750	0.497	-18.004038
10.440133	0.503	-18.026088
10.448417	0.497	-18.162426
10.456800	0.503	-18.236339
10.465083	0.497	-18.486857
10.473467	0.503	-18.531105
10.481750	0.497	-18.744195
10.490133	0.503	-18.762403
10.498417	0.497	-18.961093
10.506800	0.503	-19.087269
10.515083	0.497	-19.183409
10.523467	0.503	-19.296999
10.531750	0.497	-19.463124
10.540133	0.503	-19.622888
10.548417	0.497	-19.692988
10.556800	0.503	-19.843930
10.565083	0.497	-19.993902
10.573467	0.503	-20.049932
10.581750	0.497	-20.149904
10.590133	0.503	-20.377227
10.598417	0.497	-20.461646
10.606800	0.503	-20.596247
10.615083	0.497	-20.723768
10.623467	0.503	-20.813653
10.631750	0.497	-20.968651
10.640133	0.503	-21.102256
10.648417	0.497	-21.180097
10.656800	0.503	-21.340581
10.665083	0.497	-21.439337
10.673467	0.503	-21.590573
10.681750	0.497	-21.714162
10.690133	0.503	-21.845042
10.698417	0.497	-21.996765
10.706800	0.503	-22.037750
10.715083	0.497	-22.231475
10.723467	0.503	-22.369561
10.731750	0.497	-22.492519
10.740133	0.503	-22.643729
10.748417	0.497	-22.774711
10.756800	0.503	-22.792238
10.765083	0.497	-23.035824
10.773467	0.503	-23.084201
10.781750	0.497	-23.274095
10.790133	0.503	-23.385065
10.798417	0.497	-23.551576
10.806800	0.503	-23.589755
10.815083	0.497	-23.806327
10.823467	0.503	-23.972835
10.831750	0.497	-24.090233
10.840133	0.503	-24.110839
10.848417	0.497	-24.349972
10.856800	0.503	-24.478244
10.865083	0.497	-24.635991
10.873467	0.503	-24.743578
10.881750	0.497	-24.878764
10.890133	0.503	-24.942166
10.898417	0.497	-25.211300
10.906800	0.503	-25.279786
10.915083	0.497	-25.403886
10.923467	0.503	-25.595470
10.931750	0.497	-25.621351
10.940133	0.503	-25.757287
10.948417	0.497	-25.950950
10.956800	0.503	-26.050500
10.965083	0.497	-26.189157
10.973467	0.503	-26.354992
10.981750	0.497	-26.439991
10.990133	0.503	-26.528953
10.998417	0.497	-26.721427
11.006800	0.503	-26.867735
11.015083	0.497	-27.055595
11.023467	0.503	-27.101049
11.031750	0.497	-27.274609
11.040133	0.503	-27.331377
11.048417	0.497	-27.532972
11.056800	0.503	-27.644695
11.065083	0.497	-27.732065
11.073467	0.503	-27.831200
11.081750	0.497	-27.893100
11.090133	0.503	-28.027464
11.098417	0.497	-28.183199
11.106800	0.503	-28.146535
11.115083	0.497	-28.328793
11.123467	0.503	-28.393479
11.131750	0.497	-28.521413
11.140133	0.503	-28.638322
11.148417	0.497	-28.627403
11.156800	0.503	-28.791699
11.165083	0.497	-28.901123
11.173467	0.503	-28.928832
11.181750	0.497	-29.047133
11.190133	0.503	-29.196101
11.198417	0.497	-29.322862
11.206800	0.503	-29.382855
11.215083	0.497	-29.508922
11.223467	0.503	-29.657963
11.231750	0.497	-29.819061
11.240133	0.503	-30.003659
11.248417	0.497	-30.092664
11.256800	0.503	-30.215540
11.265083	0.497	-30.395589
11.273467	0.503	-30.503358
11.281750	0.497	-30.690415
11.290133	0.503	-30.878197
11.298417	0.497	-31.079214
11.306800	0.503	-31.296875
11.315083	0.497	-31.363242
11.323467	0.503	-31.563494
11.331750	0.497	-31.672541
11.340133	0.503	-31.810841
11.348417	0.497	-32.101037
11.356800	0.503	-32.226353
11.365083	0.497	-32.394003
11.373467	0.503	-32.451561
11.381750	0.497	-32.662158
11.390133	0.503	-32.783476
11.398417	0.497	-32.932928
11.406800	0.503	-33.053575
11.415083	0.497	-33.249224
11.423467	0.503	-33.348819
11.431750	0.497	-33.493843
11.440133	0.503	-33.575241
11.448417	0.497	-33.753249
11.456800	0.503	-33.884945
11.465083	0.497	-34.040506
11.473467	0.503	-34.111818
11.481750	0.497	-34.307678
11.490133	0.503	-34.333829
11.498417	0.497	-34.442304
11.506800	0.503	-34.555836
11.515083	0.497	-34.769055
11.523467	0.503	-34.843635
11.531750	0.497	-34.964296
11.540133	0.503	-35.058175
11.548417	0.497	-35.137503
11.556800	0.503	-35.335545
11.565083	0.497	-35.419791
11.573467	0.503	-35.603140
11.581750	0.497	-35.759352
11.590133	0.503	-35.735133
11.598417	0.497	-35.967048
11.606800	0.503	-36.050861
11.615083	0.497	-36.205934
11.623467	0.503	-36.241104
11.631750	0.497	-36.390014
11.640133	0.503	-36.454105
11.648417	0.497	-36.736120
11.656800	0.503	-36.756223
11.665083	0.497	-36.914464
11.673467	0.503	-36.985811
11.681750	0.497	-37.085041
11.690133	0.503	-37.234561
11.698417	0.497	-37.336014
11.706800	0.503	-37.511688
11.715083	0.497	-37.639970
11.723467	0.503	-37.717372
11.731750	0.497	-37.878578
11.740133	0.503	-37.946219
11.748417	0.497	-38.128533
11.756800	0.503	-38.165774
11.765083	0.497	-38.328056
11.773467	0.503	-38.453593
11.781750	0.497	-38.580877
11.790133	0.503	-38.695305
11.798417	0.497	-38.886569
11.806800	0.503	-38.969076
11.815083	0.497	-39.061066
11.823467	0.503	-39.125143
11.831750	0.497	-39.289899
11.840133	0.503	-39.361248
11.848417	0.497	-39.538892
11.856800	0.503	-39.543314
11.865083	0.497	-39.731234
11.873467	0.503	-39.728201
11.881750	0.497	-39.799669
11.890133	0.503	-39.857665
11.898417	0.497	-39.974550
11.906800	0.503	-39.916136
11.915083	0.497	-40.021708
11.923467	0.503	-39.992110
11.931750	0.497	-39.989144
11.940133	0.503	-39.971440
11.948417	0.497	-39.931287
11.956800	0.503	-39.844257
11.965083	0.497	-39.766649
11.973467	0.503	-39.689601
11.981750	0.497	-39.648489
11.990133	0.503	-39.457895
11.998417	0.497	-39.403840
12.006800	0.503	-39.223820
12.015083	0.497	-39.206421
12.023467	0.503	-39.050167
12.031750	0.497	-38.964977
12.040133	0.503	-38.763991
12.048417	0.497	-38.695943
12.056800	0.503	-38.619817
12.065083	0.497	-38.534486
12.073467	0.503	-38.466456
12.081750	0.497	-38.462324
12.090133	0.503	-38.448137
12.098417	0.497	-38.553406
12.106800	0.503	-38.596860
12.115083	0.497	-38.718297
12.123467	0.503	-38.922574
12.131750	0.497	-39.074744
12.140133	0.503	-39.164707
12.148417	0.497	-39.481851
12.156800	0.503	-39.651247
12.165150	0.501	-39.957950
12.173467	0.499	-40.232060
12.181817	0.501	-40.524521
12.190133	0.499	-40.890082
12.198483	0.501	-41.315084
12.206800	0.499	-41.552421
12.215150	0.501	-41.970686
12.223467	0.499	-42.245551
12.231817	0.501	-42.696733
12.240133	0.499	-43.003965
12.248483	0.501	-43.340640
12.256800	0.499	-43.705922
12.265150	0.501	-43.845328
12.273467	0.499	-44.209575
12.281817	0.501	-44.462198
12.290133	0.499	-44.882477
12.298483	0.501	-44.950156
12.306800	0.499	-45.341480
12.315150	0.501	-45.531641
12.323467	0.499	-45.860148
12.331817	0.501	-45.951086
12.340133	0.499	-46.285812
12.348483	0.501	-46.365224
12.356800	0.499	-46.640682
12.365150	0.501	-46.725948
12.373467	0.499	-47.088657
12.381817	0.501	-47.072443
12.390133	0.499	-47.475383
12.398483	0.501	-47.443860
12.406800	0.499	-47.686763
12.415150	0.501	-47.768724
12.423467	0.499	-48.008788
12.431817	0.501	-48.032519
12.440133	0.499	-48.286131
12.448483	0.501	-48.370654
12.456800	0.499	-48.667335
12.465150	0.501	-48.666037
12.473467	0.499	-48.973235
12.481817	0.501	-48.981639
12.490133	0.499	-49.192592
12.498483	0.501	-49.274693
12.506800	0.499	-49.501175
12.515150	0.501	-49.508133
12.523467	0.499	-49.747654
12.531817	0.501	-49.783007
12.540133	0.499	-50.057356
12.548483	0.501	-50.022414
12.556800	0.499	-50.334733
12.565150	0.501	-50.310354
12.573433	0.497	-50.575100
12.581817	0.503	-50.677599
12.590100	0.497	-50.883012
12.598483	0.503	-50.972184
12.606767	0.497	-51.151250
12.615150	0.503	-51.243691
12.623433	0.497	-51.358879
12.631817	0.503	-51.481243
12.640100	0.497	-51.590034
12.648483	0.503	-51.713193
12.656767	0.497	-51.780675
12.665150	0.503	-51.859174
12.673433	0.497	-52.050973
12.681817	0.503	-52.063267
12.690100	0.497	-52.170513
12.698483	0.503	-52.259499
12.706767	0.497	-52.358802
12.715150	0.503	-52.423753
12.723433	0.497	-52.420593
12.731817	0.503	-52.406143
12.740100	0.497	-52.517658
12.748483	0.503	-52.405895
12.756767	0.497	-52.439488
12.765150	0.503	-52.434415
12.773433	0.497	-52.433195
12.781817	0.503	-52.253007
12.790100	0.497	-52.190873
12.798483	0.503	-51.927213
12.806767	0.497	-51.765748
12.815150	0.503	-51.593602
12.823433	0.497	-51.397722
12.831817	0.503	-51.153040
12.840100	0.497	-50.921759
12.848483	0.503	-50.644692
12.856767	0.497	-50.371897
12.865150	0.503	-49.969962
12.873433	0.497	-49.614366
12.881817	0.503	-49.274441
12.890100	0.497	-48.918112
12.898483	0.503	-48.479949
12.906767	0.497	-48.123157
12.915150	0.503	-47.703864
12.923433	0.497	-47.326185
12.931817	0.503	-46.997475
12.940100	0.497	-46.666715
12.948483	0.503	-46.348140
12.956767	0.497	-46.044637
12.965150	0.503	-45.792329
12.973433	0.497	-45.625135
12.981817	0.503	-45.456516
12.990100	0.497	-45.318614
12.998483	0.503	-45.218992
13.006767	0.497	-45.216141
13.015150	0.503	-45.329131
13.023433	0.497	-45.442110
13.031817	0.503	-45.575266
13.040100	0.497	-45.772700
13.048483	0.503	-45.984623
13.056767	0.497	-46.361504
13.065150	0.503	-46.692818
13.073433	0.497	-47.094421
13.081817	0.503	-47.508125
13.090100	0.497	-48.035189
13.098483	0.503	-48.528893
13.106767	0.497	-49.126540
13.115150	0.503	-49.599579
13.123433	0.497	-50.253011
13.131817	0.503	-50.785602
13.140100	0.497	-51.431818
13.148483	0.503	-52.023648
13.156767	0.497	-52.550561
13.165150	0.503	-53.117582
13.173433	0.497	-53.750205
13.181817	0.503	-54.240167
13.190100	0.497	-54.799369
13.198483	0.503	-55.380872
13.206767	0.497	-55.858578
13.215150	0.503	-56.243466
13.223433	0.497	-56.766403
13.231817	0.503	-57.176365
13.240100	0.497	-57.597119
13.248483	0.503	-57.936994
13.256767	0.497	-58.378485
13.265150	0.503	-58.648581
13.273433	0.497	-58.972396
13.281817	0.503	-59.250832
13.290100	0.497	-59.512779
13.298483	0.503	-59.796921
13.306767	0.497	-60.021585
13.315150	0.503	-60.192432
13.323433	0.497	-60.467896
13.331817	0.503	-60.627900
13.340100	0.497	-60.848024
13.348483	0.503	-61.026157
13.356767	0.497	-61.234573
13.365150	0.503	-61.278917
13.373433	0.497	-61.510477
13.381817	0.503	-61.624885
13.390100	0.497	-61.810666
13.398483	0.503	-61.880029
13.406767	0.497	-62.013844
13.415150	0.503	-62.096006
13.423433	0.497	-62.255839
13.431817	0.503	-62.309774
13.440100	0.497	-62.478599
13.448483	0.503	-62.542749
13.456767	0.497	-62.646855
13.465150	0.503	-62.612459
13.473433	0.497	-62.824337
13.481817	0.503	-62.869141
13.490100	0.497	-62.993240
13.498483	0.503	-63.088185
13.506767	0.497	-63.214971
13.515150	0.503	-63.303341
13.523433	0.497	-63.362992
13.531817	0.503	-63.451270
13.540100	0.497	-63.573210
13.548483	0.503	-63.595693
13.556767	0.497	-63.732507
13.565150	0.503	-63.693903
13.573433	0.497	-63.809050
13.581817	0.503	-63.852756
13.590100	0.497	-63.899395
13.598483	0.503	-63.936407
13.606767	0.497	-64.015430
13.615150	0.503	-64.052208
13.623433	0.497	-64.185176
13.631817	0.503	-64.116821
13.640100	0.497	-64.130376
13.648483	0.503	-64.123791
13.656767	0.497	-64.177119
13.665150	0.503	-64.153271
13.673433	0.497	-64.119585
13.681817	0.503	-64.064460
13.690100	0.497	-64.039700
13.698483	0.503	-63.998069
13.706767	0.497	-63.996363
13.715150	0.503	-63.905518
13.723433	0.497	-63.858198
13.731817	0.503	-63.773709
13.740100	0.497	-63.776904
13.748483	0.503	-63.675822
13.756767	0.497	-63.674386
13.765150	0.503	-63.589678
13.773433	0.497	-63.597003
13.781817	0.503	-63.505100
13.790100	0.497	-63.548105
13.798483	0.503	-63.541625
13.806767	0.497	-63.600000
13.815150	0.503	-63.691509
13.823433	0.497	-63.751199
13.831817	0.503	-63.782428
13.840100	0.497	-63.836145
13.848483	0.503	-63.976147
13.856767	0.497	-64.162560
13.865150	0.503	-64.380914
13.873433	0.497	-64.567010
13.881817	0.503	-64.720176
13.890100	0.497	-64.956279
13.898483	0.503	-65.092317
13.906767	0.497	-65.415296
13.915150	0.503	-65.701555
13.923433	0.497	-65.885485
13.931817	0.503	-66.161356
13.940100	0.497	-66.362335
13.948483	0.503	-66.568199
13.956767	0.497	-66.932387
13.965150	0.503	-67.118139
13.973433	0.497	-67.336775
13.981817	0.503	-67.493281
13.990100	0.497	-67.819151
13.998483	0.503	-67.971951
14.006767	0.497	-68.191774
14.015150	0.503	-68.407909
14.023433	0.497	-68.545649
14.031817	0.503	-68.784543
14.040100	0.497	-68.966476
14.048483	0.503	-69.051946
14.056767	0.497	-69.278289
14.065150	0.503	-69.431617
14.073433	0.497	-69.497927
14.081817	0.503	-69.641975
14.090100	0.497	-69.777202
14.098483	0.503	-69.879032
14.106767	0.497	-70.001045
14.115150	0.503	-70.058122
14.123433	0.497	-70.298195
14.131817	0.503	-70.367331
14.140100	0.497	-70.453692
14.148483	0.503	-70.545573
14.156767	0.497	-70.602918
14.165150	0.503	-70.641301
14.173433	0.497	-70.810144
14.181817	0.503	-70.875588
14.190100	0.497	-70.961020
14.198483	0.503	-70.970599
14.206767	0.497	-71.119814
14.215150	0.503	-71.196995
14.223433	0.497	-71.201429
14.231817	0.503	-71.216740
14.240100	0.497	-71.326764
14.248483	0.503	-71.381284
14.256767	0.497	-71.505532
14.265150	0.503	-71.479816
14.273433	0.497	-71.564430
14.281817	0.503	-71.591241
14.290100	0.497	-71.596875
14.298483	0.503	-71.652887
14.306767	0.497	-71.718603
14.315150	0.503	-71.805452
14.323433	0.497	-71.782625
14.331817	0.503	-71.886630
14.340100	0.497	-71.909040
14.348483	0.503	-71.961417
14.356767	0.497	-72.004277
14.365150	0.503	-71.976717
14.373433	0.497	-72.078347
14.381817	0.503	-72.093294
14.390100	0.497	-72.177623
14.398483	0.503	-72.137626
14.406767	0.497	-72.173516
14.415150	0.503	-72.187763
14.423433	0.497	-72.283733
14.431817	0.503	-72.328073
14.440100	0.497	-72.297771
14.448483	0.503	-72.364976
14.456767	0.497	-72.455635
14.465150	0.503	-72.510803
14.473433	0.497	-72.573587
14.481817	0.503	-72.597646
14.490100	0.497	-72.693808
14.498483	0.503	-72.721623
14.506767	0.497	-72.739609
14.515150	0.503	-72.780085
14.523433	0.497	-72.917153
14.531817	0.503	-72.929103
14.540100	0.497	-73.037195
14.548483	0.503	-73.093584
14.556767	0.497	-73.238610
14.565150	0.503	-73.312545
14.573433	0.497	-73.398389
14.581817	0.503	-73.481495
14.590100	0.497	-73.631226
14.598483	0.503	-73.710123
14.606767	0.497	-73.753619
14.615150	0.503	-73.857216
14.623433	0.497	-74.039028
14.631817	0.503	-74.103765
14.640100	0.497	-74.079656
14.648483	0.503	-74.211157
14.656767	0.497	-74.342947
14.665150	0.503	-74.384215
14.673433	0.497	-74.468825
14.681817	0.503	-74.455878
14.690100	0.497	-74.597650
14.698483	0.503	-74.626040
14.706767	0.497	-74.615937
14.715150	0.503	-74.626596
14.723433	0.497	-74.684948
14.731817	0.503	-74.704622
14.740100	0.497	-74.639578
14.748483	0.503	-74.573197
14.756767	0.497	-74.568340
14.765150	0.503	-74.484743
14.773433	0.497	-74.376791
14.781817	0.503	-74.296080
14.790100	0.497	-74.120399
14.798483	0.503	-74.043683
14.806767	0.497	-73.913899
14.815150	0.503	-73.750757
14.823433	0.497	-73.671679
14.831817	0.503	-73.525935
14.840100	0.497	-73.443316
14.848483	0.503	-73.269750
14.856767	0.497	-73.195244
14.865150	0.503	-73.143408
14.873433	0.497	-73.132911
14.881817	0.503	-73.147047
14.890100	0.497	-73.183694
14.898483	0.503	-73.182928
14.906767	0.497	-73.344582
14.915150	0.503	-73.307201
14.923433	0.497	-73.484932
14.931817	0.503	-73.660765
14.940100	0.497	-73.855695
14.948483	0.503	-74.073162
14.956767	0.497	-74.332781
14.965150	0.503	-74.504059
14.973433	0.497	-74.820143
14.981817	0.503	-75.090040
14.990100	0.497	-75.347904
14.998483	0.503	-75.594700
15.006767	0.497	-75.843927
15.015150	0.503	-76.137119
15.023433	0.497	-76.369882
15.031817	0.503	-76.592645
15.040167	0.501	-76.872317
15.048483	0.499	-77.060671
15.056833	0.501	-77.295452
15.065150	0.499	-77.391883
15.073500	0.501	-77.597890
15.081817	0.499	-77.833278
15.090167	0.501	-77.944846
15.098483	0.499	-78.120831
15.106833	0.501	-78.259653
15.115150	0.499	-78.355608
15.123500	0.501	-78.490091
15.131817	0.499	-78.667746
15.140167	0.501	-78.599718
15.148483	0.499	-78.805473
15.156833	0.501	-78.753986
15.165150	0.499	-78.958337
15.173500	0.501	-78.895704
15.181817	0.499	-79.081959
15.190167	0.501	-79.072983
15.198483	0.499	-79.290475
15.206833	0.501	-79.221030
15.215150	0.499	-79.451580
15.223500	0.501	-79.364578
15.231817	0.499	-79.560115
15.240167	0.501	-79.495555
15.248483	0.499	-79.716097
15.256833	0.501	-79.624557
15.265150	0.499	-79.867827
15.273500	0.501	-79.743825
15.281817	0.499	-79.943229
15.290167	0.501	-79.857507
15.298483	0.499	-80.002487
15.306833	0.501	-79.940440
15.315150	0.499	-80.089676
15.323500	0.501	-80.042981
15.331817	0.499	-80.256550
15.340167	0.501	-80.146837
15.348483	0.499	-80.319421
15.356833	0.501	-80.274478
15.365150	0.499	-80.450087
15.373500	0.501	-80.314890
15.381817	0.499	-80.490720
15.390167	0.501	-80.430364
15.398483	0.499	-80.560812
15.406833	0.501	-80.498100
15.415150	0.499	-80.751716
15.423500	0.501	-80.561969
15.431817	0.499	-80.761972
15.440167	0.501	-80.629899
15.448483	0.499	-80.846615
15.456833	0.501	-80.746646
15.465117	0.497	-80.982857
15.473500	0.503	-80.924441
15.481783	0.497	-81.061040
15.490167	0.503	-81.076688
15.498450	0.497	-81.093338
15.506833	0.503	-81.134753
15.515117	0.497	-81.303287
15.523500	0.503	-81.266681
15.531783	0.497	-81.333846
15.540167	0.503	-81.344782
15.548450	0.497	-81.465755
15.556833	0.503	-81.441579
15.565117	0.497	-81.468288
15.573500	0.503	-81.562350
15.581783	0.497	-81.625265
15.590167	0.503	-81.687786
15.598450	0.497	-81.711983
15.606833	0.503	-81.783661
15.615117	0.497	-81.767267
15.623500	0.503	-81.863504
15.631783	0.497	-81.922302
15.640167	0.503	-81.989858
15.648450	0.497	-82.025500
15.656833	0.503	-82.007460
15.665117	0.497	-82.086029
15.673500	0.503	-82.153143
15.681783	0.497	-82.191872
15.690167	0.503	-82.226721
15.698450	0.497	-82.311457
15.706833	0.503	-82.368444
15.715117	0.497	-82.393916
15.723500	0.503	-82.450555
15.731783	0.497	-82.535903
15.740167	0.503	-82.529307
15.748450	0.497	-82.590529
15.756833	0.503	-82.652919
15.765117	0.497	-82.743560
15.773500	0.503	-82.825467
15.781783	0.497	-82.815574
15.790167	0.503	-82.840566
15.798450	0.497	-82.924353
15.806833	0.503	-82.959033
15.815117	0.497	-83.076583
15.823500	0.503	-83.064847
15.831783	0.497	-83.131501
15.840167	0.503	-83.198641
15.848450	0.497	-83.302175
15.856833	0.503	-83.312202
15.865117	0.497	-83.356276
15.873500	0.503	-83.377793
15.881783	0.497	-83.498970
15.890167	0.503	-83.476001
15.898450	0.497	-83.623578
15.906833	0.503	-83.686563
15.915117	0.497	-83.689981
15.923500	0.503	-83.665352
15.931783	0.497	-83.831312
15.940167	0.503	-83.834579
15.948450	0.497	-83.908757
15.956833	0.503	-83.911112
15.965117	0.497	-84.036677
15.973500	0.503	-83.991230
15.981783	0.497	-84.085027
15.990167	0.503	-84.161639
15.998450	0.497	-84.216857
16.006833	0.503	-84.251576
16.015117	0.497	-84.320931
16.023500	0.503	-84.381868
16.031783	0.497	-84.427929
16.040167	0.503	-84.441788
16.048450	0.497	-84.517642
16.056833	0.503	-84.501563
16.065117	0.497	-84.627959
16.073500	0.503	-84.659690
16.081783	0.497	-84.750595
16.090167	0.503	-84.732455
16.098450	0.497	-84.779603
16.106833	0.503	-84.813907
16.115117	0.497	-84.843223
16.123500	0.503	-84.948648
16.131783	0.497	-84.898818
16.140167	0.503	-84.982161
16.148450	0.497	-85.017431
16.156833	0.503	-85.061798
16.165117	0.497	-85.110798
16.173500	0.503	-85.131428
16.181783	0.497	-85.166360
16.190167	0.503	-85.153153
16.198450	0.497	-85.234210
16.206833	0.503	-85.225496
16.215117	0.497	-85.283175
16.223500	0.503	-85.258933
16.231783	0.497	-85.362168
16.240167	0.503	-85.360837
16.248450	0.497	-85.360320
16.256833	0.503	-85.349497
16.265117	0.497	-85.397254
16.273500	0.503	-85.398770
16.281783	0.497	-85.436266
16.290167	0.503	-85.360547
16.298450	0.497	-85.446795
16.306833	0.503	-85.446516
16.315117	0.497	-85.476176
16.323500	0.503	-85.390525
16.331783	0.497	-85.347295
16.340167	0.503	-85.363404
16.348450	0.497	-85.348022
16.356833	0.503	-85.366445
16.365117	0.497	-85.338756
16.373500	0.503	-85.387299
16.381783	0.497	-85.245608
16.390167	0.503	-85.246830
16.398450	0.497	-85.209880
16.406833	0.503	-85.157356
16.415117	0.497	-85.167993
16.423500	0.503	-85.103762
16.431783	0.497	-85.097063
16.440167	0.503	-85.053268
16.448450	0.497	-85.055444
16.456833	0.503	-84.972326
16.465117	0.497	-85.022552
16.473500	0.503	-84.985169
16.481783	0.497	-84.898266
16.490167	0.503	-84.865746
16.498450	0.497	-84.952464
16.506833	0.503	-84.893023
16.515117	0.497	-84.903597
16.523500	0.503	-84.878659
16.531783	0.497	-85.013256
16.540167	0.503	-84.997628
16.548450	0.497	-85.021634
16.556833	0.503	-84.974812
16.565117	0.497	-85.064573
16.573500	0.503	-85.036716
16.581783	0.497	-85.130826
16.590167	0.503	-85.075153
16.598450	0.497	-85.276993
16.606833	0.503	-85.267659
16.615117	0.497	-85.382597
16.623500	0.503	-85.421677
16.631783	0.497	-85.593082
16.640167	0.503	-85.637422
16.648450	0.497	-85.716154
16.656833	0.503	-85.763263
16.665117	0.497	-85.852842
16.673500	0.503	-85.993589
16.681783	0.497	-86.074057
16.690167	0.503	-86.220636
16.698450	0.497	-86.253542
16.706833	0.503	-86.326913
16.715117	0.497	-86.462575
16.723500	0.503	-86.562819
16.731783	0.497	-86.615819
16.740167	0.503	-86.679451
16.748450	0.497	-86.758592
16.756833	0.503	-86.779450
16.765117	0.497	-86.934197
16.773500	0.503	-87.008371
16.781783	0.497	-87.122763
16.790167	0.503	-87.193122
16.798450	0.497	-87.279911
16.806833	0.503	-87.303769
16.815117	0.497	-87.337389
16.823500	0.503	-87.418450
16.831783	0.497	-87.509352
16.840167	0.503	-87.520500
16.848450	0.497	-87.583907
16.856833	0.503	-87.571755
16.865117	0.497	-87.730931
16.873500	0.503	-87.739234
16.881783	0.497	-87.756563
16.890167	0.503	-87.836305
16.898450	0.497	-87.902485
16.906833	0.503	-87.941450
16.915117	0.497	-87.983691
16.923500	0.503	-87.969263
16.931783	0.497	-88.059494
16.940167	0.503	-88.039525
16.948450	0.497	-88.106886
16.956833	0.503	-88.152070
16.965117	0.497	-88.183290
16.973500	0.503	-88.214497
16.981783	0.497	-88.253104
16.990167	0.503	-88.253897
16.998450	0.497	-88.258910
17.006833	0.503	-88.300473
17.015117	0.497	-88.357610
17.023500	0.503	-88.369321
17.031783	0.497	-88.342431
17.040167	0.503	-88.345708
17.048450	0.497	-88.438457
17.056833	0.503	-88.511786
17.065117	0.497	-88.468984
17.073500	0.503	-88.510648
17.081783	0.497	-88.580985
17.090167	0.503	-88.519042
17.098450	0.497	-88.590782
17.106833	0.503	-88.578958
17.115117	0.497	-88.661309
17.123500	0.503	-88.654383
17.131783	0.497	-88.695915
17.140167	0.503	-88.671959
17.148450	0.497	-88.742761
17.156833	0.503	-88.742093
17.165117	0.497	-88.820199
17.173500	0.503	-88.768442
17.181783	0.497	-88.808236
17.190167	0.503	-88.878555
17.198450	0.497	-88.855516
17.206833	0.503	-88.842764
17.215117	0.497	-88.874635
17.223500	0.503	-88.952158
17.231783	0.497	-89.027625
17.240167	0.503	-88.951413
17.248450	0.497	-88.990436
17.256833	0.503	-89.062357
17.265117	0.497	-89.119074
17.273500	0.503	-89.026988
17.281783	0.497	-89.080794
17.290167	0.503	-89.106060
17.298450	0.497	-89.108471
17.306833	0.503	-89.118068
17.315117	0.497	-89.244699
17.323500	0.503	-89.213979
17.331783	0.497	-89.255989
17.340167	0.503	-89.302363
17.348450	0.497	-89.320705
17.356833	0.503	-89.274165
17.365117	0.497	-89.281835
17.373500	0.503	-89.396963
17.381783	0.497	-89.437594
17.390167	0.503	-89.345094
17.398450	0.497	-89.435129
17.406833	0.503	-89.436329
17.415117	0.497	-89.510218
17.423500	0.503	-89.465468
17.431783	0.497	-89.537955
17.440167	0.503	-89.529103
17.448450	0.497	-89.656279
17.456833	0.503	-89.640083
17.465117	0.497	-89.708044
17.473500	0.503	-89.728789
17.481783	0.497	-89.767330
17.490167	0.503	-89.702511
17.498450	0.497	-89.792063
17.506833	0.503	-89.804823
17.515117	0.497	-89.811377
17.523500	0.503	-89.847919
17.531783	0.497	-89.862219
17.540167	0.503	-89.860200
17.548450	0.497	-89.924021
17.556833	0.503	-89.919851
17.565117	0.497	-90.028089
17.573500	0.503	-90.037315
17.581783	0.497	-90.040467
17.590167	0.503	-90.045952
17.598450	0.497	-90.037059
17.606833	0.503	-90.121327
17.615117	0.497	-90.163027
17.623500	0.503	-90.132207
17.631783	0.497	-90.181886
17.640167	0.503	-90.186384
17.648450	0.497	-90.207497
17.656833	0.503	-90.228820
17.665117	0.497	-90.270207
17.673500	0.503	-90.272381
17.681783	0.497	-90.351907
17.690167	0.503	-90.292592
17.698450	0.497	-90.346360
17.706833	0.503	-90.371586
17.715117	0.497	-90.439019
17.723500	0.503	-90.423039
17.731783	0.497	-90.432400
17.740167	0.503	-90.449618
17.748450	0.497	-90.448078
17.756833	0.503	-90.477271
17.765117	0.497	-90.581053
17.773500	0.503	-90.460733
17.781783	0.497	-90.572279
17.790167	0.503	-90.498366
17.798450	0.497	-90.647555
17.806833	0.503	-90.592168
17.815117	0.497	-90.602780
17.823500	0.503	-90.663321
17.831783	0.497	-90.704260
17.840167	0.503	-90.743434
17.848450	0.497	-90.739225
17.856833	0.503	-90.753548
17.865117	0.497	-90.827158
17.873500	0.503	-90.814742
17.881783	0.497	-90.787553
17.890167	0.503	-90.767409
17.898450	0.497	-90.852247
17.906833	0.503	-90.867331
17.915117	0.497	-90.836953
17.923500	0.503	-90.831858
17.931783	0.497	-90.899561
17.940167	0.503	-90.802487
17.948517	0.501	-90.934879
17.956833	0.499	-90.895839
17.965183	0.501	-90.952598
17.973500	0.499	-90.922721
17.981850	0.501	-90.950972
17.990167	0.499	-90.848593
17.998517	0.501	-90.917828
18.006833	0.499	-90.878407
18.015183	0.501	-90.866852
18.023500	0.499	-90.828670
18.031850	0.501	-90.632954
18.040167	0.499	-90.645641
18.048517	0.501	-90.486825
18.056833	0.499	-90.608538
18.065183	0.501	-90.353407
18.073500	0.499	-90.354014
18.081850	0.501	-90.059014
18.090167	0.499	-90.060527
18.098517	0.501	-89.852752
18.106833	0.499	-89.744416
18.115183	0.501	-89.455767
18.123500	0.499	-89.311481
18.131850	0.501	-88.947345
18.140167	0.499	-88.849455
18.148517	0.501	-88.441172
18.156833	0.499	-88.242599
18.165183	0.501	-87.809702
18.173500	0.499	-87.585313
18.181850	0.501	-87.028866
18.190167	0.499	-86.755529
18.198517	0.501	-86.172266
18.206833	0.499	-85.906928
18.215183	0.501	-85.259614
18.223500	0.499	-84.997026
18.231850	0.501	-84.382825
18.240167	0.499	-84.055637
18.248517	0.501	-83.466203
18.256833	0.499	-83.076913
18.265183	0.501	-82.506285
18.273500	0.499	-82.116926
18.281850	0.501	-81.581686
18.290167	0.499	-81.305139
18.298517	0.501	-80.780070
18.306833	0.499	-80.538720
18.315183	0.501	-80.104102
18.323500	0.499	-79.876175
18.331850	0.501	-79.438216
18.340133	0.497	-79.438286
18.348517	0.503	-79.048691
18.356800	0.497	-79.065168
18.365183	0.503	-78.962413
18.373467	0.497	-78.904280
18.381850	0.503	-78.731617
18.390133	0.497	-78.910152
18.398517	0.503	-78.918222
18.406800	0.497	-79.086582
18.415183	0.503	-79.111659
18.423467	0.497	-79.303920
18.431850	0.503	-79.422173
18.440133	0.497	-79.735428
18.448517	0.503	-79.950530
18.456800	0.497	-80.256024
18.465183	0.503	-80.452073
18.473467	0.497	-80.808282
18.481850	0.503	-81.058533
18.490133	0.497	-81.283569
18.498517	0.503	-81.613841
18.506800	0.497	-81.922578
18.515183	0.503	-82.052300
18.523467	0.497	-82.408873
18.531850	0.503	-82.610791
18.540133	0.497	-82.886581
18.548517	0.503	-83.053242
18.556800	0.497	-83.300922
18.565183	0.503	-83.487165
18.573467	0.497	-83.580306
18.581850	0.503	-83.710525
18.590133	0.497	-83.917067
18.598517	0.503	-84.095137
18.606800	0.497	-84.183280
18.615183	0.503	-84.239100
18.623467	0.497	-84.415913
18.631850	0.503	-84.503815
18.640133	0.497	-84.630756
18.648517	0.503	-84.668198
18.656800	0.497	-84.876512
18.665183	0.503	-85.037943
18.673467	0.497	-85.159202
18.681850	0.503	-85.217552
18.690133	0.497	-85.445238
18.698517	0.503	-85.575049
18.706800	0.497	-85.853991
18.715183	0.503	-86.049390
18.723467	0.497	-86.308482
18.731850	0.503	-86.379360
18.740133	0.497	-86.744189
18.748517	0.503	-86.882100
18.756800	0.497	-87.138050
18.765183	0.503	-87.398576
18.773467	0.497	-87.629386
18.781850	0.503	-87.879695
18.790133	0.497	-88.150546
18.798517	0.503	-88.394351
18.806800	0.497	-88.591594
18.815183	0.503	-88.817476
18.823467	0.497	-89.055242
18.831850	0.503	-89.276060
18.840133	0.497	-89.497305
18.848517	0.503	-89.708306
18.856800	0.497	-89.859805
18.865183	0.503	-90.031716
18.873467	0.497	-90.228042
18.881850	0.503	-90.399171
18.890133	0.497	-90.534795
18.898517	0.503	-90.685379
18.906800	0.497	-90.849940
18.915183	0.503	-90.954360
18.923467	0.497	-91.103373
18.931850	0.503	-91.157927
18.940133	0.497	-91.249163
18.948517	0.503	-91.350771
18.956800	0.497	-91.527501
18.965183	0.503	-91.540988
18.973467	0.497	-91.671445
18.981850	0.503	-91.748832
18.990133	0.497	-91.763765
18.998517	0.503	-91.835408
19.006800	0.497	-91.950284
19.015183	0.503	-91.963126
19.023467	0.497	-92.081053
19.031850	0.503	-92.121021
19.040133	0.497	-92.176572
19.048517	0.503	-92.207242
19.056800	0.497	-92.249955
19.065183	0.503	-92.239871
19.073467	0.497	-92.305880
19.081850	0.503	-92.386384
19.090133	0.497	-92.402309
19.098517	0.503	-92.458347
19.106800	0.497	-92.483982
19.115183	0.503	-92.507141
19.123467	0.497	-92.598259
19.131850	0.503	-92.639418
19.140133	0.497	-92.689686
19.148517	0.503	-92.697111
19.156800	0.497	-92.772546
19.165183	0.503	-92.791823
19.173467	0.497	-92.852437
19.181850	0.503	-92.822186
19.190133	0.497	-92.936819
19.198517	0.503	-92.903803
19.206800	0.497	-92.925589
19.215183	0.503	-92.965616
19.223467	0.497	-92.988893
19.231850	0.503	-93.052033
19.240133	0.497	-93.043640
19.248517	0.503	-93.031249
19.256800	0.497	-93.063695
19.265183	0.503	-93.095697
19.273467	0.497	-93.193484
19.281850	0.503	-93.183126
19.290133	0.497	-93.190070
19.298517	0.503	-93.193704
19.306800	0.497	-93.305394
19.315183	0.503	-93.255182
19.323467	0.497	-93.321137
19.331850	0.503	-93.291475
19.340133	0.497	-93.326767
19.348517	0.503	-93.370604
19.356800	0.497	-93.431504
19.365183	0.503	-93.385177
19.373467	0.497	-93.455709
19.381850	0.503	-93.473815
19.390133	0.497	-93.445440
19.398517	0.503	-93.510369
19.406800	0.497	-93.518879
19.415183	0.503	-93.509126
19.423467	0.497	-93.604180
19.431850	0.503	-93.573764
19.440133	0.497	-93.641324
19.448517	0.503	-93.659285
19.456800	0.497	-93.654695
19.465183	0.503	-93.679677
19.473467	0.497	-93.765744
19.481850	0.503	-93.597612
19.490133	0.497	-93.726693
19.498517	0.503	-93.714939
19.506800	0.497	-93.802640
19.515183	0.503	-93.755813
19.523467	0.497	-93.812183
19.531850	0.503	-93.774716
19.540133	0.497	-93.788388
19.548517	0.503	-93.806010
19.556800	0.497	-93.801403
19.565183	0.503	-93.826730
19.573467	0.497	-93.854327
19.581850	0.503	-93.747410
19.590133	0.497	-93.808141
19.598517	0.503	-93.879270
19.606800	0.497	-93.816793
19.615183	0.503	-93.838566
19.623467	0.497	-93.893205
19.631850	0.503	-93.900440
19.640133	0.497	-93.902739
19.648517	0.503	-93.887646
19.656800	0.497	-93.972119
19.665183	0.503	-93.965158
19.673467	0.497	-93.909261
19.681850	0.503	-93.928133
19.690133	0.497	-93.923213
19.698517	0.503	-93.933380
19.706800	0.497	-93.978038
19.715183	0.503	-93.946063
19.723467	0.497	-93.959539
19.731850	0.503	-93.917274
19.740133	0.497	-93.928724
19.748517	0.503	-93.959709
19.756800	0.497	-93.989873
19.765183	0.503	-93.958132
19.773467	0.497	-94.018352
19.781850	0.503	-93.965884
19.790133	0.497	-94.010350
19.798517	0.503	-93.960819
19.806800	0.497	-93.961044
19.815183	0.503	-93.983760
19.823467	0.497	-94.018137
19.831850	0.503	-94.056735
19.840133	0.497	-94.051721
19.848517	0.503	-94.030227
19.856800	0.497	-94.005515
19.865183	0.503	-93.984421
19.873467	0.497	-94.080359
19.881850	0.503	-93.984978
19.890133	0.497	-93.965241
19.898517	0.503	-93.965641
19.906800	0.497	-94.067049
19.915183	0.503	-94.004537
19.923467	0.497	-94.022229
19.931850	0.503	-93.994225
19.940133	0.497	-94.102319
19.948517	0.503	-94.058264
19.956800	0.497	-94.098164
19.965183	0.503	-94.055729
19.973467	0.497	-94.100832
19.981850	0.503	-93.959441
19.990133	0.497	-94.045202
19.998517	0.503	-94.002499
20.006800	0.497	-94.014263
20.015183	0.503	-93.964041
20.023467	0.497	-94.030572
20.031850	0.503	-94.055393
20.040133	0.497	-94.025566
20.048517	0.503	-94.015663
20.056800	0.497	-94.084099
20.065183	0.503	-94.059085
20.073467	0.497	-94.120181
20.081850	0.503	-94.049170
20.090133	0.497	-94.091690
20.098517	0.503	-94.092696
20.106800	0.497	-94.148388
20.115183	0.503	-94.040395
20.123467	0.497	-94.175937
20.131850	0.503	-94.115902
20.140133	0.497	-94.118545
20.148517	0.503	-94.085943
20.156800	0.497	-94.135462
20.165183	0.503	-94.090930
20.173467	0.497	-94.150737
20.181850	0.503	-94.103437
20.190133	0.497	-94.143230
20.198517	0.503	-94.118349
20.206800	0.497	-94.151606
20.215183	0.503	-94.119291
20.223467	0.497	-94.108345
20.231850	0.503	-94.098708
20.240133	0.497	-94.114907
20.248517	0.503	-94.184570
20.256800	0.497	-94.161261
20.265183	0.503	-94.157428
20.273467	0.497	-94.173798
20.281850	0.503	-94.129255
20.290133	0.497	-94.118280
20.298517	0.503	-94.184672
20.306800	0.497	-94.182565
20.315183	0.503	-94.158419
20.323467	0.497	-94.187225
20.331850	0.503	-94.187454
20.340133	0.497	-94.221120
20.348517	0.503	-94.212562
20.356800	0.497	-94.239432
20.365183	0.503	-94.270209
20.373467	0.497	-94.251908
20.381850	0.503	-94.207306
20.390133	0.497	-94.265027
20.398517	0.503	-94.213897
20.406800	0.497	-94.376494
20.415183	0.503	-94.328712
20.423467	0.497	-94.415151
20.431850	0.503	-94.294131
20.440133	0.497	-94.356725
20.448517	0.503	-94.345306
20.456800	0.497	-94.383400
20.465183	0.503	-94.365716
20.473467	0.497	-94.506962
20.481850	0.503	-94.424136
20.490133	0.497	-94.548280
20.498517	0.503	-94.525425
20.506800	0.497	-94.559737
20.515183	0.503	-94.584881
20.523467	0.497	-94.594226
20.531850	0.503	-94.576662
20.540133	0.497	-94.567882
20.548517	0.503	-94.635968
20.556800	0.497	-94.669242
20.565183	0.503	-94.635642
20.573467	0.497	-94.685722
20.581850	0.503	-94.665329
20.590133	0.497	-94.682541
20.598517	0.503	-94.749086
20.606800	0.497	-94.830319
20.615183	0.503	-94.817448
20.623467	0.497	-94.784804
20.631850	0.503	-94.834643
20.640133	0.497	-94.863885
20.648517	0.503	-94.868941
20.656800	0.497	-94.947283
20.665183	0.503	-94.990975
20.673467	0.497	-94.942906
20.681850	0.503	-94.962684
20.690133	0.497	-94.976975
20.698517	0.503	-94.997740
20.706800	0.497	-95.021294
20.715183	0.503	-95.058123
20.723467	0.497	-95.109613
20.731850	0.503	-95.051892
20.740133	0.497	-95.132420
20.748517	0.503	-95.128783
20.756800	0.497	-95.117381
20.765183	0.503	-95.147233
20.773467	0.497	-95.186133
20.781850	0.503	-95.217903
20.790133	0.497	-95.229829
20.798517	0.503	-95.249439
20.806800	0.497	-95.268482
20.815183	0.503	-95.365231
20.823533	0.501	-95.317027
20.831850	0.499	-95.314890
20.840200	0.501	-95.393003
20.848517	0.499	-95.371751
20.856867	0.501	-95.389540
20.865183	0.499	-95.367843
20.873533	0.501	-95.467581
20.881850	0.499	-95.465561
20.890200	0.501	-95.505866
20.898517	0.499	-95.480424
20.906867	0.501	-95.573182
20.915183	0.499	-95.528095
20.923533	0.501	-95.365167
20.931850	0.499	-95.550012
20.940200	0.501	-95.368231
20.948517	0.499	-95.506284
20.956867	0.501	-95.452229
20.965183	0.499	-95.567813
20.973533	0.501	-95.465092
20.981850	0.499	-95.647591
20.990200	0.501	-95.428788
20.998517	0.499	-95.619465
21.006867	0.501	-95.447141
21.015183	0.499	-95.671456
21.023533	0.501	-95.582820
21.031850	0.499	-95.678720
21.040200	0.501	-95.542870
21.048517	0.499	-95.781564
21.056867	0.501	-95.526502
21.065183	0.499	-95.720441
21.073533	0.501	-95.543834
21.081850	0.499	-95.764460
21.090200	0.501	-95.598257
21.098517	0.499	-95.788694
21.106867	0.501	-95.673334
21.115183	0.499	-95.695523
21.123533	0.501	-95.701590
21.131850	0.499	-95.800809
21.140200	0.501	-95.717216
21.148517	0.499	-95.884419
21.156867	0.501	-95.667070
21.165183	0.499	-95.927104
21.173533	0.501	-95.764933
21.181850	0.499	-95.858946
21.190200	0.501	-95.684395
21.198517	0.499	-95.793920
21.206867	0.501	-95.692066
21.215183	0.499	-95.863489
21.223533	0.501	-95.749634
21.231850	0.499	-95.930950
21.240200	0.501	-95.558709
21.248483	0.497	-95.897706
21.256867	0.503	-95.994180
21.265150	0.497	-95.976500
21.273533	0.503	-95.966104
21.281817	0.497	-96.001603
21.290200	0.503	-95.997971
21.298483	0.497	-96.007365
21.306867	0.503	-95.964978
21.315150	0.497	-96.006004
21.323533	0.503	-96.022383
21.331817	0.497	-96.089913
21.340200	0.503	-96.074604
21.348483	0.497	-96.085385
21.356867	0.503	-96.007341
21.365150	0.497	-96.057266
21.373533	0.503	-96.056787
21.381817	0.497	-96.126486
21.390200	0.503	-96.058262
21.398483	0.497	-96.088989
21.406867	0.503	-96.109166
21.415150	0.497	-96.131642
21.423533	0.503	-96.150432
21.431817	0.497	-96.201215
21.440200	0.503	-96.204266
21.448483	0.497	-96.196739
21.456867	0.503	-96.125453
21.465150	0.497	-96.188058
21.473533	0.503	-96.214809
21.481817	0.497	-96.228922
21.490200	0.503	-96.227307
21.498483	0.497	-96.250551
21.506867	0.503	-96.223213
21.515150	0.497	-96.227128
21.523533	0.503	-96.231067
21.531817	0.497	-96.320349
21.540200	0.503	-96.277046
21.548483	0.497	-96.315313
21.556867	0.503	-96.301150
21.565150	0.497	-96.267941
21.573533	0.503	-96.306522
21.581817	0.497	-96.291093
21.590200	0.503	-96.303608
21.598483	0.497	-96.337385
21.606867	0.503	-96.375091
21.615150	0.497	-96.417249
21.623533	0.503	-96.350894
21.631817	0.497	-96.371037
21.640200	0.503	-96.343608
21.648483	0.497	-96.342465
21.656867	0.503	-96.401249
21.665150	0.497	-96.433740
21.673533	0.503	-96.382458
21.681817	0.497	-96.457048
21.690200	0.503	-96.473862
21.698483	0.497	-96.440781
21.706867	0.503	-96.456549
21.715150	0.497	-96.484436
21.723533	0.503	-96.486246
21.731817	0.497	-96.523489
21.740200	0.503	-96.494241
21.748483	0.497	-96.486247
21.756867	0.503	-96.509926
21.765150	0.497	-96.526608
21.773533	0.503	-96.498771
21.781817	0.497	-96.542215
21.790200	0.503	-96.578676
21.798483	0.497	-96.539706
21.806867	0.503	-96.570959
21.815150	0.497	-96.611983
21.823533	0.503	-96.571093
21.831817	0.497	-96.610538
21.840200	0.503	-96.589621
21.848483	0.497	-96.550357
21.856867	0.503	-96.609961
21.865150	0.497	-96.577572
21.873533	0.503	-96.621719
21.881817	0.497	-96.604206
21.890200	0.503	-96.604794
21.898483	0.497	-96.702741
21.906867	0.503	-96.595409
21.915150	0.497	-96.675044
21.923533	0.503	-96.668401
21.931817	0.497	-96.629884
21.940200	0.503	-96.633628
21.948483	0.497	-96.647329
21.956867	0.503	-96.662209
21.965150	0.497	-96.719596
21.973533	0.503	-96.684812
21.981817	0.497	-96.729773
21.990200	0.503	-96.697503
21.998483	0.497	-96.699498
22.006867	0.503	-96.685654
22.015150	0.497	-96.729495
22.023533	0.503	-96.773072
22.031817	0.497	-96.762030
22.040200	0.503	-96.736003
22.048483	0.497	-96.692170
22.056867	0.503	-96.750388
22.065150	0.497	-96.873623
22.073533	0.503	-96.788684
22.081817	0.497	-96.855686
22.090200	0.503	-96.848953
22.098483	0.497	-96.823110
22.106867	0.503	-96.815189
22.115150	0.497	-96.869797
22.123533	0.503	-96.864432
22.131817	0.497	-96.839237
22.140200	0.503	-96.857010
22.148483	0.497	-96.923598
22.156867	0.503	-96.892041
22.165150	0.497	-96.952401
22.173533	0.503	-96.877262
22.181817	0.497	-96.978165
22.190200	0.503	-96.870396
22.198483	0.497	-96.919600
22.206867	0.503	-96.933542
22.215150	0.497	-96.885061
22.223533	0.503	-96.966714
22.231817	0.497	-96.974518
22.240200	0.503	-96.926355
22.248483	0.497	-97.019777
22.256867	0.503	-96.957827
22.265150	0.497	-97.014892
22.273533	0.503	-96.932011
22.281817	0.497	-97.022017
22.290200	0.503	-97.000973
22.298483	0.497	-97.018920
22.306867	0.503	-96.925642
22.315150	0.497	-97.009750
22.323533	0.503	-96.982028
22.331817	0.497	-97.052490
22.340200	0.503	-97.077725
22.348483	0.497	-97.033118
22.356867	0.503	-97.008703
22.365150	0.497	-97.003240
22.373533	0.503	-97.004829
22.381817	0.497	-97.134809
22.390200	0.503	-97.034795
22.398483	0.497	-97.080387
22.406867	0.503	-97.056739
22.415150	0.497	-97.102288
22.423533	0.503	-97.075412
22.431817	0.497	-97.089918
22.440200	0.503	-97.094206
22.448483	0.497	-97.079612
22.456867	0.503	-97.080614
22.465150	0.497	-97.098625
22.473533	0.503	-97.057294
22.481817	0.497	-97.111444
22.490200	0.503	-97.070665
22.498483	0.497	-97.138957
22.506867	0.503	-97.063247
22.515150	0.497	-97.119578
22.523533	0.503	-97.110151
22.531817	0.497	-97.079819
22.540200	0.503	-97.134303
22.548483	0.497	-97.166026
22.556867	0.503	-97.090897
22.565150	0.497	-97.148437
22.573533	0.503	-97.139349
22.581817	0.497	-97.181779
22.590200	0.503	-97.143296
22.598483	0.497	-97.203702
22.606867	0.503	-97.175538
22.615150	0.497	-97.256558
22.623533	0.503	-97.185400
22.631817	0.497	-97.240384
22.640200	0.503	-97.186673
22.648483	0.497	-97.222454
22.656867	0.503	-97.194681
22.665150	0.497	-97.166153
22.673533	0.503	-97.251957
22.681817	0.497	-97.248380
22.690200	0.503	-97.191640
22.698483	0.497	-97.231745
22.706867	0.503	-97.196729
22.715150	0.497	-97.233968
22.723533	0.503	-97.247531
22.731817	0.497	-97.282694
22.740200	0.503	-97.323027
22.748483	0.497	-97.338677
22.756867	0.503	-97.295534
22.765150	0.497	-97.259190
22.773533	0.503	-97.310219
22.781817	0.497	-97.315011
22.790200	0.503	-97.223746
22.798483	0.497	-97.322574
22.806867	0.503	-97.260247
22.815150	0.497	-97.282801
22.823533	0.503	-97.320375
22.831817	0.497	-97.307386
22.840200	0.503	-97.312572
22.848483	0.497	-97.306251
22.856867	0.503	-97.318432
22.865150	0.497	-97.353843
22.873533	0.503	-97.285677
22.881817	0.497	-97.361342
22.890200	0.503	-97.328954
22.898483	0.497	-97.318257
22.906867	0.503	-97.297569
22.915150	0.497	-97.374379
22.923533	0.503	-97.331118
22.931817	0.497	-97.325978
22.940200	0.503	-97.337020
22.948483	0.497	-97.326756
22.956867	0.503	-97.334389
22.965150	0.497	-97.274847
22.973533	0.503	-97.324260
22.981817	0.497	-97.371104
22.990200	0.503	-97.281185
22.998483	0.497	-97.292596
23.006867	0.503	-97.320081
23.015150	0.497	-97.370971
23.023533	0.503	-97.281774
23.031817	0.497	-97.342671
23.040200	0.503	-97.334873
23.048483	0.497	-97.294298
23.056867	0.503	-97.342543
23.065150	0.497	-97.305732
23.073533	0.503	-97.351440
23.081817	0.497	-97.420246
23.090200	0.503	-97.275315
23.098483	0.497	-97.450213
23.106867	0.503	-97.289497
23.115150	0.497	-97.344682
23.123533	0.503	-97.324320
23.131817	0.497	-97.376995
23.140200	0.503	-97.364516
23.148483	0.497	-97.373853
23.156867	0.503	-97.326094
23.165150	0.497	-97.417970
23.173533	0.503	-97.284093
23.181817	0.497	-97.365711
23.190200	0.503	-97.349432
23.198483	0.497	-97.385151
23.206867	0.503	-97.333515
23.215150	0.497	-97.394655
23.223533	0.503	-97.372424
23.231817	0.497	-97.358795
23.240200	0.503	-97.305881
23.248483	0.497	-97.361691
23.256867	0.503	-97.280614
23.265150	0.497	-97.300535
23.273533	0.503	-97.270204
23.281817	0.497	-97.250144
23.290200	0.503	-97.266312
23.298483	0.497	-97.219391
23.306867	0.503	-97.234128
23.315150	0.497	-97.216904
23.323533	0.503	-97.223142
23.331817	0.497	-97.231574
23.340200	0.503	-97.100877
23.348483	0.497	-97.160547
23.356867	0.503	-97.066866
23.365150	0.497	-97.116168
23.373533	0.503	-97.007702
23.381817	0.497	-96.974057
23.390200	0.503	-96.952611
23.398483	0.497	-96.946981
23.406867	0.503	-96.861497
23.415150	0.497	-96.873930
23.423533	0.503	-96.839493
23.431817	0.497	-96.735589
23.440200	0.503	-96.722818
23.448483	0.497	-96.613063
23.456867	0.503	-96.574110
23.465150	0.497	-96.426029
23.473533	0.503	-96.371702
23.481817	0.497	-96.340273
23.490200	0.503	-96.229253
23.498483	0.497	-96.192598
23.506867	0.503	-96.019000
23.515150	0.497	-96.001678
23.523533	0.503	-95.910354
23.531817	0.497	-95.742389
23.540200	0.503	-95.648614
23.548483	0.497	-95.608811
23.556867	0.503	-95.496188
23.565150	0.497	-95.469777
23.573533	0.503	-95.327351
23.581817	0.497	-95.222263
23.590200	0.503	-95.085841
23.598483	0.497	-94.966218
23.606867	0.503	-94.884157
23.615150	0.497	-94.804491
23.623533	0.503	-94.749102
23.631817	0.497	-94.693899
23.640200	0.503	-94.510454
23.648483	0.497	-94.479480
23.656867	0.503	-94.392939
23.665150	0.497	-94.348080
23.673533	0.503	-94.304727
23.681817	0.497	-94.251229
23.690200	0.503	-94.208274
23.698483	0.497	-94.200446
23.706867	0.503	-94.136930
23.715217	0.501	-94.250474
23.723533	0.499	-94.162256
23.731883	0.501	-94.214826
23.740200	0.499	-94.192059
23.748550	0.501	-94.237736
23.756867	0.499	-94.250134
23.765217	0.501	-94.343637
23.773533	0.499	-94.375016
23.781883	0.501	-94.419960
23.790200	0.499	-94.508911
23.798550	0.501	-94.567301
23.806867	0.499	-94.618869
23.815217	0.501	-94.677460
23.823533	0.499	-94.770193
23.831883	0.501	-94.624233
23.840200	0.499	-94.985630
23.848550	0.501	-94.874950
23.856867	0.499	-95.223483
23.865217	0.501	-95.117297
23.873533	0.499	-95.359526
23.881883	0.501	-95.312833
23.890200	0.499	-95.573556
23.898550	0.501	-95.520997
23.906867	0.499	-95.740619
23.915217	0.501	-95.720795
23.923533	0.499	-96.009929
23.931883	0.501	-95.941436
23.940200	0.499	-96.209069
23.948550	0.501	-96.156624
23.956867	0.499	-96.332714
23.965217	0.501	-96.301382
23.973533	0.499	-96.481540
23.981883	0.501	-96.385398
23.990200	0.499	-96.642630
23.998550	0.501	-96.557530
24.006867	0.499	-96.825868
24.015217	0.501	-96.725538
24.023533	0.499	-96.946967
24.031883	0.501	-96.818102
24.040200	0.499	-97.024157
24.048550	0.501	-96.983043
24.056867	0.499	-97.139528
24.065217	0.501	-97.038809
24.073533	0.499	-97.288574
24.081883	0.501	-97.097071
24.090200	0.499	-97.307478
24.098550	0.501	-97.113588
24.106867	0.499	-97.349228
24.115217	0.501	-97.221311
24.123533	0.499	-97.372622
24.131883	0.501	-97.290708
24.140167	0.497	-97.392709
24.148550	0.503	-97.308680
24.156833	0.497	-97.539828
24.165217	0.503	-97.446398
24.173500	0.497	-97.526543
24.181883	0.503	-97.478704
24.190167	0.497	-97.506671
24.198550	0.503	-97.534672
24.206833	0.497	-97.600251
24.215217	0.503	-97.588495
24.223500	0.497	-97.601062
24.231883	0.503	-97.531646
24.240167	0.497	-97.614555
24.248550	0.503	-97.531763
24.256833	0.497	-97.594560
24.265217	0.503	-97.625122
24.273500	0.497	-97.593691
24.281883	0.503	-97.604488
24.290167	0.497	-97.653342
24.298550	0.503	-97.537069
24.306833	0.497	-97.591191
24.315217	0.503	-97.572006
24.323500	0.497	-97.675845
24.331883	0.503	-97.541279
24.340167	0.497	-97.656039
24.348550	0.503	-97.591651
24.356833	0.497	-97.685869
24.365217	0.503	-97.577240
24.373500	0.497	-97.585409
24.381883	0.503	-97.554741
24.390167	0.497	-97.658816
24.398550	0.503	-97.622367
24.406833	0.497	-97.619782
24.415217	0.503	-97.614700
24.423500	0.497	-97.585411
24.431883	0.503	-97.548844
24.440167	0.497	-97.663330
24.448550	0.503	-97.534417
24.456833	0.497	-97.636699
24.465217	0.503	-97.576621
24.473500	0.497	-97.600977
24.481883	0.503	-97.627089
24.490167	0.497	-97.613169
24.498550	0.503	-97.575322
24.506833	0.497	-97.659759
24.515217	0.503	-97.559065
24.523500	0.497	-97.677785
24.531883	0.503	-97.584060
24.540167	0.497	-97.627390
24.548550	0.503	-97.547473
24.556833	0.497	-97.569752
24.565217	0.503	-97.536883
24.573500	0.497	-97.569708
24.581883	0.503	-97.592568
24.590167	0.497	-97.588247
24.598550	0.503	-97.548638
24.606833	0.497	-97.639500
24.615217	0.503	-97.451192
24.623500	0.497	-97.532277
24.631883	0.503	-97.554002
24.640167	0.497	-97.531123
24.648550	0.503	-97.587852
24.656833	0.497	-97.549555
24.665217	0.503	-97.460835
24.673500	0.497	-97.556121
24.681883	0.503	-97.473707
24.690167	0.497	-97.560358
24.698550	0.503	-97.442596
24.706833	0.497	-97.490226
24.715217	0.503	-97.469934
24.723500	0.497	-97.560238
24.731883	0.503	-97.534823
24.740167	0.497	-97.504330
24.748550	0.503	-97.474489
24.756833	0.497	-97.565087
24.765217	0.503	-97.458951
24.773500	0.497	-97.538995
24.781883	0.503	-97.505893
24.790167	0.497	-97.588142
24.798550	0.503	-97.477625
24.806833	0.497	-97.567538
24.815217	0.503	-97.472872
24.823500	0.497	-97.507072
24.831883	0.503	-97.459544
24.840167	0.497	-97.481048
24.848550	0.503	-97.492046
24.856833	0.497	-97.500024
24.865217	0.503	-97.478778
24.873500	0.497	-97.479012
24.881883	0.503	-97.467530
24.890167	0.497	-97.537207
24.898550	0.503	-97.450145
24.906833	0.497	-97.510764
24.915217	0.503	-97.436080
24.923500	0.497	-97.499432
24.931883	0.503	-97.399192
24.940167	0.497	-97.465601
24.948550	0.503	-97.506603
24.956833	0.497	-97.431336
24.965217	0.503	-97.553288
24.973500	0.497	-97.525212
24.981883	0.503	-97.413237
24.990167	0.497	-97.488114
24.998550	0.503	-97.407394
25.006833	0.497	-97.464094
