# Supplementary material for: Methanol-dependent Escherichia coli strains with a complete ribulose monophosphate cycle
Source: Nat Commun. 2020 Oct 26;11:5403. doi: 10.1038/s41467-020-19235-5 (PMC7588473; doi:10.1038/s41467-020-19235-5)
Supplement: Supplementary file 11 — Source data [file 41467_2020_19235_MOESM11_ESM.zip › Source_Data/SupplementaryFigure5/fbp_anc_R2.txt]

File Path	chrom://marshall/Chromeleon7/HPLC_Ultimate_3000/Users/kellerp/20200525_fbp_tpiA_anc_evol_SN_stat.seq/345.smp/UV_VIS_3.channel
Channel	UV_VIS_3

Injection Information:
Data Vault	Chromeleon7
Injection	20200703_fbp_anc_stationary_R2
Injection Number	7
Position	RB7
Comment	
Processing Method	Quantitative
Instrument Method	20200525_Rezex_ROA_OrganicAcid_600uL_2500uM_H2SO4_50A_50D
Type	Unknown
Status	Finished
Injection Date	7/3/2020
Injection Time	2:57:36 PM
Injection Volume (µl)	10.000
Dilution Factor	1.0000
Weight	1.0000

Raw Data Information:
Time Min. (min)	0.006717
Time Max. (min)	25.006900
Data Points	3001
Detector	UV
Generating Data System	Chromeleon 7.2.5.9507
Exporting Data System	Chromeleon 7.2.8.0
Operator	Instrument Controller
Signal Quantity	Absorbance
Signal Unit	mAU
Signal Min.	-1.131065
Signal Max.	1,002.491387
Channel	UV_VIS_3
Driver Name	VWD3000.dll
Channel Type	Evaluation
Min. Step (s)	0.497
Max. Step (s)	0.503
Average Step (s)	0.50000367

Signal Parameter Information:
Signal Info	WVL:190 nm

Raw Data:
Time (min)	Step (s)	Value (mAU)
0.006717	n.a.	-0.843859
0.015100	0.503	-0.827324
0.023383	0.497	-0.853717
0.031767	0.503	-0.861022
0.040050	0.497	-0.964876
0.048433	0.503	-0.926684
0.056717	0.497	-0.955020
0.065100	0.503	-0.955354
0.073383	0.497	-0.951359
0.081767	0.503	-0.864155
0.090050	0.497	-0.952796
0.098433	0.503	-0.936629
0.106717	0.497	-0.876474
0.115100	0.503	-0.830445
0.123383	0.497	-0.929009
0.131767	0.503	-0.890402
0.140050	0.497	-0.936716
0.148433	0.503	-0.898740
0.156717	0.497	-0.937466
0.165100	0.503	-0.990008
0.173383	0.497	-0.923526
0.181767	0.503	-0.900548
0.190050	0.497	-0.947739
0.198433	0.503	-0.870265
0.206717	0.497	-0.940730
0.215100	0.503	-0.946816
0.223383	0.497	-0.984746
0.231767	0.503	-0.904700
0.240050	0.497	-0.925314
0.248433	0.503	-0.936117
0.256717	0.497	-0.951314
0.265100	0.503	-0.897382
0.273383	0.497	-0.976889
0.281767	0.503	-0.804769
0.290050	0.497	-0.907437
0.298433	0.503	-0.854306
0.306717	0.497	-0.910889
0.315100	0.503	-0.821260
0.323383	0.497	-0.964099
0.331767	0.503	-0.860450
0.340050	0.497	-0.946630
0.348433	0.503	-0.820632
0.356717	0.497	-0.922568
0.365100	0.503	-0.807209
0.373383	0.497	-0.890924
0.381767	0.503	-0.822616
0.390050	0.497	-0.864932
0.398433	0.503	-0.838608
0.406717	0.497	-0.896169
0.415100	0.503	-0.883020
0.423383	0.497	-0.878943
0.431767	0.503	-0.824629
0.440050	0.497	-0.893846
0.448433	0.503	-0.839735
0.456717	0.497	-0.867436
0.465100	0.503	-0.836886
0.473383	0.497	-0.819612
0.481767	0.503	-0.810631
0.490050	0.497	-0.855970
0.498433	0.503	-0.813534
0.506717	0.497	-0.866360
0.515100	0.503	-0.820071
0.523383	0.497	-0.804694
0.531767	0.503	-0.764249
0.540050	0.497	-0.811014
0.548433	0.503	-0.787033
0.556717	0.497	-0.809776
0.565100	0.503	-0.780856
0.573383	0.497	-0.875377
0.581767	0.503	-0.789073
0.590050	0.497	-0.857411
0.598433	0.503	-0.734826
0.606717	0.497	-0.841060
0.615100	0.503	-0.771494
0.623383	0.497	-0.815248
0.631767	0.503	-0.781189
0.640050	0.497	-0.855118
0.648433	0.503	-0.705605
0.656717	0.497	-0.844385
0.665100	0.503	-0.796398
0.673383	0.497	-0.857644
0.681767	0.503	-0.823899
0.690050	0.497	-0.881482
0.698433	0.503	-0.828964
0.706717	0.497	-0.914659
0.715100	0.503	-0.825632
0.723383	0.497	-0.914472
0.731767	0.503	-0.784290
0.740050	0.497	-0.880145
0.748433	0.503	-0.826629
0.756717	0.497	-0.864732
0.765100	0.503	-0.845153
0.773383	0.497	-0.921464
0.781767	0.503	-0.807425
0.790050	0.497	-0.907928
0.798433	0.503	-0.861035
0.806717	0.497	-0.973854
0.815100	0.503	-0.885873
0.823383	0.497	-0.887451
0.831767	0.503	-0.868924
0.840050	0.497	-0.961684
0.848433	0.503	-0.902116
0.856717	0.497	-0.933891
0.865100	0.503	-0.839071
0.873383	0.497	-0.933935
0.881767	0.503	-0.903155
0.890050	0.497	-0.921341
0.898433	0.503	-0.903017
0.906717	0.497	-0.938006
0.915100	0.503	-0.911789
0.923383	0.497	-0.992129
0.931767	0.503	-0.888720
0.940050	0.497	-1.047595
0.948433	0.503	-0.973137
0.956717	0.497	-1.033450
0.965100	0.503	-0.943902
0.973383	0.497	-1.003362
0.981767	0.503	-0.940780
0.990050	0.497	-1.026136
0.998433	0.503	-0.949818
1.006717	0.497	-1.113495
1.015100	0.503	-0.999934
1.023383	0.497	-1.054810
1.031767	0.503	-0.948320
1.040050	0.497	-0.983152
1.048433	0.503	-0.990073
1.056717	0.497	-1.036030
1.065100	0.503	-1.049685
1.073383	0.497	-1.042245
1.081767	0.503	-0.968802
1.090050	0.497	-1.016730
1.098433	0.503	-0.995266
1.106717	0.497	-1.050655
1.115100	0.503	-1.027306
1.123383	0.497	-1.016701
1.131767	0.503	-1.032491
1.140050	0.497	-1.074784
1.148433	0.503	-0.963815
1.156717	0.497	-1.072685
1.165100	0.503	-1.021839
1.173383	0.497	-1.076489
1.181767	0.503	-0.990946
1.190050	0.497	-0.982299
1.198433	0.503	-1.035617
1.206717	0.497	-1.068912
1.215100	0.503	-1.040615
1.223383	0.497	-1.131065
1.231767	0.503	-1.040379
1.240050	0.497	-1.027569
1.248433	0.503	-1.030776
1.256717	0.497	-1.033553
1.265100	0.503	-1.056065
1.273383	0.497	-1.050857
1.281767	0.503	-0.959076
1.290050	0.497	-1.051789
1.298433	0.503	-0.975874
1.306717	0.497	-1.021438
1.315100	0.503	-0.943780
1.323383	0.497	-1.066000
1.331767	0.503	-0.955607
1.340050	0.497	-0.985586
1.348433	0.503	-1.029818
1.356717	0.497	-1.056154
1.365100	0.503	-0.971674
1.373383	0.497	-1.027434
1.381767	0.503	-0.970800
1.390050	0.497	-1.056484
1.398433	0.503	-0.965627
1.406717	0.497	-0.973485
1.415100	0.503	-0.965310
1.423383	0.497	-1.025349
1.431767	0.503	-0.945945
1.440050	0.497	-1.055775
1.448433	0.503	-0.990477
1.456717	0.497	-1.075889
1.465100	0.503	-1.018084
1.473383	0.497	-1.010439
1.481767	0.503	-0.979111
1.490050	0.497	-1.013369
1.498433	0.503	-1.028777
1.506717	0.497	-1.035373
1.515100	0.503	-1.039754
1.523383	0.497	-1.029990
1.531767	0.503	-0.981510
1.540050	0.497	-1.017611
1.548433	0.503	-1.024655
1.556717	0.497	-0.985812
1.565100	0.503	-1.050680
1.573383	0.497	-0.970294
1.581767	0.503	-1.025501
1.590050	0.497	-1.031581
1.598433	0.503	-0.981719
1.606717	0.497	-1.027991
1.615100	0.503	-1.006479
1.623383	0.497	-1.020605
1.631767	0.503	-1.002003
1.640050	0.497	-0.966467
1.648433	0.503	-0.973199
1.656717	0.497	-0.998882
1.665100	0.503	-1.017868
1.673383	0.497	-1.000218
1.681767	0.503	-0.976674
1.690050	0.497	-1.011169
1.698433	0.503	-0.974720
1.706717	0.497	-1.006942
1.715100	0.503	-1.039128
1.723383	0.497	-1.029811
1.731767	0.503	-1.008660
1.740050	0.497	-1.059886
1.748433	0.503	-1.009734
1.756717	0.497	-1.004126
1.765100	0.503	-0.957978
1.773383	0.497	-1.079102
1.781767	0.503	-1.030775
1.790050	0.497	-0.992456
1.798433	0.503	-1.038369
1.806717	0.497	-1.019493
1.815100	0.503	-0.995752
1.823383	0.497	-1.047219
1.831767	0.503	-0.996755
1.840050	0.497	-1.028548
1.848433	0.503	-0.993901
1.856717	0.497	-1.098627
1.865100	0.503	-1.012798
1.873383	0.497	-1.027013
1.881767	0.503	-1.046034
1.890050	0.497	-1.040563
1.898433	0.503	-1.015124
1.906717	0.497	-1.068499
1.915100	0.503	-1.028407
1.923383	0.497	-1.048096
1.931767	0.503	-1.025980
1.940050	0.497	-1.042049
1.948433	0.503	-1.015329
1.956717	0.497	-1.004543
1.965100	0.503	-0.999549
1.973383	0.497	-1.086549
1.981767	0.503	-0.968910
1.990050	0.497	-1.009120
1.998433	0.503	-0.999768
2.006717	0.497	-1.024557
2.015100	0.503	-0.952543
2.023383	0.497	-1.064235
2.031767	0.503	-0.997272
2.040050	0.497	-1.057482
2.048433	0.503	-1.003284
2.056717	0.497	-1.032920
2.065100	0.503	-0.932179
2.073383	0.497	-1.034513
2.081767	0.503	-0.965201
2.090050	0.497	-1.050178
2.098433	0.503	-0.959540
2.106717	0.497	-1.014712
2.115100	0.503	-0.983332
2.123383	0.497	-1.055076
2.131767	0.503	-0.920417
2.140050	0.497	-1.022042
2.148433	0.503	-1.002207
2.156717	0.497	-0.997598
2.165100	0.503	-0.868756
2.173383	0.497	-1.007908
2.181767	0.503	-0.933302
2.190050	0.497	-0.985200
2.198433	0.503	-0.932612
2.206717	0.497	-0.900208
2.215100	0.503	-0.838625
2.223383	0.497	-0.992333
2.231767	0.503	-0.959746
2.240050	0.497	-0.983995
2.248433	0.503	-0.857785
2.256717	0.497	-0.943428
2.265100	0.503	-0.900086
2.273383	0.497	-0.986350
2.281767	0.503	-0.918002
2.290050	0.497	-0.901788
2.298433	0.503	-0.938420
2.306717	0.497	-0.968778
2.315100	0.503	-0.902984
2.323383	0.497	-0.948947
2.331767	0.503	-0.914981
2.340050	0.497	-1.023833
2.348433	0.503	-0.979438
2.356717	0.497	-0.974245
2.365100	0.503	-0.967460
2.373383	0.497	-0.930238
2.381767	0.503	-0.968248
2.390050	0.497	-0.973729
2.398433	0.503	-0.982005
2.406717	0.497	-0.949248
2.415100	0.503	-0.952057
2.423383	0.497	-0.946174
2.431733	0.501	-0.892255
2.440100	0.502	-0.597834
2.448383	0.497	-0.993111
2.456733	0.501	-0.939256
2.465100	0.502	-0.595267
2.473383	0.497	-0.955937
2.481733	0.501	-0.954710
2.490100	0.502	-0.633169
2.498383	0.497	-0.934184
2.506733	0.501	-0.916830
2.515100	0.502	-0.619390
2.523383	0.497	-0.863477
2.531733	0.501	-0.910479
2.540100	0.502	-0.590294
2.548383	0.497	-0.945405
2.556733	0.501	-0.972949
2.565100	0.502	-0.600477
2.573450	0.501	-0.935733
2.581733	0.497	-1.018282
2.590100	0.502	-0.674415
2.598450	0.501	-0.975300
2.606733	0.497	-0.949439
2.615100	0.502	-0.653808
2.623450	0.501	-0.980959
2.631733	0.497	-0.932790
2.640100	0.502	-0.597115
2.648450	0.501	-0.983059
2.656733	0.497	-0.966027
2.665100	0.502	-0.660539
2.673450	0.501	-0.970622
2.681733	0.497	-0.996757
2.690117	0.503	-0.906207
2.698400	0.497	-1.031965
2.706783	0.503	-0.975755
2.715067	0.497	-0.965635
2.723450	0.503	-0.911642
2.731733	0.497	-0.949463
2.740117	0.503	-0.894377
2.748400	0.497	-0.975634
2.756783	0.503	-0.915874
2.765067	0.497	-0.901721
2.773450	0.503	-0.944959
2.781733	0.497	-0.943987
2.790117	0.503	-0.945840
2.798400	0.497	-0.954633
2.806783	0.503	-0.888071
2.815067	0.497	-0.973471
2.823450	0.503	-0.934625
2.831733	0.497	-0.947988
2.840117	0.503	-0.929597
2.848400	0.497	-0.916781
2.856783	0.503	-0.924475
2.865067	0.497	-0.898152
2.873450	0.503	-0.925873
2.881733	0.497	-0.945667
2.890117	0.503	-0.865378
2.898400	0.497	-0.883777
2.906783	0.503	-1.008790
2.915067	0.497	-0.979502
2.923450	0.503	-0.955668
2.931733	0.497	-0.963277
2.940117	0.503	-0.950922
2.948400	0.497	-1.019083
2.956783	0.503	-0.971111
2.965067	0.497	-1.005024
2.973450	0.503	-0.972809
2.981733	0.497	-0.996747
2.990117	0.503	-0.906288
2.998400	0.497	-0.938999
3.006783	0.503	-0.995750
3.015067	0.497	-1.051463
3.023450	0.503	-0.934789
3.031733	0.497	-1.020534
3.040117	0.503	-0.993978
3.048400	0.497	-1.005669
3.056783	0.503	-0.989515
3.065067	0.497	-0.997276
3.073450	0.503	-0.970609
3.081733	0.497	-0.982457
3.090117	0.503	-1.038383
3.098400	0.497	-0.918106
3.106783	0.503	-0.955686
3.115067	0.497	-1.002492
3.123450	0.503	-1.028605
3.131733	0.497	-0.967391
3.140117	0.503	-1.008967
3.148400	0.497	-1.014396
3.156783	0.503	-0.939717
3.165067	0.497	-1.001986
3.173450	0.503	-0.962166
3.181733	0.497	-1.021243
3.190117	0.503	-0.904824
3.198400	0.497	-0.936748
3.206783	0.503	-0.972698
3.215067	0.497	-0.976074
3.223450	0.503	-0.930451
3.231733	0.497	-0.966241
3.240117	0.503	-0.930152
3.248400	0.497	-1.018345
3.256783	0.503	-0.973053
3.265067	0.497	-0.951249
3.273450	0.503	-0.873566
3.281733	0.497	-0.970888
3.290117	0.503	-0.924075
3.298400	0.497	-0.956067
3.306783	0.503	-0.915360
3.315067	0.497	-0.966004
3.323450	0.503	-0.915581
3.331733	0.497	-0.930880
3.340117	0.503	-0.916721
3.348400	0.497	-0.907957
3.356783	0.503	-0.993001
3.365067	0.497	-0.983167
3.373450	0.503	-0.930666
3.381733	0.497	-0.958399
3.390117	0.503	-0.922056
3.398400	0.497	-0.953879
3.406783	0.503	-0.932065
3.415067	0.497	-0.900598
3.423450	0.503	-0.951143
3.431733	0.497	-1.004551
3.440117	0.503	-0.952420
3.448400	0.497	-0.942504
3.456783	0.503	-0.964852
3.465067	0.497	-0.963729
3.473450	0.503	-0.928192
3.481733	0.497	-0.979150
3.490117	0.503	-0.955658
3.498400	0.497	-0.961234
3.506783	0.503	-0.971558
3.515067	0.497	-0.973995
3.523450	0.503	-0.872622
3.531733	0.497	-0.927556
3.540117	0.503	-0.912529
3.548400	0.497	-0.980456
3.556783	0.503	-0.936883
3.565067	0.497	-0.950102
3.573450	0.503	-0.915342
3.581733	0.497	-0.918453
3.590117	0.503	-0.899898
3.598400	0.497	-1.000884
3.606783	0.503	-0.902486
3.615067	0.497	-0.978335
3.623450	0.503	-0.947532
3.631733	0.497	-0.961057
3.640117	0.503	-0.888920
3.648400	0.497	-0.996530
3.656783	0.503	-0.925098
3.665067	0.497	-0.908630
3.673450	0.503	-0.986725
3.681733	0.497	-0.921203
3.690117	0.503	-0.912662
3.698400	0.497	-0.922859
3.706783	0.503	-0.842266
3.715067	0.497	-0.932884
3.723450	0.503	-0.865235
3.731733	0.497	-0.944068
3.740117	0.503	-0.894785
3.748400	0.497	-0.897537
3.756783	0.503	-0.793622
3.765067	0.497	-0.830023
3.773450	0.503	-0.901707
3.781733	0.497	-0.866626
3.790117	0.503	-0.838345
3.798400	0.497	-0.870991
3.806783	0.503	-0.828251
3.815067	0.497	-0.804318
3.823450	0.503	-0.909189
3.831733	0.497	-0.831891
3.840117	0.503	-0.826979
3.848400	0.497	-0.856168
3.856783	0.503	-0.850794
3.865067	0.497	-0.890096
3.873450	0.503	-0.827034
3.881733	0.497	-0.839582
3.890117	0.503	-0.841614
3.898400	0.497	-0.838002
3.906783	0.503	-0.866687
3.915067	0.497	-0.811830
3.923450	0.503	-0.816307
3.931733	0.497	-0.837117
3.940117	0.503	-0.752587
3.948400	0.497	-0.820799
3.956783	0.503	-0.772963
3.965067	0.497	-0.810819
3.973450	0.503	-0.724945
3.981733	0.497	-0.811752
3.990117	0.503	-0.805913
3.998400	0.497	-0.814154
4.006783	0.503	-0.793630
4.015067	0.497	-0.805429
4.023450	0.503	-0.807683
4.031733	0.497	-0.849428
4.040117	0.503	-0.817368
4.048400	0.497	-0.789757
4.056783	0.503	-0.786503
4.065067	0.497	-0.776108
4.073450	0.503	-0.786005
4.081733	0.497	-0.888042
4.090117	0.503	-0.797673
4.098400	0.497	-0.865616
4.106783	0.503	-0.828335
4.115067	0.497	-0.870837
4.123450	0.503	-0.824403
4.131733	0.497	-0.870876
4.140117	0.503	-0.811884
4.148400	0.497	-0.870315
4.156783	0.503	-0.859570
4.165067	0.497	-0.871909
4.173450	0.503	-0.830489
4.181733	0.497	-0.881363
4.190117	0.503	-0.818256
4.198400	0.497	-0.909897
4.206783	0.503	-0.866992
4.215067	0.497	-0.905152
4.223450	0.503	-0.808918
4.231733	0.497	-0.839173
4.240117	0.503	-0.864759
4.248400	0.497	-0.899034
4.256783	0.503	-0.897669
4.265067	0.497	-0.858737
4.273450	0.503	-0.838353
4.281733	0.497	-0.815265
4.290117	0.503	-0.812652
4.298400	0.497	-0.959307
4.306783	0.503	-0.868494
4.315067	0.497	-0.897110
4.323450	0.503	-0.816690
4.331733	0.497	-0.880844
4.340117	0.503	-0.855717
4.348400	0.497	-0.853240
4.356783	0.503	-0.840231
4.365067	0.497	-0.893927
4.373450	0.503	-0.856280
4.381733	0.497	-0.921396
4.390117	0.503	-0.840258
4.398400	0.497	-0.854710
4.406783	0.503	-0.840523
4.415067	0.497	-0.906355
4.423450	0.503	-0.875148
4.431733	0.497	-0.878612
4.440117	0.503	-0.886822
4.448400	0.497	-0.947522
4.456783	0.503	-0.878527
4.465067	0.497	-0.866300
4.473450	0.503	-0.921626
4.481733	0.497	-0.910969
4.490117	0.503	-0.873406
4.498400	0.497	-0.884766
4.506783	0.503	-0.891181
4.515067	0.497	-0.889823
4.523450	0.503	-0.810580
4.531733	0.497	-0.895112
4.540117	0.503	-0.899677
4.548400	0.497	-0.875305
4.556783	0.503	-0.839186
4.565067	0.497	-0.902309
4.573450	0.503	-0.865044
4.581733	0.497	-0.888749
4.590117	0.503	-0.791808
4.598400	0.497	-0.878176
4.606783	0.503	-0.901615
4.615067	0.497	-0.827978
4.623450	0.503	-0.858529
4.631733	0.497	-0.834700
4.640117	0.503	-0.935387
4.648400	0.497	-0.882810
4.656783	0.503	-0.806442
4.665067	0.497	-0.895306
4.673450	0.503	-0.800355
4.681733	0.497	-0.907612
4.690117	0.503	-0.827897
4.698400	0.497	-0.916655
4.706783	0.503	-0.869735
4.715067	0.497	-0.909893
4.723450	0.503	-0.890145
4.731733	0.497	-0.852371
4.740117	0.503	-0.844707
4.748400	0.497	-0.842679
4.756783	0.503	-0.823795
4.765067	0.497	-0.860808
4.773450	0.503	-0.880308
4.781733	0.497	-0.870688
4.790117	0.503	-0.835038
4.798400	0.497	-0.834285
4.806783	0.503	-0.850540
4.815067	0.497	-0.847031
4.823450	0.503	-0.823927
4.831733	0.497	-0.810888
4.840117	0.503	-0.814647
4.848400	0.497	-0.816969
4.856783	0.503	-0.820968
4.865067	0.497	-0.885391
4.873450	0.503	-0.808566
4.881733	0.497	-0.849867
4.890117	0.503	-0.834487
4.898400	0.497	-0.838270
4.906783	0.503	-0.794779
4.915067	0.497	-0.855885
4.923450	0.503	-0.795398
4.931733	0.497	-0.754506
4.940117	0.503	-0.732254
4.948400	0.497	-0.820649
4.956783	0.503	-0.821162
4.965067	0.497	-0.883600
4.973450	0.503	-0.831257
4.981733	0.497	-0.858756
4.990117	0.503	-0.789183
4.998400	0.497	-0.811912
5.006783	0.503	-0.833416
5.015067	0.497	-0.838400
5.023450	0.503	-0.784224
5.031733	0.497	-0.847382
5.040117	0.503	-0.788920
5.048400	0.497	-0.799731
5.056783	0.503	-0.801954
5.065067	0.497	-0.909949
5.073450	0.503	-0.836314
5.081733	0.497	-0.877871
5.090117	0.503	-0.781750
5.098400	0.497	-0.843054
5.106783	0.503	-0.803354
5.115067	0.497	-0.841779
5.123450	0.503	-0.780569
5.131733	0.497	-0.871938
5.140117	0.503	-0.914103
5.148400	0.497	-0.886465
5.156783	0.503	-0.858919
5.165067	0.497	-0.916002
5.173450	0.503	-0.836663
5.181733	0.497	-0.886378
5.190117	0.503	-0.895892
5.198400	0.497	-0.931470
5.206783	0.503	-0.870431
5.215067	0.497	-0.881240
5.223450	0.503	-0.914305
5.231733	0.497	-0.893006
5.240117	0.503	-0.920880
5.248400	0.497	-0.909878
5.256783	0.503	-0.877955
5.265067	0.497	-0.931225
5.273417	0.501	-0.941011
5.281783	0.502	-0.551005
5.290067	0.497	-0.964232
5.298417	0.501	-0.923469
5.306783	0.502	-0.583887
5.315067	0.497	-0.899114
5.323417	0.501	-0.859404
5.331783	0.502	-0.627955
5.340067	0.497	-0.970836
5.348417	0.501	-0.983599
5.356783	0.502	-0.573715
5.365067	0.497	-0.902876
5.373417	0.501	-0.952563
5.381783	0.502	-0.591431
5.390067	0.497	-0.988459
5.398417	0.501	-0.912196
5.406783	0.502	-0.631702
5.415133	0.501	-0.915504
5.423417	0.497	-0.982235
5.431783	0.502	-0.588163
5.440133	0.501	-0.959777
5.448417	0.497	-0.983719
5.456783	0.502	-0.669174
5.465133	0.501	-0.948128
5.473417	0.497	-0.925524
5.481783	0.502	-0.644724
5.490133	0.501	-0.934707
5.498417	0.497	-0.920852
5.506800	0.503	-0.640429
5.515083	0.497	-0.986328
5.523467	0.503	-0.868501
5.531750	0.497	-0.951913
5.540133	0.503	-0.904835
5.548417	0.497	-0.963517
5.556800	0.503	-0.917376
5.565083	0.497	-0.912134
5.573467	0.503	-0.872380
5.581750	0.497	-0.925246
5.590133	0.503	-0.918339
5.598417	0.497	-0.854332
5.606800	0.503	-0.876757
5.615083	0.497	-0.941964
5.623467	0.503	-0.937495
5.631750	0.497	-0.941686
5.640133	0.503	-0.873115
5.648417	0.497	-0.956144
5.656800	0.503	-0.885988
5.665083	0.497	-0.925515
5.673467	0.503	-0.841537
5.681750	0.497	-0.905483
5.690133	0.503	-0.890827
5.698417	0.497	-0.923545
5.706800	0.503	-0.907899
5.715083	0.497	-0.893129
5.723467	0.503	-0.873765
5.731750	0.497	-0.925209
5.740133	0.503	-0.822793
5.748417	0.497	-0.915343
5.756800	0.503	-0.847692
5.765083	0.497	-0.891220
5.773467	0.503	-0.852929
5.781750	0.497	-0.874722
5.790133	0.503	-0.893982
5.798417	0.497	-0.882232
5.806800	0.503	-0.842184
5.815083	0.497	-0.874545
5.823467	0.503	-0.815200
5.831750	0.497	-0.861109
5.840133	0.503	-0.845796
5.848417	0.497	-0.893039
5.856800	0.503	-0.832205
5.865083	0.497	-0.865897
5.873467	0.503	-0.804298
5.881750	0.497	-0.807091
5.890133	0.503	-0.792284
5.898417	0.497	-0.864549
5.906800	0.503	-0.808678
5.915083	0.497	-0.805188
5.923467	0.503	-0.796565
5.931750	0.497	-0.852350
5.940133	0.503	-0.810435
5.948417	0.497	-0.834246
5.956800	0.503	-0.791231
5.965083	0.497	-0.879301
5.973467	0.503	-0.800864
5.981750	0.497	-0.807313
5.990133	0.503	-0.751225
5.998417	0.497	-0.811617
6.006800	0.503	-0.775979
6.015083	0.497	-0.831358
6.023467	0.503	-0.832704
6.031750	0.497	-0.822617
6.040133	0.503	-0.815914
6.048417	0.497	-0.768327
6.056800	0.503	-0.822856
6.065083	0.497	-0.818385
6.073467	0.503	-0.702150
6.081750	0.497	-0.824934
6.090133	0.503	-0.816067
6.098417	0.497	-0.847252
6.106800	0.503	-0.843824
6.115083	0.497	-0.841842
6.123467	0.503	-0.760789
6.131750	0.497	-0.816418
6.140133	0.503	-0.894662
6.148417	0.497	-0.864038
6.156800	0.503	-0.811122
6.165083	0.497	-0.782802
6.173467	0.503	-0.821334
6.181750	0.497	-0.849133
6.190133	0.503	-0.794061
6.198417	0.497	-0.817390
6.206800	0.503	-0.776654
6.215083	0.497	-0.773625
6.223467	0.503	-0.841585
6.231750	0.497	-0.858107
6.240133	0.503	-0.791957
6.248417	0.497	-0.759399
6.256800	0.503	-0.785032
6.265083	0.497	-0.829521
6.273467	0.503	-0.867987
6.281750	0.497	-0.823900
6.290133	0.503	-0.776852
6.298417	0.497	-0.814968
6.306800	0.503	-0.803412
6.315083	0.497	-0.826185
6.323467	0.503	-0.729390
6.331750	0.497	-0.759458
6.340133	0.503	-0.735540
6.348417	0.497	-0.813493
6.356800	0.503	-0.826274
6.365083	0.497	-0.768988
6.373467	0.503	-0.771259
6.381750	0.497	-0.829167
6.390133	0.503	-0.810310
6.398417	0.497	-0.758022
6.406800	0.503	-0.741631
6.415083	0.497	-0.805435
6.423467	0.503	-0.720412
6.431750	0.497	-0.753047
6.440133	0.503	-0.759967
6.448417	0.497	-0.744175
6.456800	0.503	-0.720258
6.465083	0.497	-0.806965
6.473467	0.503	-0.711774
6.481750	0.497	-0.833572
6.490133	0.503	-0.777229
6.498417	0.497	-0.781811
6.506800	0.503	-0.742354
6.515083	0.497	-0.731197
6.523467	0.503	-0.757508
6.531750	0.497	-0.758557
6.540133	0.503	-0.681590
6.548417	0.497	-0.669127
6.556800	0.503	-0.585833
6.565083	0.497	-0.320193
6.573467	0.503	0.105557
6.581750	0.497	0.917489
6.590133	0.503	2.471246
6.598417	0.497	5.578951
6.606800	0.503	11.545132
6.615083	0.497	22.407848
6.623467	0.503	41.170348
6.631750	0.497	71.319107
6.640133	0.503	114.931559
6.648417	0.497	172.462894
6.656800	0.503	240.174985
6.665083	0.497	313.239958
6.673467	0.503	385.778724
6.681750	0.497	454.562860
6.690133	0.503	517.767622
6.698417	0.497	576.303144
6.706800	0.503	631.030323
6.715083	0.497	683.077097
6.723467	0.503	733.411582
6.731750	0.497	782.450176
6.740133	0.503	829.369603
6.748417	0.497	873.734217
6.756800	0.503	914.501192
6.765083	0.497	950.306644
6.773467	0.503	978.558402
6.781750	0.497	997.133498
6.790133	0.503	1,002.491387
6.798417	0.497	989.991650
6.806800	0.503	954.505758
6.815083	0.497	890.533861
6.823467	0.503	796.740575
6.831750	0.497	676.901196
6.840133	0.503	544.488902
6.848417	0.497	414.690284
6.856800	0.503	303.173390
6.865083	0.497	216.198646
6.873467	0.503	154.234010
6.881750	0.497	111.342709
6.890133	0.503	82.830419
6.898417	0.497	63.266472
6.906800	0.503	50.019442
6.915083	0.497	40.542588
6.923467	0.503	33.739818
6.931750	0.497	28.663443
6.940133	0.503	24.747395
6.948417	0.497	21.565678
6.956800	0.503	19.193720
6.965083	0.497	17.046299
6.973467	0.503	15.399550
6.981750	0.497	13.950732
6.990133	0.503	12.650938
6.998417	0.497	11.626342
7.006800	0.503	10.768224
7.015083	0.497	9.881417
7.023467	0.503	9.234416
7.031750	0.497	8.625961
7.040133	0.503	8.213409
7.048417	0.497	7.805438
7.056800	0.503	7.560409
7.065083	0.497	7.259117
7.073467	0.503	7.081249
7.081750	0.497	6.915022
7.090133	0.503	6.848908
7.098417	0.497	6.703270
7.106800	0.503	6.535194
7.115083	0.497	6.310841
7.123467	0.503	6.082989
7.131750	0.497	5.759951
7.140133	0.503	5.544423
7.148417	0.497	5.117749
7.156800	0.503	4.854935
7.165083	0.497	4.458291
7.173467	0.503	4.222246
7.181750	0.497	3.852583
7.190133	0.503	3.652700
7.198417	0.497	3.380970
7.206800	0.503	3.140473
7.215083	0.497	2.923910
7.223467	0.503	2.744110
7.231750	0.497	2.523344
7.240133	0.503	2.462531
7.248417	0.497	2.224988
7.256800	0.503	2.113344
7.265083	0.497	1.990613
7.273467	0.503	1.918396
7.281750	0.497	1.753459
7.290133	0.503	1.721884
7.298417	0.497	1.553473
7.306800	0.503	1.519274
7.315083	0.497	1.388897
7.323467	0.503	1.420771
7.331750	0.497	1.232101
7.340133	0.503	1.261763
7.348417	0.497	1.203934
7.356800	0.503	1.189944
7.365083	0.497	1.094056
7.373467	0.503	1.124384
7.381750	0.497	1.014800
7.390133	0.503	1.038661
7.398417	0.497	1.039058
7.406800	0.503	1.066303
7.415083	0.497	1.035633
7.423467	0.503	1.003886
7.431750	0.497	1.046231
7.440133	0.503	1.089228
7.448417	0.497	1.138261
7.456800	0.503	1.177614
7.465083	0.497	1.118055
7.473467	0.503	1.149868
7.481750	0.497	1.225443
7.490133	0.503	1.277691
7.498417	0.497	1.283360
7.506800	0.503	1.293987
7.515083	0.497	1.232053
7.523467	0.503	1.263244
7.531750	0.497	1.290956
7.540133	0.503	1.279683
7.548417	0.497	1.329127
7.556800	0.503	1.324564
7.565083	0.497	1.299137
7.573467	0.503	1.338188
7.581750	0.497	1.326672
7.590133	0.503	1.330735
7.598417	0.497	1.357966
7.606800	0.503	1.361102
7.615083	0.497	1.356546
7.623467	0.503	1.421258
7.631750	0.497	1.462471
7.640133	0.503	1.463895
7.648417	0.497	1.515668
7.656800	0.503	1.636405
7.665083	0.497	1.689776
7.673467	0.503	1.883135
7.681750	0.497	2.036764
7.690133	0.503	2.327859
7.698417	0.497	2.511409
7.706800	0.503	2.882689
7.715083	0.497	3.144440
7.723467	0.503	3.494058
7.731750	0.497	3.809483
7.740133	0.503	4.247184
7.748417	0.497	4.543008
7.756800	0.503	4.928072
7.765083	0.497	5.266617
7.773467	0.503	5.603545
7.781750	0.497	5.873819
7.790133	0.503	6.164473
7.798417	0.497	6.431797
7.806800	0.503	6.645366
7.815083	0.497	6.792070
7.823467	0.503	7.054667
7.831750	0.497	7.077520
7.840133	0.503	7.234661
7.848417	0.497	7.308397
7.856800	0.503	7.380601
7.865083	0.497	7.340561
7.873467	0.503	7.416098
7.881750	0.497	7.339645
7.890133	0.503	7.311887
7.898417	0.497	7.302081
7.906800	0.503	7.220252
7.915083	0.497	7.187998
7.923467	0.503	7.104682
7.931750	0.497	7.015122
7.940133	0.503	6.886707
7.948417	0.497	6.871441
7.956800	0.503	6.757871
7.965083	0.497	6.661542
7.973467	0.503	6.597681
7.981750	0.497	6.513670
7.990133	0.503	6.456348
7.998417	0.497	6.366065
8.006800	0.503	6.351118
8.015083	0.497	6.306123
8.023467	0.503	6.264928
8.031750	0.497	6.212289
8.040133	0.503	6.152278
8.048417	0.497	6.076452
8.056800	0.503	6.074408
8.065083	0.497	5.964392
8.073467	0.503	5.911297
8.081750	0.497	5.976273
8.090100	0.501	5.884047
8.098467	0.502	6.169852
8.106750	0.497	5.862655
8.115100	0.501	5.840291
8.123467	0.502	6.149744
8.131750	0.497	5.830505
8.140100	0.501	5.839300
8.148467	0.502	6.162347
8.156750	0.497	5.917285
8.165100	0.501	5.915639
8.173467	0.502	6.341788
8.181750	0.497	6.002890
8.190100	0.501	6.105927
8.198467	0.502	6.554366
8.206750	0.497	6.335950
8.215100	0.501	6.449225
8.223467	0.502	6.859931
8.231817	0.501	6.622785
8.240100	0.497	6.693870
8.248467	0.502	7.149618
8.256817	0.501	6.951526
8.265100	0.497	7.171312
8.273467	0.502	7.602152
8.281817	0.501	7.470094
8.290100	0.497	7.590331
8.298467	0.502	8.166575
8.306817	0.501	8.039389
8.315100	0.497	8.199791
8.323483	0.503	8.767392
8.331767	0.497	8.598983
8.340150	0.503	8.863196
8.348433	0.497	9.086859
8.356817	0.503	9.298182
8.365100	0.497	9.572425
8.373483	0.503	9.829085
8.381767	0.497	10.092031
8.390150	0.503	10.300537
8.398433	0.497	10.567556
8.406817	0.503	10.823656
8.415100	0.497	11.109269
8.423483	0.503	11.363476
8.431767	0.497	11.617935
8.440150	0.503	12.012802
8.448433	0.497	12.232981
8.456817	0.503	12.560624
8.465100	0.497	12.820028
8.473483	0.503	13.190776
8.481767	0.497	13.442529
8.490150	0.503	13.812407
8.498433	0.497	14.063284
8.506817	0.503	14.419942
8.515100	0.497	14.689140
8.523483	0.503	15.070353
8.531767	0.497	15.321643
8.540150	0.503	15.760011
8.548433	0.497	16.108802
8.556817	0.503	16.546966
8.565100	0.497	17.153704
8.573483	0.503	17.917277
8.581767	0.497	18.723946
8.590150	0.503	19.380142
8.598433	0.497	19.397649
8.606817	0.503	18.503335
8.615100	0.497	15.846423
8.623483	0.503	12.395230
8.631767	0.497	9.812769
8.640150	0.503	8.444564
8.648433	0.497	7.751686
8.656817	0.503	7.403463
8.665100	0.497	6.907549
8.673483	0.503	6.464424
8.681767	0.497	5.955981
8.690150	0.503	5.530072
8.698433	0.497	4.906658
8.706817	0.503	4.580290
8.715100	0.497	3.984148
8.723483	0.503	3.639026
8.731767	0.497	3.218530
8.740150	0.503	2.925994
8.748433	0.497	2.582452
8.756817	0.503	2.292325
8.765100	0.497	2.127380
8.773483	0.503	1.882496
8.781767	0.497	1.632995
8.790150	0.503	1.538163
8.798433	0.497	1.449386
8.806817	0.503	1.286770
8.815100	0.497	1.225365
8.823483	0.503	1.207285
8.831767	0.497	0.994212
8.840150	0.503	1.022961
8.848433	0.497	0.986218
8.856817	0.503	0.881334
8.865100	0.497	0.807250
8.873483	0.503	0.794995
8.881767	0.497	0.734261
8.890150	0.503	0.759223
8.898433	0.497	0.726479
8.906817	0.503	0.752644
8.915100	0.497	0.823797
8.923483	0.503	0.855525
8.931767	0.497	0.889686
8.940150	0.503	1.030440
8.948433	0.497	1.013320
8.956817	0.503	1.175525
8.965100	0.497	1.360870
8.973483	0.503	1.544315
8.981767	0.497	1.786873
8.990150	0.503	2.026112
8.998433	0.497	2.270739
9.006817	0.503	2.640078
9.015100	0.497	2.936220
9.023483	0.503	3.330961
9.031767	0.497	3.645759
9.040150	0.503	4.003013
9.048433	0.497	4.223068
9.056817	0.503	4.566117
9.065100	0.497	4.751891
9.073483	0.503	4.953484
9.081767	0.497	5.028303
9.090150	0.503	5.092469
9.098433	0.497	5.118916
9.106817	0.503	5.113455
9.115100	0.497	4.997507
9.123483	0.503	4.861741
9.131767	0.497	4.692274
9.140150	0.503	4.405631
9.148433	0.497	4.126597
9.156817	0.503	3.972205
9.165100	0.497	3.588217
9.173483	0.503	3.371372
9.181767	0.497	3.015753
9.190150	0.503	2.739167
9.198433	0.497	2.503513
9.206817	0.503	2.162201
9.215100	0.497	1.914185
9.223483	0.503	1.788223
9.231767	0.497	1.604688
9.240150	0.503	1.428459
9.248433	0.497	1.225550
9.256817	0.503	1.154848
9.265100	0.497	1.092175
9.273483	0.503	0.906935
9.281767	0.497	0.812145
9.290150	0.503	0.796765
9.298433	0.497	0.740127
9.306817	0.503	0.740898
9.315100	0.497	0.647076
9.323483	0.503	0.629684
9.331767	0.497	0.522994
9.340150	0.503	0.536368
9.348433	0.497	0.557495
9.356817	0.503	0.583311
9.365100	0.497	0.583992
9.373483	0.503	0.538325
9.381767	0.497	0.514075
9.390150	0.503	0.554903
9.398433	0.497	0.539301
9.406817	0.503	0.586846
9.415100	0.497	0.636067
9.423483	0.503	0.645910
9.431767	0.497	0.592101
9.440150	0.503	0.609408
9.448433	0.497	0.636679
9.456817	0.503	0.674963
9.465100	0.497	0.659379
9.473483	0.503	0.775766
9.481767	0.497	0.778879
9.490150	0.503	0.793709
9.498433	0.497	0.837559
9.506817	0.503	0.864227
9.515100	0.497	0.848279
9.523483	0.503	0.895644
9.531767	0.497	0.886555
9.540150	0.503	0.892827
9.548433	0.497	0.927829
9.556817	0.503	0.835458
9.565100	0.497	0.832334
9.573483	0.503	0.884617
9.581767	0.497	0.779972
9.590150	0.503	0.839670
9.598433	0.497	0.809695
9.606817	0.503	0.750981
9.615100	0.497	0.723967
9.623483	0.503	0.654716
9.631767	0.497	0.550529
9.640150	0.503	0.616321
9.648433	0.497	0.578300
9.656817	0.503	0.581489
9.665100	0.497	0.481769
9.673483	0.503	0.383469
9.681767	0.497	0.378044
9.690150	0.503	0.365507
9.698433	0.497	0.269449
9.706817	0.503	0.325014
9.715100	0.497	0.193509
9.723483	0.503	0.241508
9.731767	0.497	0.139058
9.740150	0.503	0.159062
9.748433	0.497	0.132553
9.756817	0.503	0.129379
9.765100	0.497	0.052324
9.773483	0.503	0.112631
9.781767	0.497	0.070735
9.790150	0.503	0.028143
9.798433	0.497	0.011994
9.806817	0.503	0.053310
9.815100	0.497	0.035908
9.823483	0.503	0.022902
9.831767	0.497	-0.019168
9.840150	0.503	0.035915
9.848433	0.497	-0.068682
9.856817	0.503	0.001041
9.865100	0.497	0.046404
9.873483	0.503	0.016899
9.881767	0.497	-0.073274
9.890150	0.503	0.006939
9.898433	0.497	-0.036286
9.906817	0.503	0.024984
9.915100	0.497	-0.035527
9.923483	0.503	0.045638
9.931767	0.497	0.006425
9.940150	0.503	-0.002713
9.948433	0.497	-0.001515
9.956817	0.503	-0.025911
9.965100	0.497	-0.018674
9.973483	0.503	0.072914
9.981767	0.497	-0.002917
9.990150	0.503	0.004707
9.998433	0.497	-0.007403
10.006817	0.503	0.054669
10.015100	0.497	-0.026514
10.023483	0.503	0.020814
10.031767	0.497	-0.013110
10.040150	0.503	0.064811
10.048433	0.497	-0.026567
10.056817	0.503	-0.037269
10.065100	0.497	0.011867
10.073483	0.503	0.036574
10.081767	0.497	-0.008716
10.090150	0.503	0.015129
10.098433	0.497	-0.023591
10.106817	0.503	-0.006236
10.115100	0.497	-0.053595
10.123483	0.503	0.025839
10.131767	0.497	-0.037915
10.140150	0.503	0.030877
10.148433	0.497	-0.037943
10.156817	0.503	-0.064749
10.165100	0.497	-0.069925
10.173483	0.503	-0.022141
10.181767	0.497	-0.089265
10.190150	0.503	-0.058133
10.198433	0.497	-0.026007
10.206817	0.503	-0.060484
10.215100	0.497	-0.183810
10.223483	0.503	-0.081635
10.231767	0.497	-0.165927
10.240150	0.503	-0.041975
10.248433	0.497	-0.164945
10.256817	0.503	-0.131230
10.265100	0.497	-0.134473
10.273483	0.503	-0.184089
10.281767	0.497	-0.183646
10.290150	0.503	-0.187811
10.298433	0.497	-0.138307
10.306817	0.503	-0.173986
10.315100	0.497	-0.152433
10.323483	0.503	-0.141253
10.331767	0.497	-0.118184
10.340150	0.503	-0.175510
10.348433	0.497	-0.171127
10.356817	0.503	-0.137642
10.365100	0.497	-0.188572
10.373483	0.503	-0.152572
10.381767	0.497	-0.211771
10.390150	0.503	-0.095400
10.398433	0.497	-0.179068
10.406817	0.503	-0.177453
10.415100	0.497	-0.223039
10.423483	0.503	-0.172750
10.431767	0.497	-0.191817
10.440150	0.503	-0.163350
10.448433	0.497	-0.210345
10.456817	0.503	-0.137067
10.465100	0.497	-0.184471
10.473483	0.503	-0.127736
10.481767	0.497	-0.132413
10.490150	0.503	-0.099304
10.498433	0.497	-0.166854
10.506817	0.503	-0.143643
10.515100	0.497	-0.145348
10.523483	0.503	-0.128497
10.531767	0.497	-0.132529
10.540150	0.503	-0.213102
10.548433	0.497	-0.116472
10.556817	0.503	-0.173414
10.565100	0.497	-0.129871
10.573483	0.503	-0.153383
10.581767	0.497	-0.124877
10.590150	0.503	-0.125923
10.598433	0.497	-0.167698
10.606817	0.503	-0.112641
10.615100	0.497	-0.130078
10.623483	0.503	-0.109545
10.631767	0.497	-0.084243
10.640150	0.503	-0.102020
10.648433	0.497	-0.194114
10.656817	0.503	-0.136389
10.665100	0.497	-0.178785
10.673483	0.503	-0.117436
10.681767	0.497	-0.101286
10.690150	0.503	-0.119260
10.698433	0.497	-0.186314
10.706817	0.503	-0.127977
10.715100	0.497	-0.176019
10.723483	0.503	-0.119396
10.731767	0.497	-0.167766
10.740150	0.503	-0.150172
10.748433	0.497	-0.191559
10.756817	0.503	-0.105376
10.765100	0.497	-0.258399
10.773483	0.503	-0.238006
10.781767	0.497	-0.252127
10.790150	0.503	-0.248216
10.798433	0.497	-0.181963
10.806817	0.503	-0.202616
10.815100	0.497	-0.203426
10.823483	0.503	-0.159892
10.831767	0.497	-0.166734
10.840150	0.503	-0.225000
10.848433	0.497	-0.181319
10.856817	0.503	-0.165259
10.865100	0.497	-0.231180
10.873483	0.503	-0.199934
10.881767	0.497	-0.246838
10.890117	0.501	-0.256407
10.898483	0.502	0.142458
10.906767	0.497	-0.209179
10.915117	0.501	-0.145420
10.923483	0.502	0.191216
10.931767	0.497	-0.132876
10.940117	0.501	-0.116233
10.948483	0.502	0.241852
10.956767	0.497	-0.098338
10.965117	0.501	-0.065396
10.973483	0.502	0.224914
10.981767	0.497	-0.026137
10.990117	0.501	-0.013486
10.998483	0.502	0.284623
11.006767	0.497	0.116820
11.015117	0.501	0.123849
11.023483	0.502	0.469567
11.031833	0.501	0.195030
11.040117	0.497	0.213494
11.048483	0.502	0.557548
11.056833	0.501	0.351369
11.065117	0.497	0.332078
11.073483	0.502	0.723425
11.081833	0.501	0.412338
11.090117	0.497	0.429688
11.098483	0.502	0.790626
11.106833	0.501	0.508254
11.115117	0.497	0.586506
11.123500	0.503	0.810209
11.131783	0.497	0.529539
11.140167	0.503	0.604020
11.148450	0.497	0.504430
11.156833	0.503	0.549295
11.165117	0.497	0.448719
11.173500	0.503	0.464526
11.181783	0.497	0.439909
11.190167	0.503	0.373023
11.198450	0.497	0.372535
11.206833	0.503	0.318884
11.215117	0.497	0.294113
11.223500	0.503	0.247970
11.231783	0.497	0.153070
11.240167	0.503	0.160759
11.248450	0.497	0.075677
11.256833	0.503	0.046310
11.265117	0.497	-0.054437
11.273500	0.503	-0.057448
11.281783	0.497	-0.099106
11.290167	0.503	-0.118823
11.298450	0.497	-0.206893
11.306833	0.503	-0.130461
11.315117	0.497	-0.275432
11.323500	0.503	-0.271407
11.331783	0.497	-0.282032
11.340167	0.503	-0.298629
11.348450	0.497	-0.309788
11.356833	0.503	-0.326583
11.365117	0.497	-0.399865
11.373500	0.503	-0.310478
11.381783	0.497	-0.347440
11.390167	0.503	-0.377583
11.398450	0.497	-0.357999
11.406833	0.503	-0.328049
11.415117	0.497	-0.342052
11.423500	0.503	-0.325699
11.431783	0.497	-0.393714
11.440167	0.503	-0.360150
11.448450	0.497	-0.382383
11.456833	0.503	-0.380423
11.465117	0.497	-0.355959
11.473500	0.503	-0.308963
11.481783	0.497	-0.386706
11.490167	0.503	-0.374333
11.498450	0.497	-0.347691
11.506833	0.503	-0.369059
11.515117	0.497	-0.403164
11.523500	0.503	-0.366569
11.531783	0.497	-0.415508
11.540167	0.503	-0.385784
11.548450	0.497	-0.372546
11.556833	0.503	-0.357641
11.565117	0.497	-0.390290
11.573500	0.503	-0.299697
11.581783	0.497	-0.396618
11.590167	0.503	-0.370636
11.598450	0.497	-0.394784
11.606833	0.503	-0.287390
11.615117	0.497	-0.354872
11.623500	0.503	-0.413086
11.631783	0.497	-0.383972
11.640167	0.503	-0.276751
11.648450	0.497	-0.396156
11.656833	0.503	-0.362268
11.665117	0.497	-0.419630
11.673500	0.503	-0.412834
11.681783	0.497	-0.458324
11.690167	0.503	-0.397217
11.698450	0.497	-0.424820
11.706833	0.503	-0.371227
11.715117	0.497	-0.440325
11.723500	0.503	-0.365744
11.731783	0.497	-0.427816
11.740167	0.503	-0.327769
11.748450	0.497	-0.391384
11.756833	0.503	-0.422459
11.765117	0.497	-0.375661
11.773500	0.503	-0.403233
11.781783	0.497	-0.381441
11.790167	0.503	-0.355689
11.798450	0.497	-0.357305
11.806833	0.503	-0.301098
11.815117	0.497	-0.318210
11.823500	0.503	-0.279110
11.831783	0.497	-0.197321
11.840167	0.503	-0.140574
11.848450	0.497	-0.037723
11.856833	0.503	0.079746
11.865117	0.497	0.110134
11.873500	0.503	0.277415
11.881783	0.497	0.419288
11.890167	0.503	0.575524
11.898450	0.497	0.777285
11.906833	0.503	0.979334
11.915117	0.497	1.151822
11.923500	0.503	1.405137
11.931783	0.497	1.635058
11.940167	0.503	1.963354
11.948450	0.497	2.227182
11.956833	0.503	2.583827
11.965117	0.497	2.932528
11.973500	0.503	3.242512
11.981783	0.497	3.684207
11.990167	0.503	4.014926
11.998450	0.497	4.344659
12.006833	0.503	4.770349
12.015117	0.497	5.095147
12.023500	0.503	5.429724
12.031783	0.497	5.714414
12.040167	0.503	6.089834
12.048450	0.497	6.298227
12.056833	0.503	6.644395
12.065117	0.497	6.728248
12.073500	0.503	6.986516
12.081783	0.497	7.022933
12.090167	0.503	7.205953
12.098450	0.497	7.110386
12.106833	0.503	7.098980
12.115117	0.497	7.043413
12.123500	0.503	6.964273
12.131783	0.497	6.729462
12.140167	0.503	6.630178
12.148450	0.497	6.324076
12.156833	0.503	6.131037
12.165117	0.497	5.814288
12.173500	0.503	5.575473
12.181783	0.497	5.181707
12.190167	0.503	4.905357
12.198450	0.497	4.521587
12.206833	0.503	4.151312
12.215117	0.497	3.815245
12.223500	0.503	3.532870
12.231783	0.497	3.227351
12.240167	0.503	2.879806
12.248450	0.497	2.628795
12.256833	0.503	2.343944
12.265117	0.497	2.020209
12.273500	0.503	1.824634
12.281783	0.497	1.519012
12.290167	0.503	1.361907
12.298450	0.497	1.117503
12.306833	0.503	0.968808
12.315117	0.497	0.858058
12.323500	0.503	0.750876
12.331783	0.497	0.558579
12.340167	0.503	0.492392
12.348450	0.497	0.297278
12.356833	0.503	0.307927
12.365117	0.497	0.170912
12.373500	0.503	0.131724
12.381783	0.497	0.145013
12.390167	0.503	0.049988
12.398450	0.497	-0.011084
12.406833	0.503	0.028607
12.415117	0.497	-0.009815
12.423500	0.503	0.010251
12.431783	0.497	-0.099279
12.440167	0.503	-0.075722
12.448450	0.497	-0.199768
12.456833	0.503	-0.128386
12.465117	0.497	-0.159796
12.473500	0.503	-0.175007
12.481783	0.497	-0.215070
12.490167	0.503	-0.201762
12.498450	0.497	-0.247168
12.506833	0.503	-0.167261
12.515117	0.497	-0.229293
12.523500	0.503	-0.156407
12.531783	0.497	-0.270493
12.540167	0.503	-0.255178
12.548450	0.497	-0.165672
12.556833	0.503	-0.247994
12.565117	0.497	-0.306232
12.573500	0.503	-0.216796
12.581783	0.497	-0.270366
12.590167	0.503	-0.288236
12.598450	0.497	-0.253810
12.606833	0.503	-0.260802
12.615117	0.497	-0.246908
12.623500	0.503	-0.208953
12.631783	0.497	-0.284584
12.640167	0.503	-0.239075
12.648450	0.497	-0.200865
12.656833	0.503	-0.174395
12.665117	0.497	-0.217274
12.673500	0.503	-0.177214
12.681783	0.497	-0.144924
12.690167	0.503	-0.083800
12.698450	0.497	-0.038433
12.706833	0.503	0.027586
12.715117	0.497	0.083033
12.723500	0.503	0.155620
12.731783	0.497	0.194946
12.740167	0.503	0.297993
12.748450	0.497	0.452394
12.756833	0.503	0.559157
12.765117	0.497	0.807169
12.773500	0.503	0.915161
12.781783	0.497	1.127941
12.790167	0.503	1.392933
12.798450	0.497	1.571216
12.806833	0.503	1.904400
12.815117	0.497	2.107639
12.823500	0.503	2.564835
12.831783	0.497	2.860090
12.840167	0.503	3.306273
12.848450	0.497	3.681116
12.856833	0.503	4.061838
12.865117	0.497	4.491535
12.873500	0.503	4.996055
12.881783	0.497	5.455543
12.890167	0.503	6.042268
12.898450	0.497	6.478374
12.906833	0.503	7.044512
12.915117	0.497	7.477077
12.923500	0.503	8.031507
12.931783	0.497	8.440508
12.940167	0.503	8.960171
12.948450	0.497	9.444917
12.956833	0.503	9.886978
12.965117	0.497	10.280349
12.973500	0.503	10.601434
12.981783	0.497	10.966027
12.990167	0.503	11.183987
12.998450	0.497	11.404202
13.006833	0.503	11.565367
13.015117	0.497	11.623379
13.023500	0.503	11.723705
13.031783	0.497	11.722406
13.040167	0.503	11.677602
13.048450	0.497	11.567697
13.056833	0.503	11.396246
13.065117	0.497	11.137379
13.073500	0.503	10.925106
13.081783	0.497	10.590649
13.090167	0.503	10.245152
13.098450	0.497	9.876351
13.106833	0.503	9.428463
13.115117	0.497	9.018000
13.123500	0.503	8.512262
13.131783	0.497	8.086454
13.140167	0.503	7.563890
13.148450	0.497	7.094496
13.156833	0.503	6.612247
13.165117	0.497	6.137114
13.173500	0.503	5.707444
13.181783	0.497	5.254086
13.190167	0.503	4.782231
13.198450	0.497	4.371656
13.206833	0.503	3.942123
13.215117	0.497	3.575466
13.223500	0.503	3.196182
13.231783	0.497	2.936020
13.240167	0.503	2.621072
13.248450	0.497	2.242438
13.256833	0.503	2.036633
13.265117	0.497	1.768037
13.273500	0.503	1.451454
13.281783	0.497	1.294219
13.290167	0.503	1.102306
13.298450	0.497	1.025235
13.306833	0.503	0.869524
13.315117	0.497	0.685820
13.323500	0.503	0.582501
13.331783	0.497	0.518959
13.340167	0.503	0.419287
13.348450	0.497	0.324981
13.356833	0.503	0.316055
13.365117	0.497	0.139210
13.373500	0.503	0.138068
13.381783	0.497	0.075760
13.390167	0.503	0.082147
13.398450	0.497	-0.008776
13.406833	0.503	-0.009525
13.415117	0.497	-0.036921
13.423500	0.503	-0.106061
13.431783	0.497	-0.067069
13.440167	0.503	-0.071775
13.448450	0.497	-0.125994
13.456833	0.503	-0.108862
13.465117	0.497	-0.147944
13.473500	0.503	-0.099127
13.481783	0.497	-0.126861
13.490167	0.503	-0.086226
13.498450	0.497	-0.128585
13.506833	0.503	-0.065379
13.515117	0.497	-0.115496
13.523500	0.503	-0.114858
13.531783	0.497	-0.073656
13.540167	0.503	-0.045412
13.548450	0.497	-0.056891
13.556833	0.503	0.006931
13.565117	0.497	0.002747
13.573500	0.503	0.029650
13.581783	0.497	0.081954
13.590167	0.503	0.162795
13.598450	0.497	0.164960
13.606833	0.503	0.272833
13.615117	0.497	0.309346
13.623500	0.503	0.395966
13.631783	0.497	0.483363
13.640167	0.503	0.496556
13.648450	0.497	0.654490
13.656833	0.503	0.811595
13.665117	0.497	0.915588
13.673467	0.501	1.045523
13.681833	0.502	1.481437
13.690117	0.497	1.289738
13.698467	0.501	1.487560
13.706833	0.502	1.908869
13.715117	0.497	1.796038
13.723467	0.501	2.023645
13.731833	0.502	2.482474
13.740117	0.497	2.292886
13.748467	0.501	2.428687
13.756833	0.502	2.897924
13.765117	0.497	2.687228
13.773467	0.501	2.779330
13.781833	0.502	3.280741
13.790117	0.497	3.035567
13.798467	0.501	3.041945
13.806833	0.502	3.495673
13.815117	0.497	3.154639
13.823467	0.501	3.116712
13.831833	0.502	3.427040
13.840183	0.501	3.054291
13.848467	0.497	2.988659
13.856833	0.502	3.146861
13.865183	0.501	2.805622
13.873467	0.497	2.586689
13.881833	0.502	2.735640
13.890183	0.501	2.400849
13.898467	0.497	2.165357
13.906833	0.502	2.357148
13.915183	0.501	1.926662
13.923467	0.497	1.661599
13.931850	0.503	1.518154
13.940133	0.497	1.336807
13.948517	0.503	1.117024
13.956800	0.497	1.020751
13.965183	0.503	0.926496
13.973467	0.497	0.668120
13.981850	0.503	0.583185
13.990133	0.497	0.435139
13.998517	0.503	0.299830
14.006800	0.497	0.216816
14.015183	0.503	0.168455
14.023467	0.497	-0.013665
14.031850	0.503	0.005730
14.040133	0.497	-0.159422
14.048517	0.503	-0.180917
14.056800	0.497	-0.320453
14.065183	0.503	-0.264820
14.073467	0.497	-0.350084
14.081850	0.503	-0.344350
14.090133	0.497	-0.406542
14.098517	0.503	-0.462429
14.106800	0.497	-0.538536
14.115183	0.503	-0.542995
14.123467	0.497	-0.524767
14.131850	0.503	-0.552878
14.140133	0.497	-0.557985
14.148517	0.503	-0.521026
14.156800	0.497	-0.563355
14.165183	0.503	-0.583172
14.173467	0.497	-0.594404
14.181850	0.503	-0.507223
14.190133	0.497	-0.573549
14.198517	0.503	-0.506937
14.206800	0.497	-0.546327
14.215183	0.503	-0.537016
14.223467	0.497	-0.447865
14.231850	0.503	-0.465816
14.240133	0.497	-0.460065
14.248517	0.503	-0.405881
14.256800	0.497	-0.447876
14.265183	0.503	-0.403556
14.273467	0.497	-0.389879
14.281850	0.503	-0.368392
14.290133	0.497	-0.324445
14.298517	0.503	-0.265213
14.306800	0.497	-0.255254
14.315183	0.503	-0.217436
14.323467	0.497	-0.274503
14.331850	0.503	-0.189053
14.340133	0.497	-0.161608
14.348517	0.503	-0.133808
14.356800	0.497	-0.091696
14.365183	0.503	-0.073456
14.373467	0.497	-0.031535
14.381850	0.503	-0.001225
14.390133	0.497	0.001735
14.398517	0.503	0.084975
14.406800	0.497	0.105961
14.415183	0.503	0.142224
14.423467	0.497	0.122346
14.431850	0.503	0.198563
14.440133	0.497	0.198934
14.448517	0.503	0.231732
14.456800	0.497	0.209896
14.465183	0.503	0.306691
14.473467	0.497	0.328387
14.481850	0.503	0.281594
14.490133	0.497	0.259182
14.498517	0.503	0.348096
14.506800	0.497	0.317261
14.515183	0.503	0.297600
14.523467	0.497	0.253569
14.531850	0.503	0.305976
14.540133	0.497	0.241495
14.548517	0.503	0.241198
14.556800	0.497	0.214179
14.565183	0.503	0.211571
14.573467	0.497	0.110070
14.581850	0.503	0.112881
14.590133	0.497	0.127152
14.598517	0.503	0.065648
14.606800	0.497	0.038918
14.615183	0.503	0.058784
14.623467	0.497	-0.017423
14.631850	0.503	-0.032006
14.640133	0.497	-0.030596
14.648517	0.503	-0.032500
14.656800	0.497	-0.034786
14.665183	0.503	-0.065876
14.673467	0.497	-0.102247
14.681850	0.503	-0.103124
14.690133	0.497	-0.078668
14.698517	0.503	0.030313
14.706800	0.497	-0.032701
14.715183	0.503	0.046201
14.723467	0.497	0.085511
14.731850	0.503	0.201043
14.740133	0.497	0.223302
14.748517	0.503	0.311283
14.756800	0.497	0.467124
14.765183	0.503	0.573697
14.773467	0.497	0.741005
14.781850	0.503	0.895842
14.790133	0.497	1.002343
14.798517	0.503	1.164061
14.806800	0.497	1.394951
14.815183	0.503	1.537603
14.823467	0.497	1.705682
14.831850	0.503	1.955820
14.840133	0.497	2.040009
14.848517	0.503	2.196973
14.856800	0.497	2.326682
14.865183	0.503	2.456205
14.873467	0.497	2.545347
14.881850	0.503	2.600430
14.890133	0.497	2.739404
14.898517	0.503	2.679155
14.906800	0.497	2.698124
14.915183	0.503	2.678297
14.923467	0.497	2.566930
14.931850	0.503	2.480113
14.940133	0.497	2.377100
14.948517	0.503	2.200969
14.956800	0.497	2.035170
14.965183	0.503	1.967515
14.973467	0.497	1.734660
14.981850	0.503	1.571570
14.990133	0.497	1.383388
14.998517	0.503	1.254731
15.006800	0.497	1.046688
15.015183	0.503	0.932231
15.023467	0.497	0.681858
15.031850	0.503	0.615881
15.040133	0.497	0.391631
15.048517	0.503	0.301805
15.056800	0.497	0.188997
15.065183	0.503	0.056933
15.073467	0.497	-0.098539
15.081850	0.503	-0.155377
15.090133	0.497	-0.246013
15.098517	0.503	-0.387646
15.106800	0.497	-0.419263
15.115183	0.503	-0.428085
15.123467	0.497	-0.536185
15.131850	0.503	-0.510496
15.140133	0.497	-0.642174
15.148517	0.503	-0.629670
15.156800	0.497	-0.679017
15.165183	0.503	-0.723989
15.173467	0.497	-0.706741
15.181850	0.503	-0.718451
15.190133	0.497	-0.735715
15.198517	0.503	-0.752605
15.206800	0.497	-0.751245
15.215183	0.503	-0.767628
15.223467	0.497	-0.803223
15.231850	0.503	-0.818901
15.240133	0.497	-0.736859
15.248517	0.503	-0.843852
15.256800	0.497	-0.828740
15.265183	0.503	-0.763772
15.273467	0.497	-0.770376
15.281850	0.503	-0.743361
15.290133	0.497	-0.746788
15.298517	0.503	-0.742811
15.306800	0.497	-0.707590
15.315183	0.503	-0.739326
15.323467	0.497	-0.730172
15.331850	0.503	-0.671671
15.340133	0.497	-0.633003
15.348517	0.503	-0.668970
15.356800	0.497	-0.622461
15.365183	0.503	-0.608386
15.373467	0.497	-0.583306
15.381850	0.503	-0.549307
15.390133	0.497	-0.552355
15.398517	0.503	-0.538065
15.406800	0.497	-0.541798
15.415183	0.503	-0.446376
15.423467	0.497	-0.441789
15.431850	0.503	-0.428858
15.440133	0.497	-0.478392
15.448517	0.503	-0.347192
15.456800	0.497	-0.353765
15.465183	0.503	-0.312581
15.473467	0.497	-0.352668
15.481850	0.503	-0.283499
15.490133	0.497	-0.296129
15.498517	0.503	-0.267210
15.506800	0.497	-0.299693
15.515183	0.503	-0.244485
15.523467	0.497	-0.261622
15.531850	0.503	-0.226803
15.540133	0.497	-0.234179
15.548517	0.503	-0.227921
15.556800	0.497	-0.234032
15.565183	0.503	-0.205263
15.573467	0.497	-0.190292
15.581850	0.503	-0.239297
15.590133	0.497	-0.255247
15.598517	0.503	-0.230968
15.606800	0.497	-0.232271
15.615183	0.503	-0.138831
15.623467	0.497	-0.330750
15.631850	0.503	-0.208387
15.640133	0.497	-0.297828
15.648517	0.503	-0.190678
15.656800	0.497	-0.228681
15.665183	0.503	-0.288351
15.673467	0.497	-0.287943
15.681850	0.503	-0.327101
15.690133	0.497	-0.309841
15.698517	0.503	-0.278112
15.706800	0.497	-0.370558
15.715183	0.503	-0.398270
15.723467	0.497	-0.380398
15.731850	0.503	-0.325917
15.740133	0.497	-0.461024
15.748517	0.503	-0.444623
15.756800	0.497	-0.465050
15.765183	0.503	-0.417839
15.773467	0.497	-0.482908
15.781850	0.503	-0.501227
15.790133	0.497	-0.495664
15.798517	0.503	-0.578318
15.806800	0.497	-0.539686
15.815183	0.503	-0.561273
15.823467	0.497	-0.561842
15.831850	0.503	-0.607569
15.840133	0.497	-0.569516
15.848517	0.503	-0.597162
15.856800	0.497	-0.600298
15.865183	0.503	-0.625164
15.873467	0.497	-0.657027
15.881850	0.503	-0.630975
15.890133	0.497	-0.632308
15.898517	0.503	-0.685883
15.906800	0.497	-0.621554
15.915183	0.503	-0.638152
15.923467	0.497	-0.659478
15.931850	0.503	-0.649518
15.940133	0.497	-0.667998
15.948517	0.503	-0.693349
15.956800	0.497	-0.762523
15.965183	0.503	-0.729242
15.973467	0.497	-0.771903
15.981850	0.503	-0.731570
15.990133	0.497	-0.790585
15.998517	0.503	-0.754775
16.006800	0.497	-0.712638
16.015183	0.503	-0.781668
16.023467	0.497	-0.717738
16.031850	0.503	-0.781657
16.040133	0.497	-0.777645
16.048517	0.503	-0.756842
16.056800	0.497	-0.764536
16.065183	0.503	-0.768782
16.073467	0.497	-0.824650
16.081850	0.503	-0.731383
16.090133	0.497	-0.720224
16.098517	0.503	-0.732041
16.106800	0.497	-0.759420
16.115183	0.503	-0.668813
16.123467	0.497	-0.724276
16.131850	0.503	-0.698724
16.140133	0.497	-0.704321
16.148517	0.503	-0.722967
16.156800	0.497	-0.746643
16.165183	0.503	-0.693192
16.173467	0.497	-0.737205
16.181850	0.503	-0.780040
16.190133	0.497	-0.609747
16.198517	0.503	-0.579142
16.206800	0.497	-0.605162
16.215183	0.503	-0.602159
16.223467	0.497	-0.579458
16.231850	0.503	-0.553535
16.240133	0.497	-0.544674
16.248517	0.503	-0.521576
16.256800	0.497	-0.481681
16.265183	0.503	-0.407512
16.273467	0.497	-0.463611
16.281850	0.503	-0.436355
16.290200	0.501	-0.319409
16.298517	0.499	-0.293176
16.306800	0.497	-0.244533
16.315183	0.503	-0.193235
16.323467	0.497	-0.152367
16.331850	0.503	-0.088676
16.340133	0.497	-0.039356
16.348517	0.503	0.032983
16.356800	0.497	0.070239
16.365183	0.503	0.185696
16.373467	0.497	0.211934
16.381850	0.503	0.355880
16.390133	0.497	0.405829
16.398517	0.503	0.473989
16.406800	0.497	0.577545
16.415183	0.503	0.611988
16.423467	0.497	0.677203
16.431850	0.503	0.766952
16.440133	0.497	0.852549
16.448517	0.503	0.942563
16.456800	0.497	0.996945
16.465183	0.503	1.032225
16.473467	0.497	1.076902
16.481817	0.501	1.094874
16.490183	0.502	1.430566
16.498467	0.497	1.228312
16.506817	0.501	1.221894
16.515183	0.502	1.540845
16.523467	0.497	1.217416
16.531817	0.501	1.252857
16.540183	0.502	1.562339
16.548467	0.497	1.253000
16.556817	0.501	1.276863
16.565183	0.502	1.563191
16.573467	0.497	1.182556
16.581817	0.501	1.122965
16.590183	0.502	1.431541
16.598467	0.497	1.137031
16.606817	0.501	1.063291
16.615183	0.502	1.248571
16.623533	0.501	0.929479
16.631817	0.497	0.882395
16.640183	0.502	1.087145
16.648533	0.501	0.700184
16.656817	0.497	0.681831
16.665183	0.502	0.866682
16.673533	0.501	0.518694
16.681817	0.497	0.473094
16.690183	0.502	0.590208
16.698533	0.501	0.217915
16.706817	0.497	0.202464
16.715200	0.503	0.361668
16.723483	0.497	0.130096
16.731867	0.503	0.031439
16.740150	0.497	-0.037775
16.748533	0.503	-0.048049
16.756817	0.497	-0.112438
16.765200	0.503	-0.149671
16.773483	0.497	-0.213192
16.781867	0.503	-0.294098
16.790150	0.497	-0.350398
16.798533	0.503	-0.389309
16.806817	0.497	-0.469241
16.815200	0.503	-0.409530
16.823483	0.497	-0.548614
16.831867	0.503	-0.449153
16.840150	0.497	-0.458636
16.848533	0.503	-0.516918
16.856817	0.497	-0.506187
16.865200	0.503	-0.572165
16.873483	0.497	-0.536932
16.881867	0.503	-0.546287
16.890150	0.497	-0.527952
16.898533	0.503	-0.554271
16.906817	0.497	-0.621206
16.915200	0.503	-0.631502
16.923483	0.497	-0.551053
16.931867	0.503	-0.552844
16.940150	0.497	-0.602716
16.948533	0.503	-0.598000
16.956817	0.497	-0.568954
16.965200	0.503	-0.613400
16.973483	0.497	-0.606505
16.981867	0.503	-0.587902
16.990150	0.497	-0.611987
16.998533	0.503	-0.606538
17.006817	0.497	-0.554687
17.015200	0.503	-0.519838
17.023483	0.497	-0.562310
17.031867	0.503	-0.551230
17.040150	0.497	-0.505496
17.048533	0.503	-0.559716
17.056817	0.497	-0.538750
17.065200	0.503	-0.544472
17.073483	0.497	-0.579755
17.081867	0.503	-0.522817
17.090150	0.497	-0.477553
17.098533	0.503	-0.500803
17.106817	0.497	-0.491309
17.115200	0.503	-0.424589
17.123483	0.497	-0.474526
17.131867	0.503	-0.534089
17.140150	0.497	-0.488285
17.148533	0.503	-0.466054
17.156817	0.497	-0.482048
17.165200	0.503	-0.484424
17.173483	0.497	-0.503291
17.181867	0.503	-0.429126
17.190150	0.497	-0.455961
17.198533	0.503	-0.436122
17.206817	0.497	-0.452103
17.215200	0.503	-0.421618
17.223483	0.497	-0.430804
17.231867	0.503	-0.420794
17.240150	0.497	-0.431042
17.248533	0.503	-0.406238
17.256817	0.497	-0.438740
17.265200	0.503	-0.321653
17.273483	0.497	-0.388435
17.281867	0.503	-0.371815
17.290150	0.497	-0.429489
17.298533	0.503	-0.391626
17.306817	0.497	-0.370165
17.315200	0.503	-0.336088
17.323483	0.497	-0.403437
17.331867	0.503	-0.347670
17.340150	0.497	-0.356355
17.348533	0.503	-0.410625
17.356817	0.497	-0.379104
17.365200	0.503	-0.344888
17.373483	0.497	-0.389614
17.381867	0.503	-0.336948
17.390150	0.497	-0.357965
17.398533	0.503	-0.323461
17.406817	0.497	-0.293496
17.415200	0.503	-0.414929
17.423483	0.497	-0.377112
17.431867	0.503	-0.390388
17.440150	0.497	-0.358065
17.448533	0.503	-0.315383
17.456817	0.497	-0.316217
17.465200	0.503	-0.368199
17.473483	0.497	-0.400641
17.481867	0.503	-0.376716
17.490150	0.497	-0.353285
17.498533	0.503	-0.408577
17.506817	0.497	-0.350126
17.515200	0.503	-0.331930
17.523483	0.497	-0.354083
17.531867	0.503	-0.402297
17.540150	0.497	-0.366779
17.548533	0.503	-0.346913
17.556817	0.497	-0.381430
17.565200	0.503	-0.366008
17.573483	0.497	-0.373877
17.581867	0.503	-0.340823
17.590150	0.497	-0.373167
17.598533	0.503	-0.340801
17.606817	0.497	-0.375117
17.615200	0.503	-0.378338
17.623483	0.497	-0.364158
17.631867	0.503	-0.344791
17.640150	0.497	-0.383846
17.648533	0.503	-0.316616
17.656817	0.497	-0.374617
17.665200	0.503	-0.334718
17.673483	0.497	-0.354349
17.681867	0.503	-0.400617
17.690150	0.497	-0.379231
17.698533	0.503	-0.295782
17.706817	0.497	-0.378036
17.715200	0.503	-0.374431
17.723483	0.497	-0.426021
17.731867	0.503	-0.377666
17.740150	0.497	-0.337086
17.748533	0.503	-0.389614
17.756817	0.497	-0.414176
17.765200	0.503	-0.352528
17.773483	0.497	-0.313315
17.781867	0.503	-0.258334
17.790150	0.497	-0.289931
17.798533	0.503	-0.348929
17.806817	0.497	-0.338215
17.815200	0.503	-0.260953
17.823483	0.497	-0.290014
17.831867	0.503	-0.282497
17.840150	0.497	-0.270030
17.848533	0.503	-0.277714
17.856817	0.497	-0.273777
17.865200	0.503	-0.277828
17.873483	0.497	-0.290639
17.881867	0.503	-0.253650
17.890150	0.497	-0.271155
17.898533	0.503	-0.300576
17.906817	0.497	-0.216756
17.915200	0.503	-0.290572
17.923483	0.497	-0.183347
17.931867	0.503	-0.215121
17.940150	0.497	-0.274104
17.948533	0.503	-0.236445
17.956817	0.497	-0.278859
17.965200	0.503	-0.224426
17.973483	0.497	-0.210171
17.981867	0.503	-0.247028
17.990150	0.497	-0.242119
17.998533	0.503	-0.210781
18.006817	0.497	-0.201488
18.015200	0.503	-0.141138
18.023483	0.497	-0.151911
18.031867	0.503	-0.096092
18.040150	0.497	-0.140193
18.048533	0.503	-0.112353
18.056817	0.497	-0.020176
18.065200	0.503	-0.044365
18.073483	0.497	0.021015
18.081867	0.503	0.066930
18.090150	0.497	0.053572
18.098533	0.503	0.173620
18.106817	0.497	0.189600
18.115200	0.503	0.271127
18.123483	0.497	0.364532
18.131867	0.503	0.403016
18.140150	0.497	0.476678
18.148533	0.503	0.585115
18.156817	0.497	0.652359
18.165200	0.503	0.791907
18.173483	0.497	0.924951
18.181867	0.503	1.007759
18.190150	0.497	1.105957
18.198533	0.503	1.262658
18.206817	0.497	1.299024
18.215200	0.503	1.418760
18.223483	0.497	1.575994
18.231867	0.503	1.602112
18.240150	0.497	1.802157
18.248533	0.503	1.898265
18.256817	0.497	1.934549
18.265200	0.503	1.998200
18.273483	0.497	2.072632
18.281867	0.503	2.125257
18.290150	0.497	2.147252
18.298533	0.503	2.214939
18.306817	0.497	2.274990
18.315200	0.503	2.285573
18.323483	0.497	2.269197
18.331867	0.503	2.293567
18.340150	0.497	2.229812
18.348533	0.503	2.283818
18.356817	0.497	2.273094
18.365200	0.503	2.222851
18.373483	0.497	2.106766
18.381867	0.503	2.146969
18.390150	0.497	2.102197
18.398533	0.503	2.075770
18.406817	0.497	2.016624
18.415200	0.503	2.044080
18.423483	0.497	1.915519
18.431867	0.503	1.959876
18.440150	0.497	1.927370
18.448533	0.503	1.924539
18.456817	0.497	1.919888
18.465200	0.503	2.015767
18.473483	0.497	2.047602
18.481867	0.503	2.127708
18.490150	0.497	2.200860
18.498533	0.503	2.282684
18.506817	0.497	2.413920
18.515200	0.503	2.568378
18.523483	0.497	2.691693
18.531867	0.503	2.900182
18.540150	0.497	3.077452
18.548533	0.503	3.327349
18.556817	0.497	3.508513
18.565200	0.503	3.727253
18.573483	0.497	3.961726
18.581867	0.503	4.224447
18.590150	0.497	4.365755
18.598533	0.503	4.660181
18.606817	0.497	4.905288
18.615200	0.503	5.099645
18.623483	0.497	5.279716
18.631867	0.503	5.526825
18.640150	0.497	5.657975
18.648533	0.503	5.837131
18.656817	0.497	5.890731
18.665200	0.503	6.063088
18.673483	0.497	6.100955
18.681867	0.503	6.119406
18.690150	0.497	6.088464
18.698533	0.503	6.081173
18.706817	0.497	6.017775
18.715200	0.503	5.935995
18.723483	0.497	5.729810
18.731867	0.503	5.744218
18.740150	0.497	5.541221
18.748533	0.503	5.402659
18.756817	0.497	5.132306
18.765200	0.503	5.037651
18.773483	0.497	4.776848
18.781867	0.503	4.617332
18.790150	0.497	4.319543
18.798533	0.503	4.124468
18.806817	0.497	3.992372
18.815200	0.503	3.733354
18.823483	0.497	3.451635
18.831867	0.503	3.236117
18.840150	0.497	3.093944
18.848533	0.503	2.853606
18.856817	0.497	2.702112
18.865200	0.503	2.513786
18.873483	0.497	2.362091
18.881867	0.503	2.232970
18.890150	0.497	2.059989
18.898533	0.503	1.871368
18.906817	0.497	1.767749
18.915200	0.503	1.633672
18.923483	0.497	1.483588
18.931867	0.503	1.343802
18.940150	0.497	1.256519
18.948533	0.503	1.205997
18.956817	0.497	1.058625
18.965200	0.503	1.077285
18.973483	0.497	0.938290
18.981867	0.503	0.896800
18.990150	0.497	0.802072
18.998533	0.503	0.765761
19.006817	0.497	0.687952
19.015200	0.503	0.695900
19.023483	0.497	0.519722
19.031867	0.503	0.514435
19.040150	0.497	0.483178
19.048533	0.503	0.436354
19.056817	0.497	0.393447
19.065200	0.503	0.306778
19.073483	0.497	0.320953
19.081867	0.503	0.267621
19.090150	0.497	0.255414
19.098533	0.503	0.180445
19.106817	0.497	0.136517
19.115200	0.503	0.127147
19.123483	0.497	0.099873
19.131867	0.503	0.082480
19.140150	0.497	-0.027644
19.148533	0.503	0.016392
19.156817	0.497	0.015407
19.165200	0.503	-0.021568
19.173483	0.497	-0.120213
19.181867	0.503	-0.100512
19.190150	0.497	-0.154041
19.198533	0.503	-0.153330
19.206817	0.497	-0.153493
19.215200	0.503	-0.248616
19.223483	0.497	-0.266232
19.231867	0.503	-0.231534
19.240150	0.497	-0.290521
19.248500	0.501	-0.234521
19.256867	0.502	0.024570
19.265150	0.497	-0.363359
19.273500	0.501	-0.305383
19.281867	0.502	0.032611
19.290150	0.497	-0.373211
19.298500	0.501	-0.313761
19.306867	0.502	-0.007014
19.315150	0.497	-0.389096
19.323500	0.501	-0.376550
19.331867	0.502	-0.062879
19.340150	0.497	-0.386700
19.348500	0.501	-0.405492
19.356867	0.502	-0.086602
19.365150	0.497	-0.389491
19.373500	0.501	-0.411789
19.381867	0.502	-0.103225
19.390217	0.501	-0.427806
19.398500	0.497	-0.427346
19.406867	0.502	-0.089406
19.415217	0.501	-0.410436
19.423500	0.497	-0.408179
19.431867	0.502	-0.092718
19.440217	0.501	-0.406809
19.448500	0.497	-0.420475
19.456867	0.502	-0.062088
19.465217	0.501	-0.370727
19.473500	0.497	-0.406920
19.481883	0.503	-0.136156
19.490167	0.497	-0.414022
19.498550	0.503	-0.373041
19.506833	0.497	-0.384386
19.515217	0.503	-0.353407
19.523500	0.497	-0.414704
19.531883	0.503	-0.385313
19.540167	0.497	-0.368019
19.548550	0.503	-0.384071
19.556833	0.497	-0.399187
19.565217	0.503	-0.366376
19.573500	0.497	-0.383998
19.581883	0.503	-0.339192
19.590167	0.497	-0.414341
19.598550	0.503	-0.343841
19.606833	0.497	-0.397823
19.615217	0.503	-0.389150
19.623500	0.497	-0.411670
19.631883	0.503	-0.410078
19.640167	0.497	-0.393628
19.648550	0.503	-0.314356
19.656833	0.497	-0.432170
19.665217	0.503	-0.344293
19.673500	0.497	-0.348367
19.681883	0.503	-0.360658
19.690167	0.497	-0.363248
19.698550	0.503	-0.375581
19.706833	0.497	-0.357337
19.715217	0.503	-0.313342
19.723500	0.497	-0.340822
19.731883	0.503	-0.356166
19.740167	0.497	-0.298730
19.748550	0.503	-0.259611
19.756833	0.497	-0.306045
19.765217	0.503	-0.270315
19.773500	0.497	-0.310731
19.781883	0.503	-0.222768
19.790167	0.497	-0.240670
19.798550	0.503	-0.235204
19.806833	0.497	-0.214374
19.815217	0.503	-0.213713
19.823500	0.497	-0.250760
19.831883	0.503	-0.191902
19.840167	0.497	-0.208832
19.848550	0.503	-0.227746
19.856833	0.497	-0.249166
19.865217	0.503	-0.197796
19.873500	0.497	-0.206706
19.881883	0.503	-0.161334
19.890167	0.497	-0.160048
19.898550	0.503	-0.226354
19.906833	0.497	-0.164332
19.915217	0.503	-0.143525
19.923500	0.497	-0.145117
19.931883	0.503	-0.105632
19.940167	0.497	-0.133443
19.948550	0.503	-0.095067
19.956833	0.497	-0.197241
19.965217	0.503	-0.161138
19.973500	0.497	-0.095811
19.981883	0.503	-0.116662
19.990167	0.497	-0.169011
19.998550	0.503	-0.147659
20.006833	0.497	-0.118463
20.015217	0.503	-0.080133
20.023500	0.497	-0.089350
20.031883	0.503	-0.066810
20.040167	0.497	-0.057875
20.048550	0.503	-0.059540
20.056833	0.497	0.002145
20.065217	0.503	0.021099
20.073500	0.497	-0.028487
20.081883	0.503	0.053121
20.090167	0.497	0.016100
20.098550	0.503	0.108328
20.106833	0.497	-0.031839
20.115217	0.503	0.034548
20.123500	0.497	0.079861
20.131883	0.503	0.077120
20.140167	0.497	0.054132
20.148550	0.503	0.121927
20.156833	0.497	0.098848
20.165217	0.503	0.131454
20.173500	0.497	0.134580
20.181883	0.503	0.194954
20.190167	0.497	0.169699
20.198550	0.503	0.166952
20.206833	0.497	0.180949
20.215217	0.503	0.233701
20.223500	0.497	0.224621
20.231883	0.503	0.288901
20.240167	0.497	0.139475
20.248550	0.503	0.193158
20.256833	0.497	0.163429
20.265217	0.503	0.229085
20.273500	0.497	0.144080
20.281883	0.503	0.182701
20.290167	0.497	0.160962
20.298550	0.503	0.137811
20.306833	0.497	0.101295
20.315217	0.503	0.162637
20.323500	0.497	0.145763
20.331883	0.503	0.122480
20.340167	0.497	0.142451
20.348550	0.503	0.139098
20.356833	0.497	0.130552
20.365217	0.503	0.151276
20.373500	0.497	0.076873
20.381883	0.503	0.089280
20.390167	0.497	-0.028552
20.398550	0.503	0.057108
20.406833	0.497	0.080004
20.415217	0.503	0.070523
20.423500	0.497	0.064023
20.431883	0.503	0.103373
20.440167	0.497	-0.009473
20.448550	0.503	0.003844
20.456833	0.497	0.030945
20.465217	0.503	-0.071692
20.473500	0.497	-0.008906
20.481883	0.503	0.049348
20.490167	0.497	0.025892
20.498550	0.503	0.052448
20.506833	0.497	-0.009236
20.515217	0.503	-0.025017
20.523500	0.497	-0.030230
20.531883	0.503	-0.035958
20.540167	0.497	-0.044850
20.548550	0.503	-0.009765
20.556833	0.497	-0.027520
20.565217	0.503	-0.052585
20.573500	0.497	-0.064194
20.581883	0.503	0.002274
20.590167	0.497	-0.012490
20.598550	0.503	-0.019084
20.606833	0.497	-0.046447
20.615217	0.503	-0.063463
20.623500	0.497	-0.039698
20.631883	0.503	0.000695
20.640167	0.497	-0.062319
20.648550	0.503	-0.070258
20.656833	0.497	-0.124719
20.665217	0.503	-0.113642
20.673500	0.497	-0.171596
20.681883	0.503	-0.138359
20.690167	0.497	-0.151714
20.698550	0.503	-0.056642
20.706833	0.497	-0.134667
20.715217	0.503	-0.070509
20.723500	0.497	-0.122780
20.731883	0.503	-0.142815
20.740167	0.497	-0.156117
20.748550	0.503	-0.145778
20.756833	0.497	-0.156119
20.765217	0.503	-0.139838
20.773500	0.497	-0.156115
20.781883	0.503	-0.234947
20.790167	0.497	-0.202588
20.798550	0.503	-0.128631
20.806833	0.497	-0.155576
20.815217	0.503	-0.168865
20.823500	0.497	-0.208739
20.831883	0.503	-0.176698
20.840167	0.497	-0.171739
20.848550	0.503	-0.181698
20.856833	0.497	-0.242314
20.865217	0.503	-0.202403
20.873500	0.497	-0.191179
20.881883	0.503	-0.190731
20.890167	0.497	-0.269287
20.898550	0.503	-0.273822
20.906833	0.497	-0.286464
20.915217	0.503	-0.263865
20.923500	0.497	-0.312925
20.931883	0.503	-0.285628
20.940167	0.497	-0.313794
20.948550	0.503	-0.264877
20.956833	0.497	-0.340178
20.965217	0.503	-0.294894
20.973500	0.497	-0.202358
20.981883	0.503	-0.307216
20.990167	0.497	-0.362265
20.998550	0.503	-0.305864
21.006833	0.497	-0.372505
21.015217	0.503	-0.293835
21.023500	0.497	-0.333119
21.031883	0.503	-0.356823
21.040167	0.497	-0.334848
21.048550	0.503	-0.346668
21.056833	0.497	-0.396758
21.065217	0.503	-0.414768
21.073500	0.497	-0.384379
21.081883	0.503	-0.358649
21.090167	0.497	-0.434628
21.098550	0.503	-0.407577
21.106833	0.497	-0.394522
21.115217	0.503	-0.439552
21.123500	0.497	-0.505084
21.131883	0.503	-0.428447
21.140167	0.497	-0.436490
21.148550	0.503	-0.405592
21.156833	0.497	-0.479455
21.165217	0.503	-0.421366
21.173500	0.497	-0.444596
21.181883	0.503	-0.490686
21.190167	0.497	-0.442540
21.198550	0.503	-0.432405
21.206833	0.497	-0.484208
21.215217	0.503	-0.421511
21.223500	0.497	-0.489892
21.231883	0.503	-0.454701
21.240167	0.497	-0.528252
21.248550	0.503	-0.495097
21.256833	0.497	-0.430183
21.265217	0.503	-0.434424
21.273500	0.497	-0.552507
21.281883	0.503	-0.545702
21.290167	0.497	-0.605823
21.298550	0.503	-0.547323
21.306833	0.497	-0.537564
21.315217	0.503	-0.499899
21.323500	0.497	-0.579306
21.331883	0.503	-0.538004
21.340167	0.497	-0.551540
21.348550	0.503	-0.510445
21.356833	0.497	-0.590006
21.365217	0.503	-0.484812
21.373500	0.497	-0.533457
21.381883	0.503	-0.538738
21.390167	0.497	-0.555383
21.398550	0.503	-0.543488
21.406833	0.497	-0.524777
21.415217	0.503	-0.590205
21.423500	0.497	-0.629491
21.431883	0.503	-0.518592
21.440167	0.497	-0.546675
21.448550	0.503	-0.547220
21.456833	0.497	-0.528713
21.465217	0.503	-0.496891
21.473500	0.497	-0.498225
21.481883	0.503	-0.500047
21.490167	0.497	-0.558062
21.498550	0.503	-0.456423
21.506833	0.497	-0.523796
21.515217	0.503	-0.484142
21.523500	0.497	-0.549229
21.531883	0.503	-0.470360
21.540167	0.497	-0.480374
21.548550	0.503	-0.449890
21.556833	0.497	-0.490269
21.565217	0.503	-0.427379
21.573500	0.497	-0.440094
21.581883	0.503	-0.412896
21.590167	0.497	-0.513826
21.598550	0.503	-0.436175
21.606833	0.497	-0.448441
21.615217	0.503	-0.405071
21.623500	0.497	-0.422635
21.631883	0.503	-0.495533
21.640167	0.497	-0.435874
21.648550	0.503	-0.433804
21.656833	0.497	-0.498177
21.665217	0.503	-0.481321
21.673500	0.497	-0.528749
21.681883	0.503	-0.412039
21.690167	0.497	-0.431188
21.698550	0.503	-0.435968
21.706833	0.497	-0.491693
21.715217	0.503	-0.447753
21.723500	0.497	-0.417959
21.731883	0.503	-0.441603
21.740167	0.497	-0.551786
21.748550	0.503	-0.464224
21.756833	0.497	-0.395522
21.765217	0.503	-0.449088
21.773500	0.497	-0.465426
21.781883	0.503	-0.418015
21.790167	0.497	-0.458149
21.798550	0.503	-0.428092
21.806833	0.497	-0.433384
21.815217	0.503	-0.415087
21.823500	0.497	-0.383414
21.831883	0.503	-0.382409
21.840167	0.497	-0.407114
21.848550	0.503	-0.399465
21.856833	0.497	-0.451268
21.865217	0.503	-0.411194
21.873500	0.497	-0.406164
21.881883	0.503	-0.436809
21.890167	0.497	-0.412917
21.898550	0.503	-0.350191
21.906833	0.497	-0.381268
21.915217	0.503	-0.394506
21.923500	0.497	-0.424339
21.931883	0.503	-0.383298
21.940167	0.497	-0.442424
21.948550	0.503	-0.350820
21.956833	0.497	-0.443521
21.965217	0.503	-0.394535
21.973500	0.497	-0.393224
21.981883	0.503	-0.450797
21.990167	0.497	-0.417703
21.998550	0.503	-0.416388
22.006833	0.497	-0.393828
22.015183	0.501	-0.326732
22.023550	0.502	-0.121506
22.031833	0.497	-0.467014
22.040183	0.501	-0.420214
22.048550	0.502	-0.155463
22.056833	0.497	-0.368711
22.065183	0.501	-0.489321
22.073550	0.502	-0.174192
22.081833	0.497	-0.388013
22.090183	0.501	-0.421772
22.098550	0.502	-0.116063
22.106833	0.497	-0.396454
22.115183	0.501	-0.436320
22.123550	0.502	-0.170252
22.131833	0.497	-0.442050
22.140183	0.501	-0.440206
22.148550	0.502	-0.155799
22.156900	0.501	-0.485145
22.165183	0.497	-0.403988
22.173550	0.502	-0.173530
22.181900	0.501	-0.479482
22.190183	0.497	-0.432974
22.198550	0.502	-0.155670
22.206900	0.501	-0.478757
22.215183	0.497	-0.395540
22.223550	0.502	-0.152481
22.231900	0.501	-0.439530
22.240183	0.497	-0.439689
22.248567	0.503	-0.112362
22.256850	0.497	-0.446157
22.265233	0.503	-0.414858
22.273517	0.497	-0.432965
22.281900	0.503	-0.489285
22.290183	0.497	-0.468565
22.298567	0.503	-0.430362
22.306850	0.497	-0.418742
22.315233	0.503	-0.439145
22.323517	0.497	-0.425666
22.331900	0.503	-0.526514
22.340183	0.497	-0.397054
22.348567	0.503	-0.477722
22.356850	0.497	-0.408184
22.365233	0.503	-0.488619
22.373517	0.497	-0.522257
22.381900	0.503	-0.448419
22.390183	0.497	-0.469221
22.398567	0.503	-0.529880
22.406850	0.497	-0.566820
22.415233	0.503	-0.545272
22.423517	0.497	-0.526093
22.431900	0.503	-0.457142
22.440183	0.497	-0.562475
22.448567	0.503	-0.505475
22.456850	0.497	-0.520839
22.465233	0.503	-0.508728
22.473517	0.497	-0.576689
22.481900	0.503	-0.589141
22.490183	0.497	-0.630900
22.498567	0.503	-0.505601
22.506850	0.497	-0.615932
22.515233	0.503	-0.577654
22.523517	0.497	-0.645150
22.531900	0.503	-0.603646
22.540183	0.497	-0.633399
22.548567	0.503	-0.590694
22.556850	0.497	-0.587530
22.565233	0.503	-0.649369
22.573517	0.497	-0.688713
22.581900	0.503	-0.607098
22.590183	0.497	-0.627647
22.598567	0.503	-0.642507
22.606850	0.497	-0.640919
22.615233	0.503	-0.622236
22.623517	0.497	-0.696178
22.631900	0.503	-0.754325
22.640183	0.497	-0.731539
22.648567	0.503	-0.687012
22.656850	0.497	-0.717087
22.665233	0.503	-0.669899
22.673517	0.497	-0.683247
22.681900	0.503	-0.650323
22.690183	0.497	-0.754916
22.698567	0.503	-0.691975
22.706850	0.497	-0.735679
22.715233	0.503	-0.759610
22.723517	0.497	-0.737823
22.731900	0.503	-0.705917
22.740183	0.497	-0.729753
22.748567	0.503	-0.691210
22.756850	0.497	-0.750179
22.765233	0.503	-0.780803
22.773517	0.497	-0.752852
22.781900	0.503	-0.714709
22.790183	0.497	-0.715926
22.798567	0.503	-0.707293
22.806850	0.497	-0.748483
22.815233	0.503	-0.658857
22.823517	0.497	-0.790350
22.831900	0.503	-0.699347
22.840183	0.497	-0.702953
22.848567	0.503	-0.779366
22.856850	0.497	-0.781770
22.865233	0.503	-0.723672
22.873517	0.497	-0.715958
22.881900	0.503	-0.777554
22.890183	0.497	-0.791991
22.898567	0.503	-0.728234
22.906850	0.497	-0.796627
22.915233	0.503	-0.806800
22.923517	0.497	-0.768366
22.931900	0.503	-0.768938
22.940183	0.497	-0.798001
22.948567	0.503	-0.765839
22.956850	0.497	-0.779551
22.965233	0.503	-0.723689
22.973517	0.497	-0.804970
22.981900	0.503	-0.803219
22.990183	0.497	-0.807657
22.998567	0.503	-0.807467
23.006850	0.497	-0.753781
23.015233	0.503	-0.776912
23.023517	0.497	-0.816935
23.031900	0.503	-0.762164
23.040183	0.497	-0.828785
23.048567	0.503	-0.853688
23.056850	0.497	-0.800770
23.065233	0.503	-0.736836
23.073517	0.497	-0.778466
23.081900	0.503	-0.719488
23.090183	0.497	-0.757276
23.098567	0.503	-0.725221
23.106850	0.497	-0.772063
23.115233	0.503	-0.767092
23.123517	0.497	-0.775347
23.131900	0.503	-0.744482
23.140183	0.497	-0.787196
23.148567	0.503	-0.755051
23.156850	0.497	-0.793648
23.165233	0.503	-0.730327
23.173517	0.497	-0.724661
23.181900	0.503	-0.751191
23.190183	0.497	-0.747752
23.198567	0.503	-0.677549
23.206850	0.497	-0.749829
23.215233	0.503	-0.718701
23.223517	0.497	-0.722337
23.231900	0.503	-0.703572
23.240183	0.497	-0.763055
23.248567	0.503	-0.675804
23.256850	0.497	-0.714609
23.265233	0.503	-0.703337
23.273517	0.497	-0.713610
23.281900	0.503	-0.703139
23.290183	0.497	-0.725754
23.298567	0.503	-0.680964
23.306850	0.497	-0.640439
23.315233	0.503	-0.603931
23.323517	0.497	-0.640206
23.331900	0.503	-0.603838
23.340183	0.497	-0.638079
23.348567	0.503	-0.605730
23.356850	0.497	-0.561584
23.365233	0.503	-0.535077
23.373517	0.497	-0.445811
23.381900	0.503	-0.434371
23.390183	0.497	-0.411506
23.398567	0.503	-0.394270
23.406850	0.497	-0.377081
23.415233	0.503	-0.320606
23.423517	0.497	-0.263300
23.431900	0.503	-0.238388
23.440183	0.497	-0.206683
23.448567	0.503	-0.060729
23.456850	0.497	-0.045915
23.465233	0.503	0.064652
23.473517	0.497	0.046956
23.481900	0.503	0.116954
23.490183	0.497	0.242958
23.498567	0.503	0.268059
23.506850	0.497	0.318344
23.515233	0.503	0.467592
23.523517	0.497	0.494552
23.531900	0.503	0.618007
23.540183	0.497	0.698228
23.548567	0.503	0.790451
23.556850	0.497	0.848724
23.565233	0.503	1.056680
23.573517	0.497	1.031649
23.581900	0.503	1.222435
23.590183	0.497	1.256772
23.598567	0.503	1.366511
23.606850	0.497	1.338013
23.615233	0.503	1.479138
23.623517	0.497	1.593225
23.631900	0.503	1.674269
23.640183	0.497	1.709352
23.648567	0.503	1.756212
23.656850	0.497	1.859817
23.665233	0.503	1.894092
23.673517	0.497	1.878702
23.681900	0.503	1.944881
23.690183	0.497	1.985995
23.698567	0.503	2.004246
23.706850	0.497	2.016788
23.715233	0.503	1.963738
23.723517	0.497	1.940885
23.731900	0.503	2.006958
23.740183	0.497	1.948493
23.748567	0.503	1.971991
23.756850	0.497	1.872291
23.765233	0.503	1.830096
23.773517	0.497	1.778565
23.781900	0.503	1.758794
23.790183	0.497	1.681094
23.798567	0.503	1.653657
23.806850	0.497	1.563165
23.815233	0.503	1.464992
23.823517	0.497	1.359371
23.831900	0.503	1.261207
23.840183	0.497	1.203877
23.848567	0.503	1.119398
23.856850	0.497	1.002187
23.865233	0.503	0.926042
23.873517	0.497	0.846588
23.881900	0.503	0.780249
23.890183	0.497	0.676141
23.898567	0.503	0.544717
23.906850	0.497	0.517283
23.915233	0.503	0.446495
23.923517	0.497	0.325842
23.931900	0.503	0.247534
23.940183	0.497	0.151475
23.948567	0.503	0.090880
23.956850	0.497	-0.017112
23.965233	0.503	-0.055338
23.973517	0.497	-0.168258
23.981900	0.503	-0.146885
23.990183	0.497	-0.285019
23.998567	0.503	-0.289043
24.006850	0.497	-0.420013
24.015233	0.503	-0.388581
24.023517	0.497	-0.468460
24.031900	0.503	-0.398309
24.040183	0.497	-0.522733
24.048567	0.503	-0.627918
24.056850	0.497	-0.612678
24.065233	0.503	-0.609896
24.073517	0.497	-0.733997
24.081900	0.503	-0.685889
24.090183	0.497	-0.750844
24.098567	0.503	-0.727822
24.106850	0.497	-0.888624
24.115233	0.503	-0.791968
24.123517	0.497	-0.878099
24.131900	0.503	-0.816478
24.140183	0.497	-0.874635
24.148567	0.503	-0.838995
24.156850	0.497	-0.863035
24.165233	0.503	-0.905118
24.173517	0.497	-0.933466
24.181900	0.503	-0.863734
24.190183	0.497	-0.992001
24.198567	0.503	-0.917287
24.206850	0.497	-0.917300
24.215233	0.503	-0.879984
24.223517	0.497	-0.942863
24.231900	0.503	-0.882639
24.240183	0.497	-0.939031
24.248567	0.503	-0.948745
24.256850	0.497	-0.959556
24.265233	0.503	-0.885270
24.273517	0.497	-1.005156
24.281900	0.503	-0.936465
24.290183	0.497	-0.996505
24.298567	0.503	-0.994008
24.306850	0.497	-0.913859
24.315233	0.503	-0.894333
24.323517	0.497	-0.920730
24.331900	0.503	-0.900748
24.340183	0.497	-0.925092
24.348567	0.503	-0.944158
24.356850	0.497	-0.975882
24.365233	0.503	-0.912957
24.373517	0.497	-0.944070
24.381900	0.503	-0.909786
24.390183	0.497	-0.993621
24.398567	0.503	-0.946403
24.406850	0.497	-1.035954
24.415233	0.503	-0.920908
24.423517	0.497	-0.901105
24.431900	0.503	-0.871325
24.440183	0.497	-0.932314
24.448567	0.503	-0.946661
24.456850	0.497	-0.969925
24.465233	0.503	-0.906408
24.473517	0.497	-0.935627
24.481900	0.503	-0.895158
24.490183	0.497	-0.945706
24.498567	0.503	-0.903549
24.506850	0.497	-0.954287
24.515233	0.503	-0.939002
24.523517	0.497	-0.886919
24.531900	0.503	-0.845904
24.540183	0.497	-0.900522
24.548567	0.503	-0.918669
24.556850	0.497	-0.975154
24.565233	0.503	-0.906404
24.573517	0.497	-0.830184
24.581900	0.503	-0.889502
24.590183	0.497	-0.883230
24.598567	0.503	-0.826924
24.606850	0.497	-0.885487
24.615233	0.503	-0.812619
24.623517	0.497	-0.884952
24.631900	0.503	-0.843556
24.640183	0.497	-0.871498
24.648567	0.503	-0.835228
24.656850	0.497	-0.871315
24.665233	0.503	-0.766943
24.673517	0.497	-0.757574
24.681900	0.503	-0.877087
24.690183	0.497	-0.893274
24.698567	0.503	-0.821518
24.706850	0.497	-0.887517
24.715233	0.503	-0.850252
24.723517	0.497	-0.824656
24.731900	0.503	-0.869164
24.740183	0.497	-0.812694
24.748567	0.503	-0.796281
24.756850	0.497	-0.893158
24.765233	0.503	-0.823391
24.773517	0.497	-0.852428
24.781900	0.503	-0.803779
24.790183	0.497	-0.810622
24.798533	0.501	-0.887484
24.806900	0.502	-0.506663
24.815183	0.497	-0.865385
24.823533	0.501	-0.897497
24.831900	0.502	-0.482120
24.840183	0.497	-0.767558
24.848533	0.501	-0.859468
24.856900	0.502	-0.524355
24.865183	0.497	-0.868066
24.873533	0.501	-0.802656
24.881900	0.502	-0.475132
24.890183	0.497	-0.804775
24.898533	0.501	-0.887386
24.906900	0.502	-0.490064
24.915183	0.497	-0.875296
24.923533	0.501	-0.893559
24.931900	0.502	-0.490428
24.940250	0.501	-0.852964
24.948533	0.497	-0.866334
24.956900	0.502	-0.555798
24.965250	0.501	-0.869589
24.973533	0.497	-0.901842
24.981900	0.502	-0.511361
24.990250	0.501	-0.855731
24.998533	0.497	-0.856065
25.006900	0.502	-0.503659
