# Supplementary material for: Methanol-dependent Escherichia coli strains with a complete ribulose monophosphate cycle
Source: Nat Commun. 2020 Oct 26;11:5403. doi: 10.1038/s41467-020-19235-5 (PMC7588473; doi:10.1038/s41467-020-19235-5)
Supplement: Supplementary file 11 — Source data [file 41467_2020_19235_MOESM11_ESM.zip › Source_Data/SupplementaryFigure5/fbp_anc_R3.txt]

File Path	chrom://marshall/Chromeleon7/HPLC_Ultimate_3000/Users/kellerp/20200525_fbp_tpiA_anc_evol_SN_stat.seq/905.smp/UV_VIS_3.channel
Channel	UV_VIS_3

Injection Information:
Data Vault	Chromeleon7
Injection	20200703_fbp_anc_stationary_R3
Injection Number	8
Position	RB8
Comment	
Processing Method	Quantitative
Instrument Method	20200525_Rezex_ROA_OrganicAcid_600uL_2500uM_H2SO4_50A_50D
Type	Unknown
Status	Finished
Injection Date	7/3/2020
Injection Time	3:23:49 PM
Injection Volume (µl)	10.000
Dilution Factor	1.0000
Weight	1.0000

Raw Data Information:
Time Min. (min)	0.006733
Time Max. (min)	25.006883
Data Points	3001
Detector	UV
Generating Data System	Chromeleon 7.2.5.9507
Exporting Data System	Chromeleon 7.2.8.0
Operator	Instrument Controller
Signal Quantity	Absorbance
Signal Unit	mAU
Signal Min.	-2.333586
Signal Max.	1,003.079396
Channel	UV_VIS_3
Driver Name	VWD3000.dll
Channel Type	Evaluation
Min. Step (s)	0.497
Max. Step (s)	0.503
Average Step (s)	0.500003

Signal Parameter Information:
Signal Info	WVL:190 nm

Raw Data:
Time (min)	Step (s)	Value (mAU)
0.006733	n.a.	-0.895823
0.015017	0.497	-1.382586
0.023400	0.503	-1.362469
0.031683	0.497	-1.408083
0.040067	0.503	-1.384602
0.048350	0.497	-1.470806
0.056733	0.503	-1.392805
0.065017	0.497	-1.496038
0.073400	0.503	-1.451344
0.081683	0.497	-1.537386
0.090067	0.503	-1.427590
0.098350	0.497	-1.488651
0.106733	0.503	-1.413601
0.115017	0.497	-1.492370
0.123400	0.503	-1.405545
0.131683	0.497	-1.492114
0.140067	0.503	-1.353801
0.148350	0.497	-1.455387
0.156733	0.503	-1.381447
0.165017	0.497	-1.460259
0.173400	0.503	-1.390019
0.181683	0.497	-1.460697
0.190067	0.503	-1.435470
0.198350	0.497	-1.455769
0.206733	0.503	-1.366822
0.215017	0.497	-1.461834
0.223400	0.503	-1.352539
0.231683	0.497	-1.397318
0.240067	0.503	-1.338153
0.248350	0.497	-1.419381
0.256733	0.503	-1.390479
0.265017	0.497	-1.390025
0.273400	0.503	-1.331461
0.281683	0.497	-1.375662
0.290067	0.503	-1.289660
0.298350	0.497	-1.341193
0.306733	0.503	-1.276271
0.315017	0.497	-1.388359
0.323400	0.503	-1.329197
0.331683	0.497	-1.333862
0.340067	0.503	-1.313243
0.348350	0.497	-1.370751
0.356733	0.503	-1.295638
0.365017	0.497	-1.312315
0.373400	0.503	-1.314544
0.381683	0.497	-1.300505
0.390067	0.503	-1.251701
0.398350	0.497	-1.370670
0.406733	0.503	-1.287466
0.415017	0.497	-1.345203
0.423400	0.503	-1.282262
0.431683	0.497	-1.318181
0.440067	0.503	-1.240330
0.448350	0.497	-1.300278
0.456733	0.503	-1.258255
0.465017	0.497	-1.300760
0.473400	0.503	-1.262441
0.481683	0.497	-1.300636
0.490067	0.503	-1.255963
0.498350	0.497	-1.280033
0.506733	0.503	-1.294836
0.515017	0.497	-1.335153
0.523400	0.503	-1.302812
0.531683	0.497	-1.221329
0.540067	0.503	-1.342843
0.548350	0.497	-1.349083
0.556733	0.503	-1.332430
0.565017	0.497	-1.346543
0.573400	0.503	-1.320013
0.581683	0.497	-1.319293
0.590067	0.503	-1.273563
0.598350	0.497	-1.352921
0.606733	0.503	-1.284797
0.615017	0.497	-1.254087
0.623400	0.503	-1.287920
0.631683	0.497	-1.301701
0.640067	0.503	-1.289454
0.648350	0.497	-1.340846
0.656733	0.503	-1.242888
0.665017	0.497	-1.318887
0.673400	0.503	-1.242047
0.681683	0.497	-1.268876
0.690067	0.503	-1.298410
0.698350	0.497	-1.336794
0.706733	0.503	-1.255107
0.715017	0.497	-1.279748
0.723400	0.503	-1.307083
0.731683	0.497	-1.250454
0.740067	0.503	-1.302107
0.748350	0.497	-1.301807
0.756733	0.503	-1.189590
0.765017	0.497	-1.273677
0.773400	0.503	-1.228243
0.781683	0.497	-1.247608
0.790067	0.503	-1.198418
0.798350	0.497	-1.269533
0.806733	0.503	-1.292216
0.815017	0.497	-1.189786
0.823400	0.503	-1.190444
0.831683	0.497	-1.283731
0.840067	0.503	-1.172436
0.848350	0.497	-1.233514
0.856733	0.503	-1.187514
0.865017	0.497	-1.203134
0.873400	0.503	-1.209408
0.881683	0.497	-1.230693
0.890067	0.503	-1.189646
0.898350	0.497	-1.273507
0.906733	0.503	-1.209418
0.915017	0.497	-1.245058
0.923400	0.503	-1.208728
0.931683	0.497	-1.220386
0.940067	0.503	-1.075489
0.948350	0.497	-1.259603
0.956733	0.503	-1.176051
0.965017	0.497	-1.250553
0.973400	0.503	-1.136351
0.981683	0.497	-1.230243
0.990067	0.503	-1.214580
0.998350	0.497	-1.253468
1.006733	0.503	-1.188383
1.015017	0.497	-1.205201
1.023400	0.503	-1.236374
1.031683	0.497	-1.258325
1.040067	0.503	-1.156925
1.048350	0.497	-1.212624
1.056733	0.503	-1.178971
1.065017	0.497	-1.204641
1.073400	0.503	-1.186811
1.081683	0.497	-1.202937
1.090067	0.503	-1.161897
1.098350	0.497	-1.204362
1.106733	0.503	-1.182454
1.115017	0.497	-1.204839
1.123400	0.503	-1.234494
1.131683	0.497	-1.171463
1.140067	0.503	-1.185802
1.148350	0.497	-1.235890
1.156733	0.503	-1.187586
1.165017	0.497	-1.226095
1.173400	0.503	-1.189593
1.181683	0.497	-1.277499
1.190067	0.503	-1.199239
1.198350	0.497	-1.249075
1.206733	0.503	-1.206895
1.215017	0.497	-1.228747
1.223400	0.503	-1.266292
1.231683	0.497	-1.224163
1.240067	0.503	-1.224608
1.248350	0.497	-1.274788
1.256733	0.503	-1.178643
1.265017	0.497	-1.219606
1.273400	0.503	-1.212126
1.281683	0.497	-1.267928
1.290067	0.503	-1.242713
1.298350	0.497	-1.304090
1.306733	0.503	-1.233427
1.315017	0.497	-1.297848
1.323400	0.503	-1.241581
1.331683	0.497	-1.277279
1.340067	0.503	-1.271940
1.348350	0.497	-1.311393
1.356733	0.503	-1.252552
1.365017	0.497	-1.348005
1.373400	0.503	-1.305331
1.381683	0.497	-1.318827
1.390067	0.503	-1.358233
1.398350	0.497	-1.386624
1.406733	0.503	-1.273395
1.415017	0.497	-1.423195
1.423400	0.503	-1.354938
1.431683	0.497	-1.380232
1.440067	0.503	-1.364525
1.448350	0.497	-1.413761
1.456733	0.503	-1.363247
1.465017	0.497	-1.405478
1.473400	0.503	-1.393972
1.481683	0.497	-1.412403
1.490067	0.503	-1.404649
1.498350	0.497	-1.371439
1.506733	0.503	-1.434462
1.515083	0.501	-1.465545
1.523400	0.499	-1.420855
1.531750	0.501	-1.444460
1.540067	0.499	-1.432692
1.548417	0.501	-1.418033
1.556700	0.497	-1.417413
1.565067	0.502	-1.068929
1.573417	0.501	-1.477148
1.581700	0.497	-1.467121
1.590067	0.502	-1.153849
1.598417	0.501	-1.527466
1.606700	0.497	-1.493774
1.615083	0.503	-1.206634
1.623367	0.497	-1.471199
1.631750	0.503	-1.439874
1.640033	0.497	-1.563124
1.648417	0.503	-1.481893
1.656700	0.497	-1.541857
1.665083	0.503	-1.502086
1.673367	0.497	-1.515570
1.681750	0.503	-1.461814
1.690033	0.497	-1.528653
1.698417	0.503	-1.499559
1.706700	0.497	-1.544374
1.715083	0.503	-1.421423
1.723367	0.497	-1.531534
1.731750	0.503	-1.441540
1.740033	0.497	-1.511528
1.748417	0.503	-1.437099
1.756700	0.497	-1.466018
1.765083	0.503	-1.483025
1.773367	0.497	-1.471553
1.781750	0.503	-1.427630
1.790033	0.497	-1.476083
1.798417	0.503	-1.456613
1.806700	0.497	-1.503848
1.815083	0.503	-1.493011
1.823367	0.497	-1.492349
1.831750	0.503	-1.459066
1.840033	0.497	-1.499929
1.848417	0.503	-1.461422
1.856700	0.497	-1.493637
1.865083	0.503	-1.405161
1.873367	0.497	-1.485568
1.881750	0.503	-1.460986
1.890033	0.497	-1.491334
1.898417	0.503	-1.434107
1.906700	0.497	-1.503051
1.915083	0.503	-1.434463
1.923367	0.497	-1.463645
1.931750	0.503	-1.398122
1.940033	0.497	-1.431564
1.948417	0.503	-1.474058
1.956700	0.497	-1.487669
1.965083	0.503	-1.448628
1.973367	0.497	-1.468340
1.981750	0.503	-1.470757
1.990033	0.497	-1.522652
1.998417	0.503	-1.424847
2.006700	0.497	-1.477701
2.015083	0.503	-1.462705
2.023367	0.497	-1.462417
2.031750	0.503	-1.435270
2.040033	0.497	-1.482277
2.048417	0.503	-1.437832
2.056700	0.497	-1.517447
2.065083	0.503	-1.445113
2.073367	0.497	-1.480466
2.081750	0.503	-1.454368
2.090033	0.497	-1.501322
2.098417	0.503	-1.432368
2.106700	0.497	-1.424491
2.115083	0.503	-1.419314
2.123367	0.497	-1.442434
2.131750	0.503	-1.432451
2.140033	0.497	-1.463414
2.148417	0.503	-1.402115
2.156700	0.497	-1.470611
2.165083	0.503	-1.470659
2.173367	0.497	-1.413047
2.181750	0.503	-1.481331
2.190033	0.497	-1.498098
2.198417	0.503	-1.436355
2.206700	0.497	-1.465828
2.215083	0.503	-1.483186
2.223367	0.497	-1.479633
2.231750	0.503	-1.450342
2.240033	0.497	-1.464315
2.248417	0.503	-1.404270
2.256700	0.497	-1.508224
2.265083	0.503	-1.409605
2.273367	0.497	-1.471015
2.281750	0.503	-1.420982
2.290033	0.497	-1.458971
2.298417	0.503	-1.453882
2.306700	0.497	-1.461970
2.315083	0.503	-1.480943
2.323367	0.497	-1.477356
2.331750	0.503	-1.468739
2.340033	0.497	-1.489457
2.348417	0.503	-1.435840
2.356700	0.497	-1.467684
2.365083	0.503	-1.433303
2.373367	0.497	-1.434635
2.381750	0.503	-1.461228
2.390033	0.497	-1.514026
2.398417	0.503	-1.428501
2.406700	0.497	-1.490304
2.415083	0.503	-1.456710
2.423367	0.497	-1.511843
2.431750	0.503	-1.496922
2.440033	0.497	-1.539882
2.448417	0.503	-1.495483
2.456700	0.497	-1.459126
2.465083	0.503	-1.501447
2.473367	0.497	-1.529662
2.481750	0.503	-1.430935
2.490033	0.497	-1.457163
2.498417	0.503	-1.476461
2.506700	0.497	-1.526830
2.515083	0.503	-1.418425
2.523367	0.497	-1.450397
2.531750	0.503	-1.530024
2.540033	0.497	-1.474666
2.548417	0.503	-1.462446
2.556700	0.497	-1.456206
2.565083	0.503	-1.447420
2.573367	0.497	-1.486575
2.581750	0.503	-1.448259
2.590033	0.497	-1.519734
2.598417	0.503	-1.474446
2.606700	0.497	-1.501793
2.615083	0.503	-1.481903
2.623367	0.497	-1.520883
2.631750	0.503	-1.526123
2.640033	0.497	-1.542682
2.648417	0.503	-1.543373
2.656700	0.497	-1.471177
2.665083	0.503	-1.491684
2.673367	0.497	-1.490267
2.681750	0.503	-1.465297
2.690033	0.497	-1.597217
2.698417	0.503	-1.572076
2.706700	0.497	-1.546590
2.715083	0.503	-1.524945
2.723367	0.497	-1.542974
2.731750	0.503	-1.545424
2.740033	0.497	-1.498173
2.748417	0.503	-1.535975
2.756700	0.497	-1.582815
2.765083	0.503	-1.464110
2.773367	0.497	-1.607296
2.781750	0.503	-1.599260
2.790033	0.497	-1.576171
2.798417	0.503	-1.540306
2.806700	0.497	-1.526979
2.815083	0.503	-1.545185
2.823367	0.497	-1.587186
2.831750	0.503	-1.540641
2.840033	0.497	-1.620245
2.848417	0.503	-1.541729
2.856700	0.497	-1.580876
2.865083	0.503	-1.563492
2.873367	0.497	-1.604165
2.881750	0.503	-1.506189
2.890033	0.497	-1.509747
2.898417	0.503	-1.540576
2.906700	0.497	-1.554079
2.915083	0.503	-1.525090
2.923367	0.497	-1.557749
2.931750	0.503	-1.531329
2.940033	0.497	-1.601105
2.948417	0.503	-1.479130
2.956700	0.497	-1.527080
2.965083	0.503	-1.555400
2.973367	0.497	-1.647389
2.981750	0.503	-1.577932
2.990033	0.497	-1.557467
2.998417	0.503	-1.539738
3.006700	0.497	-1.576815
3.015083	0.503	-1.569741
3.023367	0.497	-1.610807
3.031750	0.503	-1.566609
3.040033	0.497	-1.629551
3.048417	0.503	-1.631224
3.056700	0.497	-1.511754
3.065083	0.503	-1.596519
3.073367	0.497	-1.588977
3.081750	0.503	-1.578280
3.090033	0.497	-1.607080
3.098417	0.503	-1.504485
3.106700	0.497	-1.612899
3.115083	0.503	-1.576883
3.123367	0.497	-1.621394
3.131750	0.503	-1.531635
3.140033	0.497	-1.578844
3.148417	0.503	-1.532383
3.156700	0.497	-1.580907
3.165083	0.503	-1.495271
3.173367	0.497	-1.608772
3.181750	0.503	-1.614173
3.190033	0.497	-1.567102
3.198417	0.503	-1.525900
3.206700	0.497	-1.593020
3.215083	0.503	-1.564108
3.223367	0.497	-1.542506
3.231750	0.503	-1.593614
3.240033	0.497	-1.560168
3.248417	0.503	-1.476343
3.256700	0.497	-1.550332
3.265083	0.503	-1.529640
3.273367	0.497	-1.580902
3.281750	0.503	-1.514149
3.290033	0.497	-1.524854
3.298417	0.503	-1.502151
3.306700	0.497	-1.544950
3.315083	0.503	-1.502679
3.323367	0.497	-1.509719
3.331750	0.503	-1.577912
3.340033	0.497	-1.559835
3.348417	0.503	-1.542265
3.356700	0.497	-1.498820
3.365083	0.503	-1.501193
3.373367	0.497	-1.489194
3.381750	0.503	-1.478436
3.390033	0.497	-1.523640
3.398417	0.503	-1.446056
3.406700	0.497	-1.518452
3.415083	0.503	-1.539377
3.423367	0.497	-1.517331
3.431750	0.503	-1.479125
3.440033	0.497	-1.482294
3.448417	0.503	-1.567114
3.456700	0.497	-1.466395
3.465083	0.503	-1.531502
3.473367	0.497	-1.604047
3.481750	0.503	-1.478012
3.490033	0.497	-1.562786
3.498417	0.503	-1.524140
3.506700	0.497	-1.508360
3.515083	0.503	-1.501649
3.523367	0.497	-1.499572
3.531750	0.503	-1.507674
3.540033	0.497	-1.462638
3.548417	0.503	-1.454748
3.556700	0.497	-1.522889
3.565083	0.503	-1.479544
3.573367	0.497	-1.585432
3.581750	0.503	-1.539041
3.590033	0.497	-1.533636
3.598417	0.503	-1.502584
3.606700	0.497	-1.551411
3.615083	0.503	-1.434648
3.623367	0.497	-1.551379
3.631750	0.503	-1.461447
3.640033	0.497	-1.473492
3.648417	0.503	-1.506715
3.656700	0.497	-1.453949
3.665083	0.503	-1.448273
3.673367	0.497	-1.489473
3.681750	0.503	-1.505076
3.690033	0.497	-1.482950
3.698417	0.503	-1.469577
3.706700	0.497	-1.500512
3.715083	0.503	-1.424679
3.723367	0.497	-1.488642
3.731750	0.503	-1.428318
3.740033	0.497	-1.403968
3.748417	0.503	-1.442501
3.756700	0.497	-1.476887
3.765083	0.503	-1.463350
3.773367	0.497	-1.473553
3.781750	0.503	-1.521427
3.790033	0.497	-1.520758
3.798417	0.503	-1.479480
3.806700	0.497	-1.486384
3.815083	0.503	-1.470016
3.823367	0.497	-1.572893
3.831750	0.503	-1.455974
3.840033	0.497	-1.516644
3.848417	0.503	-1.483189
3.856700	0.497	-1.482339
3.865083	0.503	-1.476019
3.873367	0.497	-1.502921
3.881750	0.503	-1.528529
3.890033	0.497	-1.475536
3.898417	0.503	-1.451139
3.906700	0.497	-1.611533
3.915083	0.503	-1.502744
3.923367	0.497	-1.526367
3.931750	0.503	-1.518783
3.940033	0.497	-1.547764
3.948417	0.503	-1.508974
3.956700	0.497	-1.543127
3.965083	0.503	-1.535795
3.973367	0.497	-1.554503
3.981750	0.503	-1.490799
3.990033	0.497	-1.617032
3.998417	0.503	-1.610502
4.006700	0.497	-1.627107
4.015083	0.503	-1.565555
4.023367	0.497	-1.613202
4.031750	0.503	-1.560884
4.040033	0.497	-1.643969
4.048417	0.503	-1.632231
4.056700	0.497	-1.638235
4.065083	0.503	-1.634017
4.073367	0.497	-1.673203
4.081750	0.503	-1.605921
4.090033	0.497	-1.629082
4.098417	0.503	-1.623610
4.106700	0.497	-1.623525
4.115083	0.503	-1.639696
4.123367	0.497	-1.648669
4.131750	0.503	-1.690279
4.140033	0.497	-1.669030
4.148417	0.503	-1.707555
4.156700	0.497	-1.752029
4.165083	0.503	-1.693502
4.173367	0.497	-1.720676
4.181750	0.503	-1.709206
4.190033	0.497	-1.760556
4.198417	0.503	-1.639941
4.206700	0.497	-1.750283
4.215083	0.503	-1.681036
4.223367	0.497	-1.712283
4.231750	0.503	-1.756476
4.240033	0.497	-1.735227
4.248417	0.503	-1.744762
4.256700	0.497	-1.701748
4.265083	0.503	-1.679641
4.273367	0.497	-1.755699
4.281750	0.503	-1.724805
4.290033	0.497	-1.746935
4.298417	0.503	-1.730824
4.306700	0.497	-1.755203
4.315083	0.503	-1.749772
4.323367	0.497	-1.733214
4.331750	0.503	-1.699458
4.340100	0.501	-1.760619
4.348417	0.499	-1.712745
4.356767	0.501	-1.777515
4.365083	0.499	-1.750395
4.373433	0.501	-1.791159
4.381750	0.499	-1.808814
4.390100	0.501	-1.794922
4.398417	0.499	-1.722138
4.406767	0.501	-1.748834
4.415050	0.497	-1.726987
4.423417	0.502	-1.441167
4.431767	0.501	-1.713399
4.440050	0.497	-1.699035
4.448433	0.503	-1.398814
4.456717	0.497	-1.769781
4.465100	0.503	-1.673864
4.473383	0.497	-1.729007
4.481767	0.503	-1.703574
4.490050	0.497	-1.707200
4.498433	0.503	-1.675964
4.506717	0.497	-1.741229
4.515100	0.503	-1.732772
4.523383	0.497	-1.656425
4.531767	0.503	-1.660046
4.540050	0.497	-1.718214
4.548433	0.503	-1.697120
4.556717	0.497	-1.727706
4.565100	0.503	-1.740768
4.573383	0.497	-1.720534
4.581767	0.503	-1.686740
4.590050	0.497	-1.607336
4.598433	0.503	-1.616904
4.606717	0.497	-1.687900
4.615100	0.503	-1.677419
4.623383	0.497	-1.625637
4.631767	0.503	-1.685736
4.640050	0.497	-1.677445
4.648433	0.503	-1.689594
4.656717	0.497	-1.690284
4.665100	0.503	-1.623836
4.673383	0.497	-1.675805
4.681767	0.503	-1.662758
4.690050	0.497	-1.670841
4.698433	0.503	-1.561252
4.706717	0.497	-1.595365
4.715100	0.503	-1.575457
4.723383	0.497	-1.647360
4.731767	0.503	-1.585451
4.740050	0.497	-1.542379
4.748433	0.503	-1.544848
4.756717	0.497	-1.576003
4.765100	0.503	-1.564494
4.773383	0.497	-1.597588
4.781767	0.503	-1.585897
4.790050	0.497	-1.586033
4.798433	0.503	-1.569047
4.806717	0.497	-1.603605
4.815100	0.503	-1.571705
4.823383	0.497	-1.548060
4.831767	0.503	-1.570099
4.840050	0.497	-1.568811
4.848433	0.503	-1.442395
4.856717	0.497	-1.440763
4.865100	0.503	-1.548213
4.873383	0.497	-1.502044
4.881767	0.503	-1.547870
4.890050	0.497	-1.524545
4.898433	0.503	-1.457719
4.906717	0.497	-1.540698
4.915100	0.503	-1.522254
4.923383	0.497	-1.515742
4.931767	0.503	-1.422321
4.940050	0.497	-1.498136
4.948433	0.503	-1.450707
4.956717	0.497	-1.468119
4.965100	0.503	-1.456087
4.973383	0.497	-1.445526
4.981767	0.503	-1.449023
4.990050	0.497	-1.401896
4.998433	0.503	-1.337958
5.006717	0.497	-1.348762
5.015100	0.503	-1.382112
5.023383	0.497	-1.424495
5.031767	0.503	-1.363573
5.040050	0.497	-1.318563
5.048433	0.503	-1.343848
5.056717	0.497	-1.311650
5.065100	0.503	-1.339383
5.073383	0.497	-1.297321
5.081767	0.503	-1.316317
5.090050	0.497	-1.292512
5.098433	0.503	-1.225126
5.106717	0.497	-1.273052
5.115100	0.503	-1.251424
5.123383	0.497	-1.199533
5.131767	0.503	-1.156000
5.140050	0.497	-1.188178
5.148433	0.503	-1.106213
5.156717	0.497	-1.157617
5.165100	0.503	-1.167240
5.173383	0.497	-1.113991
5.181767	0.503	-1.097654
5.190050	0.497	-0.964692
5.198433	0.503	-0.985153
5.206717	0.497	-1.033481
5.215100	0.503	-1.010335
5.223383	0.497	-0.941444
5.231767	0.503	-0.965980
5.240050	0.497	-0.956440
5.248433	0.503	-0.947879
5.256717	0.497	-0.899903
5.265100	0.503	-0.852634
5.273383	0.497	-0.826638
5.281767	0.503	-0.813191
5.290050	0.497	-0.889424
5.298433	0.503	-0.877277
5.306717	0.497	-0.823249
5.315100	0.503	-0.819585
5.323383	0.497	-0.823459
5.331767	0.503	-0.771514
5.340050	0.497	-0.778746
5.348433	0.503	-0.795215
5.356717	0.497	-0.698761
5.365100	0.503	-0.720388
5.373383	0.497	-0.741997
5.381767	0.503	-0.711211
5.390050	0.497	-0.710371
5.398433	0.503	-0.675068
5.406717	0.497	-0.707186
5.415100	0.503	-0.695766
5.423383	0.497	-0.647861
5.431767	0.503	-0.685512
5.440050	0.497	-0.680728
5.448433	0.503	-0.663768
5.456717	0.497	-0.628020
5.465100	0.503	-0.674700
5.473383	0.497	-0.645154
5.481767	0.503	-0.650151
5.490050	0.497	-0.627683
5.498433	0.503	-0.637179
5.506717	0.497	-0.660561
5.515100	0.503	-0.688224
5.523383	0.497	-0.745055
5.531767	0.503	-0.736369
5.540050	0.497	-0.717850
5.548433	0.503	-0.729135
5.556717	0.497	-0.852006
5.565100	0.503	-0.793546
5.573383	0.497	-0.812531
5.581767	0.503	-0.761441
5.590050	0.497	-0.879995
5.598433	0.503	-0.869191
5.606717	0.497	-0.873217
5.615100	0.503	-0.949796
5.623383	0.497	-0.966574
5.631767	0.503	-0.963024
5.640050	0.497	-1.019046
5.648433	0.503	-0.970653
5.656717	0.497	-1.048010
5.665100	0.503	-1.002791
5.673383	0.497	-1.080056
5.681767	0.503	-1.119878
5.690050	0.497	-1.158314
5.698433	0.503	-1.161136
5.706717	0.497	-1.142783
5.715100	0.503	-1.111046
5.723383	0.497	-1.205451
5.731767	0.503	-1.162745
5.740050	0.497	-1.184489
5.748433	0.503	-1.220408
5.756717	0.497	-1.273161
5.765100	0.503	-1.266151
5.773383	0.497	-1.286844
5.781767	0.503	-1.330889
5.790050	0.497	-1.377846
5.798433	0.503	-1.329402
5.806717	0.497	-1.400480
5.815100	0.503	-1.408946
5.823383	0.497	-1.411410
5.831767	0.503	-1.411404
5.840050	0.497	-1.419811
5.848433	0.503	-1.479869
5.856717	0.497	-1.548011
5.865100	0.503	-1.479768
5.873383	0.497	-1.514726
5.881767	0.503	-1.557246
5.890050	0.497	-1.550464
5.898433	0.503	-1.583405
5.906717	0.497	-1.586444
5.915100	0.503	-1.607282
5.923383	0.497	-1.595601
5.931767	0.503	-1.582572
5.940050	0.497	-1.574267
5.948433	0.503	-1.584047
5.956717	0.497	-1.625771
5.965100	0.503	-1.608478
5.973383	0.497	-1.605996
5.981767	0.503	-1.657522
5.990050	0.497	-1.626224
5.998433	0.503	-1.614616
6.006717	0.497	-1.614508
6.015100	0.503	-1.643328
6.023383	0.497	-1.673230
6.031767	0.503	-1.713208
6.040050	0.497	-1.743602
6.048433	0.503	-1.719511
6.056717	0.497	-1.743881
6.065100	0.503	-1.711433
6.073383	0.497	-1.687782
6.081767	0.503	-1.693155
6.090050	0.497	-1.757475
6.098433	0.503	-1.759200
6.106717	0.497	-1.773840
6.115100	0.503	-1.813723
6.123383	0.497	-1.796744
6.131767	0.503	-1.768718
6.140050	0.497	-1.794766
6.148433	0.503	-1.778945
6.156717	0.497	-1.848959
6.165100	0.503	-1.778868
6.173383	0.497	-1.776739
6.181767	0.503	-1.770310
6.190050	0.497	-1.819910
6.198433	0.503	-1.709662
6.206717	0.497	-1.762155
6.215100	0.503	-1.796643
6.223383	0.497	-1.794007
6.231767	0.503	-1.861993
6.240050	0.497	-1.760948
6.248433	0.503	-1.867345
6.256717	0.497	-1.833492
6.265100	0.503	-1.834302
6.273383	0.497	-1.853220
6.281767	0.503	-1.816452
6.290050	0.497	-1.837994
6.298433	0.503	-1.762045
6.306717	0.497	-1.807416
6.315100	0.503	-1.841831
6.323383	0.497	-1.811827
6.331767	0.503	-1.829404
6.340050	0.497	-1.811747
6.348433	0.503	-1.744757
6.356717	0.497	-1.823490
6.365100	0.503	-1.809188
6.373383	0.497	-1.798245
6.381767	0.503	-1.766881
6.390050	0.497	-1.815724
6.398433	0.503	-1.736553
6.406717	0.497	-1.876701
6.415100	0.503	-1.800678
6.423383	0.497	-1.796331
6.431767	0.503	-1.812602
6.440050	0.497	-1.891653
6.448433	0.503	-1.711844
6.456717	0.497	-1.824329
6.465100	0.503	-1.780160
6.473383	0.497	-1.816223
6.481767	0.503	-1.769628
6.490050	0.497	-1.838627
6.498433	0.503	-1.776592
6.506717	0.497	-1.764356
6.515100	0.503	-1.780536
6.523383	0.497	-1.799533
6.531767	0.503	-1.790008
6.540050	0.497	-1.768938
6.548433	0.503	-1.743376
6.556717	0.497	-1.583688
6.565100	0.503	-1.472854
6.573383	0.497	-1.161612
6.581767	0.503	-0.445184
6.590050	0.497	0.829868
6.598433	0.503	3.554051
6.606717	0.497	8.754692
6.615100	0.503	18.306473
6.623383	0.497	35.236107
6.631767	0.503	62.640580
6.640050	0.497	103.400050
6.648433	0.503	157.691125
6.656717	0.497	223.421511
6.665100	0.503	295.042013
6.673383	0.497	367.661153
6.681767	0.503	436.968819
6.690050	0.497	501.560100
6.698433	0.503	560.868356
6.706717	0.497	616.540802
6.715100	0.503	668.962239
6.723383	0.497	719.772160
6.731767	0.503	769.132250
6.740050	0.497	816.618351
6.748433	0.503	861.901071
6.756717	0.497	903.968573
6.765100	0.503	940.880295
6.773383	0.497	971.773000
6.781767	0.503	993.344650
6.790050	0.497	1,003.079396
6.798433	0.503	996.088345
6.806717	0.497	967.431146
6.815100	0.503	913.090538
6.823383	0.497	827.623252
6.831767	0.503	715.763017
6.840050	0.497	585.439876
6.848433	0.503	454.003593
6.856717	0.497	335.472289
6.865100	0.503	240.958436
6.873383	0.497	171.042832
6.881767	0.503	122.744077
6.890050	0.497	89.878979
6.898433	0.503	67.747354
6.906717	0.497	52.582297
6.915100	0.503	42.036147
6.923383	0.497	34.487676
6.931767	0.503	28.825042
6.940050	0.497	24.428257
6.948433	0.503	21.166418
6.956717	0.497	18.482448
6.965100	0.503	16.247880
6.973383	0.497	14.453020
6.981767	0.503	13.004195
6.990050	0.497	11.646580
6.998433	0.503	10.533308
7.006717	0.497	9.644712
7.015100	0.503	8.760005
7.023383	0.497	8.054401
7.031767	0.503	7.513900
7.040050	0.497	7.005398
7.048433	0.503	6.701276
7.056717	0.497	6.409149
7.065100	0.503	6.278546
7.073383	0.497	6.139466
7.081767	0.503	6.127078
7.090050	0.497	5.983486
7.098433	0.503	6.037611
7.106717	0.497	5.887732
7.115100	0.503	5.658188
7.123383	0.497	5.434812
7.131767	0.503	5.175904
7.140050	0.497	4.787826
7.148433	0.503	4.442590
7.156717	0.497	4.050693
7.165100	0.503	3.724380
7.173450	0.501	3.379469
7.181767	0.499	2.993046
7.190117	0.501	2.694758
7.198433	0.499	2.382956
7.206783	0.501	2.156221
7.215067	0.497	1.999249
7.223433	0.502	2.083974
7.231783	0.501	1.575908
7.240067	0.497	1.372666
7.248433	0.502	1.588316
7.256783	0.501	1.108756
7.265067	0.497	0.946521
7.273450	0.503	1.158943
7.281733	0.497	0.767392
7.290117	0.503	0.665475
7.298400	0.497	0.583674
7.306783	0.503	0.579488
7.315067	0.497	0.404453
7.323450	0.503	0.403199
7.331733	0.497	0.282638
7.340117	0.503	0.281395
7.348400	0.497	0.226845
7.356783	0.503	0.131659
7.365067	0.497	0.089403
7.373450	0.503	0.106856
7.381733	0.497	0.030386
7.390117	0.503	0.061352
7.398400	0.497	0.020790
7.406783	0.503	0.048602
7.415067	0.497	0.014166
7.423450	0.503	0.077504
7.431733	0.497	0.141426
7.440117	0.503	0.180835
7.448400	0.497	0.171413
7.456783	0.503	0.275321
7.465067	0.497	0.261845
7.473450	0.503	0.390588
7.481733	0.497	0.362715
7.490117	0.503	0.482643
7.498400	0.497	0.405570
7.506783	0.503	0.467617
7.515067	0.497	0.541962
7.523450	0.503	0.529810
7.531733	0.497	0.500456
7.540117	0.503	0.545326
7.548400	0.497	0.498687
7.556783	0.503	0.480766
7.565067	0.497	0.434379
7.573450	0.503	0.488904
7.581733	0.497	0.455353
7.590117	0.503	0.425269
7.598400	0.497	0.413833
7.606783	0.503	0.399292
7.615067	0.497	0.429647
7.623450	0.503	0.453617
7.631733	0.497	0.431480
7.640117	0.503	0.520103
7.648400	0.497	0.504114
7.656783	0.503	0.655314
7.665067	0.497	0.694785
7.673450	0.503	0.831592
7.681733	0.497	0.981013
7.690117	0.503	1.210885
7.698400	0.497	1.444247
7.706783	0.503	1.699887
7.715067	0.497	1.944330
7.723450	0.503	2.319560
7.731733	0.497	2.618965
7.740117	0.503	2.987950
7.748400	0.497	3.428849
7.756783	0.503	3.744887
7.765067	0.497	4.123972
7.773450	0.503	4.465269
7.781733	0.497	4.758492
7.790117	0.503	5.066401
7.798400	0.497	5.350315
7.806783	0.503	5.613456
7.815067	0.497	5.797890
7.823450	0.503	6.051997
7.831733	0.497	6.165092
7.840117	0.503	6.326238
7.848400	0.497	6.404825
7.856783	0.503	6.481322
7.865067	0.497	6.493837
7.873450	0.503	6.570693
7.881733	0.497	6.582822
7.890117	0.503	6.539547
7.898400	0.497	6.489766
7.906783	0.503	6.473304
7.915067	0.497	6.449593
7.923450	0.503	6.332848
7.931733	0.497	6.209035
7.940117	0.503	6.181879
7.948400	0.497	6.113518
7.956783	0.503	6.008082
7.965067	0.497	5.956479
7.973450	0.503	5.909180
7.981733	0.497	5.823759
7.990117	0.503	5.796178
7.998400	0.497	5.676901
8.006783	0.503	5.652147
8.015067	0.497	5.575430
8.023450	0.503	5.552769
8.031733	0.497	5.370398
8.040117	0.503	5.401487
8.048400	0.497	5.311343
8.056783	0.503	5.317369
8.065067	0.497	5.212580
8.073450	0.503	5.139934
8.081733	0.497	5.104405
8.090117	0.503	5.118276
8.098400	0.497	5.000308
8.106783	0.503	5.102330
8.115067	0.497	4.954434
8.123450	0.503	5.034025
8.131733	0.497	4.930835
8.140117	0.503	4.936600
8.148400	0.497	5.009697
8.156783	0.503	5.014588
8.165067	0.497	5.033258
8.173450	0.503	5.034204
8.181733	0.497	5.086075
8.190117	0.503	5.178694
8.198400	0.497	5.220772
8.206783	0.503	5.306451
8.215067	0.497	5.407208
8.223450	0.503	5.448970
8.231733	0.497	5.512119
8.240117	0.503	5.615779
8.248400	0.497	5.761438
8.256783	0.503	5.937044
8.265067	0.497	6.010591
8.273450	0.503	6.159323
8.281733	0.497	6.315062
8.290117	0.503	6.488205
8.298400	0.497	6.619532
8.306783	0.503	6.811587
8.315067	0.497	7.017171
8.323450	0.503	7.211763
8.331733	0.497	7.379644
8.340117	0.503	7.586303
8.348400	0.497	7.828408
8.356783	0.503	8.075279
8.365067	0.497	8.278334
8.373450	0.503	8.535555
8.381733	0.497	8.803488
8.390117	0.503	9.005194
8.398400	0.497	9.260108
8.406783	0.503	9.572585
8.415067	0.497	9.799596
8.423450	0.503	10.066734
8.431733	0.497	10.343795
8.440117	0.503	10.637888
8.448400	0.497	10.971459
8.456783	0.503	11.201823
8.465067	0.497	11.533862
8.473450	0.503	11.832544
8.481733	0.497	12.115948
8.490117	0.503	12.418128
8.498400	0.497	12.700531
8.506783	0.503	13.032562
8.515067	0.497	13.320343
8.523450	0.503	13.564191
8.531733	0.497	13.991811
8.540117	0.503	14.413741
8.548400	0.497	14.679091
8.556783	0.503	15.145441
8.565067	0.497	15.624259
8.573450	0.503	16.434914
8.581733	0.497	17.067488
8.590117	0.503	17.621081
8.598400	0.497	17.723050
8.606783	0.503	17.056040
8.615067	0.497	14.840823
8.623450	0.503	11.614071
8.631733	0.497	8.626237
8.640117	0.503	7.062831
8.648400	0.497	6.263526
8.656783	0.503	5.849084
8.665067	0.497	5.462192
8.673450	0.503	5.072271
8.681733	0.497	4.579799
8.690117	0.503	4.181303
8.698400	0.497	3.714837
8.706783	0.503	3.256543
8.715067	0.497	2.797573
8.723450	0.503	2.501222
8.731733	0.497	2.033982
8.740117	0.503	1.634121
8.748400	0.497	1.340663
8.756783	0.503	1.075563
8.765067	0.497	0.780479
8.773450	0.503	0.615525
8.781733	0.497	0.393975
8.790117	0.503	0.265002
8.798400	0.497	0.167540
8.806783	0.503	0.033855
8.815067	0.497	-0.082347
8.823450	0.503	-0.181456
8.831733	0.497	-0.211469
8.840117	0.503	-0.328623
8.848400	0.497	-0.371799
8.856783	0.503	-0.389397
8.865067	0.497	-0.508163
8.873450	0.503	-0.461977
8.881733	0.497	-0.514443
8.890117	0.503	-0.451669
8.898400	0.497	-0.526539
8.906783	0.503	-0.503939
8.915067	0.497	-0.476660
8.923450	0.503	-0.419513
8.931733	0.497	-0.436416
8.940117	0.503	-0.320778
8.948400	0.497	-0.230356
8.956783	0.503	-0.125747
8.965067	0.497	0.047261
8.973450	0.503	0.215140
8.981733	0.497	0.520832
8.990117	0.503	0.748815
8.998400	0.497	1.058953
9.006783	0.503	1.408074
9.015067	0.497	1.786693
9.023450	0.503	2.184936
9.031733	0.497	2.607164
9.040117	0.503	3.016019
9.048400	0.497	3.418166
9.056783	0.503	3.728693
9.065067	0.497	4.083261
9.073450	0.503	4.354371
9.081733	0.497	4.557550
9.090117	0.503	4.723224
9.098400	0.497	4.878645
9.106783	0.503	4.890051
9.115067	0.497	4.789438
9.123450	0.503	4.715644
9.131733	0.497	4.512107
9.140117	0.503	4.333921
9.148400	0.497	4.032426
9.156783	0.503	3.764174
9.165067	0.497	3.433577
9.173450	0.503	3.074101
9.181733	0.497	2.706358
9.190117	0.503	2.371029
9.198400	0.497	1.996047
9.206783	0.503	1.746894
9.215067	0.497	1.298290
9.223450	0.503	1.138506
9.231733	0.497	0.805126
9.240117	0.503	0.603350
9.248400	0.497	0.308607
9.256783	0.503	0.237482
9.265067	0.497	0.033585
9.273450	0.503	-0.028618
9.281733	0.497	-0.182268
9.290117	0.503	-0.323554
9.298400	0.497	-0.392217
9.306783	0.503	-0.442124
9.315067	0.497	-0.530700
9.323450	0.503	-0.576852
9.331733	0.497	-0.607458
9.340117	0.503	-0.587349
9.348400	0.497	-0.671733
9.356783	0.503	-0.666249
9.365067	0.497	-0.757264
9.373450	0.503	-0.757925
9.381733	0.497	-0.745998
9.390117	0.503	-0.743203
9.398400	0.497	-0.724682
9.406783	0.503	-0.765192
9.415067	0.497	-0.779303
9.423450	0.503	-0.750338
9.431733	0.497	-0.768456
9.440117	0.503	-0.694153
9.448400	0.497	-0.737769
9.456783	0.503	-0.670677
9.465067	0.497	-0.691530
9.473450	0.503	-0.685597
9.481733	0.497	-0.646410
9.490117	0.503	-0.578329
9.498400	0.497	-0.611772
9.506783	0.503	-0.515375
9.515067	0.497	-0.559999
9.523450	0.503	-0.523908
9.531733	0.497	-0.539697
9.540117	0.503	-0.504631
9.548400	0.497	-0.506090
9.556783	0.503	-0.517993
9.565067	0.497	-0.533105
9.573450	0.503	-0.488007
9.581733	0.497	-0.534579
9.590117	0.503	-0.564628
9.598400	0.497	-0.588536
9.606783	0.503	-0.522929
9.615067	0.497	-0.601959
9.623450	0.503	-0.630712
9.631733	0.497	-0.731119
9.640117	0.503	-0.643470
9.648400	0.497	-0.694366
9.656783	0.503	-0.834774
9.665067	0.497	-0.864140
9.673450	0.503	-0.846151
9.681733	0.497	-0.928503
9.690117	0.503	-0.955698
9.698400	0.497	-1.083090
9.706783	0.503	-1.030961
9.715067	0.497	-1.116577
9.723450	0.503	-1.160374
9.731733	0.497	-1.211317
9.740117	0.503	-1.156957
9.748400	0.497	-1.227774
9.756783	0.503	-1.217342
9.765067	0.497	-1.304094
9.773450	0.503	-1.242374
9.781733	0.497	-1.269724
9.790117	0.503	-1.318047
9.798400	0.497	-1.350768
9.806783	0.503	-1.297719
9.815067	0.497	-1.368467
9.823450	0.503	-1.420621
9.831733	0.497	-1.380939
9.840117	0.503	-1.356721
9.848400	0.497	-1.372714
9.856783	0.503	-1.377134
9.865067	0.497	-1.375315
9.873450	0.503	-1.354339
9.881733	0.497	-1.397517
9.890117	0.503	-1.421252
9.898400	0.497	-1.416195
9.906783	0.503	-1.367997
9.915067	0.497	-1.372987
9.923450	0.503	-1.366768
9.931733	0.497	-1.395198
9.940117	0.503	-1.375607
9.948400	0.497	-1.410251
9.956783	0.503	-1.423849
9.965067	0.497	-1.381041
9.973450	0.503	-1.429083
9.981733	0.497	-1.387321
9.990117	0.503	-1.393820
9.998467	0.501	-1.402600
10.006783	0.499	-1.365406
10.015133	0.501	-1.339678
10.023450	0.499	-1.359445
10.031800	0.501	-1.335243
10.040117	0.499	-1.317672
10.048467	0.501	-1.332001
10.056750	0.497	-1.291167
10.065117	0.502	-0.972328
10.073467	0.501	-1.319398
10.081750	0.497	-1.392080
10.090133	0.503	-1.042375
10.098417	0.497	-1.331583
10.106800	0.503	-0.999074
10.115083	0.497	-1.344647
10.123467	0.503	-1.324578
10.131750	0.497	-1.354966
10.140133	0.503	-1.268758
10.148417	0.497	-1.328399
10.156800	0.503	-1.300949
10.165083	0.497	-1.271236
10.173467	0.503	-1.284752
10.181750	0.497	-1.332982
10.190133	0.503	-1.272085
10.198417	0.497	-1.322219
10.206800	0.503	-1.251262
10.215083	0.497	-1.325636
10.223467	0.503	-1.242942
10.231750	0.497	-1.279847
10.240133	0.503	-1.291395
10.248417	0.497	-1.308394
10.256800	0.503	-1.254836
10.265083	0.497	-1.369060
10.273467	0.503	-1.279391
10.281750	0.497	-1.320157
10.290133	0.503	-1.263444
10.298417	0.497	-1.278373
10.306800	0.503	-1.274678
10.315083	0.497	-1.291130
10.323467	0.503	-1.240025
10.331750	0.497	-1.312880
10.340133	0.503	-1.292055
10.348417	0.497	-1.254303
10.356800	0.503	-1.280069
10.365083	0.497	-1.264460
10.373467	0.503	-1.218109
10.381750	0.497	-1.313966
10.390133	0.503	-1.242587
10.398417	0.497	-1.257157
10.406800	0.503	-1.298611
10.415083	0.497	-1.300213
10.423467	0.503	-1.231790
10.431750	0.497	-1.302171
10.440133	0.503	-1.268934
10.448417	0.497	-1.276681
10.456800	0.503	-1.288828
10.465083	0.497	-1.299731
10.473467	0.503	-1.275069
10.481750	0.497	-1.311867
10.490133	0.503	-1.254855
10.498417	0.497	-1.282263
10.506800	0.503	-1.256083
10.515083	0.497	-1.290454
10.523467	0.503	-1.260154
10.531750	0.497	-1.259580
10.540133	0.503	-1.302852
10.548417	0.497	-1.343491
10.556800	0.503	-1.218384
10.565083	0.497	-1.313633
10.573467	0.503	-1.234066
10.581750	0.497	-1.214995
10.590133	0.503	-1.232934
10.598417	0.497	-1.223460
10.606800	0.503	-1.220858
10.615083	0.497	-1.278716
10.623467	0.503	-1.199738
10.631750	0.497	-1.249166
10.640133	0.503	-1.236361
10.648417	0.497	-1.233934
10.656800	0.503	-1.233683
10.665083	0.497	-1.206743
10.673467	0.503	-1.176525
10.681750	0.497	-1.242488
10.690133	0.503	-1.196682
10.698417	0.497	-1.176684
10.706800	0.503	-1.198676
10.715083	0.497	-1.279966
10.723467	0.503	-1.238905
10.731750	0.497	-1.258647
10.740133	0.503	-1.240558
10.748417	0.497	-1.242133
10.756800	0.503	-1.289646
10.765083	0.497	-1.264332
10.773467	0.503	-1.265397
10.781750	0.497	-1.277832
10.790133	0.503	-1.296683
10.798417	0.497	-1.349155
10.806800	0.503	-1.406525
10.815083	0.497	-1.410221
10.823467	0.503	-1.379213
10.831750	0.497	-1.326970
10.840133	0.503	-1.391139
10.848417	0.497	-1.353933
10.856800	0.503	-1.416792
10.865083	0.497	-1.419037
10.873467	0.503	-1.400147
10.881750	0.497	-1.453497
10.890133	0.503	-1.359777
10.898417	0.497	-1.392178
10.906800	0.503	-1.392953
10.915083	0.497	-1.343458
10.923467	0.503	-1.327512
10.931750	0.497	-1.347754
10.940133	0.503	-1.375187
10.948417	0.497	-1.351389
10.956800	0.503	-1.315164
10.965083	0.497	-1.399171
10.973467	0.503	-1.366545
10.981750	0.497	-1.392562
10.990133	0.503	-1.370341
10.998417	0.497	-1.311907
11.006800	0.503	-1.241310
11.015083	0.497	-1.281145
11.023467	0.503	-1.222003
11.031750	0.497	-1.146298
11.040133	0.503	-1.127036
11.048417	0.497	-1.118297
11.056800	0.503	-1.020389
11.065083	0.497	-1.059080
11.073467	0.503	-0.975181
11.081750	0.497	-0.966517
11.090133	0.503	-0.881276
11.098417	0.497	-0.874794
11.106800	0.503	-0.822265
11.115083	0.497	-0.870609
11.123467	0.503	-0.728690
11.131750	0.497	-0.809920
11.140133	0.503	-0.718680
11.148417	0.497	-0.763827
11.156800	0.503	-0.775279
11.165083	0.497	-0.788603
11.173467	0.503	-0.805170
11.181750	0.497	-0.855522
11.190133	0.503	-0.861203
11.198417	0.497	-0.894817
11.206800	0.503	-0.968054
11.215083	0.497	-1.017795
11.223467	0.503	-1.052303
11.231750	0.497	-1.074539
11.240133	0.503	-1.118553
11.248417	0.497	-1.113775
11.256800	0.503	-1.198280
11.265083	0.497	-1.257014
11.273467	0.503	-1.258705
11.281750	0.497	-1.364259
11.290133	0.503	-1.336566
11.298417	0.497	-1.340058
11.306800	0.503	-1.288111
11.315083	0.497	-1.421073
11.323467	0.503	-1.340335
11.331750	0.497	-1.501189
11.340133	0.503	-1.348809
11.348417	0.497	-1.435395
11.356800	0.503	-1.423519
11.365083	0.497	-1.416791
11.373467	0.503	-1.472529
11.381750	0.497	-1.480504
11.390133	0.503	-1.451595
11.398417	0.497	-1.413688
11.406800	0.503	-1.356099
11.415083	0.497	-1.418815
11.423467	0.503	-1.372926
11.431750	0.497	-1.388095
11.440133	0.503	-1.334737
11.448417	0.497	-1.393170
11.456800	0.503	-1.384649
11.465083	0.497	-1.440357
11.473467	0.503	-1.286561
11.481750	0.497	-1.315366
11.490133	0.503	-1.336694
11.498417	0.497	-1.357983
11.506800	0.503	-1.346325
11.515083	0.497	-1.313013
11.523467	0.503	-1.365796
11.531750	0.497	-1.394239
11.540133	0.503	-1.345301
11.548417	0.497	-1.327763
11.556800	0.503	-1.306194
11.565083	0.497	-1.421394
11.573467	0.503	-1.381509
11.581750	0.497	-1.337065
11.590133	0.503	-1.374862
11.598417	0.497	-1.392741
11.606800	0.503	-1.302132
11.615083	0.497	-1.347120
11.623467	0.503	-1.331877
11.631750	0.497	-1.420170
11.640133	0.503	-1.356637
11.648417	0.497	-1.346639
11.656800	0.503	-1.327524
11.665083	0.497	-1.358117
11.673467	0.503	-1.416919
11.681750	0.497	-1.410550
11.690133	0.503	-1.373014
11.698417	0.497	-1.378159
11.706800	0.503	-1.388360
11.715083	0.497	-1.407354
11.723467	0.503	-1.389247
11.731750	0.497	-1.386828
11.740133	0.503	-1.349585
11.748417	0.497	-1.410454
11.756800	0.503	-1.424297
11.765083	0.497	-1.419107
11.773467	0.503	-1.406189
11.781750	0.497	-1.393565
11.790133	0.503	-1.382535
11.798417	0.497	-1.404962
11.806800	0.503	-1.314494
11.815083	0.497	-1.328483
11.823467	0.503	-1.254408
11.831750	0.497	-1.254197
11.840133	0.503	-1.266611
11.848417	0.497	-1.231813
11.856800	0.503	-1.127065
11.865083	0.497	-1.055632
11.873467	0.503	-0.966276
11.881750	0.497	-0.907791
11.890133	0.503	-0.779470
11.898417	0.497	-0.659715
11.906800	0.503	-0.446057
11.915083	0.497	-0.371107
11.923467	0.503	-0.113785
11.931750	0.497	0.049532
11.940133	0.503	0.268399
11.948417	0.497	0.517971
11.956800	0.503	0.789822
11.965083	0.497	1.001852
11.973467	0.503	1.283740
11.981750	0.497	1.514553
11.990133	0.503	1.838737
11.998417	0.497	2.146503
12.006800	0.503	2.404835
12.015083	0.497	2.647979
12.023467	0.503	2.898280
12.031750	0.497	3.139535
12.040133	0.503	3.446871
12.048417	0.497	3.641690
12.056800	0.503	3.859606
12.065083	0.497	4.005872
12.073467	0.503	4.105309
12.081750	0.497	4.237850
12.090133	0.503	4.359704
12.098417	0.497	4.342350
12.106800	0.503	4.331758
12.115083	0.497	4.268447
12.123467	0.503	4.224614
12.131750	0.497	4.040679
12.140133	0.503	3.960052
12.148417	0.497	3.800218
12.156800	0.503	3.642331
12.165083	0.497	3.485135
12.173467	0.503	3.203965
12.181750	0.497	2.900717
12.190133	0.503	2.707683
12.198417	0.497	2.476263
12.206800	0.503	2.235163
12.215083	0.497	1.946048
12.223467	0.503	1.705969
12.231750	0.497	1.442720
12.240133	0.503	1.207040
12.248417	0.497	0.948422
12.256800	0.503	0.709550
12.265083	0.497	0.508750
12.273467	0.503	0.334595
12.281750	0.497	0.137983
12.290133	0.503	-0.023779
12.298417	0.497	-0.211067
12.306800	0.503	-0.349769
12.315083	0.497	-0.410210
12.323467	0.503	-0.503220
12.331750	0.497	-0.652996
12.340133	0.503	-0.709354
12.348417	0.497	-0.816905
12.356800	0.503	-0.832568
12.365083	0.497	-0.919953
12.373467	0.503	-0.928942
12.381750	0.497	-1.026389
12.390133	0.503	-1.019186
12.398417	0.497	-1.130745
12.406800	0.503	-1.096566
12.415083	0.497	-1.129121
12.423467	0.503	-1.148527
12.431750	0.497	-1.225597
12.440133	0.503	-1.170009
12.448417	0.497	-1.298840
12.456800	0.503	-1.278089
12.465083	0.497	-1.310507
12.473467	0.503	-1.210125
12.481750	0.497	-1.339359
12.490133	0.503	-1.273111
12.498417	0.497	-1.318504
12.506800	0.503	-1.317989
12.515083	0.497	-1.317974
12.523467	0.503	-1.367394
12.531750	0.497	-1.402275
12.540133	0.503	-1.378378
12.548417	0.497	-1.450183
12.556800	0.503	-1.303192
12.565083	0.497	-1.422917
12.573467	0.503	-1.316996
12.581750	0.497	-1.404586
12.590133	0.503	-1.324604
12.598417	0.497	-1.344857
12.606800	0.503	-1.382756
12.615083	0.497	-1.330391
12.623467	0.503	-1.361647
12.631750	0.497	-1.342124
12.640133	0.503	-1.322790
12.648417	0.497	-1.322118
12.656800	0.503	-1.326265
12.665083	0.497	-1.315940
12.673467	0.503	-1.166281
12.681750	0.497	-1.197357
12.690133	0.503	-1.090159
12.698417	0.497	-1.043911
12.706800	0.503	-1.002756
12.715083	0.497	-0.960370
12.723467	0.503	-0.836467
12.731750	0.497	-0.818526
12.740133	0.503	-0.645786
12.748417	0.497	-0.541241
12.756800	0.503	-0.311659
12.765083	0.497	-0.193082
12.773467	0.503	0.074828
12.781750	0.497	0.236182
12.790133	0.503	0.484550
12.798417	0.497	0.714199
12.806800	0.503	1.008835
12.815083	0.497	1.352345
12.823467	0.503	1.611226
12.831817	0.501	1.981328
12.840133	0.499	2.433471
12.848483	0.501	2.829028
12.856800	0.499	3.316135
12.865150	0.501	3.717894
12.873467	0.499	4.228663
12.881817	0.501	4.667974
12.890100	0.497	5.254100
12.898467	0.502	6.082595
12.906817	0.501	6.261540
12.915100	0.497	6.705176
12.923483	0.503	7.547375
12.931767	0.497	7.645192
12.940150	0.503	8.426246
12.948433	0.497	8.610605
12.956817	0.503	9.047365
12.965100	0.497	9.469606
12.973483	0.503	9.835591
12.981767	0.497	10.083749
12.990150	0.503	10.306647
12.998433	0.497	10.429620
13.006817	0.503	10.672468
13.015100	0.497	10.745121
13.023483	0.503	10.711682
13.031767	0.497	10.699436
13.040150	0.503	10.682715
13.048433	0.497	10.475439
13.056817	0.503	10.284372
13.065100	0.497	10.046797
13.073483	0.503	9.740019
13.081767	0.497	9.378460
13.090150	0.503	8.994400
13.098433	0.497	8.611622
13.106817	0.503	8.246566
13.115100	0.497	7.753313
13.123483	0.503	7.385208
13.131767	0.497	6.796450
13.140150	0.503	6.318421
13.148433	0.497	5.845480
13.156817	0.503	5.323714
13.165100	0.497	4.830937
13.173483	0.503	4.384197
13.181767	0.497	3.928185
13.190150	0.503	3.453135
13.198433	0.497	3.024979
13.206817	0.503	2.694271
13.215100	0.497	2.287656
13.223483	0.503	1.941134
13.231767	0.497	1.574000
13.240150	0.503	1.269166
13.248433	0.497	0.989361
13.256817	0.503	0.695819
13.265100	0.497	0.491338
13.273483	0.503	0.277534
13.281767	0.497	0.036111
13.290150	0.503	-0.149585
13.298433	0.497	-0.298410
13.306817	0.503	-0.414952
13.315100	0.497	-0.547121
13.323483	0.503	-0.644229
13.331767	0.497	-0.823550
13.340150	0.503	-0.847706
13.348433	0.497	-0.914773
13.356817	0.503	-1.028668
13.365100	0.497	-1.137690
13.373483	0.503	-1.149580
13.381767	0.497	-1.242720
13.390150	0.503	-1.154463
13.398433	0.497	-1.222229
13.406817	0.503	-1.255520
13.415100	0.497	-1.320669
13.423483	0.503	-1.308106
13.431767	0.497	-1.336776
13.440150	0.503	-1.463889
13.448433	0.497	-1.354201
13.456817	0.503	-1.379551
13.465100	0.497	-1.330887
13.473483	0.503	-1.316753
13.481767	0.497	-1.397183
13.490150	0.503	-1.345476
13.498433	0.497	-1.333969
13.506817	0.503	-1.370940
13.515100	0.497	-1.405100
13.523483	0.503	-1.290261
13.531767	0.497	-1.295013
13.540150	0.503	-1.334375
13.548433	0.497	-1.331664
13.556817	0.503	-1.225580
13.565100	0.497	-1.241312
13.573483	0.503	-1.192127
13.581767	0.497	-1.064524
13.590150	0.503	-1.080975
13.598433	0.497	-1.029887
13.606817	0.503	-0.984770
13.615100	0.497	-0.940140
13.623483	0.503	-0.814510
13.631767	0.497	-0.785770
13.640150	0.503	-0.637579
13.648433	0.497	-0.525834
13.656817	0.503	-0.410014
13.665100	0.497	-0.242972
13.673483	0.503	-0.127555
13.681767	0.497	-0.035162
13.690150	0.503	0.159030
13.698433	0.497	0.282726
13.706817	0.503	0.419909
13.715100	0.497	0.581442
13.723483	0.503	0.774148
13.731767	0.497	0.922977
13.740150	0.503	1.180057
13.748433	0.497	1.233317
13.756817	0.503	1.408126
13.765100	0.497	1.460692
13.773483	0.503	1.636082
13.781767	0.497	1.720025
13.790150	0.503	1.841896
13.798433	0.497	1.886628
13.806817	0.503	1.961203
13.815100	0.497	1.967279
13.823483	0.503	1.990987
13.831767	0.497	1.945405
13.840150	0.503	1.931712
13.848433	0.497	1.841545
13.856817	0.503	1.730467
13.865100	0.497	1.699694
13.873483	0.503	1.507372
13.881767	0.497	1.411259
13.890150	0.503	1.337946
13.898433	0.497	1.092376
13.906817	0.503	0.930812
13.915100	0.497	0.746895
13.923483	0.503	0.608380
13.931767	0.497	0.340428
13.940150	0.503	0.265523
13.948433	0.497	0.035311
13.956817	0.503	-0.080210
13.965100	0.497	-0.307701
13.973483	0.503	-0.436924
13.981767	0.497	-0.551013
13.990150	0.503	-0.622658
13.998433	0.497	-0.801001
14.006817	0.503	-0.914082
14.015100	0.497	-1.097720
14.023483	0.503	-1.179947
14.031767	0.497	-1.267401
14.040150	0.503	-1.315593
14.048433	0.497	-1.428814
14.056817	0.503	-1.436154
14.065100	0.497	-1.577296
14.073483	0.503	-1.610512
14.081767	0.497	-1.644538
14.090150	0.503	-1.740787
14.098433	0.497	-1.684204
14.106817	0.503	-1.721344
14.115100	0.497	-1.772341
14.123483	0.503	-1.732428
14.131767	0.497	-1.882196
14.140150	0.503	-1.768820
14.148433	0.497	-1.812885
14.156817	0.503	-1.779195
14.165100	0.497	-1.823640
14.173483	0.503	-1.783446
14.181767	0.497	-1.823853
14.190150	0.503	-1.808416
14.198433	0.497	-1.810143
14.206817	0.503	-1.814201
14.215100	0.497	-1.750590
14.223483	0.503	-1.775339
14.231767	0.497	-1.867020
14.240150	0.503	-1.751872
14.248433	0.497	-1.783578
14.256817	0.503	-1.747215
14.265100	0.497	-1.750504
14.273483	0.503	-1.719438
14.281767	0.497	-1.726887
14.290150	0.503	-1.733166
14.298433	0.497	-1.712736
14.306817	0.503	-1.643934
14.315100	0.497	-1.610868
14.323483	0.503	-1.634633
14.331767	0.497	-1.656059
14.340150	0.503	-1.571844
14.348433	0.497	-1.598392
14.356817	0.503	-1.481426
14.365100	0.497	-1.461404
14.373483	0.503	-1.446232
14.381767	0.497	-1.400431
14.390150	0.503	-1.355188
14.398433	0.497	-1.445090
14.406817	0.503	-1.350508
14.415100	0.497	-1.322924
14.423483	0.503	-1.239298
14.431767	0.497	-1.224357
14.440150	0.503	-1.213505
14.448433	0.497	-1.236028
14.456817	0.503	-1.178731
14.465100	0.497	-1.175040
14.473483	0.503	-1.203581
14.481767	0.497	-1.177778
14.490150	0.503	-1.075639
14.498433	0.497	-1.151041
14.506817	0.503	-1.136580
14.515100	0.497	-1.128254
14.523483	0.503	-1.105276
14.531767	0.497	-1.108655
14.540150	0.503	-1.124999
14.548433	0.497	-1.164922
14.556817	0.503	-1.093703
14.565100	0.497	-1.223818
14.573483	0.503	-1.116168
14.581767	0.497	-1.176958
14.590150	0.503	-1.226610
14.598433	0.497	-1.170269
14.606817	0.503	-1.199180
14.615100	0.497	-1.223346
14.623483	0.503	-1.190677
14.631767	0.497	-1.299258
14.640150	0.503	-1.246828
14.648433	0.497	-1.280486
14.656817	0.503	-1.277128
14.665100	0.497	-1.378681
14.673483	0.503	-1.313197
14.681767	0.497	-1.295076
14.690150	0.503	-1.265155
14.698433	0.497	-1.293553
14.706817	0.503	-1.201062
14.715100	0.497	-1.175748
14.723483	0.503	-1.145935
14.731767	0.497	-1.074766
14.740150	0.503	-1.047571
14.748433	0.497	-0.950063
14.756817	0.503	-0.803403
14.765100	0.497	-0.749571
14.773483	0.503	-0.505085
14.781767	0.497	-0.441951
14.790150	0.503	-0.209734
14.798433	0.497	-0.103224
14.806817	0.503	0.053774
14.815100	0.497	0.249017
14.823483	0.503	0.380054
14.831767	0.497	0.460652
14.840150	0.503	0.749914
14.848433	0.497	0.831530
14.856817	0.503	0.989992
14.865100	0.497	1.055213
14.873483	0.503	1.182136
14.881767	0.497	1.268481
14.890150	0.503	1.356982
14.898433	0.497	1.305450
14.906817	0.503	1.343697
14.915100	0.497	1.247232
14.923483	0.503	1.304454
14.931767	0.497	1.220801
14.940150	0.503	1.179008
14.948433	0.497	0.923859
14.956817	0.503	0.907715
14.965100	0.497	0.705835
14.973483	0.503	0.541500
14.981767	0.497	0.355558
14.990150	0.503	0.242021
14.998433	0.497	-0.008180
15.006817	0.503	-0.153180
15.015100	0.497	-0.343918
15.023483	0.503	-0.478660
15.031767	0.497	-0.669234
15.040150	0.503	-0.838646
15.048433	0.497	-0.974460
15.056817	0.503	-1.069546
15.065100	0.497	-1.235973
15.073483	0.503	-1.268130
15.081767	0.497	-1.428232
15.090150	0.503	-1.536510
15.098433	0.497	-1.630936
15.106817	0.503	-1.679310
15.115100	0.497	-1.744752
15.123483	0.503	-1.806719
15.131767	0.497	-1.866365
15.140150	0.503	-1.884894
15.148433	0.497	-1.984577
15.156817	0.503	-1.964914
15.165100	0.497	-1.937672
15.173483	0.503	-1.977848
15.181767	0.497	-2.067980
15.190150	0.503	-1.996247
15.198433	0.497	-2.105691
15.206817	0.503	-2.127531
15.215100	0.497	-2.101553
15.223483	0.503	-2.061284
15.231767	0.497	-2.078926
15.240150	0.503	-2.095810
15.248433	0.497	-2.137821
15.256817	0.503	-2.169911
15.265100	0.497	-2.204003
15.273483	0.503	-2.126587
15.281767	0.497	-2.089222
15.290150	0.503	-2.032341
15.298433	0.497	-2.020349
15.306817	0.503	-2.065311
15.315100	0.497	-2.103879
15.323483	0.503	-1.991141
15.331767	0.497	-2.041685
15.340150	0.503	-2.068001
15.348433	0.497	-2.031819
15.356817	0.503	-2.005806
15.365100	0.497	-2.021319
15.373483	0.503	-1.879247
15.381767	0.497	-1.932765
15.390150	0.503	-1.837159
15.398433	0.497	-1.890212
15.406817	0.503	-1.906180
15.415100	0.497	-1.855409
15.423483	0.503	-1.814401
15.431767	0.497	-1.786112
15.440150	0.503	-1.723042
15.448433	0.497	-1.830794
15.456817	0.503	-1.716398
15.465100	0.497	-1.737697
15.473483	0.503	-1.734132
15.481767	0.497	-1.744611
15.490150	0.503	-1.719979
15.498433	0.497	-1.700890
15.506817	0.503	-1.662750
15.515100	0.497	-1.680415
15.523483	0.503	-1.713865
15.531767	0.497	-1.640553
15.540150	0.503	-1.623616
15.548433	0.497	-1.623264
15.556817	0.503	-1.652146
15.565100	0.497	-1.626207
15.573483	0.503	-1.654357
15.581767	0.497	-1.578754
15.590150	0.503	-1.611045
15.598433	0.497	-1.657914
15.606817	0.503	-1.626347
15.615100	0.497	-1.648129
15.623483	0.503	-1.621725
15.631767	0.497	-1.682949
15.640150	0.503	-1.600092
15.648433	0.497	-1.713312
15.656817	0.503	-1.642316
15.665167	0.501	-1.685759
15.673483	0.499	-1.625370
15.681833	0.501	-1.710194
15.690150	0.499	-1.654757
15.698500	0.501	-1.677903
15.706817	0.499	-1.707561
15.715167	0.501	-1.658973
15.723450	0.497	-1.679893
15.731817	0.502	-1.407970
15.740167	0.501	-1.711809
15.748450	0.497	-1.745941
15.756833	0.503	-1.490953
15.765117	0.497	-1.753284
15.773500	0.503	-1.464056
15.781783	0.497	-1.783473
15.790167	0.503	-1.702314
15.798450	0.497	-1.749557
15.806833	0.503	-1.780101
15.815117	0.497	-1.787221
15.823500	0.503	-1.787368
15.831783	0.497	-1.795760
15.840167	0.503	-1.812430
15.848450	0.497	-1.906116
15.856833	0.503	-1.832424
15.865117	0.497	-1.817802
15.873500	0.503	-1.893620
15.881783	0.497	-1.976627
15.890167	0.503	-1.871844
15.898450	0.497	-1.945140
15.906833	0.503	-1.926524
15.915117	0.497	-1.973746
15.923500	0.503	-1.945990
15.931783	0.497	-1.955871
15.940167	0.503	-1.999264
15.948450	0.497	-2.021414
15.956833	0.503	-1.982664
15.965117	0.497	-2.078620
15.973500	0.503	-2.060887
15.981783	0.497	-2.041858
15.990167	0.503	-2.033016
15.998450	0.497	-2.076216
16.006833	0.503	-2.062929
16.015117	0.497	-2.172083
16.023500	0.503	-2.101056
16.031783	0.497	-2.144322
16.040167	0.503	-2.189060
16.048450	0.497	-2.153225
16.056833	0.503	-2.162585
16.065117	0.497	-2.202024
16.073500	0.503	-2.126824
16.081783	0.497	-2.167995
16.090167	0.503	-2.222865
16.098450	0.497	-2.263753
16.106833	0.503	-2.240205
16.115117	0.497	-2.221005
16.123500	0.503	-2.187311
16.131783	0.497	-2.194804
16.140167	0.503	-2.242406
16.148450	0.497	-2.274849
16.156833	0.503	-2.252930
16.165117	0.497	-2.254374
16.173500	0.503	-2.270960
16.181783	0.497	-2.248905
16.190167	0.503	-2.229478
16.198450	0.497	-2.276405
16.206833	0.503	-2.238621
16.215117	0.497	-2.223138
16.223500	0.503	-2.214266
16.231783	0.497	-2.207957
16.240167	0.503	-2.129193
16.248450	0.497	-2.170328
16.256833	0.503	-2.136432
16.265117	0.497	-2.125141
16.273500	0.503	-2.099927
16.281783	0.497	-2.095086
16.290167	0.503	-2.067959
16.298450	0.497	-2.026007
16.306833	0.503	-1.915239
16.315117	0.497	-1.903416
16.323500	0.503	-1.896920
16.331783	0.497	-1.847198
16.340167	0.503	-1.742181
16.348450	0.497	-1.724808
16.356833	0.503	-1.629113
16.365117	0.497	-1.626044
16.373500	0.503	-1.536899
16.381783	0.497	-1.503544
16.390167	0.503	-1.463220
16.398450	0.497	-1.443573
16.406833	0.503	-1.289674
16.415117	0.497	-1.305891
16.423500	0.503	-1.202835
16.431783	0.497	-1.173042
16.440167	0.503	-1.000177
16.448450	0.497	-1.034358
16.456833	0.503	-1.001990
16.465117	0.497	-0.939338
16.473500	0.503	-0.837766
16.481783	0.497	-0.832829
16.490167	0.503	-0.695678
16.498450	0.497	-0.726810
16.506833	0.503	-0.578425
16.515117	0.497	-0.646571
16.523500	0.503	-0.565398
16.531783	0.497	-0.563511
16.540167	0.503	-0.513421
16.548450	0.497	-0.563996
16.556833	0.503	-0.480402
16.565117	0.497	-0.598162
16.573500	0.503	-0.531378
16.581783	0.497	-0.570678
16.590167	0.503	-0.586592
16.598450	0.497	-0.640813
16.606833	0.503	-0.667396
16.615117	0.497	-0.697295
16.623500	0.503	-0.766135
16.631783	0.497	-0.818241
16.640167	0.503	-0.883879
16.648450	0.497	-0.915037
16.656833	0.503	-0.903602
16.665117	0.497	-1.078961
16.673500	0.503	-1.123735
16.681783	0.497	-1.162385
16.690167	0.503	-1.233765
16.698450	0.497	-1.360069
16.706833	0.503	-1.370369
16.715117	0.497	-1.445123
16.723500	0.503	-1.544628
16.731783	0.497	-1.574710
16.740167	0.503	-1.666164
16.748450	0.497	-1.679611
16.756833	0.503	-1.712840
16.765117	0.497	-1.833681
16.773500	0.503	-1.796243
16.781783	0.497	-1.918983
16.790167	0.503	-1.889929
16.798450	0.497	-1.965274
16.806833	0.503	-1.961393
16.815117	0.497	-2.019157
16.823500	0.503	-2.068365
16.831783	0.497	-2.131799
16.840167	0.503	-2.052978
16.848450	0.497	-2.153943
16.856833	0.503	-2.188191
16.865117	0.497	-2.185010
16.873500	0.503	-2.172227
16.881783	0.497	-2.186468
16.890167	0.503	-2.225903
16.898450	0.497	-2.241653
16.906833	0.503	-2.211186
16.915117	0.497	-2.251446
16.923500	0.503	-2.207404
16.931783	0.497	-2.259765
16.940167	0.503	-2.222302
16.948450	0.497	-2.293410
16.956833	0.503	-2.293484
16.965117	0.497	-2.314075
16.973500	0.503	-2.252805
16.981783	0.497	-2.333586
16.990167	0.503	-2.242981
16.998450	0.497	-2.285773
17.006833	0.503	-2.282836
17.015117	0.497	-2.266519
17.023500	0.503	-2.276202
17.031783	0.497	-2.239607
17.040167	0.503	-2.246606
17.048450	0.497	-2.234522
17.056833	0.503	-2.256724
17.065117	0.497	-2.249465
17.073500	0.503	-2.203628
17.081783	0.497	-2.227047
17.090167	0.503	-2.161485
17.098450	0.497	-2.233788
17.106833	0.503	-2.151564
17.115117	0.497	-2.161732
17.123500	0.503	-2.141065
17.131783	0.497	-2.167364
17.140167	0.503	-2.110488
17.148450	0.497	-2.147986
17.156833	0.503	-2.105744
17.165117	0.497	-2.124908
17.173500	0.503	-2.069915
17.181783	0.497	-2.127995
17.190167	0.503	-2.092598
17.198450	0.497	-2.163937
17.206833	0.503	-2.108269
17.215117	0.497	-2.182988
17.223500	0.503	-2.121163
17.231783	0.497	-2.133990
17.240167	0.503	-2.088701
17.248450	0.497	-2.071327
17.256833	0.503	-2.095179
17.265117	0.497	-2.112498
17.273500	0.503	-2.077772
17.281783	0.497	-2.140837
17.290167	0.503	-2.128263
17.298450	0.497	-2.121770
17.306833	0.503	-2.098902
17.315117	0.497	-2.120987
17.323500	0.503	-2.152582
17.331783	0.497	-2.108132
17.340167	0.503	-2.059055
17.348450	0.497	-2.086609
17.356833	0.503	-2.035660
17.365117	0.497	-2.038488
17.373500	0.503	-2.110649
17.381783	0.497	-2.131767
17.390167	0.503	-2.068084
17.398450	0.497	-2.152753
17.406833	0.503	-2.031551
17.415117	0.497	-2.090035
17.423500	0.503	-2.112142
17.431783	0.497	-2.119370
17.440167	0.503	-2.082211
17.448450	0.497	-2.171976
17.456833	0.503	-2.139632
17.465117	0.497	-2.153131
17.473500	0.503	-2.169879
17.481783	0.497	-2.199494
17.490167	0.503	-2.142582
17.498450	0.497	-2.095592
17.506833	0.503	-2.104151
17.515117	0.497	-2.257068
17.523500	0.503	-2.080129
17.531783	0.497	-2.173947
17.540167	0.503	-2.147852
17.548450	0.497	-2.227752
17.556833	0.503	-2.184681
17.565117	0.497	-2.193852
17.573500	0.503	-2.158878
17.581783	0.497	-2.203365
17.590167	0.503	-2.167400
17.598450	0.497	-2.199415
17.606833	0.503	-2.253833
17.615117	0.497	-2.169195
17.623500	0.503	-2.139399
17.631783	0.497	-2.227194
17.640167	0.503	-2.149471
17.648450	0.497	-2.167777
17.656833	0.503	-2.180671
17.665117	0.497	-2.183246
17.673500	0.503	-2.185075
17.681783	0.497	-2.218456
17.690167	0.503	-2.213250
17.698450	0.497	-2.233682
17.706833	0.503	-2.157975
17.715117	0.497	-2.199043
17.723500	0.503	-2.216739
17.731783	0.497	-2.229645
17.740167	0.503	-2.174319
17.748450	0.497	-2.135897
17.756833	0.503	-2.148734
17.765117	0.497	-2.155457
17.773500	0.503	-2.161790
17.781783	0.497	-2.164166
17.790167	0.503	-2.139468
17.798450	0.497	-2.181867
17.806833	0.503	-2.094460
17.815117	0.497	-2.147625
17.823500	0.503	-2.112002
17.831783	0.497	-2.127588
17.840167	0.503	-2.026706
17.848450	0.497	-2.155736
17.856833	0.503	-2.043957
17.865117	0.497	-2.131468
17.873500	0.503	-2.074269
17.881783	0.497	-2.136578
17.890167	0.503	-2.089003
17.898450	0.497	-2.046291
17.906833	0.503	-2.030429
17.915117	0.497	-2.102371
17.923500	0.503	-1.959824
17.931783	0.497	-2.089798
17.940167	0.503	-1.976220
17.948450	0.497	-2.011856
17.956833	0.503	-2.045852
17.965117	0.497	-1.981166
17.973500	0.503	-1.974727
17.981783	0.497	-1.978835
17.990167	0.503	-1.956221
17.998450	0.497	-1.935009
18.006833	0.503	-1.923906
18.015117	0.497	-1.896855
18.023500	0.503	-1.842181
18.031783	0.497	-1.836603
18.040167	0.503	-1.809280
18.048450	0.497	-1.825296
18.056833	0.503	-1.734708
18.065117	0.497	-1.701081
18.073500	0.503	-1.683534
18.081783	0.497	-1.590036
18.090167	0.503	-1.541534
18.098450	0.497	-1.544218
18.106833	0.503	-1.444892
18.115117	0.497	-1.351313
18.123500	0.503	-1.267416
18.131783	0.497	-1.224039
18.140167	0.503	-1.087789
18.148450	0.497	-1.040336
18.156833	0.503	-0.939564
18.165117	0.497	-0.921971
18.173500	0.503	-0.768248
18.181783	0.497	-0.647808
18.190167	0.503	-0.587761
18.198450	0.497	-0.464199
18.206833	0.503	-0.323377
18.215117	0.497	-0.267373
18.223500	0.503	-0.163819
18.231783	0.497	-0.110965
18.240167	0.503	-0.036547
18.248450	0.497	0.073107
18.256833	0.503	0.139160
18.265117	0.497	0.164001
18.273500	0.503	0.249929
18.281783	0.497	0.339510
18.290167	0.503	0.321519
18.298450	0.497	0.337487
18.306833	0.503	0.373328
18.315117	0.497	0.411965
18.323500	0.503	0.392352
18.331783	0.497	0.360322
18.340167	0.503	0.363823
18.348450	0.497	0.229020
18.356833	0.503	0.293028
18.365117	0.497	0.245217
18.373500	0.503	0.133769
18.381783	0.497	0.076574
18.390167	0.503	0.064559
18.398450	0.497	0.001824
18.406833	0.503	0.035347
18.415117	0.497	-0.086214
18.423500	0.503	-0.079358
18.431783	0.497	-0.133347
18.440167	0.503	-0.095792
18.448450	0.497	-0.098623
18.456833	0.503	-0.055050
18.465183	0.501	-0.079019
18.473500	0.499	-0.015130
18.481850	0.501	0.080088
18.490167	0.499	0.153587
18.498517	0.501	0.249246
18.506833	0.499	0.407772
18.515183	0.501	0.468667
18.523500	0.499	0.613856
18.531850	0.501	0.763750
18.540133	0.497	0.982515
18.548500	0.502	1.487143
18.556850	0.501	1.331057
18.565133	0.497	1.532036
18.573517	0.503	2.047981
18.581800	0.497	2.045779
18.590183	0.503	2.169022
18.598467	0.497	2.401925
18.606850	0.503	2.707658
18.615133	0.497	2.772950
18.623517	0.503	3.011365
18.631800	0.497	3.097498
18.640183	0.503	3.248961
18.648467	0.497	3.374601
18.656850	0.503	3.449786
18.665133	0.497	3.529142
18.673517	0.503	3.529931
18.681800	0.497	3.491741
18.690183	0.503	3.543384
18.698467	0.497	3.502662
18.706850	0.503	3.503873
18.715133	0.497	3.349173
18.723517	0.503	3.193611
18.731800	0.497	3.076199
18.740183	0.503	3.014172
18.748467	0.497	2.791104
18.756850	0.503	2.635898
18.765133	0.497	2.409921
18.773517	0.503	2.278013
18.781800	0.497	2.095018
18.790183	0.503	1.884918
18.798467	0.497	1.593640
18.806850	0.503	1.461391
18.815133	0.497	1.243107
18.823517	0.503	1.072129
18.831800	0.497	0.915150
18.840183	0.503	0.750424
18.848467	0.497	0.533553
18.856850	0.503	0.427088
18.865133	0.497	0.268124
18.873517	0.503	0.122439
18.881800	0.497	-0.019373
18.890183	0.503	-0.154034
18.898467	0.497	-0.260068
18.906850	0.503	-0.310851
18.915133	0.497	-0.527980
18.923517	0.503	-0.574207
18.931800	0.497	-0.645825
18.940183	0.503	-0.734999
18.948467	0.497	-0.806235
18.956850	0.503	-0.839278
18.965133	0.497	-0.977008
18.973517	0.503	-1.018277
18.981800	0.497	-1.080121
18.990183	0.503	-0.998884
18.998467	0.497	-1.114312
19.006850	0.503	-1.179872
19.015133	0.497	-1.202844
19.023517	0.503	-1.277956
19.031800	0.497	-1.337958
19.040183	0.503	-1.337482
19.048467	0.497	-1.356481
19.056850	0.503	-1.410710
19.065133	0.497	-1.455971
19.073517	0.503	-1.459197
19.081800	0.497	-1.469564
19.090183	0.503	-1.573369
19.098467	0.497	-1.564136
19.106850	0.503	-1.621853
19.115133	0.497	-1.617576
19.123517	0.503	-1.641917
19.131800	0.497	-1.706848
19.140183	0.503	-1.694230
19.148467	0.497	-1.793210
19.156850	0.503	-1.765045
19.165133	0.497	-1.817940
19.173517	0.503	-1.709927
19.181800	0.497	-1.857556
19.190183	0.503	-1.853694
19.198467	0.497	-1.895015
19.206850	0.503	-1.929348
19.215133	0.497	-1.928353
19.223517	0.503	-1.940483
19.231800	0.497	-1.959873
19.240183	0.503	-1.922699
19.248467	0.497	-1.919764
19.256850	0.503	-1.965159
19.265133	0.497	-2.007809
19.273517	0.503	-2.027521
19.281800	0.497	-2.003448
19.290183	0.503	-1.990217
19.298467	0.497	-2.062243
19.306850	0.503	-2.054030
19.315133	0.497	-2.068265
19.323517	0.503	-2.058218
19.331800	0.497	-2.128216
19.340183	0.503	-2.134295
19.348467	0.497	-2.138850
19.356850	0.503	-2.081137
19.365133	0.497	-2.085645
19.373517	0.503	-2.122802
19.381800	0.497	-2.136301
19.390183	0.503	-2.103572
19.398467	0.497	-2.154099
19.406850	0.503	-2.161969
19.415133	0.497	-2.199389
19.423517	0.503	-2.177846
19.431800	0.497	-2.094822
19.440183	0.503	-2.191205
19.448467	0.497	-2.185837
19.456850	0.503	-2.177434
19.465133	0.497	-2.199806
19.473517	0.503	-2.155126
19.481800	0.497	-2.240205
19.490183	0.503	-2.133621
19.498467	0.497	-2.134385
19.506850	0.503	-2.183955
19.515133	0.497	-2.144351
19.523517	0.503	-2.200724
19.531800	0.497	-2.192323
19.540183	0.503	-2.138137
19.548467	0.497	-2.157232
19.556850	0.503	-2.151423
19.565133	0.497	-2.159690
19.573517	0.503	-2.129059
19.581800	0.497	-2.171498
19.590183	0.503	-2.123002
19.598467	0.497	-2.150640
19.606850	0.503	-2.106048
19.615133	0.497	-2.139844
19.623517	0.503	-2.107611
19.631800	0.497	-2.183260
19.640183	0.503	-2.111120
19.648467	0.497	-2.125449
19.656850	0.503	-2.121824
19.665133	0.497	-2.109417
19.673517	0.503	-2.075938
19.681800	0.497	-2.128778
19.690183	0.503	-2.080607
19.698467	0.497	-2.064884
19.706850	0.503	-2.021022
19.715133	0.497	-2.087739
19.723517	0.503	-2.122791
19.731800	0.497	-2.070295
19.740183	0.503	-2.043926
19.748467	0.497	-2.057760
19.756850	0.503	-2.024885
19.765133	0.497	-2.053007
19.773517	0.503	-1.993764
19.781800	0.497	-2.022975
19.790183	0.503	-1.982499
19.798467	0.497	-2.022543
19.806850	0.503	-1.996841
19.815133	0.497	-1.934260
19.823517	0.503	-1.967258
19.831800	0.497	-1.976713
19.840183	0.503	-1.898192
19.848467	0.497	-1.898077
19.856850	0.503	-1.912429
19.865133	0.497	-1.900565
19.873517	0.503	-1.916585
19.881800	0.497	-1.937750
19.890183	0.503	-1.872451
19.898467	0.497	-1.862319
19.906850	0.503	-1.878472
19.915133	0.497	-1.897683
19.923517	0.503	-1.877507
19.931800	0.497	-1.856369
19.940183	0.503	-1.816315
19.948467	0.497	-1.829515
19.956850	0.503	-1.842095
19.965133	0.497	-1.801421
19.973517	0.503	-1.841241
19.981800	0.497	-1.894157
19.990183	0.503	-1.782077
19.998467	0.497	-1.741608
20.006850	0.503	-1.717405
20.015133	0.497	-1.770512
20.023517	0.503	-1.718684
20.031800	0.497	-1.702610
20.040183	0.503	-1.701860
20.048467	0.497	-1.712263
20.056850	0.503	-1.733231
20.065133	0.497	-1.702911
20.073517	0.503	-1.652024
20.081800	0.497	-1.679644
20.090183	0.503	-1.690801
20.098467	0.497	-1.732603
20.106850	0.503	-1.630406
20.115133	0.497	-1.677082
20.123517	0.503	-1.602117
20.131800	0.497	-1.682137
20.140183	0.503	-1.587665
20.148467	0.497	-1.628065
20.156850	0.503	-1.594426
20.165133	0.497	-1.583137
20.173517	0.503	-1.609541
20.181800	0.497	-1.626884
20.190183	0.503	-1.499155
20.198467	0.497	-1.639763
20.206850	0.503	-1.526231
20.215133	0.497	-1.568343
20.223517	0.503	-1.507491
20.231800	0.497	-1.544929
20.240183	0.503	-1.484007
20.248467	0.497	-1.517453
20.256850	0.503	-1.483255
20.265133	0.497	-1.513272
20.273517	0.503	-1.455940
20.281800	0.497	-1.442310
20.290183	0.503	-1.449786
20.298467	0.497	-1.478952
20.306850	0.503	-1.393107
20.315133	0.497	-1.413331
20.323517	0.503	-1.374368
20.331800	0.497	-1.391943
20.340183	0.503	-1.441799
20.348467	0.497	-1.358854
20.356850	0.503	-1.355966
20.365133	0.497	-1.376591
20.373517	0.503	-1.360670
20.381800	0.497	-1.350085
20.390183	0.503	-1.382645
20.398467	0.497	-1.338558
20.406850	0.503	-1.357389
20.415133	0.497	-1.399554
20.423517	0.503	-1.361199
20.431800	0.497	-1.381001
20.440183	0.503	-1.331902
20.448467	0.497	-1.359360
20.456850	0.503	-1.347650
20.465133	0.497	-1.328873
20.473517	0.503	-1.386080
20.481800	0.497	-1.418884
20.490183	0.503	-1.314179
20.498467	0.497	-1.416436
20.506850	0.503	-1.384578
20.515133	0.497	-1.352710
20.523517	0.503	-1.372100
20.531800	0.497	-1.409954
20.540183	0.503	-1.336777
20.548467	0.497	-1.398900
20.556850	0.503	-1.367384
20.565133	0.497	-1.395627
20.573517	0.503	-1.402644
20.581800	0.497	-1.419409
20.590183	0.503	-1.438470
20.598467	0.497	-1.472315
20.606850	0.503	-1.384237
20.615133	0.497	-1.486894
20.623517	0.503	-1.411455
20.631800	0.497	-1.450668
20.640183	0.503	-1.412310
20.648467	0.497	-1.490071
20.656850	0.503	-1.481839
20.665133	0.497	-1.446620
20.673517	0.503	-1.459783
20.681800	0.497	-1.497688
20.690183	0.503	-1.463376
20.698467	0.497	-1.553142
20.706850	0.503	-1.514527
20.715133	0.497	-1.521752
20.723517	0.503	-1.571851
20.731800	0.497	-1.571335
20.740183	0.503	-1.622568
20.748467	0.497	-1.610024
20.756850	0.503	-1.551601
20.765133	0.497	-1.626355
20.773517	0.503	-1.593311
20.781800	0.497	-1.617409
20.790183	0.503	-1.570269
20.798467	0.497	-1.684800
20.806850	0.503	-1.618020
20.815133	0.497	-1.655593
20.823517	0.503	-1.658503
20.831800	0.497	-1.635937
20.840183	0.503	-1.660187
20.848467	0.497	-1.704190
20.856850	0.503	-1.680543
20.865133	0.497	-1.690414
20.873517	0.503	-1.721649
20.881800	0.497	-1.668823
20.890183	0.503	-1.654744
20.898467	0.497	-1.724472
20.906850	0.503	-1.705964
20.915133	0.497	-1.707839
20.923517	0.503	-1.660091
20.931800	0.497	-1.784677
20.940183	0.503	-1.709834
20.948467	0.497	-1.755219
20.956850	0.503	-1.717260
20.965133	0.497	-1.687583
20.973517	0.503	-1.727763
20.981800	0.497	-1.700220
20.990183	0.503	-1.723828
20.998467	0.497	-1.765929
21.006850	0.503	-1.785864
21.015133	0.497	-1.751517
21.023517	0.503	-1.764946
21.031800	0.497	-1.757204
21.040183	0.503	-1.717400
21.048467	0.497	-1.782577
21.056850	0.503	-1.749252
21.065133	0.497	-1.808192
21.073517	0.503	-1.750031
21.081800	0.497	-1.727652
21.090183	0.503	-1.699860
21.098467	0.497	-1.734370
21.106850	0.503	-1.743547
21.115133	0.497	-1.795630
21.123517	0.503	-1.749569
21.131800	0.497	-1.857646
21.140183	0.503	-1.788653
21.148467	0.497	-1.823781
21.156850	0.503	-1.746504
21.165133	0.497	-1.737886
21.173517	0.503	-1.793172
21.181800	0.497	-1.788896
21.190183	0.503	-1.743324
21.198467	0.497	-1.793428
21.206850	0.503	-1.811340
21.215133	0.497	-1.758437
21.223517	0.503	-1.746319
21.231800	0.497	-1.717268
21.240183	0.503	-1.788465
21.248467	0.497	-1.799091
21.256850	0.503	-1.776593
21.265200	0.501	-1.759516
21.273517	0.499	-1.756396
21.281867	0.501	-1.789798
21.290183	0.499	-1.747310
21.298533	0.501	-1.810224
21.306850	0.499	-1.782997
21.315200	0.501	-1.800971
21.323517	0.499	-1.764283
21.331867	0.501	-1.794198
21.340150	0.497	-1.794962
21.348517	0.502	-1.485180
21.356867	0.501	-1.839473
21.365150	0.497	-1.771633
21.373517	0.502	-1.480218
21.381867	0.501	-1.404589
21.390150	0.497	-1.819990
21.398533	0.503	-1.535601
21.406817	0.497	-1.819990
21.415200	0.503	-1.845495
21.423483	0.497	-1.827777
21.431867	0.503	-1.804460
21.440150	0.497	-1.832588
21.448533	0.503	-1.812767
21.456817	0.497	-1.861920
21.465200	0.503	-1.805498
21.473483	0.497	-1.822356
21.481867	0.503	-1.847763
21.490150	0.497	-1.815625
21.498533	0.503	-1.837124
21.506817	0.497	-1.889642
21.515200	0.503	-1.800378
21.523483	0.497	-1.851419
21.531867	0.503	-1.828012
21.540150	0.497	-1.868671
21.548533	0.503	-1.838815
21.556817	0.497	-1.842295
21.565200	0.503	-1.899915
21.573483	0.497	-1.873143
21.581867	0.503	-1.859430
21.590150	0.497	-1.855328
21.598533	0.503	-1.788819
21.606817	0.497	-1.859046
21.615200	0.503	-1.875789
21.623483	0.497	-1.839315
21.631867	0.503	-1.875111
21.640150	0.497	-1.855670
21.648533	0.503	-1.840304
21.656817	0.497	-1.858719
21.665200	0.503	-1.840553
21.673483	0.497	-1.833889
21.681867	0.503	-1.879104
21.690150	0.497	-1.802279
21.698533	0.503	-1.787206
21.706817	0.497	-1.834548
21.715200	0.503	-1.823105
21.723483	0.497	-1.909725
21.731867	0.503	-1.821546
21.740150	0.497	-1.853894
21.748533	0.503	-1.815690
21.756817	0.497	-1.907530
21.765200	0.503	-1.835917
21.773483	0.497	-1.813134
21.781867	0.503	-1.874393
21.790150	0.497	-1.876408
21.798533	0.503	-1.843131
21.806817	0.497	-1.817516
21.815200	0.503	-1.808385
21.823483	0.497	-1.897035
21.831867	0.503	-1.821239
21.840150	0.497	-1.850043
21.848533	0.503	-1.819810
21.856817	0.497	-1.860106
21.865200	0.503	-1.776408
21.873483	0.497	-1.805371
21.881867	0.503	-1.805740
21.890150	0.497	-1.878384
21.898533	0.503	-1.855821
21.906817	0.497	-1.776700
21.915200	0.503	-1.813264
21.923483	0.497	-1.874393
21.931867	0.503	-1.756362
21.940150	0.497	-1.821112
21.948533	0.503	-1.800256
21.956817	0.497	-1.814041
21.965200	0.503	-1.754289
21.973483	0.497	-1.823162
21.981867	0.503	-1.769243
21.990150	0.497	-1.840168
21.998533	0.503	-1.821315
22.006817	0.497	-1.790261
22.015200	0.503	-1.755844
22.023483	0.497	-1.814827
22.031867	0.503	-1.760512
22.040150	0.497	-1.746718
22.048533	0.503	-1.744161
22.056817	0.497	-1.831146
22.065200	0.503	-1.837596
22.073483	0.497	-1.765857
22.081867	0.503	-1.788139
22.090150	0.497	-1.820004
22.098533	0.503	-1.758947
22.106817	0.497	-1.798392
22.115200	0.503	-1.745811
22.123483	0.497	-1.783635
22.131867	0.503	-1.749363
22.140150	0.497	-1.839460
22.148533	0.503	-1.747060
22.156817	0.497	-1.765182
22.165200	0.503	-1.806715
22.173483	0.497	-1.808369
22.181867	0.503	-1.758514
22.190150	0.497	-1.767582
22.198533	0.503	-1.779952
22.206817	0.497	-1.813554
22.215200	0.503	-1.793590
22.223483	0.497	-1.803722
22.231867	0.503	-1.729414
22.240150	0.497	-1.756078
22.248533	0.503	-1.800240
22.256817	0.497	-1.847106
22.265200	0.503	-1.792650
22.273483	0.497	-1.861516
22.281867	0.503	-1.764369
22.290150	0.497	-1.796526
22.298533	0.503	-1.780832
22.306817	0.497	-1.819615
22.315200	0.503	-1.775493
22.323483	0.497	-1.848515
22.331867	0.503	-1.753774
22.340150	0.497	-1.870547
22.348533	0.503	-1.805918
22.356817	0.497	-1.798001
22.365200	0.503	-1.787076
22.373483	0.497	-1.811899
22.381867	0.503	-1.789776
22.390150	0.497	-1.783229
22.398533	0.503	-1.813698
22.406817	0.497	-1.880828
22.415200	0.503	-1.831103
22.423483	0.497	-1.829906
22.431867	0.503	-1.829633
22.440150	0.497	-1.889792
22.448533	0.503	-1.831454
22.456817	0.497	-1.927133
22.465200	0.503	-1.901074
22.473483	0.497	-1.914927
22.481867	0.503	-1.950121
22.490150	0.497	-1.904106
22.498533	0.503	-1.898256
22.506817	0.497	-1.970604
22.515200	0.503	-1.923025
22.523483	0.497	-1.938338
22.531867	0.503	-1.955066
22.540150	0.497	-1.933243
22.548533	0.503	-1.948791
22.556817	0.497	-1.963829
22.565200	0.503	-2.001403
22.573483	0.497	-1.977948
22.581867	0.503	-1.939798
22.590150	0.497	-1.986332
22.598533	0.503	-2.045528
22.606817	0.497	-2.057736
22.615200	0.503	-2.022920
22.623483	0.497	-1.984665
22.631867	0.503	-1.993878
22.640150	0.497	-2.084990
22.648533	0.503	-1.998892
22.656817	0.497	-2.008652
22.665200	0.503	-2.031702
22.673483	0.497	-1.995508
22.681867	0.503	-2.012717
22.690150	0.497	-2.085737
22.698533	0.503	-2.034046
22.706817	0.497	-2.115079
22.715200	0.503	-2.002075
22.723483	0.497	-2.105918
22.731867	0.503	-1.981094
22.740150	0.497	-2.086622
22.748533	0.503	-2.044573
22.756817	0.497	-2.113598
22.765200	0.503	-2.072135
22.773483	0.497	-2.095991
22.781867	0.503	-1.991144
22.790150	0.497	-2.095238
22.798533	0.503	-2.084115
22.806817	0.497	-2.079703
22.815200	0.503	-2.114388
22.823483	0.497	-2.072365
22.831867	0.503	-2.035754
22.840150	0.497	-2.086392
22.848533	0.503	-2.009286
22.856817	0.497	-2.081405
22.865200	0.503	-2.093744
22.873483	0.497	-2.123453
22.881867	0.503	-2.074475
22.890150	0.497	-2.100139
22.898533	0.503	-2.055258
22.906817	0.497	-2.049971
22.915200	0.503	-2.028954
22.923483	0.497	-2.059472
22.931867	0.503	-2.012850
22.940150	0.497	-2.050664
22.948533	0.503	-2.066292
22.956817	0.497	-2.044060
22.965200	0.503	-2.059822
22.973483	0.497	-2.091453
22.981867	0.503	-2.071537
22.990150	0.497	-2.056673
22.998533	0.503	-2.066475
23.006817	0.497	-2.050402
23.015200	0.503	-2.035162
23.023483	0.497	-2.084560
23.031867	0.503	-2.077596
23.040150	0.497	-2.056865
23.048533	0.503	-2.031279
23.056817	0.497	-2.026579
23.065200	0.503	-2.005579
23.073483	0.497	-2.042135
23.081867	0.503	-2.057724
23.090150	0.497	-2.060309
23.098533	0.503	-2.016879
23.106817	0.497	-2.069274
23.115200	0.503	-1.973937
23.123483	0.497	-2.049355
23.131867	0.503	-2.072371
23.140150	0.497	-2.046365
23.148533	0.503	-1.946188
23.156817	0.497	-2.011433
23.165200	0.503	-1.951552
23.173483	0.497	-1.997269
23.181867	0.503	-1.965323
23.190150	0.497	-2.049382
23.198533	0.503	-1.921495
23.206817	0.497	-1.936559
23.215200	0.503	-1.932728
23.223483	0.497	-1.963701
23.231867	0.503	-1.898415
23.240150	0.497	-1.969029
23.248533	0.503	-1.910970
23.256817	0.497	-1.973653
23.265200	0.503	-1.869930
23.273483	0.497	-1.953486
23.281867	0.503	-1.850570
23.290150	0.497	-1.884731
23.298533	0.503	-1.865186
23.306817	0.497	-1.862556
23.315200	0.503	-1.800185
23.323483	0.497	-1.831901
23.331867	0.503	-1.733348
23.340150	0.497	-1.790533
23.348533	0.503	-1.773123
23.356817	0.497	-1.742039
23.365200	0.503	-1.716018
23.373483	0.497	-1.705123
23.381867	0.503	-1.675579
23.390150	0.497	-1.697730
23.398533	0.503	-1.592791
23.406817	0.497	-1.631156
23.415200	0.503	-1.559843
23.423483	0.497	-1.462820
23.431867	0.503	-1.476141
23.440150	0.497	-1.441750
23.448533	0.503	-1.403188
23.456817	0.497	-1.402186
23.465200	0.503	-1.296342
23.473483	0.497	-1.231588
23.481867	0.503	-1.098750
23.490150	0.497	-1.092945
23.498533	0.503	-0.974798
23.506817	0.497	-0.987957
23.515200	0.503	-0.845266
23.523483	0.497	-0.857689
23.531867	0.503	-0.704537
23.540150	0.497	-0.631814
23.548533	0.503	-0.517439
23.556817	0.497	-0.447906
23.565200	0.503	-0.339798
23.573483	0.497	-0.249963
23.581867	0.503	-0.097401
23.590150	0.497	-0.115791
23.598533	0.503	0.066448
23.606817	0.497	0.100605
23.615200	0.503	0.220513
23.623483	0.497	0.289985
23.631867	0.503	0.406450
23.640150	0.497	0.474348
23.648533	0.503	0.670027
23.656817	0.497	0.571969
23.665200	0.503	0.708472
23.673483	0.497	0.699709
23.681867	0.503	0.768236
23.690150	0.497	0.846843
23.698533	0.503	0.868163
23.706817	0.497	0.999374
23.715200	0.503	0.966705
23.723483	0.497	0.934215
23.731867	0.503	1.041741
23.740150	0.497	1.005351
23.748533	0.503	0.996155
23.756817	0.497	0.964256
23.765200	0.503	0.926291
23.773483	0.497	0.904063
23.781867	0.503	0.888845
23.790150	0.497	0.857011
23.798533	0.503	0.850464
23.806817	0.497	0.748019
23.815200	0.503	0.699432
23.823483	0.497	0.570864
23.831867	0.503	0.534034
23.840150	0.497	0.414141
23.848533	0.503	0.350962
23.856817	0.497	0.215853
23.865200	0.503	0.213818
23.873483	0.497	0.045469
23.881867	0.503	0.024016
23.890150	0.497	-0.082602
23.898533	0.503	-0.139638
23.906817	0.497	-0.251363
23.915200	0.503	-0.327204
23.923483	0.497	-0.447987
23.931867	0.503	-0.511461
23.940150	0.497	-0.633651
23.948533	0.503	-0.680840
23.956817	0.497	-0.818962
23.965200	0.503	-0.773369
23.973483	0.497	-0.898369
23.981867	0.503	-1.003737
23.990150	0.497	-1.091793
23.998533	0.503	-1.168550
24.006817	0.497	-1.237375
24.015200	0.503	-1.247546
24.023483	0.497	-1.380534
24.031867	0.503	-1.336651
24.040150	0.497	-1.403645
24.048533	0.503	-1.420219
24.056817	0.497	-1.509650
24.065200	0.503	-1.553533
24.073483	0.497	-1.631787
24.081867	0.503	-1.623423
24.090217	0.501	-1.635889
24.098533	0.499	-1.671161
24.106883	0.501	-1.705609
24.115200	0.499	-1.733244
24.123550	0.501	-1.771364
24.131833	0.497	-1.720977
24.140200	0.502	-1.394172
24.148550	0.501	-1.835330
24.156833	0.497	-1.780914
24.165200	0.502	-1.526884
24.173550	0.501	-1.366926
24.181833	0.497	-1.873163
24.190217	0.503	-1.577390
24.198500	0.497	-1.937719
24.206883	0.503	-1.926336
24.215167	0.497	-1.897163
24.223550	0.503	-1.842347
24.231833	0.497	-1.875935
24.240217	0.503	-1.881003
24.248500	0.497	-1.862668
24.256883	0.503	-1.849536
24.265167	0.497	-1.931934
24.273550	0.503	-1.899102
24.281833	0.497	-1.964367
24.290217	0.503	-1.914445
24.298500	0.497	-1.919348
24.306883	0.503	-1.946252
24.315167	0.497	-1.893643
24.323550	0.503	-1.900055
24.331833	0.497	-1.918815
24.340217	0.503	-1.849125
24.348500	0.497	-1.905132
24.356883	0.503	-1.856946
24.365167	0.497	-1.956919
24.373550	0.503	-1.879309
24.381833	0.497	-1.924500
24.390217	0.503	-1.864044
24.398500	0.497	-1.895111
24.406883	0.503	-1.923001
24.415167	0.497	-1.928075
24.423550	0.503	-1.930353
24.431833	0.497	-1.953288
24.440217	0.503	-1.881393
24.448500	0.497	-1.881480
24.456883	0.503	-1.870973
24.465167	0.497	-1.959325
24.473550	0.503	-1.900167
24.481833	0.497	-1.923201
24.490217	0.503	-1.841334
24.498500	0.497	-1.880132
24.506883	0.503	-1.887483
24.515167	0.497	-1.879481
24.523550	0.503	-1.910287
24.531833	0.497	-1.894849
24.540217	0.503	-1.788534
24.548500	0.497	-1.853781
24.556883	0.503	-1.855697
24.565167	0.497	-1.903381
24.573550	0.503	-1.826061
24.581833	0.497	-1.927116
24.590217	0.503	-1.841296
24.598500	0.497	-1.923525
24.606883	0.503	-1.857817
24.615167	0.497	-1.920052
24.623550	0.503	-1.880383
24.631833	0.497	-1.885754
24.640217	0.503	-1.875183
24.648500	0.497	-1.858487
24.656883	0.503	-1.816537
24.665167	0.497	-1.835946
24.673550	0.503	-1.828247
24.681833	0.497	-1.826054
24.690217	0.503	-1.813275
24.698500	0.497	-1.850258
24.706883	0.503	-1.814090
24.715167	0.497	-1.872847
24.723550	0.503	-1.810540
24.731833	0.497	-1.887304
24.740217	0.503	-1.867071
24.748500	0.497	-1.812869
24.756883	0.503	-1.810913
24.765167	0.497	-1.829579
24.773550	0.503	-1.834172
24.781833	0.497	-1.807674
24.790217	0.503	-1.841666
24.798500	0.497	-1.919309
24.806883	0.503	-1.867966
24.815167	0.497	-1.821124
24.823550	0.503	-1.817362
24.831833	0.497	-1.825631
24.840217	0.503	-1.788548
24.848500	0.497	-1.768930
24.856883	0.503	-1.770268
24.865167	0.497	-1.787157
24.873550	0.503	-1.843160
24.881833	0.497	-1.851361
24.890217	0.503	-1.745860
24.898500	0.497	-1.809262
24.906883	0.503	-1.757136
24.915167	0.497	-1.842367
24.923550	0.503	-1.795413
24.931833	0.497	-1.874525
24.940217	0.503	-1.784073
24.948500	0.497	-1.803970
24.956883	0.503	-1.792205
24.965167	0.497	-1.870272
24.973550	0.503	-1.781904
24.981833	0.497	-1.789642
24.990217	0.503	-1.774898
24.998500	0.497	-1.811984
25.006883	0.503	-1.742543
