# Supplementary material for: Methanol-dependent Escherichia coli strains with a complete ribulose monophosphate cycle
Source: Nat Commun. 2020 Oct 26;11:5403. doi: 10.1038/s41467-020-19235-5 (PMC7588473; doi:10.1038/s41467-020-19235-5)
Supplement: Supplementary file 11 — Source data [file 41467_2020_19235_MOESM11_ESM.zip › Source_Data/SupplementaryFigure5/fbp_anc_R4.txt]

File Path	chrom://marshall/Chromeleon7/HPLC_Ultimate_3000/Users/kellerp/20200525_fbp_tpiA_anc_evol_SN_stat.seq/779.smp/UV_VIS_3.channel
Channel	UV_VIS_3

Injection Information:
Data Vault	Chromeleon7
Injection	20200703_fbp_anc_stationary_R4
Injection Number	9
Position	RC1
Comment	
Processing Method	Quantitative
Instrument Method	20200525_Rezex_ROA_OrganicAcid_600uL_2500uM_H2SO4_50A_50D
Type	Unknown
Status	Finished
Injection Date	7/3/2020
Injection Time	3:50:02 PM
Injection Volume (µl)	10.000
Dilution Factor	1.0000
Weight	1.0000

Raw Data Information:
Time Min. (min)	0.006733
Time Max. (min)	25.006833
Data Points	3001
Detector	UV
Generating Data System	Chromeleon 7.2.5.9507
Exporting Data System	Chromeleon 7.2.8.0
Operator	Instrument Controller
Signal Quantity	Absorbance
Signal Unit	mAU
Signal Min.	-1.553586
Signal Max.	999.578398
Channel	UV_VIS_3
Driver Name	VWD3000.dll
Channel Type	Evaluation
Min. Step (s)	0.497
Max. Step (s)	0.503
Average Step (s)	0.500002

Signal Parameter Information:
Signal Info	WVL:190 nm

Raw Data:
Time (min)	Step (s)	Value (mAU)
0.006733	n.a.	-0.562989
0.015017	0.497	-1.005790
0.023400	0.503	-0.953049
0.031683	0.497	-1.026482
0.040067	0.503	-0.989339
0.048350	0.497	-1.085992
0.056733	0.503	-1.011994
0.065017	0.497	-1.161101
0.073400	0.503	-1.070420
0.081683	0.497	-1.113446
0.090067	0.503	-1.044049
0.098350	0.497	-1.137237
0.106733	0.503	-1.011859
0.115017	0.497	-1.187761
0.123400	0.503	-0.984126
0.131683	0.497	-1.102302
0.140067	0.503	-1.049833
0.148350	0.497	-1.137420
0.156733	0.503	-1.044346
0.165017	0.497	-1.145568
0.173400	0.503	-1.131859
0.181683	0.497	-1.154457
0.190067	0.503	-1.165378
0.198350	0.497	-1.165964
0.206733	0.503	-1.188262
0.215017	0.497	-1.084060
0.223400	0.503	-1.154820
0.231683	0.497	-1.190170
0.240067	0.503	-1.153795
0.248350	0.497	-1.099358
0.256733	0.503	-1.111659
0.265017	0.497	-1.139040
0.273400	0.503	-1.114821
0.281683	0.497	-1.141179
0.290067	0.503	-1.114715
0.298350	0.497	-1.157735
0.306733	0.503	-1.169221
0.315017	0.497	-1.119972
0.323400	0.503	-1.105820
0.331683	0.497	-1.161614
0.340067	0.503	-1.082165
0.348350	0.497	-1.158742
0.356733	0.503	-1.121628
0.365017	0.497	-1.110225
0.373400	0.503	-1.132399
0.381683	0.497	-1.158211
0.390067	0.503	-1.086230
0.398350	0.497	-1.117341
0.406733	0.503	-1.045603
0.415017	0.497	-1.076984
0.423400	0.503	-1.035778
0.431683	0.497	-1.059851
0.440067	0.503	-1.058229
0.448350	0.497	-1.005011
0.456733	0.503	-1.063030
0.465017	0.497	-1.075241
0.473400	0.503	-1.067120
0.481683	0.497	-1.048442
0.490067	0.503	-1.033129
0.498417	0.501	-1.053498
0.506733	0.499	-1.016813
0.515083	0.501	-1.030294
0.523400	0.499	-1.032576
0.531750	0.501	-1.043280
0.540067	0.499	-0.993714
0.548417	0.501	-1.033835
0.556733	0.499	-0.991205
0.565083	0.501	-0.969733
0.573400	0.499	-0.962428
0.581750	0.501	-0.983126
0.590067	0.499	-0.987580
0.598417	0.501	-1.008731
0.606733	0.499	-1.025697
0.615083	0.501	-1.009819
0.623400	0.499	-1.002864
0.631750	0.501	-1.011503
0.640067	0.499	-0.940951
0.648417	0.501	-1.046748
0.656733	0.499	-0.971304
0.665083	0.501	-0.979407
0.673400	0.499	-0.973189
0.681750	0.501	-0.993833
0.690067	0.499	-0.942350
0.698417	0.501	-0.957675
0.706733	0.499	-0.993251
0.715083	0.501	-1.011207
0.723400	0.499	-0.957782
0.731750	0.501	-0.925158
0.740067	0.499	-0.975746
0.748417	0.501	-0.989744
0.756733	0.499	-0.954809
0.765083	0.501	-0.954243
0.773400	0.499	-0.982861
0.781750	0.501	-1.002814
0.790067	0.499	-0.998741
0.798417	0.501	-0.988762
0.806733	0.499	-0.981901
0.815083	0.501	-0.994363
0.823400	0.499	-1.042167
0.831750	0.501	-0.981941
0.840067	0.499	-1.066594
0.848417	0.501	-1.032349
0.856733	0.499	-1.001878
0.865083	0.501	-1.019893
0.873400	0.499	-1.049256
0.881750	0.501	-1.021528
0.890067	0.499	-0.995596
0.898417	0.501	-1.038579
0.906700	0.497	-1.021214
0.915067	0.502	-0.755723
0.923417	0.501	-1.008571
0.931700	0.497	-1.099001
0.940067	0.502	-0.751982
0.948417	0.501	-0.628317
0.956700	0.497	-1.043719
0.965083	0.503	-1.056647
0.973367	0.497	-1.110972
0.981750	0.503	-1.089476
0.990033	0.497	-1.049842
0.998417	0.503	-1.062869
1.006700	0.497	-1.034732
1.015083	0.503	-1.056201
1.023367	0.497	-1.094568
1.031750	0.503	-1.016771
1.040033	0.497	-1.090938
1.048417	0.503	-1.045752
1.056700	0.497	-1.126930
1.065083	0.503	-1.030174
1.073367	0.497	-1.070725
1.081750	0.503	-1.105093
1.090033	0.497	-1.114631
1.098417	0.503	-1.048513
1.106700	0.497	-1.032326
1.115083	0.503	-1.043883
1.123367	0.497	-1.013404
1.131750	0.503	-1.043308
1.140033	0.497	-1.079465
1.148417	0.503	-1.078744
1.156700	0.497	-1.132478
1.165083	0.503	-1.055351
1.173367	0.497	-1.034494
1.181750	0.503	-1.074992
1.190033	0.497	-1.146880
1.198417	0.503	-1.082835
1.206700	0.497	-1.076642
1.215083	0.503	-1.105188
1.223367	0.497	-1.120918
1.231750	0.503	-1.040195
1.240033	0.497	-1.081576
1.248417	0.503	-1.041559
1.256700	0.497	-1.112531
1.265083	0.503	-1.098116
1.273367	0.497	-1.075003
1.281750	0.503	-1.016089
1.290033	0.497	-1.119961
1.298417	0.503	-1.058793
1.306700	0.497	-1.090318
1.315083	0.503	-1.080943
1.323367	0.497	-1.099429
1.331750	0.503	-1.033506
1.340033	0.497	-1.132912
1.348417	0.503	-1.094483
1.356700	0.497	-1.118285
1.365083	0.503	-1.069118
1.373367	0.497	-1.107120
1.381750	0.503	-1.073033
1.390033	0.497	-1.088731
1.398417	0.503	-1.122224
1.406700	0.497	-1.139885
1.415083	0.503	-1.152945
1.423367	0.497	-1.105787
1.431750	0.503	-1.158030
1.440033	0.497	-1.072912
1.448417	0.503	-1.082368
1.456700	0.497	-1.161548
1.465083	0.503	-1.108026
1.473367	0.497	-1.145804
1.481750	0.503	-1.127955
1.490033	0.497	-1.140152
1.498417	0.503	-1.043167
1.506700	0.497	-1.191212
1.515083	0.503	-1.112839
1.523367	0.497	-1.119038
1.531750	0.503	-1.071527
1.540033	0.497	-1.090893
1.548417	0.503	-1.054000
1.556700	0.497	-1.160395
1.565083	0.503	-1.082988
1.573367	0.497	-1.115968
1.581750	0.503	-1.044126
1.590033	0.497	-1.091891
1.598417	0.503	-1.053857
1.606700	0.497	-1.085828
1.615083	0.503	-1.113801
1.623367	0.497	-1.110660
1.631750	0.503	-1.046438
1.640033	0.497	-1.127037
1.648417	0.503	-1.075765
1.656700	0.497	-1.074552
1.665083	0.503	-1.051117
1.673367	0.497	-1.067399
1.681750	0.503	-1.022328
1.690033	0.497	-1.099352
1.698417	0.503	-1.054084
1.706700	0.497	-1.137470
1.715083	0.503	-1.071915
1.723367	0.497	-1.070182
1.731750	0.503	-0.995361
1.740033	0.497	-1.036582
1.748417	0.503	-1.056430
1.756700	0.497	-1.013715
1.765083	0.503	-0.960466
1.773367	0.497	-1.050001
1.781750	0.503	-1.027661
1.790033	0.497	-0.987998
1.798417	0.503	-0.974058
1.806700	0.497	-1.000826
1.815083	0.503	-1.001328
1.823367	0.497	-0.993191
1.831750	0.503	-0.955409
1.840033	0.497	-0.942033
1.848417	0.503	-1.001668
1.856700	0.497	-0.976635
1.865083	0.503	-0.946918
1.873367	0.497	-0.991727
1.881750	0.503	-0.957757
1.890033	0.497	-0.983832
1.898417	0.503	-0.934540
1.906700	0.497	-1.007986
1.915083	0.503	-1.010057
1.923367	0.497	-0.927637
1.931750	0.503	-0.933184
1.940033	0.497	-0.966399
1.948417	0.503	-0.967278
1.956700	0.497	-0.986171
1.965083	0.503	-0.907816
1.973367	0.497	-0.947165
1.981750	0.503	-0.995789
1.990033	0.497	-0.943577
1.998417	0.503	-0.943696
2.006700	0.497	-0.977097
2.015083	0.503	-0.917832
2.023367	0.497	-0.969988
2.031750	0.503	-0.838908
2.040033	0.497	-0.918048
2.048417	0.503	-0.843809
2.056700	0.497	-0.874786
2.065083	0.503	-0.918803
2.073367	0.497	-0.899759
2.081750	0.503	-0.871825
2.090033	0.497	-0.856709
2.098417	0.503	-0.820640
2.106700	0.497	-0.875557
2.115083	0.503	-0.802755
2.123367	0.497	-0.877028
2.131750	0.503	-0.862792
2.140033	0.497	-0.885135
2.148417	0.503	-0.778195
2.156700	0.497	-0.785408
2.165083	0.503	-0.859828
2.173367	0.497	-0.858189
2.181750	0.503	-0.820595
2.190033	0.497	-0.858983
2.198417	0.503	-0.806333
2.206700	0.497	-0.858620
2.215083	0.503	-0.889031
2.223367	0.497	-0.896423
2.231750	0.503	-0.824157
2.240033	0.497	-0.828346
2.248417	0.503	-0.759869
2.256700	0.497	-0.811862
2.265083	0.503	-0.834190
2.273367	0.497	-0.811821
2.281750	0.503	-0.748981
2.290033	0.497	-0.792635
2.298417	0.503	-0.785496
2.306700	0.497	-0.855922
2.315083	0.503	-0.824877
2.323367	0.497	-0.820037
2.331750	0.503	-0.844732
2.340033	0.497	-0.899095
2.348417	0.503	-0.826280
2.356700	0.497	-0.844718
2.365083	0.503	-0.793473
2.373367	0.497	-0.820990
2.381750	0.503	-0.771801
2.390033	0.497	-0.859564
2.398417	0.503	-0.808301
2.406700	0.497	-0.869051
2.415083	0.503	-0.889348
2.423367	0.497	-0.861341
2.431750	0.503	-0.918218
2.440033	0.497	-0.887246
2.448417	0.503	-0.941720
2.456700	0.497	-0.922816
2.465083	0.503	-0.899235
2.473367	0.497	-0.878137
2.481750	0.503	-0.844011
2.490033	0.497	-0.878425
2.498417	0.503	-0.858574
2.506700	0.497	-0.926383
2.515083	0.503	-0.882750
2.523367	0.497	-0.908541
2.531750	0.503	-0.896583
2.540033	0.497	-0.859354
2.548417	0.503	-0.874500
2.556700	0.497	-0.906153
2.565083	0.503	-0.898817
2.573367	0.497	-0.869705
2.581750	0.503	-0.909955
2.590033	0.497	-0.901251
2.598417	0.503	-0.813651
2.606700	0.497	-0.904401
2.615083	0.503	-0.859364
2.623367	0.497	-0.986391
2.631750	0.503	-0.926190
2.640033	0.497	-0.928350
2.648417	0.503	-0.893192
2.656700	0.497	-0.884060
2.665083	0.503	-0.891845
2.673367	0.497	-0.902627
2.681750	0.503	-0.855139
2.690033	0.497	-0.940893
2.698417	0.503	-0.962158
2.706700	0.497	-0.882170
2.715083	0.503	-0.879720
2.723367	0.497	-0.898431
2.731750	0.503	-0.904971
2.740033	0.497	-0.936446
2.748417	0.503	-0.918725
2.756700	0.497	-0.885047
2.765083	0.503	-0.857002
2.773367	0.497	-0.893458
2.781750	0.503	-0.865688
2.790033	0.497	-0.918808
2.798417	0.503	-0.967872
2.806700	0.497	-0.872516
2.815083	0.503	-0.896196
2.823367	0.497	-0.950698
2.831750	0.503	-0.931668
2.840033	0.497	-0.943670
2.848417	0.503	-0.950173
2.856700	0.497	-0.927601
2.865083	0.503	-0.891483
2.873367	0.497	-0.921664
2.881750	0.503	-0.903636
2.890033	0.497	-0.892987
2.898417	0.503	-0.911370
2.906700	0.497	-0.930535
2.915083	0.503	-0.945780
2.923367	0.497	-0.966973
2.931750	0.503	-0.954963
2.940033	0.497	-0.888943
2.948417	0.503	-0.896696
2.956700	0.497	-0.922006
2.965083	0.503	-0.905953
2.973367	0.497	-0.965448
2.981750	0.503	-0.930164
2.990033	0.497	-1.005549
2.998417	0.503	-0.947710
3.006700	0.497	-0.993703
3.015083	0.503	-0.953735
3.023367	0.497	-1.006644
3.031750	0.503	-0.977103
3.040033	0.497	-0.976293
3.048417	0.503	-1.009093
3.056700	0.497	-0.907051
3.065083	0.503	-0.918008
3.073367	0.497	-0.937035
3.081750	0.503	-0.962654
3.090033	0.497	-0.942702
3.098417	0.503	-0.989618
3.106700	0.497	-0.984929
3.115083	0.503	-0.965801
3.123367	0.497	-1.006939
3.131750	0.503	-0.921134
3.140033	0.497	-0.976644
3.148417	0.503	-0.918083
3.156700	0.497	-0.953605
3.165083	0.503	-0.919600
3.173367	0.497	-0.962068
3.181750	0.503	-0.936448
3.190033	0.497	-0.956400
3.198417	0.503	-0.925719
3.206700	0.497	-0.993093
3.215083	0.503	-0.929052
3.223367	0.497	-0.968306
3.231750	0.503	-0.953051
3.240033	0.497	-0.967379
3.248417	0.503	-0.934480
3.256700	0.497	-0.890154
3.265083	0.503	-0.901168
3.273367	0.497	-0.940753
3.281750	0.503	-0.931454
3.290033	0.497	-0.970683
3.298417	0.503	-0.890930
3.306700	0.497	-0.952919
3.315083	0.503	-0.886219
3.323367	0.497	-0.948519
3.331750	0.503	-0.888215
3.340100	0.501	-0.946596
3.348417	0.499	-0.933948
3.356767	0.501	-0.981256
3.365083	0.499	-0.943099
3.373433	0.501	-0.993951
3.381750	0.499	-0.949876
3.390100	0.501	-0.996025
3.398417	0.499	-0.978748
3.406767	0.501	-0.845713
3.415083	0.499	-0.957563
3.423433	0.501	-1.008849
3.431750	0.499	-0.960712
3.440100	0.501	-0.955302
3.448417	0.499	-0.946541
3.456767	0.501	-1.016755
3.465083	0.499	-0.925947
3.473433	0.501	-1.026579
3.481750	0.499	-1.023304
3.490100	0.501	-0.990305
3.498417	0.499	-1.042818
3.506767	0.501	-1.011565
3.515083	0.499	-0.996156
3.523433	0.501	-1.012079
3.531750	0.499	-0.933956
3.540100	0.501	-1.001828
3.548417	0.499	-0.997629
3.556767	0.501	-0.970456
3.565083	0.499	-0.913864
3.573433	0.501	-0.991010
3.581750	0.499	-0.927005
3.590100	0.501	-0.987335
3.598417	0.499	-0.982816
3.606767	0.501	-0.984977
3.615083	0.499	-1.009770
3.623433	0.501	-1.002213
3.631750	0.499	-0.991524
3.640100	0.501	-0.993317
3.648417	0.499	-1.028467
3.656767	0.501	-0.973796
3.665083	0.499	-1.011112
3.673433	0.501	-0.991619
3.681750	0.499	-0.995184
3.690100	0.501	-0.978715
3.698417	0.499	-0.968100
3.706767	0.501	-1.033911
3.715083	0.499	-1.068821
3.723433	0.501	-0.970786
3.731717	0.497	-0.972017
3.740083	0.502	-0.646342
3.748433	0.501	-0.957760
3.756717	0.497	-1.037601
3.765083	0.502	-0.729965
3.773433	0.501	-0.667980
3.781717	0.497	-0.960292
3.790100	0.503	-0.958842
3.798383	0.497	-1.029310
3.806767	0.503	-0.909393
3.815050	0.497	-0.994613
3.823433	0.503	-0.918542
3.831717	0.497	-0.937140
3.840100	0.503	-0.943764
3.848383	0.497	-1.026881
3.856767	0.503	-0.907101
3.865050	0.497	-0.934651
3.873433	0.503	-0.997710
3.881717	0.497	-1.026639
3.890100	0.503	-0.940364
3.898383	0.497	-0.985493
3.906767	0.503	-0.893687
3.915050	0.497	-0.990127
3.923433	0.503	-0.904031
3.931717	0.497	-1.007019
3.940100	0.503	-0.974898
3.948383	0.497	-0.988625
3.956767	0.503	-0.912326
3.965050	0.497	-1.005418
3.973433	0.503	-0.902367
3.981717	0.497	-1.031769
3.990100	0.503	-0.990198
3.998383	0.497	-0.949689
4.006767	0.503	-0.917529
4.015050	0.497	-0.926918
4.023433	0.503	-0.906191
4.031717	0.497	-0.996811
4.040100	0.503	-0.920826
4.048383	0.497	-0.970171
4.056767	0.503	-0.917798
4.065050	0.497	-0.897689
4.073433	0.503	-0.897139
4.081717	0.497	-0.853614
4.090100	0.503	-0.939096
4.098383	0.497	-0.925476
4.106767	0.503	-0.908276
4.115050	0.497	-0.827205
4.123433	0.503	-0.913363
4.131717	0.497	-0.949467
4.140100	0.503	-0.834650
4.148383	0.497	-0.928191
4.156767	0.503	-0.897978
4.165050	0.497	-0.940652
4.173433	0.503	-0.869342
4.181717	0.497	-0.927164
4.190100	0.503	-0.897681
4.198383	0.497	-0.882785
4.206767	0.503	-0.859509
4.215050	0.497	-0.916751
4.223433	0.503	-0.908188
4.231717	0.497	-0.914130
4.240100	0.503	-0.868714
4.248383	0.497	-0.918816
4.256767	0.503	-0.910026
4.265050	0.497	-0.845960
4.273433	0.503	-0.800264
4.281717	0.497	-0.935516
4.290100	0.503	-0.947797
4.298383	0.497	-0.853360
4.306767	0.503	-0.829508
4.315050	0.497	-0.866181
4.323433	0.503	-0.931315
4.331717	0.497	-0.919115
4.340100	0.503	-0.925026
4.348383	0.497	-0.968791
4.356767	0.503	-0.982336
4.365050	0.497	-0.895924
4.373433	0.503	-1.027578
4.381717	0.497	-0.936609
4.390100	0.503	-0.948093
4.398383	0.497	-0.971385
4.406767	0.503	-0.940900
4.415050	0.497	-1.025185
4.423433	0.503	-0.963557
4.431717	0.497	-0.932717
4.440100	0.503	-0.985320
4.448383	0.497	-0.997369
4.456767	0.503	-0.978861
4.465050	0.497	-0.982899
4.473433	0.503	-1.003607
4.481717	0.497	-1.049934
4.490100	0.503	-0.962269
4.498383	0.497	-1.044289
4.506767	0.503	-0.999439
4.515050	0.497	-1.010565
4.523433	0.503	-1.021034
4.531717	0.497	-1.017450
4.540100	0.503	-1.048204
4.548383	0.497	-1.034700
4.556767	0.503	-1.029930
4.565050	0.497	-0.990631
4.573433	0.503	-1.032931
4.581717	0.497	-1.042540
4.590100	0.503	-0.990962
4.598383	0.497	-1.074245
4.606767	0.503	-1.049931
4.615050	0.497	-0.964687
4.623433	0.503	-0.986467
4.631717	0.497	-1.059580
4.640100	0.503	-0.993259
4.648383	0.497	-1.016222
4.656767	0.503	-1.045953
4.665050	0.497	-0.983075
4.673433	0.503	-0.935310
4.681717	0.497	-0.985594
4.690100	0.503	-0.912675
4.698383	0.497	-0.984963
4.706767	0.503	-1.010053
4.715050	0.497	-1.039777
4.723433	0.503	-0.992919
4.731717	0.497	-0.962617
4.740100	0.503	-1.031993
4.748383	0.497	-0.998848
4.756767	0.503	-0.894270
4.765050	0.497	-0.943187
4.773433	0.503	-0.952638
4.781717	0.497	-0.948849
4.790100	0.503	-0.944472
4.798383	0.497	-1.041601
4.806767	0.503	-0.970178
4.815050	0.497	-0.955782
4.823433	0.503	-0.928094
4.831717	0.497	-0.968975
4.840100	0.503	-0.924502
4.848383	0.497	-0.960535
4.856767	0.503	-0.949085
4.865050	0.497	-0.924195
4.873433	0.503	-0.941946
4.881717	0.497	-1.018758
4.890100	0.503	-0.924063
4.898383	0.497	-1.041213
4.906767	0.503	-0.965997
4.915050	0.497	-0.968052
4.923433	0.503	-0.926603
4.931717	0.497	-0.956526
4.940100	0.503	-0.928469
4.948383	0.497	-0.944359
4.956767	0.503	-0.926058
4.965050	0.497	-0.935956
4.973433	0.503	-0.894753
4.981717	0.497	-0.887389
4.990100	0.503	-0.847673
4.998383	0.497	-0.910526
5.006767	0.503	-0.846425
5.015050	0.497	-0.877617
5.023433	0.503	-0.766445
5.031717	0.497	-0.829627
5.040100	0.503	-0.787884
5.048383	0.497	-0.820029
5.056767	0.503	-0.682069
5.065050	0.497	-0.714835
5.073433	0.503	-0.761586
5.081717	0.497	-0.744756
5.090100	0.503	-0.708622
5.098383	0.497	-0.709836
5.106767	0.503	-0.655813
5.115050	0.497	-0.677139
5.123433	0.503	-0.600839
5.131717	0.497	-0.637980
5.140100	0.503	-0.529334
5.148383	0.497	-0.577821
5.156767	0.503	-0.566931
5.165050	0.497	-0.545942
5.173433	0.503	-0.478754
5.181717	0.497	-0.510073
5.190100	0.503	-0.465230
5.198383	0.497	-0.393820
5.206767	0.503	-0.399620
5.215050	0.497	-0.468091
5.223433	0.503	-0.391580
5.231717	0.497	-0.354326
5.240100	0.503	-0.286490
5.248383	0.497	-0.325962
5.256767	0.503	-0.285433
5.265050	0.497	-0.317681
5.273433	0.503	-0.266620
5.281717	0.497	-0.246534
5.290100	0.503	-0.233457
5.298383	0.497	-0.166963
5.306767	0.503	-0.181276
5.315050	0.497	-0.167445
5.323433	0.503	-0.127143
5.331717	0.497	-0.122142
5.340100	0.503	-0.036815
5.348383	0.497	-0.067533
5.356767	0.503	-0.022507
5.365050	0.497	-0.031733
5.373433	0.503	-0.029783
5.381717	0.497	-0.002928
5.390100	0.503	0.024553
5.398383	0.497	0.033640
5.406767	0.503	0.021889
5.415050	0.497	0.023164
5.423433	0.503	0.094013
5.431717	0.497	0.027691
5.440100	0.503	0.073437
5.448383	0.497	0.008090
5.456767	0.503	0.076615
5.465050	0.497	0.016544
5.473433	0.503	0.081158
5.481717	0.497	0.024941
5.490100	0.503	0.058558
5.498383	0.497	0.088209
5.506767	0.503	0.068848
5.515050	0.497	0.012223
5.523433	0.503	0.020729
5.531717	0.497	0.037594
5.540100	0.503	-0.036342
5.548383	0.497	-0.053354
5.556767	0.503	-0.030743
5.565050	0.497	0.011205
5.573433	0.503	0.004171
5.581717	0.497	-0.060121
5.590100	0.503	-0.066443
5.598383	0.497	-0.070911
5.606767	0.503	-0.104301
5.615050	0.497	-0.084138
5.623433	0.503	-0.116846
5.631717	0.497	-0.122014
5.640100	0.503	-0.130539
5.648383	0.497	-0.219804
5.656767	0.503	-0.133513
5.665050	0.497	-0.201264
5.673433	0.503	-0.217894
5.681717	0.497	-0.297297
5.690100	0.503	-0.262310
5.698383	0.497	-0.304624
5.706767	0.503	-0.345510
5.715050	0.497	-0.328219
5.723433	0.503	-0.360511
5.731717	0.497	-0.341114
5.740100	0.503	-0.354974
5.748383	0.497	-0.417674
5.756767	0.503	-0.440259
5.765050	0.497	-0.451323
5.773433	0.503	-0.422538
5.781717	0.497	-0.558320
5.790100	0.503	-0.467455
5.798383	0.497	-0.586513
5.806767	0.503	-0.523876
5.815050	0.497	-0.530687
5.823433	0.503	-0.590728
5.831717	0.497	-0.617282
5.840100	0.503	-0.622113
5.848383	0.497	-0.682550
5.856767	0.503	-0.586905
5.865050	0.497	-0.635962
5.873433	0.503	-0.678787
5.881717	0.497	-0.721481
5.890100	0.503	-0.726917
5.898383	0.497	-0.751717
5.906767	0.503	-0.630190
5.915050	0.497	-0.759292
5.923433	0.503	-0.765430
5.931717	0.497	-0.782279
5.940100	0.503	-0.766039
5.948383	0.497	-0.846362
5.956767	0.503	-0.823980
5.965050	0.497	-0.858477
5.973433	0.503	-0.745548
5.981717	0.497	-0.820993
5.990100	0.503	-0.853905
5.998383	0.497	-0.859425
6.006767	0.503	-0.822068
6.015050	0.497	-0.800376
6.023433	0.503	-0.843076
6.031717	0.497	-0.807066
6.040100	0.503	-0.810004
6.048383	0.497	-0.853602
6.056767	0.503	-0.848686
6.065050	0.497	-0.904534
6.073433	0.503	-0.831602
6.081717	0.497	-0.841882
6.090100	0.503	-0.835729
6.098383	0.497	-0.837937
6.106767	0.503	-0.802690
6.115050	0.497	-0.795417
6.123433	0.503	-0.753561
6.131783	0.501	-0.799924
6.140100	0.499	-0.838500
6.148450	0.501	-0.802723
6.156767	0.499	-0.756047
6.165117	0.501	-0.802310
6.173433	0.499	-0.768266
6.181783	0.501	-0.848186
6.190100	0.499	-0.827776
6.198450	0.501	-0.806472
6.206767	0.499	-0.712531
6.215117	0.501	-0.753517
6.223433	0.499	-0.818521
6.231783	0.501	-0.766892
6.240100	0.499	-0.779482
6.248450	0.501	-0.865027
6.256767	0.499	-0.799131
6.265117	0.501	-0.805499
6.273433	0.499	-0.799399
6.281783	0.501	-0.857037
6.290100	0.499	-0.828053
6.298450	0.501	-0.899514
6.306767	0.499	-0.848087
6.315117	0.501	-0.815436
6.323433	0.499	-0.808314
6.331783	0.501	-0.880549
6.340100	0.499	-0.828609
6.348450	0.501	-0.862552
6.356767	0.499	-0.853048
6.365117	0.501	-0.850800
6.373433	0.499	-0.846475
6.381783	0.501	-0.842171
6.390100	0.499	-0.860566
6.398450	0.501	-0.823980
6.406767	0.499	-0.857958
6.415117	0.501	-0.855120
6.423433	0.499	-0.844303
6.431783	0.501	-0.856649
6.440100	0.499	-0.850735
6.448450	0.501	-0.869175
6.456767	0.499	-0.821778
6.465117	0.501	-0.851608
6.473433	0.499	-0.765549
6.481783	0.501	-0.816971
6.490100	0.499	-0.760208
6.498450	0.501	-0.798180
6.506733	0.497	-0.790928
6.515100	0.502	-0.433591
6.523450	0.501	-0.825272
6.531733	0.497	-0.808360
6.540100	0.502	-0.546701
6.548450	0.501	-0.692150
6.556733	0.497	-0.642821
6.565100	0.502	-0.191332
6.573450	0.501	0.277648
6.581733	0.497	0.659550
6.590117	0.503	1.989577
6.598400	0.497	4.752314
6.606783	0.503	9.918879
6.615067	0.497	19.632531
6.623450	0.503	36.674978
6.631733	0.497	64.265276
6.640117	0.503	105.219224
6.648400	0.497	160.207671
6.656783	0.503	226.289371
6.665067	0.497	298.694097
6.673450	0.503	371.538876
6.681733	0.497	441.138752
6.690117	0.503	505.497443
6.698400	0.497	564.710009
6.706783	0.503	619.865579
6.715067	0.497	672.316674
6.723450	0.503	722.612819
6.731733	0.497	771.646408
6.740117	0.503	818.698663
6.748400	0.497	863.664472
6.756783	0.503	905.166891
6.765067	0.497	941.760921
6.773450	0.503	971.287531
6.781733	0.497	991.593231
6.790117	0.503	999.578398
6.798400	0.497	990.721198
6.806783	0.503	959.625874
6.815067	0.497	900.955978
6.823450	0.503	812.227825
6.831733	0.497	696.413536
6.840117	0.503	564.967157
6.848400	0.497	433.531973
6.856783	0.503	318.558186
6.865067	0.497	227.379153
6.873450	0.503	161.717576
6.881733	0.497	116.165289
6.890117	0.503	85.746066
6.898400	0.497	65.071507
6.906783	0.503	51.057470
6.915067	0.497	41.113922
6.923450	0.503	34.050610
6.931733	0.497	28.619763
6.940117	0.503	24.646569
6.948400	0.497	21.483643
6.956783	0.503	18.944064
6.965067	0.497	16.851658
6.973450	0.503	15.165769
6.981733	0.497	13.684008
6.990117	0.503	12.445318
6.998400	0.497	11.359344
7.006783	0.503	10.411892
7.015067	0.497	9.698985
7.023450	0.503	8.981006
7.031733	0.497	8.446967
7.040117	0.503	8.056469
7.048400	0.497	7.666941
7.056783	0.503	7.418656
7.065067	0.497	7.345653
7.073450	0.503	7.227992
7.081733	0.497	7.189965
7.090117	0.503	7.113039
7.098400	0.497	7.020022
7.106783	0.503	6.897113
7.115067	0.497	6.705228
7.123450	0.503	6.523190
7.131733	0.497	6.188752
7.140117	0.503	5.882672
7.148400	0.497	5.511664
7.156783	0.503	5.134485
7.165067	0.497	4.768623
7.173450	0.503	4.447110
7.181733	0.497	4.098255
7.190117	0.503	3.775691
7.198400	0.497	3.510660
7.206783	0.503	3.327212
7.215067	0.497	3.055905
7.223450	0.503	2.938866
7.231733	0.497	2.741237
7.240117	0.503	2.667980
7.248400	0.497	2.418008
7.256783	0.503	2.307781
7.265067	0.497	2.145825
7.273450	0.503	2.103951
7.281733	0.497	1.939552
7.290117	0.503	1.865835
7.298400	0.497	1.782588
7.306783	0.503	1.717460
7.315067	0.497	1.567423
7.323450	0.503	1.575399
7.331733	0.497	1.448748
7.340117	0.503	1.459501
7.348400	0.497	1.403464
7.356783	0.503	1.383077
7.365067	0.497	1.361354
7.373450	0.503	1.323691
7.381733	0.497	1.390886
7.390117	0.503	1.280775
7.398400	0.497	1.233800
7.406783	0.503	1.282480
7.415067	0.497	1.287555
7.423450	0.503	1.309083
7.431733	0.497	1.317768
7.440117	0.503	1.397160
7.448400	0.497	1.420193
7.456783	0.503	1.450103
7.465067	0.497	1.484352
7.473450	0.503	1.583448
7.481733	0.497	1.523715
7.490117	0.503	1.621875
7.498400	0.497	1.612131
7.506783	0.503	1.662045
7.515067	0.497	1.611491
7.523450	0.503	1.684723
7.531733	0.497	1.692935
7.540117	0.503	1.662711
7.548400	0.497	1.640416
7.556783	0.503	1.744125
7.565067	0.497	1.626071
7.573450	0.503	1.745730
7.581733	0.497	1.692957
7.590117	0.503	1.745597
7.598400	0.497	1.680349
7.606783	0.503	1.728510
7.615067	0.497	1.644290
7.623450	0.503	1.737869
7.631733	0.497	1.752811
7.640117	0.503	1.735047
7.648400	0.497	1.781884
7.656783	0.503	1.877622
7.665067	0.497	1.998624
7.673450	0.503	2.150492
7.681733	0.497	2.265635
7.690117	0.503	2.440268
7.698400	0.497	2.637044
7.706783	0.503	2.858255
7.715067	0.497	3.202769
7.723450	0.503	3.500441
7.731733	0.497	3.864862
7.740117	0.503	4.190170
7.748400	0.497	4.566695
7.756783	0.503	4.916185
7.765067	0.497	5.259719
7.773450	0.503	5.556755
7.781733	0.497	5.825249
7.790117	0.503	6.221475
7.798400	0.497	6.464418
7.806783	0.503	6.687535
7.815067	0.497	6.897763
7.823450	0.503	7.092525
7.831733	0.497	7.217869
7.840117	0.503	7.357403
7.848400	0.497	7.428723
7.856783	0.503	7.549661
7.865067	0.497	7.634708
7.873450	0.503	7.593499
7.881733	0.497	7.655495
7.890117	0.503	7.645430
7.898400	0.497	7.546959
7.906783	0.503	7.514635
7.915067	0.497	7.498133
7.923450	0.503	7.432889
7.931733	0.497	7.394394
7.940117	0.503	7.394004
7.948400	0.497	7.225183
7.956783	0.503	7.213702
7.965067	0.497	7.168921
7.973450	0.503	7.096078
7.981733	0.497	7.017059
7.990117	0.503	6.986185
7.998400	0.497	6.852045
8.006783	0.503	6.869193
8.015067	0.497	6.785408
8.023450	0.503	6.731987
8.031733	0.497	6.688225
8.040117	0.503	6.583503
8.048400	0.497	6.529852
8.056783	0.503	6.484323
8.065067	0.497	6.436168
8.073450	0.503	6.476809
8.081733	0.497	6.412740
8.090117	0.503	6.369123
8.098400	0.497	6.337729
8.106783	0.503	6.312054
8.115067	0.497	6.266947
8.123450	0.503	6.259585
8.131733	0.497	6.197786
8.140117	0.503	6.217183
8.148400	0.497	6.255215
8.156783	0.503	6.298958
8.165067	0.497	6.287293
8.173450	0.503	6.354719
8.181733	0.497	6.370839
8.190117	0.503	6.426144
8.198400	0.497	6.551941
8.206783	0.503	6.551853
8.215067	0.497	6.665226
8.223450	0.503	6.768294
8.231733	0.497	6.867753
8.240117	0.503	6.948818
8.248400	0.497	7.020946
8.256783	0.503	7.244839
8.265067	0.497	7.335624
8.273450	0.503	7.429572
8.281733	0.497	7.661256
8.290117	0.503	7.785731
8.298400	0.497	7.945027
8.306783	0.503	8.150451
8.315067	0.497	8.357540
8.323450	0.503	8.516159
8.331733	0.497	8.713171
8.340117	0.503	8.971400
8.348400	0.497	9.148523
8.356783	0.503	9.391383
8.365067	0.497	9.595414
8.373450	0.503	9.784612
8.381733	0.497	10.101657
8.390117	0.503	10.330608
8.398400	0.497	10.579706
8.406783	0.503	10.759799
8.415067	0.497	11.170062
8.423450	0.503	11.392848
8.431733	0.497	11.607074
8.440117	0.503	11.966063
8.448400	0.497	12.166327
8.456783	0.503	12.546038
8.465067	0.497	12.890305
8.473450	0.503	13.136424
8.481733	0.497	13.432218
8.490117	0.503	13.726128
8.498400	0.497	13.966007
8.506783	0.503	14.282785
8.515067	0.497	14.518650
8.523450	0.503	14.961826
8.531733	0.497	15.228242
8.540117	0.503	15.555288
8.548400	0.497	15.905724
8.556783	0.503	16.380798
8.565067	0.497	16.948476
8.573450	0.503	17.604839
8.581733	0.497	18.357231
8.590117	0.503	18.938037
8.598400	0.497	18.974770
8.606783	0.503	17.899436
8.615067	0.497	15.117832
8.623450	0.503	11.656725
8.631733	0.497	9.136845
8.640117	0.503	7.930472
8.648400	0.497	7.236065
8.656783	0.503	6.887430
8.665067	0.497	6.470586
8.673450	0.503	6.135598
8.681733	0.497	5.663235
8.690117	0.503	5.171856
8.698400	0.497	4.712938
8.706783	0.503	4.346948
8.715067	0.497	3.868972
8.723450	0.503	3.492052
8.731733	0.497	3.130271
8.740117	0.503	2.769591
8.748400	0.497	2.464564
8.756783	0.503	2.203031
8.765067	0.497	2.034259
8.773450	0.503	1.800104
8.781733	0.497	1.634628
8.790117	0.503	1.508940
8.798400	0.497	1.309479
8.806783	0.503	1.297387
8.815067	0.497	1.091053
8.823450	0.503	1.069988
8.831733	0.497	0.947057
8.840117	0.503	0.957551
8.848400	0.497	0.876923
8.856783	0.503	0.824718
8.865067	0.497	0.777294
8.873450	0.503	0.790746
8.881733	0.497	0.682857
8.890117	0.503	0.744130
8.898400	0.497	0.710460
8.906783	0.503	0.844479
8.915133	0.501	0.850251
8.923450	0.499	0.869569
8.931800	0.501	0.901219
8.940117	0.499	0.995529
8.948467	0.501	1.129518
8.956783	0.499	1.287455
8.965133	0.501	1.548096
8.973450	0.499	1.753649
8.981800	0.501	2.042944
8.990117	0.499	2.408413
8.998467	0.501	2.745031
9.006783	0.499	3.158007
9.015133	0.501	3.647147
9.023450	0.499	4.084959
9.031800	0.501	4.546342
9.040117	0.499	4.996440
9.048467	0.501	5.356853
9.056783	0.499	5.720552
9.065133	0.501	6.002614
9.073450	0.499	6.280759
9.081800	0.501	6.488993
9.090117	0.499	6.592696
9.098467	0.501	6.660142
9.106783	0.499	6.475523
9.115133	0.501	6.472176
9.123450	0.499	6.253331
9.131800	0.501	5.956177
9.140117	0.499	5.680748
9.148467	0.501	5.339998
9.156783	0.499	5.042331
9.165133	0.501	4.546644
9.173450	0.499	4.246760
9.181800	0.501	3.822949
9.190117	0.499	3.475922
9.198467	0.501	3.149112
9.206783	0.499	2.776192
9.215133	0.501	2.541317
9.223450	0.499	2.188426
9.231800	0.501	1.943767
9.240117	0.499	1.774426
9.248467	0.501	1.511021
9.256783	0.499	1.365451
9.265133	0.501	1.155082
9.273450	0.499	1.104855
9.281800	0.501	0.986767
9.290117	0.499	0.884029
9.298467	0.501	0.865745
9.306783	0.499	0.792936
9.315133	0.501	0.644904
9.323417	0.497	0.680161
9.331783	0.502	0.910068
9.340133	0.501	0.557256
9.348417	0.497	0.569126
9.356800	0.503	0.858777
9.365083	0.497	0.497708
9.373467	0.503	0.544563
9.381750	0.497	0.512736
9.390133	0.503	0.509577
9.398417	0.497	0.542730
9.406800	0.503	0.510597
9.415083	0.497	0.567319
9.423467	0.503	0.585877
9.431750	0.497	0.534745
9.440133	0.503	0.628497
9.448417	0.497	0.616753
9.456800	0.503	0.656134
9.465083	0.497	0.617739
9.473467	0.503	0.608470
9.481750	0.497	0.610116
9.490133	0.503	0.666132
9.498417	0.497	0.648945
9.506800	0.503	0.744018
9.515083	0.497	0.734123
9.523467	0.503	0.732328
9.531750	0.497	0.742349
9.540133	0.503	0.757283
9.548417	0.497	0.745289
9.556800	0.503	0.732556
9.565083	0.497	0.806632
9.573467	0.503	0.728078
9.581750	0.497	0.715395
9.590133	0.503	0.767000
9.598417	0.497	0.658586
9.606800	0.503	0.688339
9.615083	0.497	0.637205
9.623467	0.503	0.637953
9.631750	0.497	0.540143
9.640133	0.503	0.508370
9.648417	0.497	0.469761
9.656800	0.503	0.425050
9.665083	0.497	0.411255
9.673467	0.503	0.460960
9.681750	0.497	0.298222
9.690133	0.503	0.266221
9.698417	0.497	0.246495
9.706800	0.503	0.175571
9.715083	0.497	0.200109
9.723467	0.503	0.134779
9.731750	0.497	0.088986
9.740133	0.503	0.123034
9.748417	0.497	0.024339
9.756800	0.503	0.079344
9.765083	0.497	-0.004035
9.773467	0.503	-0.004541
9.781750	0.497	-0.052418
9.790133	0.503	-0.018757
9.798417	0.497	-0.034334
9.806800	0.503	-0.053288
9.815083	0.497	-0.126560
9.823467	0.503	-0.058232
9.831750	0.497	-0.099737
9.840133	0.503	-0.055477
9.848417	0.497	-0.091202
9.856800	0.503	-0.077756
9.865083	0.497	-0.075511
9.873467	0.503	-0.089719
9.881750	0.497	-0.129752
9.890133	0.503	-0.039669
9.898417	0.497	-0.126228
9.906800	0.503	-0.081062
9.915083	0.497	-0.127440
9.923467	0.503	-0.029198
9.931750	0.497	-0.065623
9.940133	0.503	-0.020592
9.948417	0.497	-0.108829
9.956800	0.503	-0.084512
9.965083	0.497	-0.040291
9.973467	0.503	-0.041028
9.981750	0.497	-0.043088
9.990133	0.503	-0.030611
9.998417	0.497	-0.001410
10.006800	0.503	0.034804
10.015083	0.497	-0.049033
10.023467	0.503	0.052021
10.031750	0.497	-0.017326
10.040133	0.503	-0.000967
10.048417	0.497	0.061558
10.056800	0.503	-0.006829
10.065083	0.497	0.040695
10.073467	0.503	0.067500
10.081750	0.497	0.022376
10.090133	0.503	0.106317
10.098417	0.497	0.058746
10.106800	0.503	0.034594
10.115083	0.497	0.031518
10.123467	0.503	0.054572
10.131750	0.497	0.030013
10.140133	0.503	0.093796
10.148417	0.497	-0.012433
10.156800	0.503	-0.056902
10.165083	0.497	0.013851
10.173467	0.503	-0.054164
10.181750	0.497	-0.066715
10.190133	0.503	-0.010830
10.198417	0.497	-0.038660
10.206800	0.503	-0.037000
10.215083	0.497	-0.051611
10.223467	0.503	-0.106010
10.231750	0.497	-0.105824
10.240133	0.503	-0.155170
10.248417	0.497	-0.119605
10.256800	0.503	-0.080860
10.265083	0.497	-0.123459
10.273467	0.503	-0.126851
10.281750	0.497	-0.183140
10.290133	0.503	-0.083193
10.298417	0.497	-0.208532
10.306800	0.503	-0.150134
10.315083	0.497	-0.200469
10.323467	0.503	-0.187198
10.331750	0.497	-0.172437
10.340133	0.503	-0.142917
10.348417	0.497	-0.168996
10.356800	0.503	-0.178082
10.365083	0.497	-0.304665
10.373467	0.503	-0.198624
10.381750	0.497	-0.305317
10.390133	0.503	-0.213315
10.398417	0.497	-0.177536
10.406800	0.503	-0.195054
10.415083	0.497	-0.170748
10.423467	0.503	-0.219520
10.431750	0.497	-0.229541
10.440133	0.503	-0.171566
10.448417	0.497	-0.240438
10.456800	0.503	-0.147024
10.465083	0.497	-0.212788
10.473467	0.503	-0.202343
10.481750	0.497	-0.166510
10.490133	0.503	-0.186066
10.498417	0.497	-0.199276
10.506800	0.503	-0.207559
10.515083	0.497	-0.303369
10.523467	0.503	-0.194308
10.531750	0.497	-0.166453
10.540133	0.503	-0.192381
10.548417	0.497	-0.153972
10.556800	0.503	-0.119321
10.565083	0.497	-0.141074
10.573467	0.503	-0.218323
10.581750	0.497	-0.111322
10.590133	0.503	-0.144840
10.598417	0.497	-0.125488
10.606800	0.503	-0.188603
10.615083	0.497	-0.112317
10.623467	0.503	-0.059940
10.631750	0.497	-0.099891
10.640133	0.503	-0.012042
10.648417	0.497	-0.123116
10.656800	0.503	-0.095146
10.665083	0.497	-0.015880
10.673467	0.503	-0.027744
10.681750	0.497	-0.076063
10.690133	0.503	0.003570
10.698417	0.497	-0.043711
10.706800	0.503	-0.045313
10.715083	0.497	-0.039351
10.723467	0.503	-0.036618
10.731750	0.497	-0.030927
10.740133	0.503	-0.032382
10.748417	0.497	-0.036803
10.756800	0.503	-0.080382
10.765083	0.497	-0.112761
10.773467	0.503	-0.082291
10.781750	0.497	-0.133491
10.790133	0.503	-0.108200
10.798417	0.497	-0.132474
10.806800	0.503	-0.105730
10.815083	0.497	-0.113465
10.823467	0.503	-0.090973
10.831750	0.497	-0.083979
10.840133	0.503	-0.187340
10.848417	0.497	-0.157490
10.856800	0.503	-0.147986
10.865083	0.497	-0.199713
10.873467	0.503	-0.217870
10.881750	0.497	-0.158458
10.890133	0.503	-0.218459
10.898417	0.497	-0.179243
10.906800	0.503	-0.204713
10.915083	0.497	-0.197437
10.923467	0.503	-0.136962
10.931750	0.497	-0.197424
10.940133	0.503	-0.182137
10.948417	0.497	-0.120061
10.956800	0.503	-0.165703
10.965083	0.497	-0.138073
10.973467	0.503	-0.155952
10.981750	0.497	-0.119231
10.990133	0.503	-0.064029
10.998417	0.497	-0.174347
11.006800	0.503	-0.103323
11.015083	0.497	-0.043126
11.023467	0.503	-0.107293
11.031750	0.497	-0.049464
11.040133	0.503	0.051905
11.048417	0.497	0.015466
11.056800	0.503	0.084886
11.065083	0.497	0.074363
11.073467	0.503	0.171546
11.081750	0.497	0.155647
11.090133	0.503	0.192896
11.098417	0.497	0.200138
11.106800	0.503	0.248119
11.115083	0.497	0.270472
11.123467	0.503	0.273010
11.131750	0.497	0.244045
11.140133	0.503	0.235280
11.148417	0.497	0.217986
11.156800	0.503	0.246517
11.165083	0.497	0.272037
11.173467	0.503	0.200618
11.181750	0.497	0.218924
11.190133	0.503	0.201252
11.198417	0.497	0.072043
11.206800	0.503	0.095279
11.215083	0.497	0.035784
11.223467	0.503	-0.026274
11.231750	0.497	-0.051171
11.240133	0.503	-0.091119
11.248417	0.497	-0.098543
11.256800	0.503	-0.121616
11.265083	0.497	-0.184321
11.273467	0.503	-0.167558
11.281750	0.497	-0.231478
11.290133	0.503	-0.277027
11.298417	0.497	-0.365321
11.306800	0.503	-0.332772
11.315083	0.497	-0.410441
11.323467	0.503	-0.363088
11.331750	0.497	-0.370086
11.340133	0.503	-0.345060
11.348417	0.497	-0.427508
11.356800	0.503	-0.406924
11.365083	0.497	-0.406394
11.373467	0.503	-0.422887
11.381750	0.497	-0.398752
11.390133	0.503	-0.476830
11.398417	0.497	-0.423347
11.406800	0.503	-0.386111
11.415083	0.497	-0.383326
11.423467	0.503	-0.374790
11.431750	0.497	-0.428546
11.440133	0.503	-0.390445
11.448417	0.497	-0.412174
11.456800	0.503	-0.421119
11.465083	0.497	-0.436220
11.473467	0.503	-0.422040
11.481750	0.497	-0.369918
11.490133	0.503	-0.457217
11.498417	0.497	-0.335825
11.506800	0.503	-0.342074
11.515083	0.497	-0.392211
11.523467	0.503	-0.379140
11.531750	0.497	-0.366329
11.540133	0.503	-0.355434
11.548417	0.497	-0.330368
11.556800	0.503	-0.352301
11.565083	0.497	-0.428118
11.573467	0.503	-0.342937
11.581750	0.497	-0.392238
11.590133	0.503	-0.362534
11.598417	0.497	-0.421856
11.606800	0.503	-0.353139
11.615083	0.497	-0.398864
11.623467	0.503	-0.381766
11.631750	0.497	-0.443501
11.640133	0.503	-0.422262
11.648417	0.497	-0.378361
11.656800	0.503	-0.444950
11.665083	0.497	-0.449578
11.673467	0.503	-0.393316
11.681817	0.501	-0.398009
11.690133	0.499	-0.352358
11.698483	0.501	-0.390343
11.706800	0.499	-0.387437
11.715150	0.501	-0.404136
11.723467	0.499	-0.404555
11.731817	0.501	-0.429607
11.740133	0.499	-0.399333
11.748483	0.501	-0.464581
11.756800	0.499	-0.443700
11.765150	0.501	-0.492738
11.773467	0.499	-0.419553
11.781817	0.501	-0.401144
11.790133	0.499	-0.313444
11.798483	0.501	-0.420490
11.806800	0.499	-0.357233
11.815150	0.501	-0.347099
11.823467	0.499	-0.334365
11.831817	0.501	-0.323773
11.840133	0.499	-0.182518
11.848483	0.501	-0.175863
11.856800	0.499	-0.130028
11.865150	0.501	-0.020963
11.873467	0.499	0.100709
11.881817	0.501	0.164057
11.890133	0.499	0.284579
11.898483	0.501	0.385665
11.906800	0.499	0.604749
11.915150	0.501	0.763116
11.923467	0.499	0.940337
11.931817	0.501	1.124485
11.940133	0.499	1.379622
11.948483	0.501	1.645610
11.956800	0.499	1.901288
11.965150	0.501	2.092357
11.973467	0.499	2.362677
11.981817	0.501	2.679781
11.990133	0.499	2.960746
11.998483	0.501	3.207517
12.006800	0.499	3.490879
12.015150	0.501	3.781616
12.023467	0.499	4.037690
12.031817	0.501	4.321471
12.040133	0.499	4.464273
12.048483	0.501	4.720285
12.056800	0.499	4.965153
12.065150	0.501	4.963965
12.073433	0.497	5.089802
12.081800	0.502	5.463268
12.090150	0.501	5.298003
12.098433	0.497	5.230205
12.106800	0.502	5.511494
12.115150	0.501	5.635342
12.123433	0.497	5.071334
12.131817	0.503	5.061938
12.140100	0.497	4.897916
12.148483	0.503	4.710467
12.156767	0.497	4.455508
12.165150	0.503	4.280446
12.173433	0.497	4.086462
12.181817	0.503	3.850217
12.190100	0.497	3.538064
12.198483	0.503	3.356813
12.206767	0.497	3.065302
12.215150	0.503	2.760228
12.223433	0.497	2.523624
12.231817	0.503	2.305594
12.240100	0.497	2.080164
12.248483	0.503	1.833888
12.256767	0.497	1.574755
12.265150	0.503	1.410344
12.273433	0.497	1.216366
12.281817	0.503	1.008466
12.290100	0.497	0.828054
12.298483	0.503	0.695532
12.306767	0.497	0.573291
12.315150	0.503	0.521727
12.323433	0.497	0.354067
12.331817	0.503	0.332319
12.340100	0.497	0.221584
12.348483	0.503	0.183077
12.356767	0.497	0.047632
12.365150	0.503	0.082400
12.373433	0.497	0.004817
12.381817	0.503	-0.047212
12.390100	0.497	-0.140329
12.398483	0.503	-0.128608
12.406767	0.497	-0.138835
12.415150	0.503	-0.234182
12.423433	0.497	-0.301207
12.431817	0.503	-0.220465
12.440100	0.497	-0.257211
12.448483	0.503	-0.251964
12.456767	0.497	-0.372004
12.465150	0.503	-0.274401
12.473433	0.497	-0.325376
12.481817	0.503	-0.341274
12.490100	0.497	-0.315079
12.498483	0.503	-0.314248
12.506767	0.497	-0.401037
12.515150	0.503	-0.430599
12.523433	0.497	-0.411219
12.531817	0.503	-0.381183
12.540100	0.497	-0.399084
12.548483	0.503	-0.469964
12.556767	0.497	-0.420521
12.565150	0.503	-0.460416
12.573433	0.497	-0.434669
12.581817	0.503	-0.499890
12.590100	0.497	-0.436015
12.598483	0.503	-0.421271
12.606767	0.497	-0.450106
12.615150	0.503	-0.409173
12.623433	0.497	-0.391536
12.631817	0.503	-0.411759
12.640100	0.497	-0.420713
12.648483	0.503	-0.372927
12.656767	0.497	-0.338686
12.665150	0.503	-0.354016
12.673433	0.497	-0.309081
12.681817	0.503	-0.220410
12.690100	0.497	-0.251195
12.698483	0.503	-0.104961
12.706767	0.497	-0.075773
12.715150	0.503	-0.018760
12.723433	0.497	0.026362
12.731817	0.503	0.191733
12.740100	0.497	0.290003
12.748483	0.503	0.378356
12.756767	0.497	0.499209
12.765150	0.503	0.721105
12.773433	0.497	0.877008
12.781817	0.503	1.106556
12.790100	0.497	1.348138
12.798483	0.503	1.574538
12.806767	0.497	1.778336
12.815150	0.503	2.166689
12.823433	0.497	2.477776
12.831817	0.503	2.854930
12.840100	0.497	3.179201
12.848483	0.503	3.640964
12.856767	0.497	4.032956
12.865150	0.503	4.507074
12.873433	0.497	4.958628
12.881817	0.503	5.472983
12.890100	0.497	5.905392
12.898483	0.503	6.478932
12.906767	0.497	6.975927
12.915150	0.503	7.586417
12.923433	0.497	8.001442
12.931817	0.503	8.469550
12.940100	0.497	8.971445
12.948483	0.503	9.500597
12.956767	0.497	9.894881
12.965150	0.503	10.345511
12.973433	0.497	10.623734
12.981817	0.503	11.029077
12.990100	0.497	11.265758
12.998483	0.503	11.463359
13.006767	0.497	11.649792
13.015150	0.503	11.762869
13.023433	0.497	11.766303
13.031817	0.503	11.811434
13.040100	0.497	11.739457
13.048483	0.503	11.638034
13.056767	0.497	11.396046
13.065150	0.503	11.225171
13.073433	0.497	10.972907
13.081817	0.503	10.680421
13.090100	0.497	10.273876
13.098483	0.503	9.892643
13.106767	0.497	9.497579
13.115150	0.503	9.101629
13.123433	0.497	8.557203
13.131817	0.503	8.091248
13.140100	0.497	7.660165
13.148483	0.503	7.236914
13.156767	0.497	6.644688
13.165150	0.503	6.124002
13.173433	0.497	5.750821
13.181817	0.503	5.300109
13.190100	0.497	4.737379
13.198483	0.503	4.396987
13.206767	0.497	3.942969
13.215150	0.503	3.546067
13.223433	0.497	3.180884
13.231817	0.503	2.904257
13.240100	0.497	2.512166
13.248483	0.503	2.231134
13.256767	0.497	1.941265
13.265150	0.503	1.728306
13.273433	0.497	1.466030
13.281817	0.503	1.270587
13.290100	0.497	1.040026
13.298483	0.503	0.925121
13.306767	0.497	0.680672
13.315150	0.503	0.631446
13.323433	0.497	0.470343
13.331817	0.503	0.349051
13.340100	0.497	0.301946
13.348483	0.503	0.262990
13.356767	0.497	0.145525
13.365150	0.503	0.115171
13.373433	0.497	-0.016554
13.381817	0.503	0.046073
13.390100	0.497	-0.064071
13.398483	0.503	-0.104392
13.406767	0.497	-0.155512
13.415150	0.503	-0.109612
13.423433	0.497	-0.147627
13.431817	0.503	-0.126093
13.440100	0.497	-0.191726
13.448483	0.503	-0.120915
13.456767	0.497	-0.181079
13.465150	0.503	-0.164330
13.473433	0.497	-0.130627
13.481817	0.503	-0.096315
13.490100	0.497	-0.111772
13.498483	0.503	-0.060656
13.506767	0.497	-0.036088
13.515150	0.503	-0.062134
13.523433	0.497	-0.065263
13.531817	0.503	-0.054659
13.540100	0.497	-0.023471
13.548483	0.503	0.008832
13.556767	0.497	-0.023395
13.565150	0.503	0.071064
13.573433	0.497	0.133638
13.581817	0.503	0.169305
13.590100	0.497	0.219915
13.598483	0.503	0.273473
13.606767	0.497	0.372454
13.615150	0.503	0.412964
13.623433	0.497	0.468032
13.631817	0.503	0.603088
13.640100	0.497	0.700210
13.648483	0.503	0.840654
13.656767	0.497	0.904920
13.665150	0.503	1.065262
13.673433	0.497	1.221705
13.681817	0.503	1.338887
13.690100	0.497	1.490035
13.698483	0.503	1.623810
13.706767	0.497	1.756588
13.715150	0.503	1.946618
13.723433	0.497	2.116230
13.731817	0.503	2.278360
13.740100	0.497	2.395743
13.748483	0.503	2.607760
13.756767	0.497	2.627117
13.765150	0.503	2.842674
13.773433	0.497	2.941019
13.781817	0.503	3.079657
13.790100	0.497	3.123310
13.798483	0.503	3.179652
13.806767	0.497	3.279052
13.815150	0.503	3.351178
13.823433	0.497	3.269634
13.831817	0.503	3.248682
13.840100	0.497	3.170445
13.848483	0.503	3.157906
13.856767	0.497	3.022165
13.865150	0.503	2.980406
13.873433	0.497	2.843398
13.881817	0.503	2.651328
13.890100	0.497	2.514079
13.898483	0.503	2.434625
13.906767	0.497	2.290543
13.915150	0.503	2.058533
13.923433	0.497	1.862058
13.931817	0.503	1.777393
13.940100	0.497	1.603717
13.948483	0.503	1.419897
13.956767	0.497	1.283043
13.965150	0.503	1.141419
13.973433	0.497	0.967001
13.981817	0.503	0.836524
13.990100	0.497	0.718689
13.998483	0.503	0.636188
14.006767	0.497	0.423737
14.015150	0.503	0.365447
14.023433	0.497	0.315853
14.031817	0.503	0.242018
14.040100	0.497	0.113186
14.048483	0.503	0.011455
14.056767	0.497	0.008163
14.065150	0.503	-0.111600
14.073433	0.497	-0.194456
14.081817	0.503	-0.171810
14.090100	0.497	-0.231399
14.098483	0.503	-0.220851
14.106767	0.497	-0.224607
14.115150	0.503	-0.336666
14.123433	0.497	-0.359179
14.131817	0.503	-0.320160
14.140100	0.497	-0.418513
14.148483	0.503	-0.309430
14.156767	0.497	-0.389168
14.165150	0.503	-0.335549
14.173433	0.497	-0.425209
14.181817	0.503	-0.359764
14.190100	0.497	-0.461092
14.198483	0.503	-0.400103
14.206767	0.497	-0.386025
14.215150	0.503	-0.370719
14.223433	0.497	-0.401395
14.231817	0.503	-0.387798
14.240100	0.497	-0.335866
14.248483	0.503	-0.363073
14.256767	0.497	-0.318298
14.265150	0.503	-0.273444
14.273433	0.497	-0.292847
14.281817	0.503	-0.276848
14.290100	0.497	-0.202126
14.298483	0.503	-0.220256
14.306767	0.497	-0.245650
14.315150	0.503	-0.217499
14.323433	0.497	-0.230908
14.331817	0.503	-0.160774
14.340100	0.497	-0.132055
14.348483	0.503	-0.078934
14.356767	0.497	-0.040239
14.365150	0.503	0.041986
14.373433	0.497	-0.020105
14.381817	0.503	0.038416
14.390100	0.497	-0.024192
14.398483	0.503	0.007074
14.406767	0.497	0.045211
14.415150	0.503	0.177233
14.423433	0.497	0.108683
14.431817	0.503	0.168961
14.440100	0.497	0.124928
14.448483	0.503	0.181906
14.456833	0.501	0.154254
14.465150	0.499	0.201432
14.473500	0.501	0.225343
14.481817	0.499	0.216096
14.490167	0.501	0.188667
14.498483	0.499	0.235963
14.506833	0.501	0.210196
14.515150	0.499	0.269465
14.523500	0.501	0.177660
14.531817	0.499	0.189516
14.540167	0.501	0.249763
14.548483	0.499	0.206457
14.556833	0.501	0.109420
14.565150	0.499	0.125292
14.573500	0.501	0.131700
14.581817	0.499	0.125988
14.590167	0.501	0.015669
14.598483	0.499	0.047535
14.606833	0.501	-0.007651
14.615150	0.499	0.034269
14.623500	0.501	-0.005920
14.631817	0.499	0.001401
14.640167	0.501	-0.035890
14.648483	0.499	-0.061904
14.656833	0.501	-0.062517
14.665150	0.499	-0.012904
14.673500	0.501	-0.104836
14.681817	0.499	-0.018405
14.690167	0.501	-0.030382
14.698483	0.499	0.000535
14.706833	0.501	-0.071291
14.715150	0.499	0.107307
14.723500	0.501	0.077195
14.731817	0.499	0.209112
14.740167	0.501	0.221710
14.748483	0.499	0.346737
14.756833	0.501	0.451871
14.765150	0.499	0.586045
14.773500	0.501	0.733408
14.781817	0.499	0.987476
14.790167	0.501	1.086443
14.798483	0.499	1.274714
14.806833	0.501	1.459271
14.815150	0.499	1.633422
14.823500	0.501	1.830546
14.831783	0.497	2.069366
14.840150	0.502	2.543635
14.848500	0.501	2.422926
14.856783	0.497	2.540129
14.865150	0.502	2.973338
14.873500	0.501	2.796771
14.881783	0.497	2.887192
14.890167	0.503	3.317908
14.898450	0.497	3.074828
14.906833	0.503	3.065943
14.915117	0.497	2.981274
14.923500	0.503	2.979162
14.931783	0.497	2.841037
14.940167	0.503	2.839403
14.948450	0.497	2.665721
14.956833	0.503	2.579103
14.965117	0.497	2.342392
14.973500	0.503	2.187737
14.981783	0.497	2.030871
14.990167	0.503	1.809179
14.998450	0.497	1.681614
15.006833	0.503	1.467644
15.015117	0.497	1.280243
15.023500	0.503	1.135094
15.031783	0.497	0.891612
15.040167	0.503	0.753526
15.048450	0.497	0.524955
15.056833	0.503	0.476348
15.065117	0.497	0.238426
15.073500	0.503	0.181172
15.081783	0.497	0.094236
15.090167	0.503	-0.026457
15.098450	0.497	-0.098971
15.106833	0.503	-0.150641
15.115117	0.497	-0.241406
15.123500	0.503	-0.279462
15.131783	0.497	-0.398789
15.140167	0.503	-0.460090
15.148450	0.497	-0.452331
15.156833	0.503	-0.435002
15.165117	0.497	-0.502948
15.173500	0.503	-0.498607
15.181783	0.497	-0.538411
15.190167	0.503	-0.555810
15.198450	0.497	-0.610432
15.206833	0.503	-0.624408
15.215117	0.497	-0.629092
15.223500	0.503	-0.672641
15.231783	0.497	-0.713500
15.240167	0.503	-0.644050
15.248450	0.497	-0.698057
15.256833	0.503	-0.680951
15.265117	0.497	-0.653575
15.273500	0.503	-0.656695
15.281783	0.497	-0.638543
15.290167	0.503	-0.650208
15.298450	0.497	-0.660843
15.306833	0.503	-0.658956
15.315117	0.497	-0.634724
15.323500	0.503	-0.558832
15.331783	0.497	-0.647758
15.340167	0.503	-0.530195
15.348450	0.497	-0.566274
15.356833	0.503	-0.631504
15.365117	0.497	-0.586065
15.373500	0.503	-0.584436
15.381783	0.497	-0.621989
15.390167	0.503	-0.500658
15.398450	0.497	-0.552832
15.406833	0.503	-0.459127
15.415117	0.497	-0.551609
15.423500	0.503	-0.465305
15.431783	0.497	-0.477515
15.440167	0.503	-0.479753
15.448450	0.497	-0.478161
15.456833	0.503	-0.467342
15.465117	0.497	-0.456731
15.473500	0.503	-0.425124
15.481783	0.497	-0.432790
15.490167	0.503	-0.372526
15.498450	0.497	-0.455857
15.506833	0.503	-0.423057
15.515117	0.497	-0.387136
15.523500	0.503	-0.342284
15.531783	0.497	-0.401162
15.540167	0.503	-0.398377
15.548450	0.497	-0.433979
15.556833	0.503	-0.378971
15.565117	0.497	-0.441514
15.573500	0.503	-0.381528
15.581783	0.497	-0.418992
15.590167	0.503	-0.423976
15.598450	0.497	-0.451376
15.606833	0.503	-0.387757
15.615117	0.497	-0.472924
15.623500	0.503	-0.421249
15.631783	0.497	-0.436552
15.640167	0.503	-0.422756
15.648450	0.497	-0.439112
15.656833	0.503	-0.443332
15.665117	0.497	-0.520077
15.673500	0.503	-0.491438
15.681783	0.497	-0.511320
15.690167	0.503	-0.574002
15.698450	0.497	-0.551175
15.706833	0.503	-0.486168
15.715117	0.497	-0.538203
15.723500	0.503	-0.516943
15.731783	0.497	-0.632167
15.740167	0.503	-0.598545
15.748450	0.497	-0.645218
15.756833	0.503	-0.631956
15.765117	0.497	-0.619698
15.773500	0.503	-0.660389
15.781783	0.497	-0.651345
15.790167	0.503	-0.640488
15.798450	0.497	-0.640343
15.806833	0.503	-0.640062
15.815117	0.497	-0.656905
15.823500	0.503	-0.686095
15.831783	0.497	-0.689476
15.840167	0.503	-0.736692
15.848450	0.497	-0.792276
15.856833	0.503	-0.723495
15.865117	0.497	-0.725845
15.873500	0.503	-0.705062
15.881783	0.497	-0.780996
15.890167	0.503	-0.768673
15.898450	0.497	-0.809769
15.906833	0.503	-0.765468
15.915117	0.497	-0.801248
15.923500	0.503	-0.793953
15.931783	0.497	-0.798166
15.940167	0.503	-0.854014
15.948450	0.497	-0.884946
15.956833	0.503	-0.833673
15.965117	0.497	-0.884301
15.973500	0.503	-0.868964
15.981783	0.497	-0.932899
15.990167	0.503	-0.864588
15.998450	0.497	-0.963761
16.006833	0.503	-0.913072
16.015117	0.497	-0.872378
16.023500	0.503	-0.959787
16.031783	0.497	-1.020710
16.040167	0.503	-0.935294
16.048450	0.497	-1.007449
16.056833	0.503	-0.943404
16.065117	0.497	-1.011781
16.073500	0.503	-1.044901
16.081783	0.497	-0.980014
16.090167	0.503	-0.979907
16.098450	0.497	-1.044278
16.106833	0.503	-1.031088
16.115117	0.497	-1.006324
16.123500	0.503	-1.015652
16.131783	0.497	-0.950038
16.140167	0.503	-0.957893
16.148450	0.497	-0.997543
16.156833	0.503	-0.899641
16.165117	0.497	-1.000033
16.173500	0.503	-0.957373
16.181783	0.497	-0.946065
16.190167	0.503	-0.935153
16.198450	0.497	-0.972111
16.206833	0.503	-0.966900
16.215117	0.497	-0.946455
16.223500	0.503	-0.902256
16.231783	0.497	-0.882400
16.240167	0.503	-0.866866
16.248450	0.497	-0.852131
16.256833	0.503	-0.749981
16.265117	0.497	-0.842224
16.273500	0.503	-0.786948
16.281783	0.497	-0.735916
16.290167	0.503	-0.709084
16.298450	0.497	-0.683818
16.306833	0.503	-0.622744
16.315117	0.497	-0.565226
16.323500	0.503	-0.432789
16.331783	0.497	-0.488897
16.340167	0.503	-0.467384
16.348450	0.497	-0.392616
16.356833	0.503	-0.267835
16.365117	0.497	-0.243572
16.373500	0.503	-0.234249
16.381783	0.497	-0.151280
16.390167	0.503	0.023614
16.398450	0.497	-0.033417
16.406833	0.503	0.104227
16.415117	0.497	0.195229
16.423500	0.503	0.243633
16.431783	0.497	0.286800
16.440167	0.503	0.441717
16.448450	0.497	0.448136
16.456833	0.503	0.502578
16.465117	0.497	0.516239
16.473500	0.503	0.649994
16.481783	0.497	0.736670
16.490167	0.503	0.717201
16.498450	0.497	0.826063
16.506833	0.503	0.832012
16.515117	0.497	0.831853
16.523500	0.503	0.836042
16.531783	0.497	0.863111
16.540167	0.503	0.962040
16.548450	0.497	0.904350
16.556833	0.503	0.985853
16.565117	0.497	0.903182
16.573500	0.503	0.912913
16.581783	0.497	0.913095
16.590167	0.503	0.863450
16.598450	0.497	0.780672
16.606833	0.503	0.834599
16.615117	0.497	0.715365
16.623500	0.503	0.711803
16.631783	0.497	0.554306
16.640167	0.503	0.621924
16.648450	0.497	0.542762
16.656833	0.503	0.519737
16.665117	0.497	0.421333
16.673500	0.503	0.356147
16.681783	0.497	0.264760
16.690167	0.503	0.179101
16.698450	0.497	0.112201
16.706833	0.503	0.106100
16.715117	0.497	0.002101
16.723500	0.503	-0.075756
16.731783	0.497	-0.169460
16.740167	0.503	-0.186815
16.748450	0.497	-0.237124
16.756833	0.503	-0.294489
16.765117	0.497	-0.399838
16.773500	0.503	-0.400951
16.781783	0.497	-0.473531
16.790167	0.503	-0.523701
16.798450	0.497	-0.574869
16.806833	0.503	-0.538930
16.815117	0.497	-0.637307
16.823500	0.503	-0.708399
16.831783	0.497	-0.719254
16.840167	0.503	-0.653215
16.848450	0.497	-0.835081
16.856833	0.503	-0.780880
16.865117	0.497	-0.781362
16.873500	0.503	-0.847382
16.881783	0.497	-0.847706
16.890167	0.503	-0.847359
16.898450	0.497	-0.917952
16.906833	0.503	-0.828914
16.915117	0.497	-0.960768
16.923500	0.503	-0.927439
16.931783	0.497	-0.986478
16.940167	0.503	-0.913763
16.948450	0.497	-0.961595
16.956833	0.503	-0.915046
16.965117	0.497	-1.011142
16.973500	0.503	-0.962142
16.981783	0.497	-0.962779
16.990167	0.503	-1.002174
16.998450	0.497	-1.026215
17.006833	0.503	-0.935814
17.015117	0.497	-1.005602
17.023500	0.503	-0.920465
17.031783	0.497	-1.025749
17.040167	0.503	-0.933672
17.048450	0.497	-1.017758
17.056833	0.503	-0.999504
17.065117	0.497	-0.968213
17.073500	0.503	-0.946292
17.081783	0.497	-1.045164
17.090167	0.503	-0.950496
17.098450	0.497	-1.014390
17.106833	0.503	-0.960113
17.115117	0.497	-1.043392
17.123500	0.503	-0.909107
17.131783	0.497	-0.963222
17.140167	0.503	-0.902589
17.148450	0.497	-0.917666
17.156833	0.503	-0.975884
17.165117	0.497	-0.979776
17.173500	0.503	-0.890763
17.181783	0.497	-0.964766
17.190167	0.503	-0.882056
17.198450	0.497	-0.931453
17.206833	0.503	-0.879003
17.215117	0.497	-0.987154
17.223500	0.503	-0.940659
17.231850	0.501	-0.885694
17.240167	0.499	-0.902434
17.248517	0.501	-0.870152
17.256833	0.499	-0.831575
17.265183	0.501	-0.979583
17.273500	0.499	-0.886670
17.281850	0.501	-0.828078
17.290167	0.499	-0.794978
17.298517	0.501	-0.866572
17.306833	0.499	-0.889163
17.315183	0.501	-0.828155
17.323500	0.499	-0.817404
17.331850	0.501	-0.790826
17.340167	0.499	-0.789917
17.348517	0.501	-0.829173
17.356833	0.499	-0.768242
17.365183	0.501	-0.809883
17.373500	0.499	-0.794319
17.381850	0.501	-0.798361
17.390167	0.499	-0.748480
17.398517	0.501	-0.740984
17.406833	0.499	-0.697035
17.415183	0.501	-0.741437
17.423500	0.499	-0.738274
17.431850	0.501	-0.819245
17.440167	0.499	-0.875364
17.448517	0.501	-0.782236
17.456833	0.499	-0.770671
17.465183	0.501	-0.849063
17.473500	0.499	-0.785262
17.481850	0.501	-0.825130
17.490167	0.499	-0.739034
17.498517	0.501	-0.744952
17.506833	0.499	-0.786264
17.515183	0.501	-0.833408
17.523500	0.499	-0.789120
17.531850	0.501	-0.798111
17.540167	0.499	-0.733931
17.548517	0.501	-0.792331
17.556833	0.499	-0.822848
17.565183	0.501	-0.815824
17.573500	0.499	-0.805057
17.581850	0.501	-0.815276
17.590167	0.499	-0.776052
17.598517	0.501	-0.880530
17.606833	0.499	-0.852552
17.615183	0.501	-0.866486
17.623467	0.497	-0.852565
17.631833	0.502	-0.503158
17.640183	0.501	-0.911657
17.648467	0.497	-0.899440
17.656833	0.502	-0.521483
17.665183	0.501	-0.895732
17.673467	0.497	-0.892823
17.681850	0.503	-0.900626
17.690133	0.497	-0.874287
17.698517	0.503	-0.900150
17.706800	0.497	-0.961164
17.715183	0.503	-0.853117
17.723467	0.497	-0.945148
17.731850	0.503	-0.875428
17.740133	0.497	-0.902366
17.748517	0.503	-0.911205
17.756800	0.497	-0.951064
17.765183	0.503	-0.912686
17.773467	0.497	-0.953324
17.781850	0.503	-0.902288
17.790133	0.497	-0.990191
17.798517	0.503	-0.895426
17.806800	0.497	-0.900963
17.815183	0.503	-0.890495
17.823467	0.497	-0.964932
17.831850	0.503	-0.929694
17.840133	0.497	-0.972636
17.848517	0.503	-0.886731
17.856800	0.497	-0.940190
17.865183	0.503	-0.908186
17.873467	0.497	-0.922182
17.881850	0.503	-0.835521
17.890133	0.497	-0.899241
17.898517	0.503	-0.907030
17.906800	0.497	-0.942870
17.915183	0.503	-0.862673
17.923467	0.497	-0.937214
17.931850	0.503	-0.831898
17.940133	0.497	-0.818513
17.948517	0.503	-0.850730
17.956800	0.497	-0.858266
17.965183	0.503	-0.823019
17.973467	0.497	-0.820180
17.981850	0.503	-0.759663
17.990133	0.497	-0.818350
17.998517	0.503	-0.786672
18.006800	0.497	-0.775974
18.015183	0.503	-0.679789
18.023467	0.497	-0.774353
18.031850	0.503	-0.644690
18.040133	0.497	-0.630565
18.048517	0.503	-0.569654
18.056800	0.497	-0.568177
18.065183	0.503	-0.528525
18.073467	0.497	-0.542145
18.081850	0.503	-0.486177
18.090133	0.497	-0.443255
18.098517	0.503	-0.379541
18.106800	0.497	-0.351120
18.115183	0.503	-0.231693
18.123467	0.497	-0.170625
18.131850	0.503	-0.158090
18.140133	0.497	-0.027255
18.148517	0.503	0.082778
18.156800	0.497	0.137259
18.165183	0.503	0.189401
18.173467	0.497	0.265166
18.181850	0.503	0.396710
18.190133	0.497	0.400384
18.198517	0.503	0.594030
18.206800	0.497	0.701181
18.215183	0.503	0.715453
18.223467	0.497	0.757082
18.231850	0.503	0.881148
18.240133	0.497	0.967442
18.248517	0.503	1.005903
18.256800	0.497	1.077271
18.265183	0.503	1.194449
18.273467	0.497	1.102051
18.281850	0.503	1.200968
18.290133	0.497	1.243393
18.298517	0.503	1.263697
18.306800	0.497	1.220221
18.315183	0.503	1.256872
18.323467	0.497	1.180940
18.331850	0.503	1.284599
18.340133	0.497	1.179310
18.348517	0.503	1.228630
18.356800	0.497	1.138238
18.365183	0.503	1.112811
18.373467	0.497	1.119954
18.381850	0.503	1.097505
18.390133	0.497	0.949049
18.398517	0.503	1.001263
18.406800	0.497	0.925397
18.415183	0.503	0.884112
18.423467	0.497	0.844937
18.431850	0.503	0.881438
18.440133	0.497	0.818141
18.448517	0.503	0.961446
18.456800	0.497	0.928552
18.465183	0.503	1.064930
18.473467	0.497	1.035428
18.481850	0.503	1.209498
18.490133	0.497	1.237314
18.498517	0.503	1.350879
18.506800	0.497	1.480673
18.515183	0.503	1.609790
18.523467	0.497	1.823634
18.531850	0.503	1.974014
18.540133	0.497	2.157451
18.548517	0.503	2.460097
18.556800	0.497	2.633412
18.565183	0.503	2.916601
18.573467	0.497	3.070987
18.581850	0.503	3.287083
18.590133	0.497	3.564820
18.598517	0.503	3.837490
18.606800	0.497	3.962379
18.615183	0.503	4.112973
18.623467	0.497	4.408044
18.631850	0.503	4.552288
18.640133	0.497	4.587397
18.648517	0.503	4.830567
18.656800	0.497	4.835231
18.665183	0.503	4.944384
18.673467	0.497	4.997631
18.681850	0.503	5.020589
18.690133	0.497	4.989860
18.698517	0.503	5.045702
18.706800	0.497	4.898258
18.715183	0.503	4.877599
18.723467	0.497	4.664748
18.731850	0.503	4.545479
18.740133	0.497	4.394941
18.748517	0.503	4.233559
18.756800	0.497	4.034042
18.765183	0.503	3.904961
18.773467	0.497	3.607428
18.781850	0.503	3.554530
18.790133	0.497	3.214485
18.798517	0.503	3.107938
18.806800	0.497	2.826978
18.815183	0.503	2.720199
18.823467	0.497	2.452130
18.831850	0.503	2.289810
18.840133	0.497	2.082486
18.848517	0.503	1.907538
18.856800	0.497	1.741530
18.865183	0.503	1.624340
18.873467	0.497	1.418732
18.881850	0.503	1.233632
18.890133	0.497	1.119826
18.898517	0.503	1.093772
18.906800	0.497	0.911688
18.915183	0.503	0.794269
18.923467	0.497	0.634892
18.931850	0.503	0.615883
18.940133	0.497	0.475746
18.948517	0.503	0.436292
18.956800	0.497	0.352102
18.965183	0.503	0.310242
18.973467	0.497	0.232219
18.981850	0.503	0.265055
18.990133	0.497	0.189101
18.998517	0.503	0.072933
19.006800	0.497	-0.032357
19.015183	0.503	-0.025297
19.023467	0.497	-0.081096
19.031850	0.503	-0.111829
19.040133	0.497	-0.135671
19.048517	0.503	-0.133791
19.056800	0.497	-0.308115
19.065183	0.503	-0.230581
19.073467	0.497	-0.348819
19.081850	0.503	-0.295943
19.090133	0.497	-0.375531
19.098517	0.503	-0.402730
19.106800	0.497	-0.474154
19.115183	0.503	-0.432632
19.123467	0.497	-0.508264
19.131850	0.503	-0.479310
19.140133	0.497	-0.594763
19.148517	0.503	-0.544177
19.156800	0.497	-0.592467
19.165183	0.503	-0.639344
19.173467	0.497	-0.690488
19.181850	0.503	-0.633887
19.190133	0.497	-0.688552
19.198517	0.503	-0.712636
19.206800	0.497	-0.763351
19.215183	0.503	-0.768950
19.223467	0.497	-0.833353
19.231850	0.503	-0.835397
19.240133	0.497	-0.806400
19.248517	0.503	-0.799270
19.256800	0.497	-0.838477
19.265183	0.503	-0.843534
19.273467	0.497	-0.887359
19.281850	0.503	-0.836950
19.290133	0.497	-0.951274
19.298517	0.503	-0.882357
19.306800	0.497	-0.921627
19.315183	0.503	-0.891655
19.323467	0.497	-0.955133
19.331850	0.503	-0.921765
19.340133	0.497	-0.984958
19.348517	0.503	-0.980494
19.356800	0.497	-1.044642
19.365183	0.503	-0.994724
19.373467	0.497	-1.024288
19.381850	0.503	-0.975658
19.390133	0.497	-1.011287
19.398517	0.503	-1.051698
19.406800	0.497	-1.059381
19.415183	0.503	-1.020174
19.423467	0.497	-1.101678
19.431850	0.503	-1.046200
19.440133	0.497	-1.110652
19.448517	0.503	-1.073252
19.456800	0.497	-1.111681
19.465183	0.503	-1.083655
19.473467	0.497	-1.060136
19.481850	0.503	-1.078094
19.490133	0.497	-1.167772
19.498517	0.503	-1.157871
19.506800	0.497	-1.102140
19.515183	0.503	-1.104280
19.523467	0.497	-1.061134
19.531850	0.503	-1.109067
19.540133	0.497	-1.141847
19.548517	0.503	-1.144758
19.556800	0.497	-1.174044
19.565183	0.503	-1.151857
19.573467	0.497	-1.157719
19.581850	0.503	-1.087353
19.590133	0.497	-1.137170
19.598517	0.503	-1.173599
19.606800	0.497	-1.127426
19.615183	0.503	-1.150779
19.623467	0.497	-1.151573
19.631850	0.503	-1.223670
19.640133	0.497	-1.172303
19.648517	0.503	-1.116698
19.656800	0.497	-1.160678
19.665183	0.503	-1.097557
19.673467	0.497	-1.178491
19.681850	0.503	-1.121052
19.690133	0.497	-1.181442
19.698517	0.503	-1.166616
19.706800	0.497	-1.153858
19.715183	0.503	-1.138918
19.723467	0.497	-1.132268
19.731850	0.503	-1.094739
19.740133	0.497	-1.077215
19.748517	0.503	-1.074447
19.756800	0.497	-1.132346
19.765183	0.503	-1.078164
19.773467	0.497	-1.087048
19.781850	0.503	-1.105775
19.790133	0.497	-1.075614
19.798517	0.503	-0.983426
19.806800	0.497	-1.104588
19.815183	0.503	-1.089817
19.823467	0.497	-1.052355
19.831850	0.503	-1.073519
19.840133	0.497	-1.049715
19.848517	0.503	-1.013326
19.856800	0.497	-1.025138
19.865183	0.503	-0.975509
19.873467	0.497	-1.009419
19.881850	0.503	-1.010147
19.890133	0.497	-0.995821
19.898517	0.503	-0.962202
19.906800	0.497	-1.048137
19.915183	0.503	-0.999084
19.923467	0.497	-0.985284
19.931850	0.503	-0.951506
19.940133	0.497	-0.981652
19.948517	0.503	-0.980394
19.956800	0.497	-1.001251
19.965183	0.503	-0.935583
19.973467	0.497	-0.997793
19.981850	0.503	-0.902397
19.990133	0.497	-0.897640
19.998517	0.503	-0.837352
20.006800	0.497	-0.912052
20.015183	0.503	-0.889147
20.023533	0.501	-0.870009
20.031850	0.499	-0.865432
20.040200	0.501	-0.867595
20.048517	0.499	-0.836376
20.056867	0.501	-0.874766
20.065183	0.499	-0.836422
20.073533	0.501	-0.812882
20.081850	0.499	-0.785032
20.090200	0.501	-0.844459
20.098517	0.499	-0.790455
20.106867	0.501	-0.857038
20.115183	0.499	-0.763812
20.123533	0.501	-0.748753
20.131850	0.499	-0.766541
20.140200	0.501	-0.755135
20.148517	0.499	-0.686345
20.156867	0.501	-0.759050
20.165183	0.499	-0.723700
20.173533	0.501	-0.760021
20.181850	0.499	-0.651392
20.190200	0.501	-0.654203
20.198517	0.499	-0.618720
20.206867	0.501	-0.669691
20.215183	0.499	-0.712299
20.223533	0.501	-0.637638
20.231850	0.499	-0.562615
20.240200	0.501	-0.640994
20.248517	0.499	-0.643502
20.256867	0.501	-0.589827
20.265183	0.499	-0.585949
20.273533	0.501	-0.710191
20.281850	0.499	-0.643720
20.290200	0.501	-0.616711
20.298517	0.499	-0.570206
20.306867	0.501	-0.626956
20.315183	0.499	-0.562374
20.323533	0.501	-0.576852
20.331850	0.499	-0.589713
20.340200	0.501	-0.610968
20.348517	0.499	-0.592818
20.356867	0.501	-0.580109
20.365183	0.499	-0.583700
20.373533	0.501	-0.662402
20.381850	0.499	-0.602949
20.390200	0.501	-0.627873
20.398517	0.499	-0.690427
20.406867	0.501	-0.568194
20.415150	0.497	-0.645451
20.423517	0.502	-0.274140
20.431867	0.501	-0.677966
20.440150	0.497	-0.659301
20.448517	0.502	-0.316342
20.456867	0.501	-0.610788
20.465150	0.497	-0.642543
20.473533	0.503	-0.340923
20.481817	0.497	-0.745817
20.490200	0.503	-0.588556
20.498483	0.497	-0.674892
20.506867	0.503	-0.658814
20.515150	0.497	-0.728959
20.523533	0.503	-0.623001
20.531817	0.497	-0.671818
20.540200	0.503	-0.673184
20.548483	0.497	-0.683869
20.556867	0.503	-0.644439
20.565150	0.497	-0.699255
20.573533	0.503	-0.692470
20.581817	0.497	-0.694575
20.590200	0.503	-0.688339
20.598483	0.497	-0.721656
20.606867	0.503	-0.703625
20.615150	0.497	-0.790179
20.623533	0.503	-0.771806
20.631817	0.497	-0.773376
20.640200	0.503	-0.719387
20.648483	0.497	-0.778006
20.656867	0.503	-0.705065
20.665150	0.497	-0.827163
20.673533	0.503	-0.725194
20.681817	0.497	-0.797064
20.690200	0.503	-0.782216
20.698483	0.497	-0.802677
20.706867	0.503	-0.778306
20.715150	0.497	-0.813098
20.723533	0.503	-0.760082
20.731817	0.497	-0.870187
20.740200	0.503	-0.838289
20.748483	0.497	-0.802507
20.756867	0.503	-0.825672
20.765150	0.497	-0.839136
20.773533	0.503	-0.878858
20.781817	0.497	-0.925415
20.790200	0.503	-0.877046
20.798483	0.497	-0.842891
20.806867	0.503	-0.833289
20.815150	0.497	-0.882783
20.823533	0.503	-0.886217
20.831817	0.497	-0.909262
20.840200	0.503	-0.912122
20.848483	0.497	-0.951619
20.856867	0.503	-0.900727
20.865150	0.497	-0.868445
20.873533	0.503	-0.889772
20.881817	0.497	-0.979607
20.890200	0.503	-0.860066
20.898483	0.497	-0.881506
20.906867	0.503	-0.908796
20.915150	0.497	-0.899791
20.923533	0.503	-0.921681
20.931817	0.497	-0.912423
20.940200	0.503	-0.920113
20.948483	0.497	-0.930710
20.956867	0.503	-0.922797
20.965150	0.497	-0.827417
20.973533	0.503	-0.917440
20.981817	0.497	-0.947363
20.990200	0.503	-0.950265
20.998483	0.497	-0.964877
21.006867	0.503	-0.919580
21.015150	0.497	-1.059095
21.023533	0.503	-0.916324
21.031817	0.497	-1.019679
21.040200	0.503	-0.974993
21.048483	0.497	-0.988421
21.056867	0.503	-0.984592
21.065150	0.497	-0.986513
21.073533	0.503	-1.029852
21.081817	0.497	-1.025142
21.090200	0.503	-0.904738
21.098483	0.497	-0.979733
21.106867	0.503	-1.006857
21.115150	0.497	-0.997580
21.123533	0.503	-1.021681
21.131817	0.497	-1.010274
21.140200	0.503	-0.961765
21.148483	0.497	-1.002176
21.156867	0.503	-1.007278
21.165150	0.497	-0.978734
21.173533	0.503	-0.975263
21.181817	0.497	-1.000219
21.190200	0.503	-0.953210
21.198483	0.497	-0.970733
21.206867	0.503	-0.958434
21.215150	0.497	-0.991187
21.223533	0.503	-0.952584
21.231817	0.497	-0.988702
21.240200	0.503	-0.956940
21.248483	0.497	-0.982815
21.256867	0.503	-0.971044
21.265150	0.497	-0.960498
21.273533	0.503	-0.963894
21.281817	0.497	-0.987023
21.290200	0.503	-0.998134
21.298483	0.497	-1.023270
21.306867	0.503	-0.970146
21.315150	0.497	-0.999621
21.323533	0.503	-0.988053
21.331817	0.497	-0.993989
21.340200	0.503	-1.022918
21.348483	0.497	-1.032293
21.356867	0.503	-0.980710
21.365150	0.497	-0.987469
21.373533	0.503	-0.931539
21.381817	0.497	-1.045698
21.390200	0.503	-0.993535
21.398483	0.497	-1.012502
21.406867	0.503	-0.994479
21.415150	0.497	-0.977542
21.423533	0.503	-0.972574
21.431817	0.497	-1.045306
21.440200	0.503	-0.906329
21.448483	0.497	-0.995474
21.456867	0.503	-0.958660
21.465150	0.497	-0.966044
21.473533	0.503	-0.947651
21.481817	0.497	-0.936552
21.490200	0.503	-0.904974
21.498483	0.497	-0.927224
21.506867	0.503	-0.910901
21.515150	0.497	-0.908632
21.523533	0.503	-0.970479
21.531817	0.497	-0.945778
21.540200	0.503	-0.915634
21.548483	0.497	-0.890177
21.556867	0.503	-0.967789
21.565150	0.497	-0.877478
21.573533	0.503	-0.923848
21.581817	0.497	-0.929596
21.590200	0.503	-0.942110
21.598483	0.497	-0.969682
21.606867	0.503	-0.905893
21.615150	0.497	-0.960120
21.623533	0.503	-0.884930
21.631817	0.497	-0.920300
21.640200	0.503	-0.885849
21.648483	0.497	-0.961523
21.656867	0.503	-0.938648
21.665150	0.497	-0.979673
21.673533	0.503	-0.960220
21.681817	0.497	-0.941026
21.690200	0.503	-0.929862
21.698483	0.497	-0.981607
21.706867	0.503	-0.937218
21.715150	0.497	-1.031268
21.723533	0.503	-0.967911
21.731817	0.497	-0.976351
21.740200	0.503	-0.891457
21.748483	0.497	-0.932645
21.756867	0.503	-0.937770
21.765150	0.497	-0.946428
21.773533	0.503	-0.954602
21.781817	0.497	-0.951125
21.790200	0.503	-0.921654
21.798483	0.497	-0.970634
21.806867	0.503	-0.980177
21.815150	0.497	-0.984891
21.823533	0.503	-0.906355
21.831817	0.497	-0.968199
21.840200	0.503	-0.918180
21.848483	0.497	-0.985225
21.856867	0.503	-0.961991
21.865150	0.497	-1.046491
21.873533	0.503	-0.984786
21.881817	0.497	-0.995401
21.890200	0.503	-0.919095
21.898483	0.497	-0.985167
21.906867	0.503	-0.980706
21.915150	0.497	-1.003771
21.923533	0.503	-1.006021
21.931817	0.497	-0.954968
21.940200	0.503	-0.878296
21.948483	0.497	-0.965096
21.956867	0.503	-0.916045
21.965150	0.497	-0.918543
21.973533	0.503	-0.914364
21.981817	0.497	-0.930894
21.990200	0.503	-0.904359
21.998483	0.497	-0.899743
22.006867	0.503	-0.876350
22.015150	0.497	-0.954495
22.023533	0.503	-0.840836
22.031817	0.497	-0.973924
22.040200	0.503	-0.932551
22.048483	0.497	-0.929432
22.056867	0.503	-0.910437
22.065150	0.497	-0.959827
22.073533	0.503	-0.880218
22.081817	0.497	-0.956568
22.090200	0.503	-0.867875
22.098483	0.497	-0.933408
22.106867	0.503	-0.972573
22.115150	0.497	-0.924499
22.123533	0.503	-0.918539
22.131817	0.497	-0.916672
22.140200	0.503	-0.982530
22.148483	0.497	-0.997106
22.156867	0.503	-0.883393
22.165150	0.497	-0.913256
22.173533	0.503	-0.924054
22.181817	0.497	-0.943604
22.190200	0.503	-0.879725
22.198483	0.497	-0.958415
22.206867	0.503	-0.908836
22.215150	0.497	-1.004786
22.223533	0.503	-0.920715
22.231817	0.497	-0.973981
22.240200	0.503	-0.951007
22.248483	0.497	-0.985481
22.256867	0.503	-0.951269
22.265150	0.497	-0.973087
22.273533	0.503	-0.967306
22.281817	0.497	-1.021426
22.290200	0.503	-0.987407
22.298483	0.497	-1.009402
22.306867	0.503	-1.016222
22.315150	0.497	-1.010228
22.323533	0.503	-1.020416
22.331817	0.497	-1.053939
22.340200	0.503	-1.025913
22.348483	0.497	-1.062438
22.356867	0.503	-1.001160
22.365150	0.497	-1.049253
22.373533	0.503	-1.005102
22.381817	0.497	-1.069930
22.390200	0.503	-1.051235
22.398483	0.497	-1.042515
22.406867	0.503	-1.068941
22.415150	0.497	-1.090639
22.423533	0.503	-1.070318
22.431817	0.497	-1.136457
22.440200	0.503	-1.065934
22.448483	0.497	-1.113475
22.456867	0.503	-1.061068
22.465150	0.497	-1.202306
22.473533	0.503	-1.086647
22.481817	0.497	-1.145381
22.490200	0.503	-1.155153
22.498483	0.497	-1.190687
22.506867	0.503	-1.185608
22.515150	0.497	-1.222809
22.523533	0.503	-1.174172
22.531817	0.497	-1.206060
22.540200	0.503	-1.207072
22.548483	0.497	-1.167963
22.556867	0.503	-1.180836
22.565150	0.497	-1.235303
22.573533	0.503	-1.207961
22.581817	0.497	-1.196774
22.590200	0.503	-1.206621
22.598483	0.497	-1.194777
22.606867	0.503	-1.239714
22.615150	0.497	-1.294977
22.623533	0.503	-1.224144
22.631817	0.497	-1.240835
22.640200	0.503	-1.208214
22.648483	0.497	-1.266989
22.656867	0.503	-1.184185
22.665150	0.497	-1.204423
22.673533	0.503	-1.215269
22.681817	0.497	-1.261265
22.690200	0.503	-1.223119
22.698483	0.497	-1.290458
22.706867	0.503	-1.186686
22.715150	0.497	-1.283024
22.723533	0.503	-1.228029
22.731817	0.497	-1.240959
22.740200	0.503	-1.274517
22.748483	0.497	-1.279861
22.756867	0.503	-1.188742
22.765150	0.497	-1.246327
22.773533	0.503	-1.262104
22.781817	0.497	-1.273188
22.790200	0.503	-1.223733
22.798483	0.497	-1.228847
22.806867	0.503	-1.276190
22.815150	0.497	-1.292223
22.823533	0.503	-1.232725
22.831883	0.501	-1.264384
22.840200	0.499	-1.262905
22.848550	0.501	-1.252661
22.856867	0.499	-1.153061
22.865217	0.501	-1.282488
22.873533	0.499	-1.290472
22.881883	0.501	-1.274406
22.890200	0.499	-1.250820
22.898550	0.501	-1.300027
22.906867	0.499	-1.315814
22.915217	0.501	-1.339401
22.923533	0.499	-1.238665
22.931883	0.501	-1.283005
22.940200	0.499	-1.269936
22.948550	0.501	-1.240557
22.956867	0.499	-1.235491
22.965217	0.501	-1.243909
22.973533	0.499	-1.260226
22.981883	0.501	-1.302357
22.990200	0.499	-1.251777
22.998550	0.501	-1.291651
23.006867	0.499	-1.253481
23.015217	0.501	-1.328662
23.023533	0.499	-1.262793
23.031883	0.501	-1.320874
23.040200	0.499	-1.221358
23.048550	0.501	-1.298871
23.056867	0.499	-1.253540
23.065217	0.501	-1.297741
23.073533	0.499	-1.286622
23.081883	0.501	-1.208021
23.090200	0.499	-1.277701
23.098550	0.501	-1.309262
23.106867	0.499	-1.284944
23.115217	0.501	-1.336245
23.123533	0.499	-1.236277
23.131883	0.501	-1.270029
23.140200	0.499	-1.277601
23.148550	0.501	-1.314964
23.156867	0.499	-1.233489
23.165217	0.501	-1.270609
23.173533	0.499	-1.246707
23.181883	0.501	-1.252245
23.190200	0.499	-1.210890
23.198550	0.501	-1.286228
23.206867	0.499	-1.271826
23.215217	0.501	-1.255059
23.223533	0.499	-1.237899
23.231883	0.501	-1.287227
23.240167	0.497	-1.307416
23.248533	0.502	-0.920777
23.256883	0.501	-1.250437
23.265167	0.497	-1.300054
23.273533	0.502	-0.980612
23.281883	0.501	-0.812569
23.290167	0.497	-1.226168
23.298550	0.503	-1.197734
23.306833	0.497	-1.236424
23.315217	0.503	-1.181300
23.323500	0.497	-1.192274
23.331883	0.503	-1.088812
23.340167	0.497	-1.067416
23.348550	0.503	-1.045815
23.356833	0.497	-1.119974
23.365217	0.503	-1.091038
23.373500	0.497	-1.096529
23.381883	0.503	-0.998900
23.390167	0.497	-1.035607
23.398550	0.503	-0.959881
23.406833	0.497	-1.019933
23.415217	0.503	-0.903605
23.423500	0.497	-0.912741
23.431883	0.503	-0.834160
23.440167	0.497	-0.842409
23.448550	0.503	-0.711592
23.456833	0.497	-0.807422
23.465217	0.503	-0.621774
23.473500	0.497	-0.606040
23.481883	0.503	-0.524470
23.490167	0.497	-0.532743
23.498550	0.503	-0.368963
23.506833	0.497	-0.326829
23.515217	0.503	-0.259029
23.523500	0.497	-0.234262
23.531883	0.503	-0.113049
23.540167	0.497	-0.076865
23.548550	0.503	0.059441
23.556833	0.497	0.092415
23.565217	0.503	0.274204
23.573500	0.497	0.324869
23.581883	0.503	0.464034
23.590167	0.497	0.471796
23.598550	0.503	0.630610
23.606833	0.497	0.769777
23.615217	0.503	0.832567
23.623500	0.497	0.822022
23.631883	0.503	1.006951
23.640167	0.497	1.111774
23.648550	0.503	1.250926
23.656833	0.497	1.261027
23.665217	0.503	1.442734
23.673500	0.497	1.474743
23.681883	0.503	1.628050
23.690167	0.497	1.653332
23.698550	0.503	1.687910
23.706833	0.497	1.771479
23.715217	0.503	1.845417
23.723500	0.497	1.836963
23.731883	0.503	1.957612
23.740167	0.497	1.861152
23.748550	0.503	1.935514
23.756833	0.497	1.962225
23.765217	0.503	1.990376
23.773500	0.497	1.903969
23.781883	0.503	1.959650
23.790167	0.497	1.881721
23.798550	0.503	1.828108
23.806833	0.497	1.803301
23.815217	0.503	1.767191
23.823500	0.497	1.670094
23.831883	0.503	1.636030
23.840167	0.497	1.561815
23.848550	0.503	1.516117
23.856833	0.497	1.370840
23.865217	0.503	1.375116
23.873500	0.497	1.206601
23.881883	0.503	1.126616
23.890167	0.497	0.990984
23.898550	0.503	0.930667
23.906833	0.497	0.774877
23.915217	0.503	0.793276
23.923500	0.497	0.602372
23.931883	0.503	0.540457
23.940167	0.497	0.327197
23.948550	0.503	0.341149
23.956833	0.497	0.121722
23.965217	0.503	0.137922
23.973500	0.497	-0.069209
23.981883	0.503	-0.100368
23.990167	0.497	-0.246413
23.998550	0.503	-0.240163
24.006833	0.497	-0.397925
24.015217	0.503	-0.495885
24.023500	0.497	-0.517668
24.031883	0.503	-0.539137
24.040167	0.497	-0.649723
24.048550	0.503	-0.710635
24.056833	0.497	-0.785427
24.065217	0.503	-0.853537
24.073500	0.497	-0.946760
24.081883	0.503	-0.895613
24.090167	0.497	-1.024528
24.098550	0.503	-1.036868
24.106833	0.497	-1.053889
24.115217	0.503	-1.097961
24.123500	0.497	-1.150918
24.131883	0.503	-1.137807
24.140167	0.497	-1.222215
24.148550	0.503	-1.224727
24.156833	0.497	-1.289134
24.165217	0.503	-1.256079
24.173500	0.497	-1.317028
24.181883	0.503	-1.395353
24.190167	0.497	-1.362604
24.198550	0.503	-1.274552
24.206833	0.497	-1.381596
24.215217	0.503	-1.386871
24.223500	0.497	-1.393551
24.231883	0.503	-1.459375
24.240167	0.497	-1.439122
24.248550	0.503	-1.428035
24.256833	0.497	-1.462820
24.265217	0.503	-1.354329
24.273500	0.497	-1.452414
24.281883	0.503	-1.386984
24.290167	0.497	-1.465674
24.298550	0.503	-1.356538
24.306833	0.497	-1.439856
24.315217	0.503	-1.390519
24.323500	0.497	-1.449325
24.331883	0.503	-1.442466
24.340167	0.497	-1.434511
24.348550	0.503	-1.379910
24.356833	0.497	-1.444914
24.365217	0.503	-1.425847
24.373500	0.497	-1.409049
24.381883	0.503	-1.344204
24.390167	0.497	-1.419090
24.398550	0.503	-1.360914
24.406833	0.497	-1.479270
24.415217	0.503	-1.414487
24.423500	0.497	-1.458155
24.431883	0.503	-1.405765
24.440167	0.497	-1.447610
24.448550	0.503	-1.427888
24.456833	0.497	-1.435682
24.465217	0.503	-1.442051
24.473500	0.497	-1.419750
24.481883	0.503	-1.373504
24.490167	0.497	-1.473477
24.498550	0.503	-1.451684
24.506833	0.497	-1.424292
24.515217	0.503	-1.456471
24.523500	0.497	-1.500877
24.531883	0.503	-1.458880
24.540167	0.497	-1.503150
24.548550	0.503	-1.434063
24.556833	0.497	-1.486064
24.565217	0.503	-1.425139
24.573500	0.497	-1.504118
24.581883	0.503	-1.496185
24.590167	0.497	-1.471334
24.598550	0.503	-1.474384
24.606833	0.497	-1.466407
24.615217	0.503	-1.410178
24.623500	0.497	-1.509597
24.631883	0.503	-1.481508
24.640167	0.497	-1.495638
24.648550	0.503	-1.431713
24.656833	0.497	-1.458862
24.665217	0.503	-1.444958
24.673500	0.497	-1.519168
24.681883	0.503	-1.434631
24.690167	0.497	-1.436300
24.698550	0.503	-1.465158
24.706833	0.497	-1.524201
24.715217	0.503	-1.453307
24.723500	0.497	-1.507049
24.731883	0.503	-1.514795
24.740167	0.497	-1.488384
24.748550	0.503	-1.450017
24.756833	0.497	-1.515333
24.765217	0.503	-1.411585
24.773500	0.497	-1.476962
24.781883	0.503	-1.441589
24.790167	0.497	-1.455019
24.798550	0.503	-1.498772
24.806833	0.497	-1.446645
24.815217	0.503	-1.442546
24.823500	0.497	-1.463521
24.831883	0.503	-1.482308
24.840167	0.497	-1.553586
24.848550	0.503	-1.429557
24.856833	0.497	-1.512488
24.865217	0.503	-1.382690
24.873500	0.497	-1.494463
24.881883	0.503	-1.400749
24.890167	0.497	-1.441338
24.898550	0.503	-1.349431
24.906833	0.497	-1.443948
24.915217	0.503	-1.459109
24.923500	0.497	-1.459971
24.931883	0.503	-1.407942
24.940167	0.497	-1.404406
24.948550	0.503	-1.398010
24.956833	0.497	-1.484681
24.965217	0.503	-1.394004
24.973500	0.497	-1.420426
24.981883	0.503	-1.369526
24.990167	0.497	-1.382651
24.998550	0.503	-1.353685
25.006833	0.497	-1.328190
