# Supplementary material for: Methanol-dependent Escherichia coli strains with a complete ribulose monophosphate cycle
Source: Nat Commun. 2020 Oct 26;11:5403. doi: 10.1038/s41467-020-19235-5 (PMC7588473; doi:10.1038/s41467-020-19235-5)
Supplement: Supplementary file 11 — Source data [file 41467_2020_19235_MOESM11_ESM.zip › Source_Data/SupplementaryFigure5/fbp_anc_R5.txt]

File Path	chrom://marshall/Chromeleon7/HPLC_Ultimate_3000/Users/kellerp/20200525_fbp_tpiA_anc_evol_SN_stat.seq/359.smp/UV_VIS_3.channel
Channel	UV_VIS_3

Injection Information:
Data Vault	Chromeleon7
Injection	20200703_fbp_anc_stationary_R5
Injection Number	10
Position	RC2
Comment	
Processing Method	Quantitative
Instrument Method	20200525_Rezex_ROA_OrganicAcid_600uL_2500uM_H2SO4_50A_50D
Type	Unknown
Status	Finished
Injection Date	7/3/2020
Injection Time	4:16:15 PM
Injection Volume (µl)	10.000
Dilution Factor	1.0000
Weight	1.0000

Raw Data Information:
Time Min. (min)	0.006717
Time Max. (min)	25.006917
Data Points	3001
Detector	UV
Generating Data System	Chromeleon 7.2.5.9507
Exporting Data System	Chromeleon 7.2.8.0
Operator	Instrument Controller
Signal Quantity	Absorbance
Signal Unit	mAU
Signal Min.	-1.556743
Signal Max.	1,004.930104
Channel	UV_VIS_3
Driver Name	VWD3000.dll
Channel Type	Evaluation
Min. Step (s)	0.497
Max. Step (s)	0.503
Average Step (s)	0.500004

Signal Parameter Information:
Signal Info	WVL:190 nm

Raw Data:
Time (min)	Step (s)	Value (mAU)
0.006717	n.a.	-1.166879
0.015100	0.503	-1.115799
0.023383	0.497	-1.118499
0.031767	0.503	-1.129052
0.040050	0.497	-1.212293
0.048433	0.503	-1.144413
0.056717	0.497	-1.223144
0.065100	0.503	-1.192383
0.073383	0.497	-1.216682
0.081767	0.503	-1.163437
0.090050	0.497	-1.203191
0.098433	0.503	-1.139793
0.106717	0.497	-1.157166
0.115100	0.503	-1.227548
0.123383	0.497	-1.195117
0.131767	0.503	-1.162262
0.140050	0.497	-1.260998
0.148433	0.503	-1.185024
0.156717	0.497	-1.168706
0.165100	0.503	-1.176008
0.173383	0.497	-1.180651
0.181767	0.503	-1.226136
0.190050	0.497	-1.232106
0.198433	0.503	-1.188487
0.206717	0.497	-1.210186
0.215100	0.503	-1.229075
0.223383	0.497	-1.203233
0.231767	0.503	-1.177144
0.240050	0.497	-1.207788
0.248433	0.503	-1.191830
0.256717	0.497	-1.245373
0.265100	0.503	-1.199183
0.273383	0.497	-1.241444
0.281767	0.503	-1.145212
0.290050	0.497	-1.154867
0.298433	0.503	-1.157042
0.306717	0.497	-1.192453
0.315100	0.503	-1.195188
0.323383	0.497	-1.201988
0.331767	0.503	-1.141885
0.340050	0.497	-1.219072
0.348433	0.503	-1.202465
0.356717	0.497	-1.175374
0.365100	0.503	-1.126873
0.373383	0.497	-1.189544
0.381767	0.503	-1.147804
0.390050	0.497	-1.249923
0.398433	0.503	-1.226201
0.406717	0.497	-1.169925
0.415100	0.503	-1.192720
0.423383	0.497	-1.224504
0.431767	0.503	-1.213094
0.440050	0.497	-1.251992
0.448433	0.503	-1.224137
0.456717	0.497	-1.260751
0.465100	0.503	-1.178893
0.473383	0.497	-1.296602
0.481767	0.503	-1.169604
0.490050	0.497	-1.221733
0.498433	0.503	-1.238018
0.506717	0.497	-1.312831
0.515100	0.503	-1.221904
0.523383	0.497	-1.246156
0.531767	0.503	-1.182532
0.540050	0.497	-1.280156
0.548433	0.503	-1.191731
0.556717	0.497	-1.174862
0.565100	0.503	-1.240334
0.573383	0.497	-1.201295
0.581767	0.503	-1.181340
0.590050	0.497	-1.203673
0.598433	0.503	-1.224880
0.606717	0.497	-1.225780
0.615100	0.503	-1.295722
0.623383	0.497	-1.257160
0.631767	0.503	-1.218256
0.640050	0.497	-1.281458
0.648433	0.503	-1.177912
0.656717	0.497	-1.286548
0.665100	0.503	-1.202734
0.673383	0.497	-1.277058
0.681767	0.503	-1.187984
0.690050	0.497	-1.212551
0.698433	0.503	-1.213074
0.706717	0.497	-1.281378
0.715100	0.503	-1.198408
0.723383	0.497	-1.175676
0.731767	0.503	-1.185074
0.740050	0.497	-1.216535
0.748433	0.503	-1.119786
0.756717	0.497	-1.175136
0.765100	0.503	-1.211679
0.773383	0.497	-1.159272
0.781767	0.503	-1.091247
0.790050	0.497	-1.118242
0.798433	0.503	-1.102421
0.806717	0.497	-1.162096
0.815100	0.503	-1.078647
0.823383	0.497	-1.184110
0.831767	0.503	-1.102208
0.840050	0.497	-1.139235
0.848433	0.503	-1.088596
0.856717	0.497	-1.118245
0.865100	0.503	-1.040572
0.873383	0.497	-1.108656
0.881767	0.503	-1.100088
0.890050	0.497	-1.071203
0.898433	0.503	-0.978884
0.906717	0.497	-1.071350
0.915100	0.503	-1.020246
0.923383	0.497	-1.093482
0.931767	0.503	-1.021449
0.940050	0.497	-1.072787
0.948433	0.503	-1.032713
0.956717	0.497	-1.029722
0.965100	0.503	-1.025369
0.973383	0.497	-1.141135
0.981767	0.503	-1.039051
0.990050	0.497	-1.033912
0.998433	0.503	-1.019196
1.006717	0.497	-1.072715
1.015100	0.503	-1.024370
1.023383	0.497	-1.048155
1.031767	0.503	-0.992561
1.040050	0.497	-1.053438
1.048433	0.503	-0.994852
1.056717	0.497	-1.038890
1.065100	0.503	-1.040200
1.073383	0.497	-1.089776
1.081767	0.503	-1.041483
1.090050	0.497	-1.011655
1.098433	0.503	-1.074336
1.106717	0.497	-1.107688
1.115100	0.503	-1.091807
1.123383	0.497	-1.130838
1.131767	0.503	-1.142629
1.140050	0.497	-1.217399
1.148433	0.503	-1.072515
1.156717	0.497	-1.157417
1.165100	0.503	-1.188773
1.173383	0.497	-1.132307
1.181767	0.503	-1.078092
1.190050	0.497	-1.169823
1.198433	0.503	-1.104164
1.206717	0.497	-1.092065
1.215100	0.503	-1.130637
1.223383	0.497	-1.142434
1.231767	0.503	-1.094905
1.240050	0.497	-1.211724
1.248433	0.503	-1.134276
1.256717	0.497	-1.208724
1.265100	0.503	-1.140569
1.273383	0.497	-1.211048
1.281767	0.503	-1.144808
1.290050	0.497	-1.159277
1.298433	0.503	-1.202946
1.306717	0.497	-1.188136
1.315100	0.503	-1.102593
1.323383	0.497	-1.236599
1.331767	0.503	-1.201472
1.340050	0.497	-1.258504
1.348433	0.503	-1.233269
1.356717	0.497	-1.214158
1.365100	0.503	-1.180121
1.373383	0.497	-1.276426
1.381767	0.503	-1.250313
1.390050	0.497	-1.255721
1.398433	0.503	-1.224934
1.406717	0.497	-1.296361
1.415100	0.503	-1.228040
1.423383	0.497	-1.275992
1.431767	0.503	-1.310171
1.440050	0.497	-1.236979
1.448433	0.503	-1.261446
1.456717	0.497	-1.305756
1.465100	0.503	-1.222203
1.473383	0.497	-1.246591
1.481767	0.503	-1.267946
1.490050	0.497	-1.273011
1.498433	0.503	-1.196456
1.506717	0.497	-1.239574
1.515100	0.503	-1.273857
1.523383	0.497	-1.287636
1.531767	0.503	-1.262901
1.540050	0.497	-1.266481
1.548433	0.503	-1.208333
1.556717	0.497	-1.254475
1.565100	0.503	-1.214349
1.573383	0.497	-1.277596
1.581767	0.503	-1.239802
1.590050	0.497	-1.286725
1.598433	0.503	-1.225792
1.606717	0.497	-1.281866
1.615100	0.503	-1.219264
1.623383	0.497	-1.240127
1.631767	0.503	-1.226330
1.640050	0.497	-1.310842
1.648433	0.503	-1.242854
1.656717	0.497	-1.278246
1.665100	0.503	-1.227319
1.673383	0.497	-1.213712
1.681767	0.503	-1.183931
1.690050	0.497	-1.204012
1.698433	0.503	-1.202179
1.706717	0.497	-1.245786
1.715100	0.503	-1.187120
1.723383	0.497	-1.175146
1.731767	0.503	-1.172380
1.740050	0.497	-1.300641
1.748433	0.503	-1.197038
1.756717	0.497	-1.169173
1.765100	0.503	-1.203418
1.773383	0.497	-1.214993
1.781767	0.503	-1.171723
1.790050	0.497	-1.232590
1.798433	0.503	-1.147504
1.806717	0.497	-1.221545
1.815100	0.503	-1.171922
1.823383	0.497	-1.129214
1.831767	0.503	-1.179320
1.840050	0.497	-1.288631
1.848433	0.503	-1.188509
1.856717	0.497	-1.171027
1.865100	0.503	-1.127002
1.873383	0.497	-1.185814
1.881767	0.503	-1.177045
1.890050	0.497	-1.135578
1.898433	0.503	-1.111200
1.906717	0.497	-1.187180
1.915100	0.503	-1.141868
1.923383	0.497	-1.136415
1.931767	0.503	-1.107143
1.940050	0.497	-1.139651
1.948433	0.503	-1.144505
1.956717	0.497	-1.089268
1.965100	0.503	-1.178278
1.973383	0.497	-1.181153
1.981767	0.503	-1.187454
1.990050	0.497	-1.135908
1.998433	0.503	-1.165236
2.006717	0.497	-1.137329
2.015100	0.503	-1.140352
2.023383	0.497	-1.173836
2.031767	0.503	-1.120703
2.040050	0.497	-1.164973
2.048433	0.503	-1.108273
2.056717	0.497	-1.158291
2.065100	0.503	-1.114281
2.073383	0.497	-1.158568
2.081767	0.503	-1.120325
2.090050	0.497	-1.148395
2.098433	0.503	-1.159578
2.106717	0.497	-1.106227
2.115100	0.503	-1.139493
2.123383	0.497	-1.149262
2.131767	0.503	-1.101760
2.140050	0.497	-1.170660
2.148433	0.503	-1.056718
2.156717	0.497	-1.136101
2.165100	0.503	-1.111565
2.173383	0.497	-1.195774
2.181767	0.503	-1.111338
2.190050	0.497	-1.166801
2.198433	0.503	-1.116755
2.206717	0.497	-1.148541
2.215067	0.501	-1.153630
2.223433	0.502	-0.823925
2.231717	0.497	-1.162024
2.240100	0.503	-1.153956
2.248383	0.497	-1.224044
2.256767	0.503	-1.155842
2.265050	0.497	-1.151905
2.273433	0.503	-1.105922
2.281717	0.497	-1.183108
2.290100	0.503	-1.168971
2.298450	0.501	-1.214284
2.306767	0.499	-1.199024
2.315117	0.501	-1.202884
2.323433	0.499	-1.174025
2.331783	0.501	-1.218947
2.340100	0.499	-1.199255
2.348450	0.501	-1.258911
2.356767	0.499	-1.163283
2.365117	0.501	-1.261882
2.373433	0.499	-1.213004
2.381783	0.501	-1.203487
2.390100	0.499	-1.186451
2.398450	0.501	-1.256476
2.406767	0.499	-1.206546
2.415117	0.501	-1.176510
2.423433	0.499	-1.199968
2.431783	0.501	-1.161509
2.440100	0.499	-1.168567
2.448450	0.501	-1.214528
2.456767	0.499	-1.213734
2.465117	0.501	-1.205635
2.473433	0.499	-1.155413
2.481783	0.501	-1.267845
2.490100	0.499	-1.165687
2.498450	0.501	-1.201942
2.506767	0.499	-1.221497
2.515117	0.501	-1.139472
2.523433	0.499	-1.207052
2.531783	0.501	-1.224131
2.540100	0.499	-1.234682
2.548450	0.501	-1.206452
2.556767	0.499	-1.184590
2.565117	0.501	-1.256589
2.573433	0.499	-1.182166
2.581783	0.501	-1.248099
2.590100	0.499	-1.208666
2.598450	0.501	-1.265576
2.606767	0.499	-1.225868
2.615117	0.501	-1.268231
2.623433	0.499	-1.207257
2.631783	0.501	-1.265618
2.640100	0.499	-1.254927
2.648450	0.501	-1.250513
2.656767	0.499	-1.165404
2.665117	0.501	-1.210607
2.673433	0.499	-1.195260
2.681783	0.501	-1.302474
2.690100	0.499	-1.229060
2.698450	0.501	-1.287112
2.706733	0.497	-1.243300
2.715100	0.502	-0.908280
2.723450	0.501	-1.266768
2.731733	0.497	-1.306851
2.740117	0.503	-0.947428
2.748400	0.497	-1.243062
2.756783	0.503	-1.231356
2.765067	0.497	-1.239664
2.773450	0.503	-1.314244
2.781733	0.497	-1.302326
2.790117	0.503	-1.280779
2.798400	0.497	-1.322066
2.806783	0.503	-1.304336
2.815067	0.497	-1.349474
2.823450	0.503	-1.273964
2.831733	0.497	-1.265727
2.840117	0.503	-1.244632
2.848400	0.497	-1.293752
2.856783	0.503	-1.330258
2.865067	0.497	-1.335778
2.873450	0.503	-1.344033
2.881733	0.497	-1.338253
2.890117	0.503	-1.344108
2.898400	0.497	-1.367539
2.906783	0.503	-1.361409
2.915067	0.497	-1.363595
2.923450	0.503	-1.330173
2.931733	0.497	-1.373128
2.940117	0.503	-1.347377
2.948400	0.497	-1.358990
2.956783	0.503	-1.375519
2.965067	0.497	-1.378475
2.973450	0.503	-1.330878
2.981733	0.497	-1.325356
2.990117	0.503	-1.411979
2.998400	0.497	-1.371395
3.006783	0.503	-1.332787
3.015067	0.497	-1.348254
3.023450	0.503	-1.354784
3.031733	0.497	-1.361347
3.040117	0.503	-1.398539
3.048400	0.497	-1.309075
3.056783	0.503	-1.339223
3.065067	0.497	-1.393878
3.073450	0.503	-1.285858
3.081733	0.497	-1.391937
3.090117	0.503	-1.403634
3.098400	0.497	-1.327830
3.106783	0.503	-1.223815
3.115067	0.497	-1.347088
3.123450	0.503	-1.373116
3.131733	0.497	-1.335183
3.140117	0.503	-1.250996
3.148400	0.497	-1.318832
3.156783	0.503	-1.246076
3.165067	0.497	-1.306363
3.173450	0.503	-1.251820
3.181733	0.497	-1.300347
3.190117	0.503	-1.247811
3.198400	0.497	-1.324929
3.206783	0.503	-1.277469
3.215067	0.497	-1.300992
3.223450	0.503	-1.262116
3.231733	0.497	-1.255161
3.240117	0.503	-1.287931
3.248400	0.497	-1.344961
3.256783	0.503	-1.201716
3.265067	0.497	-1.249085
3.273450	0.503	-1.314446
3.281733	0.497	-1.238308
3.290117	0.503	-1.276876
3.298400	0.497	-1.284500
3.306783	0.503	-1.269778
3.315067	0.497	-1.327411
3.323450	0.503	-1.258838
3.331733	0.497	-1.263209
3.340117	0.503	-1.254845
3.348400	0.497	-1.275480
3.356783	0.503	-1.263636
3.365067	0.497	-1.290026
3.373450	0.503	-1.292820
3.381733	0.497	-1.311753
3.390117	0.503	-1.293649
3.398400	0.497	-1.348968
3.406783	0.503	-1.271993
3.415067	0.497	-1.253436
3.423450	0.503	-1.267132
3.431733	0.497	-1.321213
3.440117	0.503	-1.198953
3.448400	0.497	-1.302916
3.456783	0.503	-1.318124
3.465067	0.497	-1.356025
3.473450	0.503	-1.367515
3.481733	0.497	-1.330929
3.490117	0.503	-1.304774
3.498400	0.497	-1.396779
3.506783	0.503	-1.352178
3.515067	0.497	-1.400568
3.523450	0.503	-1.269480
3.531733	0.497	-1.329859
3.540117	0.503	-1.319027
3.548400	0.497	-1.379055
3.556783	0.503	-1.291614
3.565067	0.497	-1.342873
3.573450	0.503	-1.304969
3.581733	0.497	-1.289720
3.590117	0.503	-1.334469
3.598400	0.497	-1.391772
3.606783	0.503	-1.325328
3.615067	0.497	-1.331546
3.623450	0.503	-1.375184
3.631733	0.497	-1.384911
3.640117	0.503	-1.358023
3.648400	0.497	-1.365609
3.656783	0.503	-1.357352
3.665067	0.497	-1.328401
3.673450	0.503	-1.372881
3.681733	0.497	-1.397149
3.690117	0.503	-1.343774
3.698400	0.497	-1.400302
3.706783	0.503	-1.385438
3.715067	0.497	-1.411978
3.723450	0.503	-1.327815
3.731733	0.497	-1.383326
3.740117	0.503	-1.401497
3.748400	0.497	-1.385994
3.756783	0.503	-1.314780
3.765067	0.497	-1.389193
3.773450	0.503	-1.391638
3.781733	0.497	-1.369129
3.790117	0.503	-1.366123
3.798400	0.497	-1.374434
3.806783	0.503	-1.393064
3.815067	0.497	-1.447689
3.823450	0.503	-1.310534
3.831733	0.497	-1.397542
3.840117	0.503	-1.414754
3.848400	0.497	-1.396770
3.856783	0.503	-1.366797
3.865067	0.497	-1.420035
3.873450	0.503	-1.375918
3.881733	0.497	-1.370918
3.890117	0.503	-1.306412
3.898400	0.497	-1.502982
3.906783	0.503	-1.434450
3.915067	0.497	-1.490739
3.923450	0.503	-1.463140
3.931733	0.497	-1.493524
3.940117	0.503	-1.452857
3.948400	0.497	-1.456109
3.956783	0.503	-1.420698
3.965067	0.497	-1.438458
3.973450	0.503	-1.438857
3.981733	0.497	-1.476370
3.990117	0.503	-1.436094
3.998400	0.497	-1.478320
4.006783	0.503	-1.462927
4.015067	0.497	-1.483410
4.023450	0.503	-1.434020
4.031733	0.497	-1.556743
4.040117	0.503	-1.492411
4.048400	0.497	-1.521349
4.056783	0.503	-1.493130
4.065067	0.497	-1.494637
4.073450	0.503	-1.473790
4.081733	0.497	-1.498263
4.090117	0.503	-1.523281
4.098400	0.497	-1.507982
4.106783	0.503	-1.509374
4.115067	0.497	-1.439479
4.123450	0.503	-1.455706
4.131733	0.497	-1.534774
4.140117	0.503	-1.446032
4.148400	0.497	-1.491188
4.156783	0.503	-1.457114
4.165067	0.497	-1.454206
4.173450	0.503	-1.474601
4.181733	0.497	-1.512634
4.190117	0.503	-1.492947
4.198400	0.497	-1.527641
4.206783	0.503	-1.449731
4.215067	0.497	-1.495299
4.223450	0.503	-1.446954
4.231733	0.497	-1.474507
4.240117	0.503	-1.473177
4.248400	0.497	-1.483571
4.256783	0.503	-1.442352
4.265067	0.497	-1.491071
4.273450	0.503	-1.403314
4.281733	0.497	-1.429921
4.290117	0.503	-1.424231
4.298400	0.497	-1.457649
4.306783	0.503	-1.443851
4.315067	0.497	-1.453950
4.323450	0.503	-1.352963
4.331733	0.497	-1.455390
4.340117	0.503	-1.400520
4.348400	0.497	-1.454696
4.356783	0.503	-1.367019
4.365067	0.497	-1.480288
4.373450	0.503	-1.469272
4.381733	0.497	-1.425981
4.390117	0.503	-1.333246
4.398400	0.497	-1.433895
4.406783	0.503	-1.414232
4.415067	0.497	-1.401409
4.423450	0.503	-1.394549
4.431733	0.497	-1.464859
4.440117	0.503	-1.384152
4.448400	0.497	-1.444071
4.456783	0.503	-1.402216
4.465067	0.497	-1.405517
4.473450	0.503	-1.403250
4.481733	0.497	-1.463015
4.490117	0.503	-1.417406
4.498400	0.497	-1.408036
4.506783	0.503	-1.413694
4.515067	0.497	-1.486332
4.523450	0.503	-1.335333
4.531733	0.497	-1.444807
4.540117	0.503	-1.425180
4.548400	0.497	-1.412523
4.556783	0.503	-1.447136
4.565067	0.497	-1.404821
4.573450	0.503	-1.380702
4.581733	0.497	-1.464747
4.590117	0.503	-1.368159
4.598400	0.497	-1.478694
4.606783	0.503	-1.403518
4.615067	0.497	-1.372626
4.623450	0.503	-1.458411
4.631733	0.497	-1.386758
4.640117	0.503	-1.359500
4.648400	0.497	-1.418757
4.656783	0.503	-1.356058
4.665067	0.497	-1.414490
4.673450	0.503	-1.471926
4.681733	0.497	-1.380907
4.690117	0.503	-1.377851
4.698400	0.497	-1.435968
4.706783	0.503	-1.348755
4.715067	0.497	-1.418498
4.723450	0.503	-1.352388
4.731733	0.497	-1.439318
4.740117	0.503	-1.398240
4.748400	0.497	-1.378571
4.756783	0.503	-1.344885
4.765067	0.497	-1.401662
4.773450	0.503	-1.401424
4.781733	0.497	-1.403786
4.790117	0.503	-1.382877
4.798400	0.497	-1.359830
4.806783	0.503	-1.393949
4.815067	0.497	-1.413654
4.823450	0.503	-1.310932
4.831733	0.497	-1.392602
4.840117	0.503	-1.359594
4.848400	0.497	-1.408407
4.856783	0.503	-1.376731
4.865067	0.497	-1.409033
4.873450	0.503	-1.412098
4.881733	0.497	-1.346160
4.890117	0.503	-1.393533
4.898400	0.497	-1.432225
4.906783	0.503	-1.375415
4.915067	0.497	-1.429449
4.923450	0.503	-1.344392
4.931733	0.497	-1.373039
4.940117	0.503	-1.334180
4.948400	0.497	-1.399368
4.956783	0.503	-1.378579
4.965067	0.497	-1.394995
4.973450	0.503	-1.413629
4.981733	0.497	-1.358601
4.990117	0.503	-1.329745
4.998400	0.497	-1.358063
5.006783	0.503	-1.402305
5.015067	0.497	-1.368596
5.023450	0.503	-1.303020
5.031733	0.497	-1.349066
5.040117	0.503	-1.331579
5.048400	0.497	-1.390970
5.056783	0.503	-1.299704
5.065067	0.497	-1.359148
5.073450	0.503	-1.302817
5.081733	0.497	-1.299406
5.090117	0.503	-1.263852
5.098400	0.497	-1.302161
5.106783	0.503	-1.284508
5.115067	0.497	-1.246957
5.123450	0.503	-1.220855
5.131800	0.501	-1.288465
5.140117	0.499	-1.215718
5.148467	0.501	-1.240638
5.156783	0.499	-1.185512
5.165133	0.501	-1.140616
5.173450	0.499	-1.110261
5.181800	0.501	-1.124021
5.190117	0.499	-1.159357
5.198467	0.501	-1.160549
5.206783	0.499	-1.139769
5.215133	0.501	-1.093907
5.223450	0.499	-1.112878
5.231800	0.501	-1.036789
5.240117	0.499	-1.044988
5.248467	0.501	-1.016342
5.256783	0.499	-0.932588
5.265133	0.501	-0.953026
5.273450	0.499	-0.947005
5.281800	0.501	-0.955421
5.290117	0.499	-0.924209
5.298467	0.501	-0.942214
5.306783	0.499	-0.822827
5.315133	0.501	-0.837719
5.323450	0.499	-0.833829
5.331800	0.501	-0.813222
5.340117	0.499	-0.766918
5.348467	0.501	-0.693075
5.356783	0.499	-0.665778
5.365133	0.501	-0.659367
5.373450	0.499	-0.625525
5.381800	0.501	-0.688901
5.390117	0.499	-0.666115
5.398467	0.501	-0.704799
5.406783	0.499	-0.620925
5.415133	0.501	-0.616732
5.423450	0.499	-0.541806
5.431800	0.501	-0.537709
5.440117	0.499	-0.563986
5.448467	0.501	-0.560634
5.456783	0.499	-0.506867
5.465133	0.501	-0.528094
5.473450	0.499	-0.507696
5.481800	0.501	-0.518115
5.490117	0.499	-0.513786
5.498467	0.501	-0.497337
5.506783	0.499	-0.511194
5.515133	0.501	-0.482599
5.523450	0.499	-0.521020
5.531800	0.501	-0.516104
5.540083	0.497	-0.470556
5.548450	0.502	-0.171743
5.556800	0.501	-0.472517
5.565083	0.497	-0.512725
5.573450	0.502	-0.231570
5.581800	0.501	-0.041533
5.590083	0.497	-0.517969
5.598467	0.503	-0.240031
5.606750	0.497	-0.569650
5.615133	0.503	-0.507285
5.623417	0.497	-0.516150
5.631800	0.503	-0.561503
5.640083	0.497	-0.546581
5.648467	0.503	-0.560388
5.656750	0.497	-0.588238
5.665133	0.503	-0.611280
5.673417	0.497	-0.668112
5.681800	0.503	-0.624191
5.690083	0.497	-0.707881
5.698467	0.503	-0.660832
5.706750	0.497	-0.717099
5.715133	0.503	-0.718885
5.723417	0.497	-0.754313
5.731800	0.503	-0.728270
5.740083	0.497	-0.781462
5.748467	0.503	-0.749774
5.756750	0.497	-0.837972
5.765133	0.503	-0.823996
5.773417	0.497	-0.846528
5.781800	0.503	-0.865785
5.790083	0.497	-0.899598
5.798467	0.503	-0.799075
5.806750	0.497	-0.885170
5.815133	0.503	-0.912383
5.823417	0.497	-0.950598
5.831800	0.503	-0.992969
5.840083	0.497	-0.959265
5.848467	0.503	-0.960235
5.856750	0.497	-1.010136
5.865133	0.503	-0.978369
5.873417	0.497	-1.033561
5.881800	0.503	-1.024672
5.890083	0.497	-1.006067
5.898467	0.503	-1.054789
5.906750	0.497	-1.056532
5.915133	0.503	-1.095524
5.923417	0.497	-1.080584
5.931800	0.503	-1.079672
5.940083	0.497	-1.110989
5.948467	0.503	-1.088932
5.956750	0.497	-1.132002
5.965133	0.503	-1.106415
5.973417	0.497	-1.107849
5.981800	0.503	-1.091051
5.990083	0.497	-1.140305
5.998467	0.503	-1.172728
6.006750	0.497	-1.196639
6.015133	0.503	-1.151742
6.023417	0.497	-1.175515
6.031800	0.503	-1.153053
6.040083	0.497	-1.208495
6.048467	0.503	-1.203707
6.056750	0.497	-1.257300
6.065133	0.503	-1.203236
6.073417	0.497	-1.222481
6.081800	0.503	-1.210595
6.090083	0.497	-1.301147
6.098467	0.503	-1.258549
6.106750	0.497	-1.366576
6.115133	0.503	-1.341194
6.123417	0.497	-1.377761
6.131800	0.503	-1.287738
6.140083	0.497	-1.320226
6.148467	0.503	-1.374882
6.156750	0.497	-1.389015
6.165133	0.503	-1.374767
6.173417	0.497	-1.397409
6.181800	0.503	-1.325645
6.190083	0.497	-1.360387
6.198467	0.503	-1.330387
6.206750	0.497	-1.420531
6.215133	0.503	-1.323887
6.223417	0.497	-1.358294
6.231800	0.503	-1.346895
6.240083	0.497	-1.391953
6.248467	0.503	-1.304489
6.256750	0.497	-1.285366
6.265133	0.503	-1.352754
6.273417	0.497	-1.350726
6.281800	0.503	-1.340293
6.290083	0.497	-1.360935
6.298467	0.503	-1.286803
6.306750	0.497	-1.361110
6.315133	0.503	-1.328201
6.323417	0.497	-1.364376
6.331800	0.503	-1.355324
6.340083	0.497	-1.400370
6.348467	0.503	-1.333643
6.356750	0.497	-1.348166
6.365133	0.503	-1.313274
6.373417	0.497	-1.333008
6.381800	0.503	-1.316977
6.390083	0.497	-1.362233
6.398467	0.503	-1.332399
6.406750	0.497	-1.350331
6.415133	0.503	-1.323961
6.423417	0.497	-1.341915
6.431800	0.503	-1.265399
6.440083	0.497	-1.344133
6.448467	0.503	-1.321564
6.456750	0.497	-1.306618
6.465133	0.503	-1.384669
6.473417	0.497	-1.385168
6.481800	0.503	-1.329184
6.490083	0.497	-1.397587
6.498467	0.503	-1.405961
6.506750	0.497	-1.377611
6.515133	0.503	-1.328786
6.523417	0.497	-1.304978
6.531800	0.503	-1.372462
6.540083	0.497	-1.370270
6.548467	0.503	-1.287425
6.556750	0.497	-1.229395
6.565133	0.503	-1.063796
6.573417	0.497	-0.718021
6.581800	0.503	-0.134491
6.590083	0.497	1.108789
6.598467	0.503	3.586699
6.606750	0.497	8.342368
6.615133	0.503	17.207436
6.623417	0.497	33.021775
6.631800	0.503	58.808790
6.640083	0.497	97.959647
6.648467	0.503	150.780556
6.656750	0.497	215.683284
6.665133	0.503	287.316121
6.673417	0.497	360.670678
6.681800	0.503	430.892554
6.690083	0.497	496.166220
6.698467	0.503	556.220241
6.706750	0.497	612.265162
6.715133	0.503	665.281176
6.723417	0.497	716.494229
6.731800	0.503	765.824670
6.740083	0.497	813.862603
6.748467	0.503	859.398370
6.756750	0.497	902.074647
6.765133	0.503	939.938146
6.773417	0.497	971.066434
6.781800	0.503	994.089748
6.790083	0.497	1,004.930104
6.798467	0.503	999.754599
6.806750	0.497	973.727302
6.815133	0.503	921.084330
6.823417	0.497	837.271633
6.831800	0.503	726.082818
6.840083	0.497	595.108251
6.848467	0.503	461.867588
6.856750	0.497	341.211243
6.865133	0.503	244.675981
6.873417	0.497	173.390440
6.881800	0.503	124.327224
6.890083	0.497	90.865109
6.898467	0.503	68.539782
6.906750	0.497	53.254976
6.915133	0.503	42.592795
6.923417	0.497	34.962645
6.931800	0.503	29.291519
6.940083	0.497	24.964003
6.948467	0.503	21.630011
6.956750	0.497	18.969772
6.965133	0.503	16.789925
6.973417	0.497	14.904743
6.981800	0.503	13.386995
6.990083	0.497	12.094877
6.998467	0.503	11.008478
7.006750	0.497	10.094806
7.015133	0.503	9.234350
7.023417	0.497	8.526169
7.031800	0.503	7.890888
7.040083	0.497	7.536778
7.048467	0.503	7.123179
7.056750	0.497	6.888971
7.065133	0.503	6.719636
7.073417	0.497	6.565088
7.081800	0.503	6.501682
7.090083	0.497	6.463554
7.098467	0.503	6.433586
7.106750	0.497	6.337300
7.115133	0.503	6.252168
7.123417	0.497	5.955226
7.131800	0.503	5.701886
7.140083	0.497	5.325094
7.148467	0.503	5.052906
7.156750	0.497	4.646205
7.165133	0.503	4.181046
7.173417	0.497	3.842984
7.181800	0.503	3.543881
7.190083	0.497	3.231688
7.198467	0.503	2.977506
7.206750	0.497	2.667099
7.215133	0.503	2.442674
7.223417	0.497	2.300299
7.231800	0.503	2.141728
7.240083	0.497	1.922469
7.248467	0.503	1.834394
7.256750	0.497	1.640215
7.265133	0.503	1.596702
7.273417	0.497	1.414540
7.281800	0.503	1.383786
7.290083	0.497	1.301573
7.298467	0.503	1.161801
7.306750	0.497	1.055837
7.315133	0.503	1.048511
7.323417	0.497	0.952471
7.331800	0.503	0.879021
7.340083	0.497	0.816220
7.348467	0.503	0.860253
7.356750	0.497	0.738772
7.365133	0.503	0.722563
7.373417	0.497	0.641160
7.381800	0.503	0.763341
7.390083	0.497	0.659198
7.398467	0.503	0.720256
7.406750	0.497	0.715886
7.415133	0.503	0.749066
7.423417	0.497	0.797726
7.431800	0.503	0.786688
7.440083	0.497	0.817481
7.448467	0.503	0.851901
7.456750	0.497	0.894381
7.465133	0.503	1.010139
7.473417	0.497	0.978437
7.481800	0.503	1.046040
7.490083	0.497	1.031090
7.498467	0.503	1.132819
7.506750	0.497	1.175211
7.515133	0.503	1.170437
7.523417	0.497	1.182395
7.531800	0.503	1.206173
7.540083	0.497	1.146501
7.548467	0.503	1.211081
7.556750	0.497	1.264573
7.565133	0.503	1.229312
7.573417	0.497	1.171919
7.581800	0.503	1.153539
7.590083	0.497	1.182099
7.598467	0.503	1.155889
7.606750	0.497	1.107525
7.615133	0.503	1.151581
7.623417	0.497	1.100921
7.631800	0.503	1.213895
7.640083	0.497	1.192161
7.648467	0.503	1.218589
7.656750	0.497	1.265053
7.665133	0.503	1.374916
7.673417	0.497	1.478008
7.681800	0.503	1.691456
7.690083	0.497	1.758035
7.698467	0.503	2.006310
7.706750	0.497	2.242603
7.715133	0.503	2.470979
7.723417	0.497	2.719397
7.731800	0.503	3.053439
7.740083	0.497	3.336542
7.748467	0.503	3.676102
7.756750	0.497	4.018052
7.765133	0.503	4.299361
7.773417	0.497	4.649308
7.781800	0.503	5.065523
7.790083	0.497	5.192852
7.798467	0.503	5.480356
7.806750	0.497	5.736617
7.815133	0.503	5.940628
7.823417	0.497	6.128980
7.831800	0.503	6.248949
7.840083	0.497	6.353274
7.848467	0.503	6.512028
7.856750	0.497	6.570796
7.865133	0.503	6.676772
7.873417	0.497	6.724163
7.881800	0.503	6.772143
7.890083	0.497	6.788261
7.898467	0.503	6.807532
7.906750	0.497	6.732183
7.915133	0.503	6.762188
7.923417	0.497	6.735218
7.931800	0.503	6.707246
7.940083	0.497	6.621737
7.948467	0.503	6.611259
7.956817	0.501	6.574697
7.965133	0.499	6.584748
7.973483	0.501	6.525802
7.981800	0.499	6.471465
7.990150	0.501	6.433343
7.998467	0.499	6.416060
8.006817	0.501	6.265711
8.015133	0.499	6.308232
8.023483	0.501	6.215991
8.031800	0.499	6.230798
8.040150	0.501	6.157402
8.048467	0.499	6.086166
8.056817	0.501	6.026418
8.065133	0.499	5.986947
8.073483	0.501	5.911527
8.081800	0.499	5.912366
8.090150	0.501	5.868261
8.098467	0.499	5.864864
8.106817	0.501	5.841394
8.115133	0.499	5.776000
8.123483	0.501	5.729651
8.131800	0.499	5.745268
8.140150	0.501	5.778752
8.148467	0.499	5.726051
8.156817	0.501	5.738121
8.165133	0.499	5.863394
8.173483	0.501	5.805567
8.181800	0.499	5.869392
8.190150	0.501	5.933872
8.198467	0.499	5.964050
8.206817	0.501	5.994296
8.215133	0.499	6.141888
8.223483	0.501	6.217748
8.231800	0.499	6.324006
8.240150	0.501	6.332865
8.248467	0.499	6.556608
8.256817	0.501	6.579919
8.265133	0.499	6.711763
8.273483	0.501	6.826961
8.281800	0.499	6.984552
8.290150	0.501	7.144254
8.298467	0.499	7.321089
8.306817	0.501	7.504969
8.315133	0.499	7.652700
8.323483	0.501	7.881937
8.331800	0.499	8.060613
8.340150	0.501	8.273305
8.348467	0.499	8.491276
8.356817	0.501	8.673453
8.365100	0.497	8.942901
8.373467	0.502	9.463731
8.381817	0.501	9.439387
8.390100	0.497	9.635297
8.398467	0.502	10.221838
8.406817	0.501	10.678325
8.415100	0.497	10.445778
8.423483	0.503	10.753350
8.431767	0.497	10.998689
8.440150	0.503	11.379620
8.448433	0.497	11.571337
8.456817	0.503	11.969716
8.465100	0.497	12.209513
8.473483	0.503	12.561087
8.481767	0.497	12.759335
8.490150	0.503	13.158719
8.498433	0.497	13.450729
8.506817	0.503	13.828932
8.515100	0.497	14.076622
8.523483	0.503	14.443452
8.531767	0.497	14.712414
8.540150	0.503	15.135446
8.548433	0.497	15.396938
8.556817	0.503	15.870314
8.565100	0.497	16.412849
8.573483	0.503	17.139076
8.581767	0.497	17.984529
8.590150	0.503	18.546648
8.598433	0.497	18.591696
8.606817	0.503	17.769547
8.615100	0.497	15.183758
8.623483	0.503	11.868270
8.631767	0.497	9.096502
8.640150	0.503	7.751252
8.648433	0.497	6.991584
8.656817	0.503	6.656134
8.665100	0.497	6.236904
8.673483	0.503	5.761819
8.681767	0.497	5.289861
8.690150	0.503	4.893097
8.698433	0.497	4.361685
8.706817	0.503	3.904983
8.715100	0.497	3.481311
8.723483	0.503	3.082433
8.731767	0.497	2.631792
8.740150	0.503	2.348832
8.748433	0.497	2.000462
8.756817	0.503	1.729653
8.765100	0.497	1.481780
8.773483	0.503	1.330717
8.781767	0.497	1.091158
8.790150	0.503	0.979573
8.798433	0.497	0.810002
8.806817	0.503	0.717591
8.815100	0.497	0.577443
8.823483	0.503	0.529500
8.831767	0.497	0.316485
8.840150	0.503	0.326577
8.848433	0.497	0.278966
8.856817	0.503	0.240317
8.865100	0.497	0.201528
8.873483	0.503	0.123992
8.881767	0.497	0.050826
8.890150	0.503	0.092581
8.898433	0.497	0.047587
8.906817	0.503	0.090131
8.915100	0.497	0.095496
8.923483	0.503	0.104242
8.931767	0.497	0.218110
8.940150	0.503	0.313172
8.948433	0.497	0.299336
8.956817	0.503	0.577330
8.965100	0.497	0.656254
8.973483	0.503	0.905804
8.981767	0.497	1.152202
8.990150	0.503	1.457523
8.998433	0.497	1.821912
9.006817	0.503	2.167442
9.015100	0.497	2.523151
9.023483	0.503	3.061016
9.031767	0.497	3.469730
9.040150	0.503	3.951319
9.048433	0.497	4.308763
9.056817	0.503	4.747979
9.065100	0.497	5.116280
9.073483	0.503	5.437457
9.081767	0.497	5.617310
9.090150	0.503	5.805659
9.098433	0.497	5.903248
9.106817	0.503	5.894295
9.115100	0.497	5.780481
9.123483	0.503	5.712153
9.131767	0.497	5.441479
9.140150	0.503	5.241526
9.148433	0.497	4.925205
9.156817	0.503	4.617986
9.165100	0.497	4.193569
9.173483	0.503	3.847928
9.181767	0.497	3.490602
9.190150	0.503	3.126582
9.198433	0.497	2.747619
9.206817	0.503	2.443883
9.215100	0.497	2.082590
9.223483	0.503	1.756755
9.231767	0.497	1.503504
9.240150	0.503	1.289975
9.248433	0.497	1.023625
9.256817	0.503	0.932297
9.265100	0.497	0.736302
9.273483	0.503	0.582570
9.281767	0.497	0.401690
9.290150	0.503	0.377158
9.298433	0.497	0.314228
9.306817	0.503	0.239881
9.315100	0.497	0.191857
9.323483	0.503	0.186148
9.331767	0.497	0.094883
9.340150	0.503	0.131890
9.348433	0.497	-0.024904
9.356817	0.503	0.030298
9.365100	0.497	-0.017940
9.373483	0.503	-0.002229
9.381767	0.497	-0.068572
9.390150	0.503	-0.028965
9.398433	0.497	-0.092030
9.406817	0.503	-0.021109
9.415100	0.497	-0.015291
9.423483	0.503	0.043242
9.431767	0.497	-0.040039
9.440150	0.503	0.040243
9.448433	0.497	0.075791
9.456817	0.503	0.060290
9.465100	0.497	0.059819
9.473483	0.503	0.074290
9.481767	0.497	0.109877
9.490150	0.503	0.136216
9.498433	0.497	0.164022
9.506817	0.503	0.191843
9.515100	0.497	0.138570
9.523483	0.503	0.178830
9.531767	0.497	0.140404
9.540150	0.503	0.209800
9.548433	0.497	0.263682
9.556817	0.503	0.232224
9.565100	0.497	0.261930
9.573483	0.503	0.221866
9.581767	0.497	0.203825
9.590150	0.503	0.197344
9.598433	0.497	0.196831
9.606817	0.503	0.234696
9.615100	0.497	0.117313
9.623483	0.503	0.119706
9.631767	0.497	0.038986
9.640150	0.503	0.032758
9.648433	0.497	-0.011444
9.656817	0.503	-0.064556
9.665100	0.497	-0.143156
9.673483	0.503	-0.132605
9.681767	0.497	-0.219644
9.690150	0.503	-0.243003
9.698433	0.497	-0.216833
9.706817	0.503	-0.317140
9.715100	0.497	-0.318542
9.723483	0.503	-0.341219
9.731767	0.497	-0.445699
9.740150	0.503	-0.382485
9.748433	0.497	-0.454866
9.756817	0.503	-0.484162
9.765100	0.497	-0.497752
9.773483	0.503	-0.466916
9.781767	0.497	-0.540649
9.790150	0.503	-0.586297
9.798433	0.497	-0.589720
9.806817	0.503	-0.509139
9.815100	0.497	-0.570978
9.823483	0.503	-0.609939
9.831767	0.497	-0.660854
9.840150	0.503	-0.590141
9.848433	0.497	-0.621056
9.856817	0.503	-0.592821
9.865100	0.497	-0.641885
9.873483	0.503	-0.630923
9.881767	0.497	-0.620499
9.890150	0.503	-0.570178
9.898433	0.497	-0.626909
9.906817	0.503	-0.595322
9.915100	0.497	-0.625200
9.923483	0.503	-0.595270
9.931767	0.497	-0.648354
9.940150	0.503	-0.597920
9.948433	0.497	-0.644177
9.956817	0.503	-0.537598
9.965100	0.497	-0.613279
9.973483	0.503	-0.567919
9.981767	0.497	-0.639152
9.990150	0.503	-0.593655
9.998433	0.497	-0.592556
10.006817	0.503	-0.591860
10.015100	0.497	-0.553042
10.023483	0.503	-0.595305
10.031767	0.497	-0.561109
10.040150	0.503	-0.510117
10.048433	0.497	-0.484125
10.056817	0.503	-0.528842
10.065100	0.497	-0.546686
10.073483	0.503	-0.503655
10.081767	0.497	-0.558488
10.090150	0.503	-0.462933
10.098433	0.497	-0.528111
10.106817	0.503	-0.492700
10.115100	0.497	-0.547577
10.123483	0.503	-0.524462
10.131767	0.497	-0.490691
10.140150	0.503	-0.533216
10.148433	0.497	-0.499594
10.156817	0.503	-0.436087
10.165100	0.497	-0.475667
10.173483	0.503	-0.507902
10.181767	0.497	-0.521198
10.190150	0.503	-0.502976
10.198433	0.497	-0.463337
10.206817	0.503	-0.478300
10.215100	0.497	-0.559816
10.223483	0.503	-0.493760
10.231767	0.497	-0.539463
10.240150	0.503	-0.513825
10.248433	0.497	-0.502862
10.256817	0.503	-0.475615
10.265100	0.497	-0.524248
10.273483	0.503	-0.590067
10.281767	0.497	-0.521956
10.290150	0.503	-0.509118
10.298433	0.497	-0.558472
10.306817	0.503	-0.597321
10.315100	0.497	-0.549142
10.323483	0.503	-0.603156
10.331767	0.497	-0.555342
10.340150	0.503	-0.516252
10.348433	0.497	-0.566846
10.356817	0.503	-0.595441
10.365100	0.497	-0.540744
10.373483	0.503	-0.532699
10.381767	0.497	-0.532264
10.390150	0.503	-0.517877
10.398433	0.497	-0.544206
10.406817	0.503	-0.503867
10.415100	0.497	-0.539878
10.423483	0.503	-0.505392
10.431767	0.497	-0.523155
10.440150	0.503	-0.503035
10.448433	0.497	-0.456844
10.456817	0.503	-0.513544
10.465100	0.497	-0.521281
10.473483	0.503	-0.505210
10.481767	0.497	-0.595957
10.490150	0.503	-0.546520
10.498433	0.497	-0.605414
10.506817	0.503	-0.517966
10.515100	0.497	-0.550795
10.523483	0.503	-0.533100
10.531767	0.497	-0.517827
10.540150	0.503	-0.560748
10.548433	0.497	-0.620406
10.556817	0.503	-0.545414
10.565100	0.497	-0.520636
10.573483	0.503	-0.540056
10.581767	0.497	-0.563811
10.590150	0.503	-0.508255
10.598433	0.497	-0.562519
10.606817	0.503	-0.539480
10.615100	0.497	-0.501638
10.623483	0.503	-0.487912
10.631767	0.497	-0.545578
10.640150	0.503	-0.586447
10.648433	0.497	-0.583992
10.656817	0.503	-0.519354
10.665100	0.497	-0.592049
10.673483	0.503	-0.536203
10.681767	0.497	-0.534507
10.690150	0.503	-0.503093
10.698433	0.497	-0.531421
10.706817	0.503	-0.515716
10.715100	0.497	-0.571376
10.723483	0.503	-0.564510
10.731767	0.497	-0.589218
10.740150	0.503	-0.571362
10.748433	0.497	-0.525437
10.756817	0.503	-0.575636
10.765100	0.497	-0.606243
10.773483	0.503	-0.546928
10.781833	0.501	-0.673695
10.790150	0.499	-0.581697
10.798500	0.501	-0.641586
10.806817	0.499	-0.616376
10.815167	0.501	-0.630235
10.823483	0.499	-0.646872
10.831833	0.501	-0.709675
10.840150	0.499	-0.655656
10.848500	0.501	-0.650076
10.856817	0.499	-0.701503
10.865167	0.501	-0.711638
10.873483	0.499	-0.726215
10.881833	0.501	-0.708137
10.890150	0.499	-0.688774
10.898500	0.501	-0.737934
10.906817	0.499	-0.689706
10.915167	0.501	-0.680322
10.923483	0.499	-0.656777
10.931833	0.501	-0.699787
10.940150	0.499	-0.653496
10.948500	0.501	-0.629153
10.956817	0.499	-0.705296
10.965167	0.501	-0.687105
10.973483	0.499	-0.630215
10.981833	0.501	-0.604065
10.990150	0.499	-0.635864
10.998500	0.501	-0.591535
11.006817	0.499	-0.561261
11.015167	0.501	-0.583118
11.023483	0.499	-0.529669
11.031833	0.501	-0.435004
11.040150	0.499	-0.417531
11.048500	0.501	-0.479304
11.056817	0.499	-0.366898
11.065167	0.501	-0.399016
11.073483	0.499	-0.331586
11.081833	0.501	-0.294523
11.090150	0.499	-0.197754
11.098500	0.501	-0.240577
11.106817	0.499	-0.227732
11.115167	0.501	-0.119312
11.123483	0.499	-0.132374
11.131833	0.501	-0.135124
11.140150	0.499	-0.141020
11.148500	0.501	-0.118576
11.156817	0.499	-0.144880
11.165167	0.501	-0.118594
11.173450	0.497	-0.124097
11.181817	0.502	0.160859
11.190167	0.501	-0.223205
11.198450	0.497	-0.231360
11.206833	0.503	-0.004929
11.215117	0.497	-0.363070
11.223500	0.503	-0.108504
11.231783	0.497	-0.461401
11.240167	0.503	-0.453573
11.248450	0.497	-0.557090
11.256833	0.503	-0.518823
11.265117	0.497	-0.631579
11.273500	0.503	-0.599544
11.281783	0.497	-0.621823
11.290167	0.503	-0.645153
11.298450	0.497	-0.732710
11.306833	0.503	-0.693956
11.315117	0.497	-0.779712
11.323500	0.503	-0.774000
11.331783	0.497	-0.833901
11.340167	0.503	-0.788069
11.348450	0.497	-0.822126
11.356833	0.503	-0.816723
11.365117	0.497	-0.824980
11.373500	0.503	-0.800310
11.381783	0.497	-0.772807
11.390167	0.503	-0.713996
11.398450	0.497	-0.834035
11.406833	0.503	-0.800494
11.415117	0.497	-0.822338
11.423500	0.503	-0.764914
11.431783	0.497	-0.812880
11.440167	0.503	-0.843412
11.448450	0.497	-0.840175
11.456833	0.503	-0.804852
11.465117	0.497	-0.851536
11.473500	0.503	-0.796856
11.481783	0.497	-0.760293
11.490167	0.503	-0.783700
11.498450	0.497	-0.811712
11.506833	0.503	-0.793513
11.515117	0.497	-0.706305
11.523500	0.503	-0.794754
11.531783	0.497	-0.786981
11.540167	0.503	-0.786551
11.548450	0.497	-0.737100
11.556833	0.503	-0.760191
11.565117	0.497	-0.789867
11.573500	0.503	-0.745294
11.581783	0.497	-0.768935
11.590167	0.503	-0.802503
11.598450	0.497	-0.745938
11.606833	0.503	-0.752117
11.615117	0.497	-0.802290
11.623500	0.503	-0.768384
11.631783	0.497	-0.815300
11.640167	0.503	-0.806409
11.648450	0.497	-0.804011
11.656833	0.503	-0.768712
11.665117	0.497	-0.771714
11.673500	0.503	-0.796468
11.681783	0.497	-0.799531
11.690167	0.503	-0.718702
11.698450	0.497	-0.755779
11.706833	0.503	-0.758719
11.715117	0.497	-0.798334
11.723500	0.503	-0.877916
11.731783	0.497	-0.835249
11.740167	0.503	-0.792373
11.748450	0.497	-0.867526
11.756833	0.503	-0.793263
11.765117	0.497	-0.774896
11.773500	0.503	-0.788315
11.781783	0.497	-0.803346
11.790167	0.503	-0.747743
11.798450	0.497	-0.771049
11.806833	0.503	-0.837788
11.815117	0.497	-0.716042
11.823500	0.503	-0.710045
11.831783	0.497	-0.701808
11.840167	0.503	-0.684765
11.848450	0.497	-0.655358
11.856833	0.503	-0.592392
11.865117	0.497	-0.545102
11.873500	0.503	-0.471069
11.881783	0.497	-0.404715
11.890167	0.503	-0.306929
11.898450	0.497	-0.190643
11.906833	0.503	0.028924
11.915117	0.497	0.085408
11.923500	0.503	0.286594
11.931783	0.497	0.423187
11.940167	0.503	0.628900
11.948450	0.497	0.869400
11.956833	0.503	1.097680
11.965117	0.497	1.239160
11.973500	0.503	1.539914
11.981783	0.497	1.816505
11.990167	0.503	2.077573
11.998450	0.497	2.345626
12.006833	0.503	2.573131
12.015117	0.497	2.796678
12.023500	0.503	3.165225
12.031783	0.497	3.309763
12.040167	0.503	3.626197
12.048450	0.497	3.746254
12.056833	0.503	3.963328
12.065117	0.497	4.112123
12.073500	0.503	4.280507
12.081783	0.497	4.262722
12.090167	0.503	4.402615
12.098450	0.497	4.446064
12.106833	0.503	4.481079
12.115117	0.497	4.415129
12.123500	0.503	4.361049
12.131783	0.497	4.288010
12.140167	0.503	4.237958
12.148450	0.497	3.970319
12.156833	0.503	3.846785
12.165117	0.497	3.606781
12.173500	0.503	3.465254
12.181783	0.497	3.166412
12.190167	0.503	3.067898
12.198450	0.497	2.730934
12.206833	0.503	2.574370
12.215117	0.497	2.188263
12.223500	0.503	2.030181
12.231783	0.497	1.825422
12.240167	0.503	1.552662
12.248450	0.497	1.317571
12.256833	0.503	1.154854
12.265117	0.497	0.869319
12.273500	0.503	0.748176
12.281783	0.497	0.592892
12.290167	0.503	0.411634
12.298450	0.497	0.239970
12.306833	0.503	0.089549
12.315117	0.497	0.032821
12.323500	0.503	-0.061884
12.331783	0.497	-0.168417
12.340167	0.503	-0.279348
12.348450	0.497	-0.353537
12.356833	0.503	-0.395031
12.365117	0.497	-0.476978
12.373500	0.503	-0.539394
12.381783	0.497	-0.593250
12.390167	0.503	-0.565650
12.398450	0.497	-0.627047
12.406833	0.503	-0.610264
12.415117	0.497	-0.725771
12.423500	0.503	-0.693931
12.431783	0.497	-0.720276
12.440167	0.503	-0.685606
12.448450	0.497	-0.699368
12.456833	0.503	-0.765714
12.465117	0.497	-0.751619
12.473500	0.503	-0.862580
12.481783	0.497	-0.830962
12.490167	0.503	-0.759426
12.498450	0.497	-0.742720
12.506833	0.503	-0.734032
12.515117	0.497	-0.857801
12.523500	0.503	-0.832541
12.531783	0.497	-0.778453
12.540167	0.503	-0.795183
12.548450	0.497	-0.847428
12.556833	0.503	-0.925539
12.565117	0.497	-0.926054
12.573500	0.503	-0.855466
12.581783	0.497	-0.849339
12.590167	0.503	-0.823943
12.598450	0.497	-0.860922
12.606833	0.503	-0.799547
12.615117	0.497	-0.849694
12.623500	0.503	-0.844895
12.631783	0.497	-0.813743
12.640167	0.503	-0.767152
12.648450	0.497	-0.776380
12.656833	0.503	-0.791041
12.665117	0.497	-0.742054
12.673500	0.503	-0.702863
12.681783	0.497	-0.722596
12.690167	0.503	-0.640247
12.698450	0.497	-0.511804
12.706833	0.503	-0.534620
12.715117	0.497	-0.438151
12.723500	0.503	-0.381093
12.731783	0.497	-0.331833
12.740167	0.503	-0.149853
12.748450	0.497	-0.010010
12.756833	0.503	0.038289
12.765117	0.497	0.225885
12.773500	0.503	0.437512
12.781783	0.497	0.618114
12.790167	0.503	0.925272
12.798450	0.497	1.114848
12.806833	0.503	1.427215
12.815117	0.497	1.741757
12.823500	0.503	2.135514
12.831783	0.497	2.421884
12.840167	0.503	2.871317
12.848450	0.497	3.189060
12.856833	0.503	3.703629
12.865117	0.497	4.184625
12.873500	0.503	4.656996
12.881783	0.497	5.064966
12.890167	0.503	5.578057
12.898450	0.497	6.100558
12.906833	0.503	6.664363
12.915117	0.497	7.075271
12.923500	0.503	7.677454
12.931783	0.497	8.190691
12.940167	0.503	8.659845
12.948450	0.497	9.035297
12.956833	0.503	9.596376
12.965117	0.497	9.913859
12.973500	0.503	10.264211
12.981783	0.497	10.547480
12.990167	0.503	10.856943
12.998450	0.497	11.067946
13.006833	0.503	11.231918
13.015117	0.497	11.318992
13.023500	0.503	11.340474
13.031783	0.497	11.390547
13.040167	0.503	11.274714
13.048450	0.497	11.127580
13.056833	0.503	10.981261
13.065117	0.497	10.701875
13.073500	0.503	10.391898
13.081783	0.497	10.124749
13.090167	0.503	9.768728
13.098450	0.497	9.304994
13.106833	0.503	8.919540
13.115117	0.497	8.418013
13.123500	0.503	8.027606
13.131783	0.497	7.474108
13.140167	0.503	7.056385
13.148450	0.497	6.538253
13.156833	0.503	6.057168
13.165117	0.497	5.505014
13.173500	0.503	5.114260
13.181783	0.497	4.624739
13.190167	0.503	4.179505
13.198450	0.497	3.706460
13.206833	0.503	3.333669
13.215117	0.497	2.948792
13.223500	0.503	2.511048
13.231783	0.497	2.260384
13.240167	0.503	1.919490
13.248450	0.497	1.573964
13.256833	0.503	1.352940
13.265117	0.497	1.082297
13.273500	0.503	0.899015
13.281783	0.497	0.656736
13.290167	0.503	0.508264
13.298450	0.497	0.319135
13.306833	0.503	0.217831
13.315117	0.497	0.049107
13.323500	0.503	-0.097178
13.331783	0.497	-0.176348
13.340167	0.503	-0.377796
13.348450	0.497	-0.365585
13.356833	0.503	-0.391999
13.365117	0.497	-0.550450
13.373500	0.503	-0.565107
13.381783	0.497	-0.601117
13.390167	0.503	-0.647500
13.398450	0.497	-0.680202
13.406833	0.503	-0.722674
13.415117	0.497	-0.686565
13.423500	0.503	-0.676982
13.431783	0.497	-0.769999
13.440167	0.503	-0.727074
13.448450	0.497	-0.730028
13.456833	0.503	-0.713622
13.465117	0.497	-0.717382
13.473500	0.503	-0.717409
13.481783	0.497	-0.754713
13.490167	0.503	-0.697780
13.498450	0.497	-0.727525
13.506833	0.503	-0.750807
13.515117	0.497	-0.733002
13.523500	0.503	-0.721963
13.531783	0.497	-0.699226
13.540167	0.503	-0.636396
13.548450	0.497	-0.702623
13.556833	0.503	-0.588656
13.565117	0.497	-0.564736
13.573500	0.503	-0.534667
13.581850	0.501	-0.521714
13.590167	0.499	-0.448375
13.598517	0.501	-0.361537
13.606833	0.499	-0.298500
13.615183	0.501	-0.193319
13.623500	0.499	-0.117258
13.631850	0.501	-0.077884
13.640167	0.499	-0.001789
13.648517	0.501	0.128942
13.656833	0.499	0.282526
13.665183	0.501	0.349126
13.673500	0.499	0.525486
13.681850	0.501	0.640925
13.690167	0.499	0.818799
13.698517	0.501	0.969356
13.706833	0.499	1.138725
13.715183	0.501	1.249659
13.723500	0.499	1.496606
13.731850	0.501	1.591316
13.740167	0.499	1.831598
13.748517	0.501	1.972041
13.756833	0.499	2.184352
13.765183	0.501	2.197376
13.773500	0.499	2.364838
13.781850	0.501	2.496619
13.790167	0.499	2.601544
13.798517	0.501	2.587678
13.806833	0.499	2.670857
13.815183	0.501	2.719294
13.823500	0.499	2.741588
13.831850	0.501	2.738066
13.840167	0.499	2.696640
13.848517	0.501	2.576202
13.856833	0.499	2.497610
13.865183	0.501	2.359491
13.873500	0.499	2.213839
13.881850	0.501	2.202765
13.890167	0.499	2.004876
13.898517	0.501	1.842676
13.906833	0.499	1.727379
13.915183	0.501	1.498842
13.923500	0.499	1.348505
13.931850	0.501	1.152172
13.940167	0.499	1.034441
13.948517	0.501	0.879159
13.956833	0.499	0.708179
13.965183	0.501	0.601155
13.973500	0.499	0.394559
13.981850	0.501	0.230393
13.990133	0.497	0.051335
13.998500	0.502	0.201892
14.006833	0.5	0.261741
14.015183	0.501	-0.196628
14.023467	0.497	-0.421713
14.031850	0.503	-0.191973
14.040133	0.497	-0.579012
14.048517	0.503	-0.622075
14.056800	0.497	-0.693744
14.065183	0.503	-0.677201
14.073467	0.497	-0.778152
14.081850	0.503	-0.781264
14.090133	0.497	-0.891111
14.098517	0.503	-0.844660
14.106800	0.497	-0.990086
14.115183	0.503	-0.882701
14.123467	0.497	-0.960389
14.131850	0.503	-0.937759
14.140133	0.497	-0.963993
14.148517	0.503	-0.925364
14.156800	0.497	-0.992645
14.165183	0.503	-0.944768
14.173467	0.497	-0.976613
14.181850	0.503	-0.942420
14.190133	0.497	-1.011691
14.198517	0.503	-0.941358
14.206800	0.497	-0.988901
14.215183	0.503	-0.955208
14.223467	0.497	-1.028918
14.231850	0.503	-0.904726
14.240133	0.497	-1.000137
14.248517	0.503	-0.936928
14.256800	0.497	-0.941654
14.265183	0.503	-0.908280
14.273467	0.497	-0.907446
14.281850	0.503	-0.899263
14.290133	0.497	-0.870053
14.298517	0.503	-0.850138
14.306800	0.497	-0.833241
14.315183	0.503	-0.766350
14.323467	0.497	-0.818456
14.331850	0.503	-0.792687
14.340133	0.497	-0.792270
14.348517	0.503	-0.723950
14.356800	0.497	-0.649482
14.365183	0.503	-0.680213
14.373467	0.497	-0.635596
14.381850	0.503	-0.590507
14.390133	0.497	-0.562947
14.398517	0.503	-0.559654
14.406800	0.497	-0.540941
14.415183	0.503	-0.444816
14.423467	0.497	-0.497748
14.431850	0.503	-0.379314
14.440133	0.497	-0.402582
14.448517	0.503	-0.421771
14.456800	0.497	-0.406061
14.465183	0.503	-0.314073
14.473467	0.497	-0.272190
14.481850	0.503	-0.334868
14.490133	0.497	-0.353455
14.498517	0.503	-0.277311
14.506800	0.497	-0.268988
14.515183	0.503	-0.214607
14.523467	0.497	-0.308225
14.531850	0.503	-0.222118
14.540133	0.497	-0.323112
14.548517	0.503	-0.359339
14.556800	0.497	-0.370817
14.565183	0.503	-0.300765
14.573467	0.497	-0.340351
14.581850	0.503	-0.376373
14.590133	0.497	-0.369418
14.598517	0.503	-0.333549
14.606800	0.497	-0.411411
14.615183	0.503	-0.409416
14.623467	0.497	-0.372599
14.631850	0.503	-0.408333
14.640133	0.497	-0.457225
14.648517	0.503	-0.487616
14.656800	0.497	-0.523926
14.665183	0.503	-0.446338
14.673467	0.497	-0.435835
14.681850	0.503	-0.487062
14.690133	0.497	-0.453612
14.698517	0.503	-0.400502
14.706800	0.497	-0.394913
14.715183	0.503	-0.315675
14.723467	0.497	-0.216359
14.731850	0.503	-0.148683
14.740133	0.497	-0.078713
14.748517	0.503	0.029564
14.756800	0.497	0.113526
14.765183	0.503	0.261479
14.773467	0.497	0.429666
14.781850	0.503	0.590934
14.790133	0.497	0.688936
14.798517	0.503	1.006210
14.806800	0.497	1.102090
14.815183	0.503	1.394757
14.823467	0.497	1.457458
14.831850	0.503	1.747048
14.840133	0.497	1.967853
14.848517	0.503	2.137508
14.856800	0.497	2.255192
14.865183	0.503	2.463168
14.873467	0.497	2.564975
14.881850	0.503	2.737625
14.890133	0.497	2.742301
14.898517	0.503	2.778543
14.906800	0.497	2.743882
14.915183	0.503	2.742923
14.923467	0.497	2.682415
14.931850	0.503	2.695477
14.940133	0.497	2.532808
14.948517	0.503	2.432033
14.956800	0.497	2.239145
14.965183	0.503	2.068968
14.973467	0.497	1.911840
14.981850	0.503	1.765200
14.990133	0.497	1.621369
14.998517	0.503	1.387990
15.006800	0.497	1.125444
15.015183	0.503	0.922111
15.023467	0.497	0.805801
15.031850	0.503	0.623547
15.040133	0.497	0.412522
15.048517	0.503	0.250496
15.056800	0.497	0.085906
15.065183	0.503	-0.035490
15.073467	0.497	-0.204842
15.081850	0.503	-0.296969
15.090133	0.497	-0.407730
15.098517	0.503	-0.441839
15.106800	0.497	-0.577654
15.115183	0.503	-0.643904
15.123467	0.497	-0.687212
15.131850	0.503	-0.753015
15.140133	0.497	-0.783896
15.148517	0.503	-0.753455
15.156800	0.497	-0.940966
15.165183	0.503	-0.878445
15.173467	0.497	-0.947232
15.181850	0.503	-0.891143
15.190133	0.497	-0.931073
15.198517	0.503	-0.996366
15.206800	0.497	-1.041826
15.215183	0.503	-1.001508
15.223467	0.497	-1.027468
15.231850	0.503	-1.026076
15.240133	0.497	-1.021872
15.248517	0.503	-1.056675
15.256800	0.497	-1.029041
15.265183	0.503	-0.988881
15.273467	0.497	-1.002008
15.281850	0.503	-1.018918
15.290133	0.497	-1.000835
15.298517	0.503	-0.956807
15.306800	0.497	-1.001080
15.315183	0.503	-0.952557
15.323467	0.497	-0.994746
15.331850	0.503	-0.894538
15.340133	0.497	-0.903985
15.348517	0.503	-0.875371
15.356800	0.497	-0.824711
15.365183	0.503	-0.895486
15.373467	0.497	-0.850336
15.381850	0.503	-0.803121
15.390133	0.497	-0.841207
15.398517	0.503	-0.774106
15.406800	0.497	-0.732725
15.415183	0.503	-0.692103
15.423467	0.497	-0.724199
15.431850	0.503	-0.712240
15.440133	0.497	-0.732985
15.448517	0.503	-0.669303
15.456800	0.497	-0.632276
15.465183	0.503	-0.610517
15.473467	0.497	-0.640877
15.481850	0.503	-0.598353
15.490133	0.497	-0.630120
15.498517	0.503	-0.568716
15.506800	0.497	-0.614736
15.515183	0.503	-0.533195
15.523467	0.497	-0.617495
15.531850	0.503	-0.545611
15.540133	0.497	-0.590939
15.548517	0.503	-0.530146
15.556800	0.497	-0.509872
15.565183	0.503	-0.618750
15.573467	0.497	-0.585299
15.581850	0.503	-0.534244
15.590133	0.497	-0.557516
15.598517	0.503	-0.531360
15.606800	0.497	-0.541130
15.615183	0.503	-0.555812
15.623467	0.497	-0.574968
15.631850	0.503	-0.538295
15.640133	0.497	-0.597100
15.648517	0.503	-0.576154
15.656800	0.497	-0.604788
15.665183	0.503	-0.561922
15.673467	0.497	-0.620724
15.681850	0.503	-0.616190
15.690133	0.497	-0.601701
15.698517	0.503	-0.590666
15.706800	0.497	-0.677470
15.715183	0.503	-0.642860
15.723467	0.497	-0.635980
15.731850	0.503	-0.635292
15.740133	0.497	-0.647960
15.748517	0.503	-0.664678
15.756800	0.497	-0.679816
15.765183	0.503	-0.736013
15.773467	0.497	-0.727628
15.781850	0.503	-0.724952
15.790133	0.497	-0.805594
15.798517	0.503	-0.716940
15.806800	0.497	-0.743318
15.815183	0.503	-0.752313
15.823467	0.497	-0.748605
15.831850	0.503	-0.829220
15.840133	0.497	-0.806954
15.848517	0.503	-0.845453
15.856800	0.497	-0.873644
15.865183	0.503	-0.849612
15.873467	0.497	-0.850828
15.881850	0.503	-0.881732
15.890133	0.497	-0.907563
15.898517	0.503	-0.873259
15.906800	0.497	-0.905438
15.915183	0.503	-0.873285
15.923467	0.497	-0.959200
15.931850	0.503	-0.949333
15.940133	0.497	-0.951249
15.948517	0.503	-0.947141
15.956800	0.497	-1.031943
15.965183	0.503	-1.001296
15.973467	0.497	-1.093601
15.981850	0.503	-1.015673
15.990133	0.497	-1.085648
15.998517	0.503	-1.050632
16.006800	0.497	-1.026812
16.015183	0.503	-1.046364
16.023467	0.497	-1.092819
16.031850	0.503	-1.104404
16.040133	0.497	-1.088548
16.048517	0.503	-1.145587
16.056800	0.497	-1.158194
16.065183	0.503	-1.096019
16.073467	0.497	-1.158486
16.081850	0.503	-1.172793
16.090133	0.497	-1.177387
16.098517	0.503	-1.200225
16.106800	0.497	-1.143200
16.115183	0.503	-1.170116
16.123467	0.497	-1.206502
16.131850	0.503	-1.193038
16.140133	0.497	-1.190421
16.148517	0.503	-1.190424
16.156800	0.497	-1.198914
16.165183	0.503	-1.226038
16.173467	0.497	-1.195712
16.181850	0.503	-1.211151
16.190133	0.497	-1.201608
16.198517	0.503	-1.252973
16.206800	0.497	-1.209300
16.215183	0.503	-1.110247
16.223467	0.497	-1.233715
16.231850	0.503	-1.150434
16.240133	0.497	-1.135511
16.248517	0.503	-1.112256
16.256800	0.497	-1.163506
16.265183	0.503	-1.125518
16.273467	0.497	-1.103736
16.281850	0.503	-1.082301
16.290133	0.497	-1.052961
16.298517	0.503	-1.022949
16.306800	0.497	-0.912848
16.315183	0.503	-0.923629
16.323467	0.497	-0.886847
16.331850	0.503	-0.813029
16.340133	0.497	-0.862704
16.348517	0.503	-0.762707
16.356800	0.497	-0.716532
16.365183	0.503	-0.582299
16.373533	0.501	-0.582579
16.381850	0.499	-0.458428
16.390200	0.501	-0.466968
16.398517	0.499	-0.359338
16.406867	0.501	-0.395775
16.415183	0.499	-0.183481
16.423533	0.501	-0.204141
16.431850	0.499	-0.082249
16.440200	0.501	-0.012185
16.448517	0.499	0.008518
16.456867	0.501	0.071247
16.465183	0.499	0.108755
16.473533	0.501	0.184361
16.481850	0.499	0.246943
16.490200	0.501	0.350283
16.498517	0.499	0.436485
16.506867	0.501	0.401945
16.515183	0.499	0.519208
16.523533	0.501	0.464700
16.531850	0.499	0.564732
16.540200	0.501	0.576126
16.548517	0.499	0.584849
16.556867	0.501	0.580379
16.565183	0.499	0.593132
16.573533	0.501	0.539203
16.581850	0.499	0.541947
16.590200	0.501	0.467330
16.598517	0.499	0.475437
16.606867	0.501	0.471395
16.615183	0.499	0.432121
16.623533	0.501	0.345154
16.631850	0.499	0.405435
16.640200	0.501	0.230940
16.648517	0.499	0.190185
16.656867	0.501	0.134861
16.665183	0.499	0.110639
16.673533	0.501	0.055739
16.681850	0.499	-0.061695
16.690200	0.501	-0.190094
16.698517	0.499	-0.145985
16.706867	0.501	-0.211138
16.715183	0.499	-0.254591
16.723533	0.501	-0.320127
16.731850	0.499	-0.371926
16.740200	0.501	-0.456339
16.748517	0.499	-0.520927
16.756867	0.501	-0.614150
16.765183	0.499	-0.560783
16.773533	0.501	-0.710728
16.781817	0.497	-0.727658
16.790183	0.502	-0.489317
16.798533	0.501	-0.824320
16.806817	0.497	-0.846859
16.815200	0.503	-0.555238
16.823483	0.497	-0.910868
16.831867	0.503	-0.911512
16.840150	0.497	-1.006638
16.848533	0.503	-0.949362
16.856817	0.497	-1.063704
16.865200	0.503	-1.085512
16.873483	0.497	-1.059786
16.881867	0.503	-1.068903
16.890150	0.497	-1.059172
16.898533	0.503	-1.025442
16.906817	0.497	-1.099136
16.915200	0.503	-1.074266
16.923483	0.497	-1.166633
16.931867	0.503	-1.105393
16.940150	0.497	-1.155487
16.948533	0.503	-1.138291
16.956817	0.497	-1.197861
16.965200	0.503	-1.145697
16.973483	0.497	-1.239422
16.981867	0.503	-1.132513
16.990150	0.497	-1.162542
16.998533	0.503	-1.175645
17.006817	0.497	-1.163823
17.015200	0.503	-1.196334
17.023483	0.497	-1.222529
17.031867	0.503	-1.158597
17.040150	0.497	-1.188065
17.048533	0.503	-1.151690
17.056817	0.497	-1.206603
17.065200	0.503	-1.170608
17.073483	0.497	-1.207117
17.081867	0.503	-1.116734
17.090150	0.497	-1.211262
17.098533	0.503	-1.147971
17.106817	0.497	-1.154800
17.115200	0.503	-1.127727
17.123483	0.497	-1.110525
17.131867	0.503	-1.097569
17.140150	0.497	-1.165335
17.148533	0.503	-1.078318
17.156817	0.497	-1.125338
17.165200	0.503	-1.068682
17.173483	0.497	-1.123256
17.181867	0.503	-1.110366
17.190150	0.497	-1.118382
17.198533	0.503	-1.091516
17.206817	0.497	-1.109551
17.215200	0.503	-1.091247
17.223483	0.497	-1.074486
17.231867	0.503	-1.077770
17.240150	0.497	-1.092737
17.248533	0.503	-1.121587
17.256817	0.497	-1.194952
17.265200	0.503	-1.035954
17.273483	0.497	-1.072733
17.281867	0.503	-1.071949
17.290150	0.497	-1.117251
17.298533	0.503	-1.048306
17.306817	0.497	-1.108355
17.315200	0.503	-1.041566
17.323483	0.497	-1.147527
17.331867	0.503	-0.970674
17.340150	0.497	-1.081283
17.348533	0.503	-1.024782
17.356817	0.497	-1.056175
17.365200	0.503	-1.075262
17.373483	0.497	-1.057776
17.381867	0.503	-1.044370
17.390150	0.497	-1.036081
17.398533	0.503	-0.938200
17.406817	0.497	-1.084239
17.415200	0.503	-1.014411
17.423483	0.497	-1.055671
17.431867	0.503	-1.044394
17.440150	0.497	-1.046615
17.448533	0.503	-1.079574
17.456817	0.497	-1.035425
17.465200	0.503	-1.027642
17.473483	0.497	-1.112207
17.481867	0.503	-1.046289
17.490150	0.497	-1.054909
17.498533	0.503	-0.982399
17.506817	0.497	-1.056868
17.515200	0.503	-1.005156
17.523483	0.497	-1.007924
17.531867	0.503	-1.028580
17.540150	0.497	-1.049748
17.548533	0.503	-1.042175
17.556817	0.497	-1.044333
17.565200	0.503	-1.029599
17.573483	0.497	-1.054379
17.581867	0.503	-0.982472
17.590150	0.497	-1.042528
17.598533	0.503	-1.006759
17.606817	0.497	-1.024707
17.615200	0.503	-0.925709
17.623483	0.497	-1.049050
17.631867	0.503	-1.044369
17.640150	0.497	-1.050687
17.648533	0.503	-0.957534
17.656817	0.497	-1.018809
17.665200	0.503	-0.987597
17.673483	0.497	-1.046676
17.681867	0.503	-0.996689
17.690150	0.497	-0.986937
17.698533	0.503	-0.963573
17.706817	0.497	-0.954807
17.715200	0.503	-0.991591
17.723483	0.497	-0.968270
17.731867	0.503	-0.989961
17.740150	0.497	-1.042678
17.748533	0.503	-1.004725
17.756817	0.497	-1.003749
17.765200	0.503	-0.962402
17.773483	0.497	-1.035607
17.781867	0.503	-1.002559
17.790150	0.497	-1.059807
17.798533	0.503	-0.999394
17.806817	0.497	-1.065815
17.815200	0.503	-0.991065
17.823483	0.497	-1.044837
17.831867	0.503	-0.969947
17.840150	0.497	-0.996803
17.848533	0.503	-1.020085
17.856817	0.497	-1.072755
17.865200	0.503	-1.082321
17.873483	0.497	-1.062335
17.881867	0.503	-1.026244
17.890150	0.497	-1.050113
17.898533	0.503	-0.939254
17.906817	0.497	-1.053727
17.915200	0.503	-0.951509
17.923483	0.497	-1.039686
17.931867	0.503	-0.959238
17.940150	0.497	-1.046040
17.948533	0.503	-0.918111
17.956817	0.497	-0.957884
17.965200	0.503	-1.000284
17.973483	0.497	-0.952344
17.981867	0.503	-0.923508
17.990150	0.497	-1.012063
17.998533	0.503	-0.923554
18.006817	0.497	-0.939551
18.015200	0.503	-0.851029
18.023483	0.497	-0.906170
18.031867	0.503	-0.808687
18.040150	0.497	-0.828581
18.048533	0.503	-0.768615
18.056817	0.497	-0.796128
18.065200	0.503	-0.707661
18.073483	0.497	-0.707474
18.081867	0.503	-0.626169
18.090150	0.497	-0.630559
18.098533	0.503	-0.534820
18.106817	0.497	-0.563218
18.115200	0.503	-0.421217
18.123483	0.497	-0.406626
18.131867	0.503	-0.283699
18.140150	0.497	-0.211672
18.148533	0.503	-0.097255
18.156817	0.497	-0.102433
18.165200	0.503	-0.013179
18.173483	0.497	0.098909
18.181867	0.503	0.256316
18.190150	0.497	0.246203
18.198533	0.503	0.341502
18.206817	0.497	0.410533
18.215200	0.503	0.570886
18.223483	0.497	0.579607
18.231867	0.503	0.671507
18.240150	0.497	0.759034
18.248533	0.503	0.847477
18.256817	0.497	0.835334
18.265200	0.503	0.959729
18.273483	0.497	1.011046
18.281867	0.503	1.046360
18.290150	0.497	1.009602
18.298533	0.503	1.090086
18.306817	0.497	1.064993
18.315200	0.503	1.129071
18.323483	0.497	1.047665
18.331867	0.503	1.040885
18.340150	0.497	1.034452
18.348533	0.503	1.028248
18.356817	0.497	0.996809
18.365200	0.503	0.975185
18.373483	0.497	0.920186
18.381867	0.503	0.885582
18.390150	0.497	0.923686
18.398533	0.503	0.823361
18.406817	0.497	0.791118
18.415200	0.503	0.855031
18.423483	0.497	0.748447
18.431867	0.503	0.838769
18.440150	0.497	0.853960
18.448533	0.503	0.948177
18.456817	0.497	0.977629
18.465200	0.503	0.958171
18.473483	0.497	1.065238
18.481867	0.503	1.170699
18.490150	0.497	1.219304
18.498533	0.503	1.423162
18.506817	0.497	1.570199
18.515200	0.503	1.718991
18.523483	0.497	1.879081
18.531867	0.503	2.007621
18.540150	0.497	2.323170
18.548533	0.503	2.602480
18.556817	0.497	2.691654
18.565200	0.503	3.018339
18.573483	0.497	3.222532
18.581867	0.503	3.569619
18.590150	0.497	3.736474
18.598533	0.503	3.898978
18.606817	0.497	4.156605
18.615200	0.503	4.382622
18.623483	0.497	4.535715
18.631867	0.503	4.660364
18.640150	0.497	4.789588
18.648533	0.503	4.959641
18.656817	0.497	5.035621
18.665200	0.503	5.097067
18.673483	0.497	5.146479
18.681867	0.503	5.150441
18.690150	0.497	5.068320
18.698533	0.503	5.060122
18.706817	0.497	4.927905
18.715200	0.503	4.907393
18.723483	0.497	4.726293
18.731867	0.503	4.616028
18.740150	0.497	4.438446
18.748533	0.503	4.278590
18.756817	0.497	4.007629
18.765200	0.503	3.946926
18.773483	0.497	3.623133
18.781867	0.503	3.360591
18.790150	0.497	3.218679
18.798533	0.503	3.009454
18.806817	0.497	2.796862
18.815200	0.503	2.529277
18.823483	0.497	2.385330
18.831867	0.503	2.227270
18.840150	0.497	1.995165
18.848533	0.503	1.790295
18.856817	0.497	1.621535
18.865200	0.503	1.493857
18.873483	0.497	1.390002
18.881867	0.503	1.232757
18.890150	0.497	1.051540
18.898533	0.503	0.946144
18.906817	0.497	0.810065
18.915200	0.503	0.737422
18.923483	0.497	0.591440
18.931867	0.503	0.556106
18.940150	0.497	0.480285
18.948533	0.503	0.386731
18.956817	0.497	0.319462
18.965200	0.503	0.290709
18.973483	0.497	0.206353
18.981867	0.503	0.166968
18.990150	0.497	0.086708
18.998533	0.503	0.080394
19.006817	0.497	0.021935
19.015200	0.503	-0.052528
19.023483	0.497	-0.093993
19.031867	0.503	-0.035046
19.040150	0.497	-0.099752
19.048533	0.503	-0.170113
19.056817	0.497	-0.272095
19.065200	0.503	-0.227138
19.073483	0.497	-0.275642
19.081867	0.503	-0.303989
19.090150	0.497	-0.365184
19.098533	0.503	-0.376835
19.106817	0.497	-0.416953
19.115200	0.503	-0.390744
19.123483	0.497	-0.408860
19.131867	0.503	-0.400792
19.140150	0.497	-0.461060
19.148533	0.503	-0.460645
19.156883	0.501	-0.578828
19.165200	0.499	-0.532716
19.173550	0.501	-0.595603
19.181867	0.499	-0.547788
19.190217	0.501	-0.650005
19.198533	0.499	-0.642313
19.206883	0.501	-0.667189
19.215200	0.499	-0.657674
19.223550	0.501	-0.674057
19.231867	0.499	-0.684378
19.240217	0.501	-0.767721
19.248533	0.499	-0.732876
19.256883	0.501	-0.775423
19.265200	0.499	-0.753954
19.273550	0.501	-0.778112
19.281867	0.499	-0.859506
19.290217	0.501	-0.783680
19.298533	0.499	-0.820148
19.306883	0.501	-0.902420
19.315200	0.499	-0.846820
19.323550	0.501	-0.882498
19.331867	0.499	-0.858242
19.340217	0.501	-0.909620
19.348533	0.499	-0.896670
19.356883	0.501	-0.925433
19.365200	0.499	-0.853652
19.373550	0.501	-0.994393
19.381867	0.499	-0.930334
19.390217	0.501	-0.912112
19.398533	0.499	-0.987654
19.406883	0.501	-0.984256
19.415200	0.499	-1.022865
19.423550	0.501	-0.985076
19.431867	0.499	-0.977709
19.440217	0.501	-1.025072
19.448533	0.499	-1.026355
19.456883	0.501	-1.043144
19.465200	0.499	-1.026744
19.473550	0.501	-1.006023
19.481867	0.499	-0.905797
19.490217	0.501	-1.014436
19.498533	0.499	-0.986778
19.506883	0.501	-0.986179
19.515200	0.499	-0.990058
19.523550	0.501	-1.035733
19.531867	0.499	-0.962637
19.540217	0.501	-0.937838
19.548500	0.497	-0.969928
19.556867	0.502	-0.678410
19.565217	0.501	-0.953804
19.573500	0.497	-0.986993
19.581883	0.503	-0.656611
19.590167	0.497	-1.056197
19.598550	0.503	-0.681250
19.606833	0.497	-0.976494
19.615217	0.503	-0.952345
19.623500	0.497	-0.931424
19.631883	0.503	-0.957004
19.640167	0.497	-0.887725
19.648550	0.503	-0.862730
19.656833	0.497	-0.903337
19.665217	0.503	-0.947724
19.673500	0.497	-0.902048
19.681883	0.503	-0.898288
19.690167	0.497	-0.917133
19.698550	0.503	-0.842867
19.706833	0.497	-0.937779
19.715217	0.503	-0.859992
19.723500	0.497	-0.907144
19.731883	0.503	-0.782138
19.740167	0.497	-0.892545
19.748550	0.503	-0.814968
19.756833	0.497	-0.837690
19.765217	0.503	-0.807090
19.773500	0.497	-0.872608
19.781883	0.503	-0.828639
19.790167	0.497	-0.827667
19.798550	0.503	-0.721876
19.806833	0.497	-0.811880
19.815217	0.503	-0.760793
19.823500	0.497	-0.759610
19.831883	0.503	-0.730281
19.840167	0.497	-0.804091
19.848550	0.503	-0.731819
19.856833	0.497	-0.772856
19.865217	0.503	-0.701760
19.873500	0.497	-0.737003
19.881883	0.503	-0.746003
19.890167	0.497	-0.709429
19.898550	0.503	-0.672853
19.906833	0.497	-0.715535
19.915217	0.503	-0.669333
19.923500	0.497	-0.636819
19.931883	0.503	-0.652102
19.940167	0.497	-0.698305
19.948550	0.503	-0.649799
19.956833	0.497	-0.704250
19.965217	0.503	-0.637274
19.973500	0.497	-0.631542
19.981883	0.503	-0.639424
19.990167	0.497	-0.606511
19.998550	0.503	-0.653033
20.006833	0.497	-0.650559
20.015217	0.503	-0.610979
20.023500	0.497	-0.583205
20.031883	0.503	-0.528252
20.040167	0.497	-0.615396
20.048550	0.503	-0.560205
20.056833	0.497	-0.506943
20.065217	0.503	-0.497094
20.073500	0.497	-0.513280
20.081883	0.503	-0.499135
20.090167	0.497	-0.474168
20.098550	0.503	-0.466680
20.106833	0.497	-0.508051
20.115217	0.503	-0.434788
20.123500	0.497	-0.414039
20.131883	0.503	-0.359086
20.140167	0.497	-0.407372
20.148550	0.503	-0.346548
20.156833	0.497	-0.330443
20.165217	0.503	-0.298650
20.173500	0.497	-0.351819
20.181883	0.503	-0.353115
20.190167	0.497	-0.303583
20.198550	0.503	-0.411964
20.206833	0.497	-0.346873
20.215217	0.503	-0.359377
20.223500	0.497	-0.312224
20.231883	0.503	-0.260890
20.240167	0.497	-0.329961
20.248550	0.503	-0.253171
20.256833	0.497	-0.217455
20.265217	0.503	-0.286957
20.273500	0.497	-0.262392
20.281883	0.503	-0.253156
20.290167	0.497	-0.244729
20.298550	0.503	-0.242223
20.306833	0.497	-0.221679
20.315217	0.503	-0.191674
20.323500	0.497	-0.269555
20.331883	0.503	-0.251136
20.340167	0.497	-0.198959
20.348550	0.503	-0.222077
20.356833	0.497	-0.206285
20.365217	0.503	-0.155830
20.373500	0.497	-0.198074
20.381883	0.503	-0.170360
20.390167	0.497	-0.214929
20.398550	0.503	-0.239078
20.406833	0.497	-0.241948
20.415217	0.503	-0.171393
20.423500	0.497	-0.190320
20.431883	0.503	-0.186541
20.440167	0.497	-0.227962
20.448550	0.503	-0.175147
20.456833	0.497	-0.196550
20.465217	0.503	-0.226182
20.473500	0.497	-0.235428
20.481883	0.503	-0.219107
20.490167	0.497	-0.249859
20.498550	0.503	-0.221485
20.506833	0.497	-0.272932
20.515217	0.503	-0.182734
20.523500	0.497	-0.307018
20.531883	0.503	-0.318924
20.540167	0.497	-0.286304
20.548550	0.503	-0.388616
20.556833	0.497	-0.313348
20.565217	0.503	-0.310663
20.573500	0.497	-0.385567
20.581883	0.503	-0.329569
20.590167	0.497	-0.380056
20.598550	0.503	-0.412541
20.606833	0.497	-0.361637
20.615217	0.503	-0.389159
20.623500	0.497	-0.394068
20.631883	0.503	-0.441906
20.640167	0.497	-0.393801
20.648550	0.503	-0.406647
20.656833	0.497	-0.454558
20.665217	0.503	-0.501524
20.673500	0.497	-0.501296
20.681883	0.503	-0.432834
20.690167	0.497	-0.472067
20.698550	0.503	-0.423400
20.706833	0.497	-0.442580
20.715217	0.503	-0.407742
20.723500	0.497	-0.491926
20.731883	0.503	-0.454886
20.740167	0.497	-0.491288
20.748550	0.503	-0.444669
20.756833	0.497	-0.484950
20.765217	0.503	-0.471280
20.773500	0.497	-0.495977
20.781883	0.503	-0.455010
20.790167	0.497	-0.518152
20.798550	0.503	-0.507537
20.806833	0.497	-0.536206
20.815217	0.503	-0.524593
20.823500	0.497	-0.567962
20.831883	0.503	-0.515457
20.840167	0.497	-0.431047
20.848550	0.503	-0.500713
20.856833	0.497	-0.550722
20.865217	0.503	-0.628808
20.873500	0.497	-0.583865
20.881883	0.503	-0.572052
20.890167	0.497	-0.588458
20.898550	0.503	-0.597042
20.906833	0.497	-0.616197
20.915217	0.503	-0.575074
20.923500	0.497	-0.632075
20.931883	0.503	-0.594195
20.940167	0.497	-0.641015
20.948550	0.503	-0.555055
20.956833	0.497	-0.635326
20.965217	0.503	-0.586137
20.973500	0.497	-0.649093
20.981883	0.503	-0.611311
20.990167	0.497	-0.596096
20.998550	0.503	-0.580865
21.006833	0.497	-0.634108
21.015217	0.503	-0.540569
21.023500	0.497	-0.612182
21.031883	0.503	-0.628825
21.040167	0.497	-0.633779
21.048550	0.503	-0.579877
21.056833	0.497	-0.673613
21.065217	0.503	-0.618363
21.073500	0.497	-0.598262
21.081883	0.503	-0.666047
21.090167	0.497	-0.608202
21.098550	0.503	-0.595981
21.106833	0.497	-0.649311
21.115217	0.503	-0.636542
21.123500	0.497	-0.646618
21.131883	0.503	-0.640445
21.140167	0.497	-0.749868
21.148550	0.503	-0.610485
21.156833	0.497	-0.637458
21.165217	0.503	-0.698015
21.173500	0.497	-0.677637
21.181883	0.503	-0.637403
21.190167	0.497	-0.731720
21.198550	0.503	-0.692910
21.206833	0.497	-0.743385
21.215217	0.503	-0.689093
21.223500	0.497	-0.710403
21.231883	0.503	-0.663339
21.240167	0.497	-0.722083
21.248550	0.503	-0.748695
21.256833	0.497	-0.720716
21.265217	0.503	-0.653269
21.273500	0.497	-0.711859
21.281883	0.503	-0.779340
21.290167	0.497	-0.738164
21.298550	0.503	-0.705620
21.306833	0.497	-0.738047
21.315217	0.503	-0.765954
21.323500	0.497	-0.745977
21.331883	0.503	-0.708082
21.340167	0.497	-0.762839
21.348550	0.503	-0.760407
21.356833	0.497	-0.781156
21.365217	0.503	-0.717772
21.373500	0.497	-0.781932
21.381883	0.503	-0.810752
21.390167	0.497	-0.824301
21.398550	0.503	-0.739753
21.406833	0.497	-0.780684
21.415217	0.503	-0.775775
21.423500	0.497	-0.796355
21.431883	0.503	-0.730377
21.440167	0.497	-0.860988
21.448550	0.503	-0.852718
21.456833	0.497	-0.864956
21.465217	0.503	-0.836163
21.473500	0.497	-0.831397
21.481883	0.503	-0.797982
21.490167	0.497	-0.817787
21.498550	0.503	-0.813881
21.506833	0.497	-0.845127
21.515217	0.503	-0.847885
21.523500	0.497	-0.846205
21.531883	0.503	-0.823176
21.540167	0.497	-0.888997
21.548550	0.503	-0.849310
21.556833	0.497	-0.864939
21.565217	0.503	-0.831902
21.573500	0.497	-0.889273
21.581883	0.503	-0.799559
21.590167	0.497	-0.960413
21.598550	0.503	-0.870106
21.606833	0.497	-0.851072
21.615217	0.503	-0.837961
21.623500	0.497	-0.860416
21.631883	0.503	-0.799048
21.640167	0.497	-0.966595
21.648550	0.503	-0.917735
21.656833	0.497	-0.931043
21.665217	0.503	-0.931286
21.673500	0.497	-0.898533
21.681883	0.503	-0.835236
21.690167	0.497	-0.918246
21.698550	0.503	-0.885317
21.706833	0.497	-0.919744
21.715217	0.503	-0.922697
21.723500	0.497	-0.885773
21.731883	0.503	-0.909339
21.740167	0.497	-0.955748
21.748550	0.503	-0.897014
21.756833	0.497	-0.978112
21.765217	0.503	-0.876942
21.773500	0.497	-0.956935
21.781883	0.503	-0.907335
21.790167	0.497	-0.976314
21.798550	0.503	-0.945255
21.806833	0.497	-0.971496
21.815217	0.503	-0.895544
21.823500	0.497	-0.976029
21.831883	0.503	-0.903748
21.840167	0.497	-0.955571
21.848550	0.503	-0.936379
21.856833	0.497	-0.969090
21.865217	0.503	-0.943175
21.873500	0.497	-1.000204
21.881883	0.503	-0.931798
21.890167	0.497	-0.973195
21.898550	0.503	-0.961919
21.906833	0.497	-0.966005
21.915217	0.503	-0.965867
21.923500	0.497	-1.019691
21.931883	0.503	-0.981862
21.940233	0.501	-1.022359
21.948550	0.499	-0.998719
21.956900	0.501	-1.025005
21.965217	0.499	-0.936798
21.973567	0.501	-1.045690
21.981883	0.499	-1.032396
21.990233	0.501	-1.059091
21.998550	0.499	-0.960540
22.006900	0.501	-0.996803
22.015217	0.499	-1.020682
22.023567	0.501	-1.019303
22.031883	0.499	-1.015098
22.040233	0.501	-1.062546
22.048550	0.499	-1.034961
22.056900	0.501	-1.052617
22.065217	0.499	-1.048999
22.073567	0.501	-1.086359
22.081883	0.499	-1.064752
22.090233	0.501	-1.117677
22.098550	0.499	-1.032610
22.106900	0.501	-1.050945
22.115217	0.499	-1.036811
22.123567	0.501	-1.100337
22.131883	0.499	-1.091848
22.140233	0.501	-1.093707
22.148550	0.499	-1.038236
22.156900	0.501	-1.073537
22.165217	0.499	-1.095346
22.173567	0.501	-1.073435
22.181883	0.499	-1.128458
22.190233	0.501	-1.144792
22.198550	0.499	-1.109970
22.206900	0.501	-1.206136
22.215217	0.499	-1.099404
22.223567	0.501	-1.166831
22.231883	0.499	-1.108535
22.240233	0.501	-1.100772
22.248550	0.499	-1.104607
22.256900	0.501	-1.090199
22.265217	0.499	-1.079395
22.273567	0.501	-1.147441
22.281883	0.499	-1.095532
22.290233	0.501	-1.149804
22.298550	0.499	-1.114375
22.306900	0.501	-1.117343
22.315217	0.499	-1.113187
22.323567	0.501	-1.137947
22.331850	0.497	-1.142955
22.340217	0.502	-0.809961
22.348567	0.501	-1.118494
22.356850	0.497	-1.162959
22.365233	0.503	-0.774996
22.373517	0.497	-1.174812
22.381900	0.503	-1.168723
22.390183	0.497	-1.170660
22.398567	0.503	-1.096018
22.406850	0.497	-1.155966
22.415233	0.503	-1.099649
22.423517	0.497	-1.104309
22.431900	0.503	-1.038157
22.440183	0.497	-1.172544
22.448567	0.503	-1.079675
22.456850	0.497	-1.138726
22.465233	0.503	-1.074394
22.473517	0.497	-1.116073
22.481900	0.503	-1.044808
22.490183	0.497	-1.106730
22.498567	0.503	-1.077587
22.506850	0.497	-1.089181
22.515233	0.503	-1.074839
22.523517	0.497	-1.093428
22.531900	0.503	-1.035699
22.540183	0.497	-1.106267
22.548567	0.503	-1.027669
22.556850	0.497	-1.077068
22.565233	0.503	-1.041319
22.573517	0.497	-1.125206
22.581900	0.503	-1.011755
22.590183	0.497	-1.070455
22.598567	0.503	-1.074182
22.606850	0.497	-1.086950
22.615233	0.503	-1.022915
22.623517	0.497	-1.060540
22.631900	0.503	-1.048973
22.640183	0.497	-1.116869
22.648567	0.503	-1.052812
22.656850	0.497	-1.121498
22.665233	0.503	-1.110835
22.673517	0.497	-1.088024
22.681900	0.503	-1.084912
22.690183	0.497	-1.105704
22.698567	0.503	-1.091741
22.706850	0.497	-1.083434
22.715233	0.503	-1.068635
22.723517	0.497	-1.084825
22.731900	0.503	-1.035614
22.740183	0.497	-1.149806
22.748567	0.503	-1.035374
22.756850	0.497	-1.195369
22.765233	0.503	-1.119460
22.773517	0.497	-1.088560
22.781900	0.503	-1.116386
22.790183	0.497	-1.148553
22.798567	0.503	-1.157557
22.806850	0.497	-1.168442
22.815233	0.503	-1.116689
22.823517	0.497	-1.119537
22.831900	0.503	-1.133726
22.840183	0.497	-1.126532
22.848567	0.503	-1.157146
22.856850	0.497	-1.145773
22.865233	0.503	-1.130533
22.873517	0.497	-1.146965
22.881900	0.503	-1.074995
22.890183	0.497	-1.163875
22.898567	0.503	-1.166351
22.906850	0.497	-1.226248
22.915233	0.503	-1.149552
22.923517	0.497	-1.168102
22.931900	0.503	-1.145918
22.940183	0.497	-1.149230
22.948567	0.503	-1.111852
22.956850	0.497	-1.061586
22.965233	0.503	-1.109536
22.973517	0.497	-1.154272
22.981900	0.503	-1.124501
22.990183	0.497	-1.140320
22.998567	0.503	-1.155095
23.006850	0.497	-1.100306
23.015233	0.503	-1.137306
23.023517	0.497	-1.134531
23.031900	0.503	-1.150495
23.040183	0.497	-1.221673
23.048567	0.503	-1.114142
23.056850	0.497	-1.175039
23.065233	0.503	-1.108646
23.073517	0.497	-1.173086
23.081900	0.503	-1.054610
23.090183	0.497	-1.107127
23.098567	0.503	-1.152133
23.106850	0.497	-1.124646
23.115233	0.503	-1.076180
23.123517	0.497	-1.091347
23.131900	0.503	-1.035724
23.140183	0.497	-1.149723
23.148567	0.503	-1.089002
23.156850	0.497	-1.116623
23.165233	0.503	-1.075848
23.173517	0.497	-1.099482
23.181900	0.503	-1.050157
23.190183	0.497	-1.102827
23.198567	0.503	-1.083410
23.206850	0.497	-1.083170
23.215233	0.503	-1.049749
23.223517	0.497	-1.117241
23.231900	0.503	-1.083848
23.240183	0.497	-1.114076
23.248567	0.503	-1.052903
23.256850	0.497	-1.050958
23.265233	0.503	-1.028202
23.273517	0.497	-1.019366
23.281900	0.503	-1.008537
23.290183	0.497	-1.039546
23.298567	0.503	-0.990533
23.306850	0.497	-0.989399
23.315233	0.503	-1.030232
23.323517	0.497	-0.961706
23.331900	0.503	-0.948978
23.340183	0.497	-0.973562
23.348567	0.503	-0.907931
23.356850	0.497	-0.918425
23.365233	0.503	-0.907933
23.373517	0.497	-0.817109
23.381900	0.503	-0.857320
23.390183	0.497	-0.825686
23.398567	0.503	-0.750083
23.406850	0.497	-0.747879
23.415233	0.503	-0.687563
23.423517	0.497	-0.644349
23.431900	0.503	-0.607748
23.440183	0.497	-0.588308
23.448567	0.503	-0.527227
23.456850	0.497	-0.436749
23.465233	0.503	-0.433684
23.473517	0.497	-0.349224
23.481900	0.503	-0.244654
23.490183	0.497	-0.225187
23.498567	0.503	-0.118261
23.506850	0.497	-0.142497
23.515233	0.503	0.002225
23.523517	0.497	0.089008
23.531900	0.503	0.189594
23.540183	0.497	0.242371
23.548567	0.503	0.360277
23.556850	0.497	0.437927
23.565233	0.503	0.513295
23.573517	0.497	0.627210
23.581900	0.503	0.758373
23.590183	0.497	0.811573
23.598567	0.503	0.952423
23.606850	0.497	1.012733
23.615233	0.503	1.085274
23.623517	0.497	1.205693
23.631900	0.503	1.301533
23.640183	0.497	1.380644
23.648567	0.503	1.485662
23.656850	0.497	1.621557
23.665233	0.503	1.690603
23.673517	0.497	1.688247
23.681900	0.503	1.857190
23.690183	0.497	1.842959
23.698567	0.503	1.922200
23.706850	0.497	1.980373
23.715233	0.503	2.080698
23.723517	0.497	2.047671
23.731900	0.503	2.113731
23.740183	0.497	2.124015
23.748567	0.503	2.143361
23.756850	0.497	2.099853
23.765233	0.503	2.129991
23.773517	0.497	2.062376
23.781900	0.503	2.095958
23.790183	0.497	2.011105
23.798567	0.503	2.027291
23.806850	0.497	1.917495
23.815233	0.503	1.878953
23.823517	0.497	1.823414
23.831900	0.503	1.755497
23.840183	0.497	1.648817
23.848567	0.503	1.616630
23.856850	0.497	1.501273
23.865233	0.503	1.449966
23.873517	0.497	1.323404
23.881900	0.503	1.267438
23.890183	0.497	1.132654
23.898567	0.503	0.981122
23.906850	0.497	0.872613
23.915233	0.503	0.829506
23.923517	0.497	0.730668
23.931900	0.503	0.576543
23.940183	0.497	0.411875
23.948567	0.503	0.465163
23.956850	0.497	0.252824
23.965233	0.503	0.205089
23.973517	0.497	0.122328
23.981900	0.503	0.055760
23.990183	0.497	-0.039750
23.998567	0.503	-0.040334
24.006850	0.497	-0.191938
24.015233	0.503	-0.229775
24.023517	0.497	-0.330248
24.031900	0.503	-0.385002
24.040183	0.497	-0.419926
24.048567	0.503	-0.443562
24.056850	0.497	-0.610047
24.065233	0.503	-0.548756
24.073517	0.497	-0.638287
24.081900	0.503	-0.692666
24.090183	0.497	-0.797884
24.098567	0.503	-0.773891
24.106850	0.497	-0.864494
24.115233	0.503	-0.867189
24.123517	0.497	-0.809617
24.131900	0.503	-0.881924
24.140183	0.497	-0.956737
24.148567	0.503	-0.880189
24.156850	0.497	-0.925511
24.165233	0.503	-0.941493
24.173517	0.497	-0.956500
24.181900	0.503	-1.037300
24.190183	0.497	-1.023727
24.198567	0.503	-1.024982
24.206850	0.497	-1.045824
24.215233	0.503	-1.031860
24.223517	0.497	-1.060560
24.231900	0.503	-1.036474
24.240183	0.497	-1.027685
24.248567	0.503	-1.037426
24.256850	0.497	-1.089508
24.265233	0.503	-1.051805
24.273517	0.497	-1.036405
24.281900	0.503	-1.037691
24.290183	0.497	-1.087480
24.298567	0.503	-1.020803
24.306850	0.497	-1.000186
24.315233	0.503	-1.082153
24.323517	0.497	-1.115798
24.331900	0.503	-1.029821
24.340183	0.497	-1.039957
24.348567	0.503	-1.062533
24.356850	0.497	-1.048963
24.365233	0.503	-1.007044
24.373517	0.497	-1.086334
24.381900	0.503	-1.016337
24.390183	0.497	-1.018461
24.398567	0.503	-1.037145
24.406850	0.497	-1.011063
24.415233	0.503	-0.968742
24.423517	0.497	-1.041829
24.431900	0.503	-1.040159
24.440183	0.497	-1.011070
24.448567	0.503	-0.981066
24.456850	0.497	-0.986531
24.465233	0.503	-0.930755
24.473517	0.497	-0.991133
24.481900	0.503	-0.965829
24.490183	0.497	-0.953021
24.498567	0.503	-0.987724
24.506850	0.497	-0.988601
24.515233	0.503	-0.988629
24.523517	0.497	-1.003062
24.531900	0.503	-0.887445
24.540183	0.497	-1.020572
24.548567	0.503	-0.892326
24.556850	0.497	-0.958836
24.565233	0.503	-0.886100
24.573517	0.497	-0.919142
24.581900	0.503	-0.942801
24.590183	0.497	-0.937857
24.598567	0.503	-0.885462
24.606850	0.497	-0.983322
24.615233	0.503	-0.878507
24.623517	0.497	-0.941839
24.631900	0.503	-0.910415
24.640183	0.497	-0.965341
24.648567	0.503	-0.900933
24.656850	0.497	-0.870196
24.665233	0.503	-0.788600
24.673517	0.497	-0.895776
24.681900	0.503	-0.894739
24.690183	0.497	-0.903393
24.698567	0.503	-0.843358
24.706917	0.501	-0.955615
24.715233	0.499	-0.892626
24.723583	0.501	-0.930102
24.731900	0.499	-0.918764
24.740250	0.501	-0.862746
24.748567	0.499	-0.858802
24.756917	0.501	-0.891832
24.765233	0.499	-0.917208
24.773583	0.501	-0.887428
24.781900	0.499	-0.840965
24.790250	0.501	-0.899435
24.798567	0.499	-0.866242
24.806917	0.501	-0.900484
24.815233	0.499	-0.880445
24.823583	0.501	-0.917587
24.831900	0.499	-0.906149
24.840250	0.501	-0.855971
24.848567	0.499	-0.897751
24.856917	0.501	-0.892943
24.865233	0.499	-0.857618
24.873583	0.501	-0.896142
24.881900	0.499	-0.825031
24.890250	0.501	-0.893009
24.898567	0.499	-0.783274
24.906917	0.501	-0.883479
24.915233	0.499	-0.849173
24.923583	0.501	-0.905982
24.931900	0.499	-0.872468
24.940250	0.501	-0.946143
24.948567	0.499	-0.801508
24.956917	0.501	-0.838750
24.965233	0.499	-0.798242
24.973583	0.501	-0.890145
24.981900	0.499	-0.814019
24.990250	0.501	-0.799682
24.998567	0.499	-0.807481
25.006917	0.501	-0.787069
