# Supplementary material for: Methanol-dependent Escherichia coli strains with a complete ribulose monophosphate cycle
Source: Nat Commun. 2020 Oct 26;11:5403. doi: 10.1038/s41467-020-19235-5 (PMC7588473; doi:10.1038/s41467-020-19235-5)
Supplement: Supplementary file 11 — Source data [file 41467_2020_19235_MOESM11_ESM.zip › Source_Data/SupplementaryFigure5/fbp_evo_R1.txt]

File Path	chrom://marshall/Chromeleon7/HPLC_Ultimate_3000/Users/kellerp/20200525_fbp_tpiA_anc_evol_SN_stat.seq/191.smp/UV_VIS_3.channel
Channel	UV_VIS_3

Injection Information:
Data Vault	Chromeleon7
Injection	20200703_fbp_evo_stationary_R1
Injection Number	15
Position	RC7
Comment	
Processing Method	Quantitative
Instrument Method	20200525_Rezex_ROA_OrganicAcid_600uL_2500uM_H2SO4_50A_50D
Type	Unknown
Status	Finished
Injection Date	7/3/2020
Injection Time	6:27:18 PM
Injection Volume (µl)	10.000
Dilution Factor	1.0000
Weight	1.0000

Raw Data Information:
Time Min. (min)	0.006750
Time Max. (min)	25.006850
Data Points	3001
Detector	UV
Generating Data System	Chromeleon 7.2.5.9507
Exporting Data System	Chromeleon 7.2.8.0
Operator	Instrument Controller
Signal Quantity	Absorbance
Signal Unit	mAU
Signal Min.	-2.267116
Signal Max.	1,016.155474
Channel	UV_VIS_3
Driver Name	VWD3000.dll
Channel Type	Evaluation
Min. Step (s)	0.497
Max. Step (s)	0.503
Average Step (s)	0.500002

Signal Parameter Information:
Signal Info	WVL:190 nm

Raw Data:
Time (min)	Step (s)	Value (mAU)
0.006750	n.a.	-1.729536
0.015033	0.497	-1.816841
0.023417	0.503	-1.854192
0.031700	0.497	-1.988168
0.040083	0.503	-1.921884
0.048367	0.497	-1.926387
0.056750	0.503	-1.890970
0.065033	0.497	-1.900484
0.073417	0.503	-1.888390
0.081700	0.497	-1.942020
0.090083	0.503	-1.823585
0.098367	0.497	-1.931740
0.106750	0.503	-1.912258
0.115033	0.497	-1.932353
0.123417	0.503	-1.814803
0.131700	0.497	-1.972667
0.140083	0.503	-1.879979
0.148367	0.497	-1.958041
0.156750	0.503	-1.904330
0.165033	0.497	-1.952705
0.173417	0.503	-1.891934
0.181700	0.497	-1.876000
0.190083	0.503	-1.906240
0.198367	0.497	-1.928334
0.206750	0.503	-1.804154
0.215033	0.497	-1.943583
0.223417	0.503	-1.895817
0.231700	0.497	-1.917661
0.240083	0.503	-1.835243
0.248367	0.497	-1.938461
0.256750	0.503	-1.920454
0.265033	0.497	-1.982447
0.273417	0.503	-1.884519
0.281700	0.497	-1.958590
0.290083	0.503	-1.896519
0.298367	0.497	-1.981607
0.306750	0.503	-1.922011
0.315033	0.497	-1.995033
0.323417	0.503	-1.926579
0.331700	0.497	-1.947546
0.340083	0.503	-1.875385
0.348367	0.497	-2.022538
0.356750	0.503	-1.842841
0.365033	0.497	-1.916063
0.373417	0.503	-1.905583
0.381700	0.497	-1.996307
0.390083	0.503	-1.901743
0.398367	0.497	-1.987961
0.406750	0.503	-1.880773
0.415033	0.497	-1.987458
0.423417	0.503	-1.884836
0.431700	0.497	-1.950213
0.440083	0.503	-1.918936
0.448367	0.497	-1.975968
0.456750	0.503	-1.900961
0.465033	0.497	-1.965138
0.473417	0.503	-1.937983
0.481700	0.497	-1.966392
0.490083	0.503	-1.921467
0.498367	0.497	-2.058608
0.506750	0.503	-1.901353
0.515033	0.497	-1.944467
0.523417	0.503	-1.966142
0.531700	0.497	-1.962970
0.540083	0.503	-1.873815
0.548367	0.497	-1.914683
0.556750	0.503	-1.926011
0.565033	0.497	-1.967725
0.573417	0.503	-1.987157
0.581700	0.497	-1.932772
0.590083	0.503	-1.899566
0.598367	0.497	-1.942130
0.606750	0.503	-1.922441
0.615033	0.497	-1.946928
0.623417	0.503	-1.810919
0.631700	0.497	-1.937284
0.640083	0.503	-1.845868
0.648367	0.497	-1.915507
0.656750	0.503	-1.931908
0.665033	0.497	-1.942993
0.673417	0.503	-1.897510
0.681700	0.497	-1.985227
0.690083	0.503	-1.870002
0.698367	0.497	-1.932561
0.706750	0.503	-1.855837
0.715033	0.497	-1.897171
0.723417	0.503	-1.846357
0.731700	0.497	-1.950381
0.740083	0.503	-1.893492
0.748367	0.497	-1.904391
0.756750	0.503	-1.836381
0.765033	0.497	-1.877901
0.773417	0.503	-1.872444
0.781700	0.497	-1.918467
0.790083	0.503	-1.824326
0.798367	0.497	-1.891854
0.806750	0.503	-1.868790
0.815033	0.497	-1.907681
0.823417	0.503	-1.850754
0.831700	0.497	-1.880639
0.840083	0.503	-1.771450
0.848367	0.497	-1.826232
0.856750	0.503	-1.842078
0.865033	0.497	-1.857061
0.873417	0.503	-1.847176
0.881700	0.497	-1.855351
0.890083	0.503	-1.789283
0.898367	0.497	-1.769202
0.906750	0.503	-1.805265
0.915033	0.497	-1.839686
0.923417	0.503	-1.850809
0.931700	0.497	-1.797623
0.940083	0.503	-1.777165
0.948367	0.497	-1.871623
0.956750	0.503	-1.833097
0.965033	0.497	-1.846512
0.973417	0.503	-1.728874
0.981700	0.497	-1.834980
0.990083	0.503	-1.805060
0.998433	0.501	-1.771205
1.006750	0.499	-1.770078
1.015100	0.501	-1.761723
1.023417	0.499	-1.744747
1.031767	0.501	-1.808571
1.040083	0.499	-1.696809
1.048433	0.501	-1.753517
1.056717	0.497	-1.715985
1.065083	0.502	-1.475054
1.073433	0.501	-1.757206
1.081717	0.497	-1.784391
1.090100	0.503	-1.448084
1.098383	0.497	-1.805551
1.106767	0.503	-1.725505
1.115050	0.497	-1.781349
1.123433	0.503	-1.756113
1.131717	0.497	-1.774008
1.140100	0.503	-1.743066
1.148383	0.497	-1.804222
1.156767	0.503	-1.779154
1.165050	0.497	-1.758113
1.173433	0.503	-1.750824
1.181717	0.497	-1.788011
1.190100	0.503	-1.700078
1.198383	0.497	-1.761799
1.206767	0.503	-1.707692
1.215050	0.497	-1.782487
1.223433	0.503	-1.745363
1.231717	0.497	-1.755089
1.240100	0.503	-1.785900
1.248383	0.497	-1.801590
1.256767	0.503	-1.716974
1.265050	0.497	-1.747913
1.273433	0.503	-1.756715
1.281717	0.497	-1.715833
1.290100	0.503	-1.745292
1.298383	0.497	-1.713435
1.306767	0.503	-1.705967
1.315050	0.497	-1.747480
1.323433	0.503	-1.787708
1.331717	0.497	-1.768398
1.340100	0.503	-1.759293
1.348383	0.497	-1.755112
1.356767	0.503	-1.760844
1.365050	0.497	-1.730556
1.373433	0.503	-1.690005
1.381717	0.497	-1.767672
1.390100	0.503	-1.775920
1.398383	0.497	-1.780160
1.406767	0.503	-1.701625
1.415050	0.497	-1.664450
1.423433	0.503	-1.713058
1.431717	0.497	-1.745584
1.440100	0.503	-1.690462
1.448383	0.497	-1.767436
1.456767	0.503	-1.699453
1.465050	0.497	-1.736671
1.473433	0.503	-1.683818
1.481717	0.497	-1.740333
1.490100	0.503	-1.696505
1.498383	0.497	-1.656056
1.506767	0.503	-1.673381
1.515050	0.497	-1.744158
1.523433	0.503	-1.680138
1.531717	0.497	-1.724009
1.540100	0.503	-1.698132
1.548383	0.497	-1.699468
1.556767	0.503	-1.715908
1.565050	0.497	-1.671097
1.573433	0.503	-1.678001
1.581717	0.497	-1.738028
1.590100	0.503	-1.679866
1.598383	0.497	-1.736134
1.606767	0.503	-1.675645
1.615050	0.497	-1.628666
1.623433	0.503	-1.635159
1.631717	0.497	-1.714101
1.640100	0.503	-1.678883
1.648383	0.497	-1.639121
1.656767	0.503	-1.612703
1.665050	0.497	-1.707364
1.673433	0.503	-1.662450
1.681717	0.497	-1.648953
1.690100	0.503	-1.610962
1.698383	0.497	-1.701031
1.706767	0.503	-1.658179
1.715050	0.497	-1.708721
1.723433	0.503	-1.683224
1.731717	0.497	-1.693055
1.740100	0.503	-1.649609
1.748383	0.497	-1.660935
1.756767	0.503	-1.663248
1.765050	0.497	-1.690386
1.773433	0.503	-1.591658
1.781717	0.497	-1.717047
1.790100	0.503	-1.695712
1.798383	0.497	-1.693451
1.806767	0.503	-1.628973
1.815050	0.497	-1.656208
1.823433	0.503	-1.667438
1.831717	0.497	-1.640795
1.840100	0.503	-1.643942
1.848383	0.497	-1.698004
1.856767	0.503	-1.649845
1.865050	0.497	-1.681646
1.873433	0.503	-1.589180
1.881717	0.497	-1.590877
1.890100	0.503	-1.629932
1.898383	0.497	-1.643593
1.906767	0.503	-1.610713
1.915050	0.497	-1.587228
1.923433	0.503	-1.625743
1.931717	0.497	-1.653813
1.940100	0.503	-1.606773
1.948383	0.497	-1.618079
1.956767	0.503	-1.588941
1.965050	0.497	-1.636099
1.973433	0.503	-1.620768
1.981717	0.497	-1.606047
1.990100	0.503	-1.605493
1.998383	0.497	-1.636538
2.006767	0.503	-1.569110
2.015050	0.497	-1.592104
2.023433	0.503	-1.592316
2.031717	0.497	-1.607009
2.040100	0.503	-1.605006
2.048383	0.497	-1.650778
2.056767	0.503	-1.629457
2.065050	0.497	-1.645529
2.073433	0.503	-1.521435
2.081717	0.497	-1.611129
2.090100	0.503	-1.615758
2.098383	0.497	-1.651290
2.106767	0.503	-1.575849
2.115050	0.497	-1.631611
2.123433	0.503	-1.579243
2.131717	0.497	-1.604730
2.140100	0.503	-1.597038
2.148383	0.497	-1.605380
2.156767	0.503	-1.590853
2.165050	0.497	-1.644305
2.173433	0.503	-1.600453
2.181717	0.497	-1.630098
2.190100	0.503	-1.587440
2.198383	0.497	-1.584454
2.206767	0.503	-1.602625
2.215050	0.497	-1.640691
2.223433	0.503	-1.550796
2.231717	0.497	-1.667899
2.240100	0.503	-1.563772
2.248383	0.497	-1.600253
2.256767	0.503	-1.628006
2.265050	0.497	-1.575385
2.273433	0.503	-1.594106
2.281717	0.497	-1.644579
2.290100	0.503	-1.573606
2.298383	0.497	-1.600393
2.306767	0.503	-1.594953
2.315050	0.497	-1.673287
2.323433	0.503	-1.601420
2.331717	0.497	-1.667297
2.340100	0.503	-1.617896
2.348383	0.497	-1.678427
2.356767	0.503	-1.549731
2.365050	0.497	-1.548293
2.373433	0.503	-1.645207
2.381717	0.497	-1.642297
2.390100	0.503	-1.683243
2.398383	0.497	-1.645198
2.406767	0.503	-1.683246
2.415050	0.497	-1.678632
2.423433	0.503	-1.620280
2.431717	0.497	-1.659920
2.440100	0.503	-1.611468
2.448383	0.497	-1.715724
2.456767	0.503	-1.607048
2.465050	0.497	-1.742224
2.473433	0.503	-1.640823
2.481717	0.497	-1.708087
2.490100	0.503	-1.652191
2.498383	0.497	-1.694023
2.506767	0.503	-1.643436
2.515050	0.497	-1.695867
2.523433	0.503	-1.643577
2.531717	0.497	-1.733116
2.540100	0.503	-1.708859
2.548383	0.497	-1.737138
2.556767	0.503	-1.696492
2.565050	0.497	-1.726480
2.573433	0.503	-1.685888
2.581717	0.497	-1.674728
2.590100	0.503	-1.663497
2.598383	0.497	-1.644743
2.606767	0.503	-1.672951
2.615050	0.497	-1.682209
2.623433	0.503	-1.655568
2.631717	0.497	-1.710759
2.640100	0.503	-1.656350
2.648383	0.497	-1.650711
2.656767	0.503	-1.695903
2.665050	0.497	-1.660196
2.673433	0.503	-1.627961
2.681717	0.497	-1.701485
2.690100	0.503	-1.645616
2.698383	0.497	-1.673026
2.706767	0.503	-1.690125
2.715050	0.497	-1.709480
2.723433	0.503	-1.660561
2.731717	0.497	-1.661112
2.740100	0.503	-1.625864
2.748383	0.497	-1.618856
2.756767	0.503	-1.647267
2.765050	0.497	-1.634046
2.773433	0.503	-1.612462
2.781717	0.497	-1.577101
2.790100	0.503	-1.610903
2.798383	0.497	-1.599539
2.806767	0.503	-1.553536
2.815050	0.497	-1.614613
2.823433	0.503	-1.589009
2.831717	0.497	-1.617516
2.840100	0.503	-1.591136
2.848383	0.497	-1.605365
2.856767	0.503	-1.491664
2.865050	0.497	-1.515123
2.873433	0.503	-1.585983
2.881717	0.497	-1.524222
2.890100	0.503	-1.532371
2.898383	0.497	-1.559875
2.906767	0.503	-1.498437
2.915050	0.497	-1.575264
2.923433	0.503	-1.471867
2.931717	0.497	-1.529012
2.940100	0.503	-1.456362
2.948383	0.497	-1.524535
2.956767	0.503	-1.470413
2.965050	0.497	-1.471245
2.973433	0.503	-1.456557
2.981717	0.497	-1.495507
2.990100	0.503	-1.469618
2.998383	0.497	-1.489899
3.006767	0.503	-1.461379
3.015050	0.497	-1.445993
3.023433	0.503	-1.486817
3.031717	0.497	-1.451137
3.040100	0.503	-1.431121
3.048383	0.497	-1.457693
3.056767	0.503	-1.396298
3.065050	0.497	-1.444283
3.073433	0.503	-1.449443
3.081717	0.497	-1.417105
3.090100	0.503	-1.399143
3.098383	0.497	-1.380269
3.106767	0.503	-1.360781
3.115050	0.497	-1.397470
3.123433	0.503	-1.299227
3.131717	0.497	-1.345929
3.140100	0.503	-1.303687
3.148383	0.497	-1.364578
3.156767	0.503	-1.329267
3.165050	0.497	-1.382305
3.173433	0.503	-1.352596
3.181717	0.497	-1.308660
3.190100	0.503	-1.292448
3.198383	0.497	-1.323134
3.206767	0.503	-1.344680
3.215050	0.497	-1.364109
3.223433	0.503	-1.368536
3.231717	0.497	-1.381514
3.240100	0.503	-1.412779
3.248383	0.497	-1.364321
3.256767	0.503	-1.317024
3.265050	0.497	-1.291061
3.273433	0.503	-1.331560
3.281717	0.497	-1.333059
3.290100	0.503	-1.336735
3.298383	0.497	-1.341458
3.306767	0.503	-1.320677
3.315050	0.497	-1.349363
3.323433	0.503	-1.349915
3.331717	0.497	-1.432719
3.340100	0.503	-1.342344
3.348383	0.497	-1.393347
3.356767	0.503	-1.357638
3.365050	0.497	-1.379310
3.373433	0.503	-1.388065
3.381717	0.497	-1.436318
3.390100	0.503	-1.371179
3.398383	0.497	-1.412854
3.406767	0.503	-1.302549
3.415050	0.497	-1.431660
3.423433	0.503	-1.400298
3.431717	0.497	-1.443080
3.440100	0.503	-1.386372
3.448383	0.497	-1.496193
3.456767	0.503	-1.360766
3.465050	0.497	-1.509722
3.473433	0.503	-1.380065
3.481717	0.497	-1.489885
3.490100	0.503	-1.435490
3.498383	0.497	-1.454464
3.506767	0.503	-1.461271
3.515050	0.497	-1.472186
3.523433	0.503	-1.434775
3.531717	0.497	-1.456918
3.540100	0.503	-1.498485
3.548383	0.497	-1.528951
3.556767	0.503	-1.448999
3.565050	0.497	-1.456929
3.573433	0.503	-1.514972
3.581717	0.497	-1.616199
3.590100	0.503	-1.464150
3.598383	0.497	-1.548571
3.606767	0.503	-1.544787
3.615050	0.497	-1.478555
3.623433	0.503	-1.495065
3.631717	0.497	-1.489721
3.640100	0.503	-1.482908
3.648383	0.497	-1.524560
3.656767	0.503	-1.521368
3.665050	0.497	-1.577200
3.673433	0.503	-1.489910
3.681717	0.497	-1.582483
3.690100	0.503	-1.543953
3.698383	0.497	-1.571548
3.706767	0.503	-1.547698
3.715050	0.497	-1.590510
3.723433	0.503	-1.574953
3.731717	0.497	-1.533760
3.740100	0.503	-1.565159
3.748383	0.497	-1.595135
3.756767	0.503	-1.542473
3.765050	0.497	-1.559545
3.773433	0.503	-1.609534
3.781717	0.497	-1.607152
3.790100	0.503	-1.553119
3.798383	0.497	-1.665347
3.806767	0.503	-1.662367
3.815050	0.497	-1.662447
3.823433	0.503	-1.680968
3.831717	0.497	-1.660915
3.840100	0.503	-1.650085
3.848450	0.501	-1.693315
3.856767	0.499	-1.669695
3.865117	0.501	-1.679231
3.873433	0.499	-1.662889
3.881783	0.501	-1.703898
3.890067	0.497	-1.740194
3.898450	0.503	-1.399829
3.906733	0.497	-1.751249
3.915100	0.502	-1.396342
3.923450	0.501	-1.743306
3.931733	0.497	-1.725240
3.940117	0.503	-1.457898
3.948400	0.497	-1.707965
3.956783	0.503	-1.498774
3.965067	0.497	-1.723764
3.973450	0.503	-1.738892
3.981733	0.497	-1.820086
3.990117	0.503	-1.733498
3.998400	0.497	-1.786926
4.006783	0.503	-1.771896
4.015067	0.497	-1.773810
4.023450	0.503	-1.767503
4.031733	0.497	-1.812767
4.040117	0.503	-1.783125
4.048400	0.497	-1.817583
4.056783	0.503	-1.791593
4.065067	0.497	-1.838457
4.073450	0.503	-1.790356
4.081733	0.497	-1.815693
4.090117	0.503	-1.779137
4.098400	0.497	-1.830085
4.106783	0.503	-1.808448
4.115067	0.497	-1.820172
4.123450	0.503	-1.739785
4.131733	0.497	-1.791447
4.140117	0.503	-1.776194
4.148400	0.497	-1.771994
4.156783	0.503	-1.779680
4.165067	0.497	-1.815355
4.173450	0.503	-1.768767
4.181733	0.497	-1.790164
4.190117	0.503	-1.726725
4.198400	0.497	-1.817996
4.206783	0.503	-1.801965
4.215067	0.497	-1.818180
4.223450	0.503	-1.843239
4.231733	0.497	-1.809060
4.240117	0.503	-1.783180
4.248400	0.497	-1.840309
4.256783	0.503	-1.794490
4.265067	0.497	-1.772574
4.273450	0.503	-1.755151
4.281733	0.497	-1.792101
4.290117	0.503	-1.691621
4.298400	0.497	-1.763205
4.306783	0.503	-1.767349
4.315067	0.497	-1.800714
4.323450	0.503	-1.776727
4.331733	0.497	-1.767772
4.340117	0.503	-1.775809
4.348400	0.497	-1.761552
4.356783	0.503	-1.812563
4.365067	0.497	-1.803850
4.373450	0.503	-1.795503
4.381733	0.497	-1.815939
4.390117	0.503	-1.820499
4.398400	0.497	-1.798244
4.406783	0.503	-1.780729
4.415067	0.497	-1.821661
4.423450	0.503	-1.742206
4.431733	0.497	-1.828831
4.440117	0.503	-1.818686
4.448400	0.497	-1.793865
4.456783	0.503	-1.786628
4.465067	0.497	-1.776229
4.473450	0.503	-1.767409
4.481733	0.497	-1.831583
4.490117	0.503	-1.771299
4.498400	0.497	-1.763277
4.506783	0.503	-1.793935
4.515067	0.497	-1.776544
4.523450	0.503	-1.804782
4.531733	0.497	-1.818020
4.540117	0.503	-1.754242
4.548400	0.497	-1.806156
4.556783	0.503	-1.782841
4.565067	0.497	-1.821562
4.573450	0.503	-1.748066
4.581733	0.497	-1.776792
4.590117	0.503	-1.796385
4.598400	0.497	-1.772383
4.606783	0.503	-1.719478
4.615067	0.497	-1.794375
4.623450	0.503	-1.709699
4.631733	0.497	-1.794065
4.640117	0.503	-1.800737
4.648400	0.497	-1.741396
4.656783	0.503	-1.768221
4.665067	0.497	-1.746389
4.673450	0.503	-1.696092
4.681733	0.497	-1.709155
4.690117	0.503	-1.684512
4.698400	0.497	-1.772657
4.706783	0.503	-1.678288
4.715067	0.497	-1.691965
4.723450	0.503	-1.688491
4.731733	0.497	-1.717142
4.740117	0.503	-1.674562
4.748400	0.497	-1.638317
4.756783	0.503	-1.647445
4.765067	0.497	-1.709733
4.773450	0.503	-1.641291
4.781733	0.497	-1.653976
4.790117	0.503	-1.639424
4.798400	0.497	-1.597920
4.806783	0.503	-1.590314
4.815067	0.497	-1.586184
4.823450	0.503	-1.565061
4.831733	0.497	-1.548132
4.840117	0.503	-1.532976
4.848400	0.497	-1.555172
4.856783	0.503	-1.529287
4.865067	0.497	-1.505671
4.873450	0.503	-1.543917
4.881733	0.497	-1.487549
4.890117	0.503	-1.510311
4.898400	0.497	-1.534181
4.906783	0.503	-1.441622
4.915067	0.497	-1.453151
4.923450	0.503	-1.408047
4.931733	0.497	-1.421283
4.940117	0.503	-1.378001
4.948400	0.497	-1.374829
4.956783	0.503	-1.362049
4.965067	0.497	-1.444609
4.973450	0.503	-1.318509
4.981733	0.497	-1.335760
4.990117	0.503	-1.338526
4.998400	0.497	-1.299388
5.006783	0.503	-1.215143
5.015067	0.497	-1.303530
5.023450	0.503	-1.229632
5.031733	0.497	-1.227662
5.040117	0.503	-1.159128
5.048400	0.497	-1.194430
5.056783	0.503	-1.168404
5.065067	0.497	-1.124396
5.073450	0.503	-1.071099
5.081733	0.497	-1.084013
5.090117	0.503	-1.032516
5.098400	0.497	-1.008652
5.106783	0.503	-0.999266
5.115067	0.497	-0.961955
5.123450	0.503	-0.948062
5.131733	0.497	-1.016060
5.140117	0.503	-0.910205
5.148400	0.497	-0.865982
5.156783	0.503	-0.837397
5.165067	0.497	-0.797554
5.173450	0.503	-0.713269
5.181733	0.497	-0.735634
5.190117	0.503	-0.700599
5.198400	0.497	-0.633986
5.206783	0.503	-0.596211
5.215067	0.497	-0.576740
5.223450	0.503	-0.530260
5.231733	0.497	-0.576585
5.240117	0.503	-0.540753
5.248400	0.497	-0.459041
5.256783	0.503	-0.498140
5.265067	0.497	-0.342028
5.273450	0.503	-0.289034
5.281733	0.497	-0.273383
5.290117	0.503	-0.297350
5.298400	0.497	-0.232193
5.306783	0.503	-0.188292
5.315067	0.497	-0.145494
5.323450	0.503	-0.123213
5.331733	0.497	-0.031769
5.340117	0.503	-0.061810
5.348400	0.497	-0.009029
5.356783	0.503	0.015727
5.365067	0.497	0.032766
5.373450	0.503	0.116837
5.381733	0.497	0.110804
5.390117	0.503	0.137669
5.398400	0.497	0.196271
5.406783	0.503	0.185899
5.415067	0.497	0.187174
5.423450	0.503	0.264440
5.431733	0.497	0.233536
5.440117	0.503	0.328371
5.448400	0.497	0.229231
5.456783	0.503	0.309323
5.465067	0.497	0.307457
5.473450	0.503	0.328352
5.481733	0.497	0.302065
5.490117	0.503	0.319920
5.498400	0.497	0.285058
5.506783	0.503	0.308982
5.515067	0.497	0.294778
5.523450	0.503	0.207578
5.531733	0.497	0.295748
5.540117	0.503	0.292431
5.548400	0.497	0.205249
5.556783	0.503	0.192400
5.565067	0.497	0.177089
5.573450	0.503	0.141724
5.581733	0.497	0.121773
5.590117	0.503	0.027750
5.598400	0.497	0.012025
5.606783	0.503	0.016039
5.615067	0.497	-0.048146
5.623450	0.503	-0.108021
5.631733	0.497	-0.112304
5.640117	0.503	-0.143126
5.648400	0.497	-0.219160
5.656783	0.503	-0.225334
5.665067	0.497	-0.317197
5.673450	0.503	-0.332345
5.681733	0.497	-0.368037
5.690117	0.503	-0.361016
5.698400	0.497	-0.503530
5.706783	0.503	-0.484916
5.715067	0.497	-0.613198
5.723450	0.503	-0.614830
5.731733	0.497	-0.668610
5.740117	0.503	-0.746931
5.748400	0.497	-0.821931
5.756783	0.503	-0.751692
5.765067	0.497	-0.836623
5.773450	0.503	-0.865821
5.781733	0.497	-0.924865
5.790117	0.503	-0.992736
5.798400	0.497	-1.100318
5.806783	0.503	-1.093353
5.815067	0.497	-1.163751
5.823450	0.503	-1.097508
5.831733	0.497	-1.215330
5.840117	0.503	-1.179970
5.848400	0.497	-1.253191
5.856783	0.503	-1.309153
5.865067	0.497	-1.339894
5.873450	0.503	-1.351332
5.881733	0.497	-1.434090
5.890117	0.503	-1.418104
5.898400	0.497	-1.545683
5.906783	0.503	-1.516418
5.915067	0.497	-1.577993
5.923450	0.503	-1.546638
5.931733	0.497	-1.603553
5.940117	0.503	-1.591090
5.948400	0.497	-1.673253
5.956783	0.503	-1.661251
5.965067	0.497	-1.690067
5.973450	0.503	-1.690642
5.981733	0.497	-1.703297
5.990117	0.503	-1.701322
5.998400	0.497	-1.734678
6.006783	0.503	-1.749921
6.015067	0.497	-1.797959
6.023450	0.503	-1.749807
6.031733	0.497	-1.816692
6.040117	0.503	-1.752499
6.048400	0.497	-1.800077
6.056783	0.503	-1.778830
6.065067	0.497	-1.797006
6.073450	0.503	-1.820089
6.081733	0.497	-1.804671
6.090117	0.503	-1.816495
6.098400	0.497	-1.897233
6.106783	0.503	-1.920343
6.115067	0.497	-1.937900
6.123450	0.503	-1.936093
6.131733	0.497	-1.907540
6.140117	0.503	-1.928892
6.148400	0.497	-1.936054
6.156783	0.503	-1.890620
6.165067	0.497	-1.998753
6.173450	0.503	-2.002185
6.181733	0.497	-1.965569
6.190117	0.503	-1.970279
6.198400	0.497	-2.001599
6.206783	0.503	-2.043519
6.215067	0.497	-2.040961
6.223450	0.503	-2.009986
6.231733	0.497	-2.015232
6.240117	0.503	-2.064716
6.248400	0.497	-2.101535
6.256783	0.503	-2.022019
6.265067	0.497	-2.083819
6.273450	0.503	-2.069158
6.281733	0.497	-2.058297
6.290117	0.503	-2.097154
6.298400	0.497	-2.057387
6.306783	0.503	-2.035264
6.315067	0.497	-2.119314
6.323450	0.503	-2.107242
6.331733	0.497	-2.076264
6.340117	0.503	-2.042113
6.348400	0.497	-2.070208
6.356783	0.503	-2.112179
6.365067	0.497	-2.055828
6.373450	0.503	-2.049963
6.381733	0.497	-2.062156
6.390117	0.503	-2.049916
6.398400	0.497	-2.099267
6.406783	0.503	-2.086250
6.415067	0.497	-2.133457
6.423450	0.503	-2.085331
6.431733	0.497	-2.094442
6.440117	0.503	-2.032635
6.448400	0.497	-2.164870
6.456783	0.503	-2.092480
6.465067	0.497	-2.104845
6.473450	0.503	-2.065800
6.481733	0.497	-2.116447
6.490117	0.503	-2.085052
6.498400	0.497	-2.160192
6.506783	0.503	-2.119149
6.515067	0.497	-2.196728
6.523450	0.503	-2.056206
6.531733	0.497	-2.076840
6.540117	0.503	-2.054678
6.548400	0.497	-1.984162
6.556783	0.503	-1.841209
6.565067	0.497	-1.777511
6.573450	0.503	-1.409409
6.581733	0.497	-0.975015
6.590117	0.503	0.123148
6.598400	0.497	2.302300
6.606783	0.503	6.517890
6.615067	0.497	14.404709
6.623450	0.503	28.481257
6.631733	0.497	51.943208
6.640117	0.503	87.698060
6.648400	0.497	137.720136
6.656783	0.503	200.016071
6.665067	0.497	270.907843
6.673450	0.503	344.107030
6.681800	0.501	415.770742
6.690117	0.499	482.464655
6.698467	0.501	544.414473
6.706783	0.499	601.617321
6.715133	0.501	656.254440
6.723417	0.497	708.514754
6.731783	0.502	759.843130
6.740133	0.501	808.484248
6.748417	0.497	855.957240
6.756783	0.502	900.672976
6.765133	0.501	941.016915
6.773417	0.497	974.768073
6.781800	0.503	1,001.595820
6.790083	0.497	1,015.665381
6.798467	0.503	1,016.155474
6.806750	0.497	997.321599
6.815133	0.503	952.776653
6.823417	0.497	878.506150
6.831800	0.503	774.222625
6.840083	0.497	646.198282
6.848467	0.503	510.792009
6.856750	0.497	383.086978
6.865133	0.503	277.570993
6.873417	0.497	197.640733
6.881800	0.503	141.519076
6.890083	0.497	103.068001
6.898467	0.503	77.365638
6.906750	0.497	59.803834
6.915133	0.503	47.649843
6.923417	0.497	38.934944
6.931800	0.503	32.654512
6.940083	0.497	27.748647
6.948467	0.503	24.061304
6.956750	0.497	21.036850
6.965133	0.503	18.671204
6.973417	0.497	16.627960
6.981800	0.503	14.916879
6.990083	0.497	13.444613
6.998467	0.503	12.269081
7.006750	0.497	11.237171
7.015133	0.503	10.429225
7.023417	0.497	9.625827
7.031800	0.503	9.108249
7.040083	0.497	8.614620
7.048467	0.503	8.466845
7.056750	0.497	8.326129
7.065133	0.503	8.495682
7.073417	0.497	8.677606
7.081800	0.503	9.048366
7.090083	0.497	9.312299
7.098467	0.503	9.677327
7.106750	0.497	9.836118
7.115133	0.503	9.977637
7.123417	0.497	9.815894
7.131800	0.503	9.487289
7.140083	0.497	8.965208
7.148467	0.503	8.455971
7.156750	0.497	7.794045
7.165133	0.503	7.186993
7.173417	0.497	6.523840
7.181800	0.503	5.903964
7.190083	0.497	5.293263
7.198467	0.503	4.793958
7.206750	0.497	4.313242
7.215133	0.503	3.898517
7.223417	0.497	3.572055
7.231800	0.503	3.227443
7.240083	0.497	2.970711
7.248467	0.503	2.747717
7.256750	0.497	2.496840
7.265133	0.503	2.293309
7.273417	0.497	2.109655
7.281800	0.503	1.996058
7.290083	0.497	1.850676
7.298467	0.503	1.723140
7.306750	0.497	1.594381
7.315133	0.503	1.593121
7.323417	0.497	1.388696
7.331800	0.503	1.380941
7.340083	0.497	1.267868
7.348467	0.503	1.249633
7.356750	0.497	1.163877
7.365133	0.503	1.175922
7.373417	0.497	1.155184
7.381800	0.503	1.142800
7.390083	0.497	1.077713
7.398467	0.503	1.196474
7.406750	0.497	1.222341
7.415133	0.503	1.231820
7.423417	0.497	1.275606
7.431800	0.503	1.364888
7.440083	0.497	1.556042
7.448467	0.503	1.581634
7.456750	0.497	1.731596
7.465133	0.503	1.869881
7.473417	0.497	2.004753
7.481800	0.503	2.186843
7.490083	0.497	2.212865
7.498467	0.503	2.285099
7.506750	0.497	2.349201
7.515133	0.503	2.470411
7.523417	0.497	2.467698
7.531800	0.503	2.505451
7.540083	0.497	2.487414
7.548467	0.503	2.422513
7.556750	0.497	2.476644
7.565133	0.503	2.471960
7.573417	0.497	2.427785
7.581800	0.503	2.370643
7.590083	0.497	2.272733
7.598467	0.503	2.332323
7.606750	0.497	2.298258
7.615133	0.503	2.295422
7.623417	0.497	2.295336
7.631800	0.503	2.464553
7.640083	0.497	2.661004
7.648467	0.503	2.945446
7.656750	0.497	3.368488
7.665133	0.503	4.068543
7.673417	0.497	4.836774
7.681800	0.503	5.924284
7.690083	0.497	7.195780
7.698467	0.503	8.751270
7.706750	0.497	10.522084
7.715133	0.503	12.628769
7.723417	0.497	15.000975
7.731800	0.503	17.511755
7.740083	0.497	20.206904
7.748467	0.503	23.158187
7.756750	0.497	26.022247
7.765133	0.503	28.944389
7.773417	0.497	31.838420
7.781800	0.503	34.765868
7.790083	0.497	37.604376
7.798467	0.503	40.339568
7.806750	0.497	42.850041
7.815133	0.503	45.205796
7.823417	0.497	47.548605
7.831800	0.503	49.788216
7.840083	0.497	51.681151
7.848467	0.503	53.530280
7.856750	0.497	55.161214
7.865133	0.503	56.768197
7.873417	0.497	58.140724
7.881800	0.503	59.391433
7.890083	0.497	60.567988
7.898467	0.503	61.535515
7.906750	0.497	62.407452
7.915133	0.503	63.158503
7.923417	0.497	63.713251
7.931800	0.503	64.202943
7.940083	0.497	64.454377
7.948467	0.503	64.650411
7.956750	0.497	64.649917
7.965133	0.503	64.625263
7.973417	0.497	64.422480
7.981800	0.503	64.110038
7.990083	0.497	63.539935
7.998467	0.503	63.003701
8.006750	0.497	62.203927
8.015133	0.503	61.365070
8.023417	0.497	60.337668
8.031800	0.503	59.146455
8.040083	0.497	57.883411
8.048467	0.503	56.574738
8.056750	0.497	54.997009
8.065133	0.503	53.484417
8.073417	0.497	51.697407
8.081800	0.503	50.024954
8.090083	0.497	48.202147
8.098467	0.503	46.374897
8.106750	0.497	44.453781
8.115133	0.503	42.586400
8.123417	0.497	40.638220
8.131800	0.503	38.791698
8.140083	0.497	36.835710
8.148467	0.503	35.068380
8.156750	0.497	33.226191
8.165133	0.503	31.547587
8.173417	0.497	29.820895
8.181800	0.503	28.203020
8.190083	0.497	26.682532
8.198467	0.503	25.272524
8.206750	0.497	23.785997
8.215133	0.503	22.606344
8.223417	0.497	21.394748
8.231800	0.503	20.318399
8.240083	0.497	19.266784
8.248467	0.503	18.411025
8.256750	0.497	17.539296
8.265133	0.503	16.952608
8.273417	0.497	16.137084
8.281800	0.503	15.682185
8.290083	0.497	15.158764
8.298467	0.503	14.829911
8.306750	0.497	14.403289
8.315133	0.503	14.225859
8.323417	0.497	14.006768
8.331800	0.503	13.900297
8.340083	0.497	13.808361
8.348467	0.503	13.824221
8.356750	0.497	13.860539
8.365133	0.503	13.984075
8.373417	0.497	14.068599
8.381800	0.503	14.293158
8.390083	0.497	14.439696
8.398467	0.503	14.728433
8.406750	0.497	14.918619
8.415133	0.503	15.291155
8.423417	0.497	15.622087
8.431800	0.503	15.974578
8.440083	0.497	16.289398
8.448467	0.503	16.659689
8.456750	0.497	16.994548
8.465133	0.503	17.483340
8.473417	0.497	17.867683
8.481800	0.503	18.356630
8.490083	0.497	18.644732
8.498467	0.503	19.144505
8.506750	0.497	19.438248
8.515133	0.503	19.932617
8.523417	0.497	20.332491
8.531800	0.503	20.741914
8.540083	0.497	21.168431
8.548467	0.503	21.678447
8.556750	0.497	22.099885
8.565133	0.503	22.797208
8.573417	0.497	23.594389
8.581800	0.503	24.813555
8.590083	0.497	26.513586
8.598467	0.503	28.902999
8.606750	0.497	31.568509
8.615133	0.503	34.356125
8.623417	0.497	36.169223
8.631800	0.503	36.470906
8.640083	0.497	35.874997
8.648467	0.503	35.694562
8.656750	0.497	35.867314
8.665133	0.503	35.861852
8.673417	0.497	35.240725
8.681800	0.503	34.115427
8.690083	0.497	32.183555
8.698467	0.503	29.814014
8.706750	0.497	27.102230
8.715133	0.503	24.201526
8.723417	0.497	21.358084
8.731800	0.503	18.455743
8.740083	0.497	15.768155
8.748467	0.503	13.475033
8.756750	0.497	11.364412
8.765133	0.503	9.555986
8.773417	0.497	8.054688
8.781800	0.503	6.815935
8.790083	0.497	5.777148
8.798467	0.503	4.942316
8.806750	0.497	4.244677
8.815133	0.503	3.768680
8.823417	0.497	3.269354
8.831800	0.503	2.929978
8.840083	0.497	2.634029
8.848467	0.503	2.470055
8.856750	0.497	2.246124
8.865133	0.503	2.087180
8.873417	0.497	2.009469
8.881800	0.503	1.955232
8.890083	0.497	1.890625
8.898467	0.503	1.855427
8.906750	0.497	1.810676
8.915133	0.503	1.817677
8.923417	0.497	1.782486
8.931800	0.503	1.802285
8.940083	0.497	1.844127
8.948467	0.503	2.043835
8.956750	0.497	1.970229
8.965133	0.503	2.068740
8.973417	0.497	2.152352
8.981800	0.503	2.271936
8.990083	0.497	2.326727
8.998467	0.503	2.487490
9.006750	0.497	2.583945
9.015133	0.503	2.798431
9.023417	0.497	2.885808
9.031800	0.503	3.168502
9.040083	0.497	3.270678
9.048467	0.503	3.437423
9.056750	0.497	3.684471
9.065133	0.503	3.872132
9.073417	0.497	4.071727
9.081800	0.503	4.315776
9.090083	0.497	4.564948
9.098467	0.503	4.764455
9.106750	0.497	4.939638
9.115133	0.503	5.103106
9.123417	0.497	5.180942
9.131800	0.503	5.263609
9.140083	0.497	5.374349
9.148467	0.503	5.458476
9.156750	0.497	5.414391
9.165133	0.503	5.367600
9.173417	0.497	5.269232
9.181800	0.503	5.167391
9.190083	0.497	4.870717
9.198467	0.503	4.841100
9.206750	0.497	4.531891
9.215133	0.503	4.312782
9.223417	0.497	4.050434
9.231800	0.503	3.833204
9.240083	0.497	3.579680
9.248467	0.503	3.449015
9.256750	0.497	3.182865
9.265133	0.503	3.014603
9.273417	0.497	2.786186
9.281800	0.503	2.603637
9.290083	0.497	2.393896
9.298467	0.503	2.258338
9.306750	0.497	2.093469
9.315133	0.503	1.940937
9.323417	0.497	1.725505
9.331800	0.503	1.695852
9.340083	0.497	1.505820
9.348467	0.503	1.462718
9.356750	0.497	1.413052
9.365133	0.503	1.312252
9.373417	0.497	1.244453
9.381800	0.503	1.294771
9.390083	0.497	1.208295
9.398467	0.503	1.251644
9.406750	0.497	1.246475
9.415133	0.503	1.323105
9.423417	0.497	1.319072
9.431800	0.503	1.456909
9.440083	0.497	1.423172
9.448467	0.503	1.605465
9.456750	0.497	1.610473
9.465133	0.503	1.748842
9.473483	0.501	1.831792
9.481800	0.499	1.919856
9.490150	0.501	2.103252
9.498467	0.499	2.165545
9.506817	0.501	2.231756
9.515133	0.499	2.396426
9.523483	0.501	2.440992
9.531800	0.499	2.523929
9.540150	0.501	2.590827
9.548433	0.497	2.584748
9.556800	0.502	3.047764
9.565150	0.501	2.713789
9.573433	0.497	2.711641
9.581817	0.503	3.020994
9.590100	0.497	2.642434
9.598483	0.503	2.622852
9.606767	0.497	2.485911
9.615150	0.503	2.456967
9.623433	0.497	2.303536
9.631817	0.503	2.190590
9.640100	0.497	2.085077
9.648483	0.503	1.942446
9.656767	0.497	1.667245
9.665150	0.503	1.585606
9.673433	0.497	1.377512
9.681817	0.503	1.267486
9.690100	0.497	1.045707
9.698483	0.503	0.911909
9.706767	0.497	0.766570
9.715150	0.503	0.710416
9.723433	0.497	0.538194
9.731817	0.503	0.441793
9.740100	0.497	0.305774
9.748483	0.503	0.334967
9.756767	0.497	0.136572
9.765150	0.503	0.080927
9.773433	0.497	0.016873
9.781817	0.503	0.006798
9.790100	0.497	-0.097528
9.798483	0.503	-0.100194
9.806767	0.497	-0.198267
9.815150	0.503	-0.184548
9.823433	0.497	-0.207046
9.831817	0.503	-0.217843
9.840100	0.497	-0.266134
9.848483	0.503	-0.254914
9.856767	0.497	-0.343958
9.865150	0.503	-0.203242
9.873433	0.497	-0.263531
9.881817	0.503	-0.292354
9.890100	0.497	-0.332623
9.898483	0.503	-0.290065
9.906767	0.497	-0.301715
9.915150	0.503	-0.229084
9.923433	0.497	-0.353728
9.931817	0.503	-0.222515
9.940100	0.497	-0.225057
9.948483	0.503	-0.243793
9.956767	0.497	-0.219522
9.965150	0.503	-0.166749
9.973433	0.497	-0.140514
9.981817	0.503	-0.189117
9.990100	0.497	-0.219823
9.998483	0.503	-0.068840
10.006767	0.497	-0.151761
10.015150	0.503	-0.102274
10.023433	0.497	-0.126154
10.031817	0.503	-0.020511
10.040100	0.497	-0.067224
10.048483	0.503	-0.045643
10.056767	0.497	-0.080661
10.065150	0.503	0.011547
10.073433	0.497	-0.012433
10.081817	0.503	0.011911
10.090100	0.497	-0.037383
10.098483	0.503	0.001182
10.106767	0.497	0.007805
10.115150	0.503	0.000191
10.123433	0.497	-0.120336
10.131817	0.503	-0.016258
10.140100	0.497	0.038212
10.148483	0.503	-0.044367
10.156767	0.497	-0.080190
10.165150	0.503	-0.013108
10.173433	0.497	-0.180519
10.181817	0.503	-0.076011
10.190100	0.497	-0.108507
10.198483	0.503	-0.123802
10.206767	0.497	-0.178348
10.215150	0.503	-0.171503
10.223433	0.497	-0.245824
10.231817	0.503	-0.215052
10.240100	0.497	-0.346764
10.248483	0.503	-0.246756
10.256767	0.497	-0.335248
10.265150	0.503	-0.354462
10.273433	0.497	-0.365532
10.281817	0.503	-0.415202
10.290100	0.497	-0.408879
10.298483	0.503	-0.460238
10.306767	0.497	-0.495274
10.315150	0.503	-0.467349
10.323433	0.497	-0.514524
10.331817	0.503	-0.480263
10.340100	0.497	-0.470981
10.348483	0.503	-0.513987
10.356767	0.497	-0.528111
10.365150	0.503	-0.530394
10.373433	0.497	-0.580410
10.381817	0.503	-0.581193
10.390100	0.497	-0.588326
10.398483	0.503	-0.532022
10.406767	0.497	-0.572021
10.415150	0.503	-0.641834
10.423433	0.497	-0.666537
10.431817	0.503	-0.600717
10.440100	0.497	-0.684043
10.448483	0.503	-0.588923
10.456767	0.497	-0.644212
10.465150	0.503	-0.587510
10.473433	0.497	-0.701642
10.481817	0.503	-0.651590
10.490100	0.497	-0.658607
10.498483	0.503	-0.683480
10.506767	0.497	-0.698678
10.515150	0.503	-0.684600
10.523433	0.497	-0.665957
10.531817	0.503	-0.627691
10.540100	0.497	-0.734425
10.548483	0.503	-0.700149
10.556767	0.497	-0.662182
10.565150	0.503	-0.660678
10.573433	0.497	-0.687781
10.581817	0.503	-0.514364
10.590100	0.497	-0.561387
10.598483	0.503	-0.581017
10.606767	0.497	-0.602464
10.615150	0.503	-0.437186
10.623433	0.497	-0.444684
10.631817	0.503	-0.363800
10.640100	0.497	-0.353411
10.648483	0.503	-0.292945
10.656767	0.497	-0.299666
10.665150	0.503	-0.177123
10.673433	0.497	-0.215268
10.681817	0.503	-0.087472
10.690100	0.497	-0.071274
10.698483	0.503	-0.010256
10.706767	0.497	0.111493
10.715150	0.503	0.092612
10.723433	0.497	0.153862
10.731817	0.503	0.226765
10.740100	0.497	0.166699
10.748483	0.503	0.202254
10.756767	0.497	0.157449
10.765150	0.503	0.233212
10.773433	0.497	0.193805
10.781817	0.503	0.217342
10.790100	0.497	0.172506
10.798483	0.503	0.212955
10.806767	0.497	0.114389
10.815150	0.503	0.134451
10.823433	0.497	0.165697
10.831817	0.503	0.133862
10.840100	0.497	0.122167
10.848483	0.503	0.095195
10.856767	0.497	0.073365
10.865150	0.503	0.031587
10.873433	0.497	-0.015868
10.881817	0.503	-0.006533
10.890100	0.497	-0.077063
10.898483	0.503	-0.047764
10.906767	0.497	-0.198110
10.915150	0.503	-0.093064
10.923433	0.497	-0.235093
10.931817	0.503	-0.170765
10.940100	0.497	-0.235310
10.948483	0.503	-0.216453
10.956767	0.497	-0.212021
10.965150	0.503	-0.252953
10.973433	0.497	-0.333305
10.981817	0.503	-0.300379
10.990100	0.497	-0.386409
10.998483	0.503	-0.380575
11.006767	0.497	-0.370430
11.015150	0.503	-0.322199
11.023433	0.497	-0.341709
11.031817	0.503	-0.341808
11.040100	0.497	-0.325635
11.048483	0.503	-0.283635
11.056767	0.497	-0.276359
11.065150	0.503	-0.172126
11.073433	0.497	-0.218968
11.081817	0.503	-0.153652
11.090100	0.497	-0.166447
11.098483	0.503	-0.114839
11.106767	0.497	-0.115736
11.115150	0.503	-0.073718
11.123433	0.497	-0.024986
11.131817	0.503	-0.027406
11.140100	0.497	-0.110715
11.148483	0.503	-0.077964
11.156767	0.497	-0.135237
11.165150	0.503	-0.128476
11.173433	0.497	-0.178284
11.181817	0.503	-0.243670
11.190100	0.497	-0.221236
11.198483	0.503	-0.309094
11.206767	0.497	-0.372027
11.215150	0.503	-0.382175
11.223433	0.497	-0.453217
11.231817	0.503	-0.426431
11.240100	0.497	-0.580682
11.248483	0.503	-0.587214
11.256767	0.497	-0.610100
11.265150	0.503	-0.629468
11.273433	0.497	-0.760740
11.281817	0.503	-0.839242
11.290100	0.497	-0.907713
11.298483	0.503	-0.864283
11.306767	0.497	-0.871298
11.315150	0.503	-0.917027
11.323433	0.497	-0.986812
11.331817	0.503	-0.982629
11.340100	0.497	-1.020079
11.348483	0.503	-1.010606
11.356767	0.497	-1.000049
11.365150	0.503	-0.955968
11.373433	0.497	-1.093246
11.381817	0.503	-1.060267
11.390100	0.497	-1.057324
11.398483	0.503	-1.038608
11.406767	0.497	-1.108635
11.415150	0.503	-0.990314
11.423433	0.497	-1.115244
11.431817	0.503	-1.046483
11.440100	0.497	-1.102314
11.448483	0.503	-1.070920
11.456767	0.497	-1.090971
11.465150	0.503	-1.060292
11.473433	0.497	-1.142068
11.481817	0.503	-1.090750
11.490100	0.497	-1.097705
11.498483	0.503	-1.050119
11.506767	0.497	-1.104650
11.515150	0.503	-1.062558
11.523433	0.497	-1.090706
11.531817	0.503	-1.010527
11.540100	0.497	-1.099232
11.548483	0.503	-1.000407
11.556767	0.497	-1.040899
11.565150	0.503	-1.058675
11.573433	0.497	-1.079941
11.581817	0.503	-1.022805
11.590100	0.497	-1.025140
11.598483	0.503	-1.000382
11.606767	0.497	-1.086607
11.615150	0.503	-1.059690
11.623433	0.497	-1.094219
11.631817	0.503	-0.989781
11.640100	0.497	-1.088026
11.648483	0.503	-1.063903
11.656767	0.497	-1.084177
11.665150	0.503	-1.078426
11.673433	0.497	-1.076310
11.681817	0.503	-1.073830
11.690100	0.497	-1.034898
11.698483	0.503	-1.043569
11.706767	0.497	-1.050596
11.715150	0.503	-1.036177
11.723433	0.497	-1.052303
11.731817	0.503	-1.151847
11.740100	0.497	-1.022842
11.748483	0.503	-1.022917
11.756767	0.497	-1.086948
11.765150	0.503	-0.987712
11.773433	0.497	-0.993123
11.781817	0.503	-0.982441
11.790100	0.497	-0.988601
11.798483	0.503	-0.994911
11.806767	0.497	-0.999456
11.815150	0.503	-0.966330
11.823433	0.497	-0.905637
11.831817	0.503	-0.878679
11.840100	0.497	-0.844911
11.848483	0.503	-0.779106
11.856767	0.497	-0.692877
11.865150	0.503	-0.619858
11.873433	0.497	-0.586312
11.881817	0.503	-0.498136
11.890100	0.497	-0.344732
11.898483	0.503	-0.208955
11.906767	0.497	-0.176021
11.915150	0.503	0.078637
11.923433	0.497	0.199973
11.931817	0.503	0.434237
11.940100	0.497	0.609228
11.948483	0.503	0.822993
11.956767	0.497	0.984685
11.965150	0.503	1.291713
11.973433	0.497	1.550308
11.981817	0.503	1.879585
11.990100	0.497	2.145158
11.998483	0.503	2.381249
12.006767	0.497	2.719004
12.015150	0.503	2.937170
12.023433	0.497	3.089306
12.031817	0.503	3.406047
12.040100	0.497	3.580110
12.048483	0.503	3.753199
12.056767	0.497	3.854365
12.065150	0.503	4.014894
12.073433	0.497	4.074021
12.081817	0.503	4.126321
12.090100	0.497	4.055698
12.098483	0.503	4.071767
12.106767	0.497	3.960226
12.115150	0.503	3.836503
12.123433	0.497	3.696057
12.131817	0.503	3.610343
12.140100	0.497	3.338216
12.148483	0.503	3.252455
12.156767	0.497	2.982284
12.165150	0.503	2.704828
12.173433	0.497	2.485738
12.181817	0.503	2.264439
12.190100	0.497	1.978044
12.198483	0.503	1.802792
12.206767	0.497	1.529090
12.215150	0.503	1.320750
12.223433	0.497	1.156206
12.231817	0.503	0.970333
12.240100	0.497	0.667634
12.248483	0.503	0.591868
12.256767	0.497	0.400541
12.265150	0.503	0.278411
12.273433	0.497	0.096113
12.281817	0.503	0.055353
12.290167	0.501	-0.041332
12.298483	0.499	-0.174625
12.306833	0.501	-0.258103
12.315150	0.499	-0.324421
12.323500	0.501	-0.414222
12.331817	0.499	-0.513601
12.340167	0.501	-0.546038
12.348450	0.497	-0.573594
12.356833	0.503	-0.211118
12.365117	0.497	-0.594407
12.373483	0.502	-0.305136
12.381833	0.501	-0.137692
12.390117	0.497	-0.734974
12.398500	0.503	-0.662394
12.406783	0.497	-0.705952
12.415167	0.503	-0.688698
12.423450	0.497	-0.756414
12.431833	0.503	-0.743906
12.440117	0.497	-0.801681
12.448500	0.503	-0.747321
12.456783	0.497	-0.735691
12.465167	0.503	-0.741337
12.473450	0.497	-0.828541
12.481833	0.503	-0.754545
12.490117	0.497	-0.802213
12.498500	0.503	-0.791208
12.506783	0.497	-0.821982
12.515167	0.503	-0.764535
12.523450	0.497	-0.721893
12.531833	0.503	-0.688984
12.540117	0.497	-0.781528
12.548500	0.503	-0.748942
12.556783	0.497	-0.822677
12.565167	0.503	-0.775137
12.573450	0.497	-0.811298
12.581833	0.503	-0.751885
12.590117	0.497	-0.820832
12.598500	0.503	-0.787699
12.606783	0.497	-0.865186
12.615167	0.503	-0.755562
12.623450	0.497	-0.843624
12.631833	0.503	-0.841860
12.640117	0.497	-0.869420
12.648500	0.503	-0.803440
12.656783	0.497	-0.898918
12.665167	0.503	-0.854020
12.673450	0.497	-0.884050
12.681833	0.503	-0.818344
12.690117	0.497	-0.806466
12.698500	0.503	-0.795120
12.706783	0.497	-0.774522
12.715167	0.503	-0.645356
12.723450	0.497	-0.738760
12.731833	0.503	-0.579895
12.740117	0.497	-0.511277
12.748500	0.503	-0.349211
12.756783	0.497	-0.270088
12.765167	0.503	-0.076481
12.773450	0.497	0.069958
12.781833	0.503	0.284436
12.790117	0.497	0.442017
12.798500	0.503	0.754605
12.806783	0.497	0.996271
12.815167	0.503	1.264044
12.823450	0.497	1.587704
12.831833	0.503	1.919171
12.840117	0.497	2.366092
12.848500	0.503	2.860551
12.856783	0.497	3.213178
12.865167	0.503	3.628106
12.873450	0.497	4.171473
12.881833	0.503	4.720860
12.890117	0.497	5.122773
12.898500	0.503	5.694978
12.906783	0.497	6.267843
12.915167	0.503	6.821944
12.923450	0.497	7.368731
12.931833	0.503	7.901524
12.940117	0.497	8.349826
12.948500	0.503	8.887024
12.956783	0.497	9.374746
12.965167	0.503	9.865320
12.973450	0.497	10.261543
12.981833	0.503	10.636439
12.990117	0.497	10.933164
12.998500	0.503	11.188785
13.006783	0.497	11.390590
13.015167	0.503	11.596713
13.023450	0.497	11.598073
13.031833	0.503	11.651283
13.040117	0.497	11.575482
13.048500	0.503	11.487038
13.056783	0.497	11.254169
13.065167	0.503	11.013957
13.073450	0.497	10.724461
13.081833	0.503	10.445984
13.090117	0.497	10.065717
13.098500	0.503	9.634824
13.106783	0.497	9.195313
13.115167	0.503	8.747872
13.123450	0.497	8.201134
13.131833	0.503	7.766408
13.140117	0.497	7.214995
13.148500	0.503	6.742887
13.156783	0.497	6.118673
13.165167	0.503	5.605109
13.173450	0.497	5.121767
13.181833	0.503	4.636895
13.190117	0.497	4.198709
13.198500	0.503	3.728976
13.206783	0.497	3.213170
13.215167	0.503	2.862694
13.223450	0.497	2.486977
13.231833	0.503	2.104415
13.240117	0.497	1.747100
13.248500	0.503	1.488134
13.256783	0.497	1.251558
13.265167	0.503	0.932677
13.273450	0.497	0.681774
13.281833	0.503	0.531213
13.290117	0.497	0.238070
13.298500	0.503	0.088199
13.306783	0.497	-0.039143
13.315167	0.503	-0.152900
13.323450	0.497	-0.382147
13.331833	0.503	-0.343454
13.340117	0.497	-0.483229
13.348500	0.503	-0.518435
13.356783	0.497	-0.635773
13.365167	0.503	-0.661912
13.373450	0.497	-0.774760
13.381833	0.503	-0.707587
13.390117	0.497	-0.813421
13.398500	0.503	-0.787375
13.406783	0.497	-0.822249
13.415167	0.503	-0.858092
13.423450	0.497	-0.867900
13.431833	0.503	-0.760112
13.440117	0.497	-0.889404
13.448500	0.503	-0.748442
13.456783	0.497	-0.833418
13.465167	0.503	-0.775757
13.473450	0.497	-0.813741
13.481833	0.503	-0.735559
13.490117	0.497	-0.744342
13.498500	0.503	-0.651050
13.506783	0.497	-0.695813
13.515167	0.503	-0.579092
13.523450	0.497	-0.567610
13.531833	0.503	-0.492371
13.540117	0.497	-0.490392
13.548500	0.503	-0.375897
13.556783	0.497	-0.368868
13.565167	0.503	-0.214612
13.573450	0.497	-0.187862
13.581833	0.503	0.004212
13.590117	0.497	0.117394
13.598500	0.503	0.206308
13.606783	0.497	0.378235
13.615167	0.503	0.577585
13.623450	0.497	0.703430
13.631833	0.503	1.029678
13.640117	0.497	1.286495
13.648500	0.503	1.555033
13.656783	0.497	1.801707
13.665167	0.503	2.141328
13.673450	0.497	2.415582
13.681833	0.503	2.906736
13.690117	0.497	3.110769
13.698500	0.503	3.519257
13.706783	0.497	3.965475
13.715167	0.503	4.421919
13.723450	0.497	4.721877
13.731833	0.503	5.218541
13.740117	0.497	5.610718
13.748500	0.503	6.008563
13.756783	0.497	6.374423
13.765167	0.503	6.774384
13.773450	0.497	7.031889
13.781833	0.503	7.298193
13.790117	0.497	7.480119
13.798500	0.503	7.678948
13.806783	0.497	7.715508
13.815167	0.503	7.871825
13.823450	0.497	7.776288
13.831833	0.503	7.824811
13.840117	0.497	7.682628
13.848500	0.503	7.562550
13.856783	0.497	7.258768
13.865167	0.503	7.032490
13.873450	0.497	6.749921
13.881833	0.503	6.414759
13.890117	0.497	5.977499
13.898500	0.503	5.676591
13.906783	0.497	5.224293
13.915167	0.503	4.814004
13.923450	0.497	4.382381
13.931833	0.503	3.996392
13.940117	0.497	3.512322
13.948500	0.503	3.135876
13.956783	0.497	2.731685
13.965167	0.503	2.258342
13.973450	0.497	1.879886
13.981833	0.503	1.553952
13.990117	0.497	1.250724
13.998500	0.503	0.958406
14.006783	0.497	0.629715
14.015167	0.503	0.347641
14.023450	0.497	0.145930
14.031833	0.503	-0.025766
14.040117	0.497	-0.288068
14.048500	0.503	-0.430691
14.056783	0.497	-0.602970
14.065167	0.503	-0.668221
14.073450	0.497	-0.821476
14.081833	0.503	-0.889983
14.090117	0.497	-1.031045
14.098500	0.503	-1.165458
14.106783	0.497	-1.209116
14.115167	0.503	-1.143925
14.123450	0.497	-1.262152
14.131833	0.503	-1.282203
14.140117	0.497	-1.421190
14.148500	0.503	-1.402747
14.156783	0.497	-1.437396
14.165167	0.503	-1.469144
14.173450	0.497	-1.540857
14.181833	0.503	-1.511790
14.190117	0.497	-1.544157
14.198500	0.503	-1.476817
14.206783	0.497	-1.559671
14.215167	0.503	-1.634381
14.223450	0.497	-1.599771
14.231833	0.503	-1.585931
14.240117	0.497	-1.650039
14.248500	0.503	-1.614376
14.256783	0.497	-1.646701
14.265167	0.503	-1.635076
14.273450	0.497	-1.700764
14.281833	0.503	-1.653104
14.290117	0.497	-1.583744
14.298500	0.503	-1.585444
14.306783	0.497	-1.563202
14.315167	0.503	-1.624302
14.323450	0.497	-1.657188
14.331833	0.503	-1.513552
14.340117	0.497	-1.635281
14.348500	0.503	-1.620296
14.356783	0.497	-1.609583
14.365167	0.503	-1.592600
14.373450	0.497	-1.635582
14.381833	0.503	-1.539729
14.390117	0.497	-1.619493
14.398500	0.503	-1.510194
14.406783	0.497	-1.573109
14.415167	0.503	-1.519319
14.423450	0.497	-1.592054
14.431833	0.503	-1.509534
14.440117	0.497	-1.626931
14.448500	0.503	-1.504483
14.456783	0.497	-1.507218
14.465167	0.503	-1.486320
14.473450	0.497	-1.502486
14.481833	0.503	-1.512835
14.490117	0.497	-1.534191
14.498500	0.503	-1.497414
14.506783	0.497	-1.525478
14.515167	0.503	-1.513796
14.523450	0.497	-1.598155
14.531833	0.503	-1.526454
14.540117	0.497	-1.574143
14.548500	0.503	-1.550692
14.556783	0.497	-1.566515
14.565167	0.503	-1.583573
14.573450	0.497	-1.557385
14.581833	0.503	-1.537699
14.590117	0.497	-1.529137
14.598500	0.503	-1.520369
14.606783	0.497	-1.592432
14.615167	0.503	-1.532218
14.623450	0.497	-1.537014
14.631833	0.503	-1.630132
14.640117	0.497	-1.569120
14.648500	0.503	-1.453482
14.656783	0.497	-1.569795
14.665167	0.503	-1.523380
14.673450	0.497	-1.549287
14.681833	0.503	-1.496098
14.690117	0.497	-1.507127
14.698500	0.503	-1.439021
14.706783	0.497	-1.416697
14.715167	0.503	-1.260600
14.723450	0.497	-1.297724
14.731833	0.503	-1.176343
14.740117	0.497	-1.077775
14.748500	0.503	-0.927642
14.756783	0.497	-0.817979
14.765167	0.503	-0.696322
14.773450	0.497	-0.612592
14.781833	0.503	-0.335933
14.790117	0.497	-0.201755
14.798500	0.503	0.012230
14.806783	0.497	0.192595
14.815167	0.503	0.484676
14.823450	0.497	0.731728
14.831833	0.503	0.935166
14.840117	0.497	1.094599
14.848500	0.503	1.368653
14.856783	0.497	1.496652
14.865167	0.503	1.745006
14.873450	0.497	1.891146
14.881833	0.503	2.060835
14.890117	0.497	2.103023
14.898500	0.503	2.238098
14.906783	0.497	2.220731
14.915167	0.503	2.316571
14.923450	0.497	2.256471
14.931833	0.503	2.240304
14.940117	0.497	2.074916
14.948500	0.503	2.003652
14.956783	0.497	1.843065
14.965167	0.503	1.688216
14.973450	0.497	1.506262
14.981833	0.503	1.266190
14.990117	0.497	1.111196
14.998500	0.503	0.867469
15.006783	0.497	0.706293
15.015167	0.503	0.535508
15.023450	0.497	0.349657
15.031833	0.503	0.124242
15.040117	0.497	-0.110834
15.048500	0.503	-0.250366
15.056783	0.497	-0.373164
15.065167	0.503	-0.455291
15.073450	0.497	-0.702248
15.081833	0.503	-0.740741
15.090183	0.501	-0.909554
15.098500	0.499	-1.015626
15.106850	0.501	-1.073199
15.115167	0.499	-1.085056
15.123517	0.501	-1.267732
15.131800	0.497	-1.320418
15.140167	0.502	-1.049270
15.148517	0.501	-1.425729
15.156800	0.497	-1.482518
15.165167	0.502	-1.155181
15.173517	0.501	-1.457851
15.181800	0.497	-1.520677
15.190183	0.503	-1.501865
15.198467	0.497	-1.528436
15.206850	0.503	-1.520783
15.215133	0.497	-1.576429
15.223517	0.503	-1.507547
15.231800	0.497	-1.559736
15.240183	0.503	-1.490831
15.248467	0.497	-1.495191
15.256850	0.503	-1.493205
15.265133	0.497	-1.497388
15.273517	0.503	-1.449705
15.281800	0.497	-1.568160
15.290183	0.503	-1.358681
15.298467	0.497	-1.365240
15.306850	0.503	-1.328067
15.315133	0.497	-1.372406
15.323517	0.503	-1.324031
15.331800	0.497	-1.260814
15.340183	0.503	-1.184198
15.348467	0.497	-1.169574
15.356850	0.503	-1.059291
15.365133	0.497	-1.027464
15.373517	0.503	-0.986617
15.381800	0.497	-0.905280
15.390183	0.503	-0.792416
15.398467	0.497	-0.773007
15.406850	0.503	-0.660424
15.415133	0.497	-0.702649
15.423517	0.503	-0.529580
15.431800	0.497	-0.516795
15.440183	0.503	-0.348112
15.448467	0.497	-0.347266
15.456850	0.503	-0.199777
15.465133	0.497	-0.179130
15.473517	0.503	-0.049607
15.481800	0.497	0.051351
15.490183	0.503	0.152393
15.498467	0.497	0.146880
15.506850	0.503	0.325483
15.515133	0.497	0.288976
15.523517	0.503	0.441405
15.531800	0.497	0.474743
15.540183	0.503	0.482607
15.548467	0.497	0.639783
15.556850	0.503	0.705504
15.565133	0.497	0.800354
15.573517	0.503	0.907391
15.581800	0.497	0.966419
15.590183	0.503	1.056437
15.598467	0.497	1.127048
15.606850	0.503	1.144174
15.615133	0.497	1.133898
15.623517	0.503	1.266835
15.631800	0.497	1.206168
15.640183	0.503	1.348225
15.648467	0.497	1.385343
15.656850	0.503	1.382576
15.665133	0.497	1.485882
15.673517	0.503	1.544080
15.681800	0.497	1.538960
15.690183	0.503	1.543657
15.698467	0.497	1.588684
15.706850	0.503	1.681986
15.715133	0.497	1.592938
15.723517	0.503	1.738581
15.731800	0.497	1.653006
15.740183	0.503	1.679868
15.748467	0.497	1.591100
15.756850	0.503	1.676082
15.765133	0.497	1.630419
15.773517	0.503	1.602226
15.781800	0.497	1.478476
15.790183	0.503	1.547798
15.798467	0.497	1.524317
15.806850	0.503	1.494924
15.815133	0.497	1.371045
15.823517	0.503	1.415636
15.831800	0.497	1.368403
15.840183	0.503	1.301338
15.848467	0.497	1.265102
15.856850	0.503	1.235436
15.865133	0.497	1.132223
15.873517	0.503	1.060610
15.881800	0.497	1.008382
15.890183	0.503	0.992589
15.898467	0.497	0.879339
15.906850	0.503	0.876593
15.915133	0.497	0.761624
15.923517	0.503	0.706577
15.931800	0.497	0.588752
15.940183	0.503	0.570871
15.948467	0.497	0.491052
15.956850	0.503	0.461808
15.965133	0.497	0.342457
15.973517	0.503	0.322601
15.981800	0.497	0.151944
15.990183	0.503	0.092572
15.998467	0.497	0.017933
16.006850	0.503	-0.060884
16.015133	0.497	-0.137793
16.023517	0.503	-0.158780
16.031800	0.497	-0.275650
16.040183	0.503	-0.272725
16.048467	0.497	-0.436645
16.056850	0.503	-0.455697
16.065133	0.497	-0.555943
16.073517	0.503	-0.573383
16.081800	0.497	-0.671313
16.090183	0.503	-0.630453
16.098467	0.497	-0.789189
16.106850	0.503	-0.764834
16.115133	0.497	-0.861154
16.123517	0.503	-0.951101
16.131800	0.497	-0.972425
16.140183	0.503	-1.010333
16.148467	0.497	-1.085931
16.156850	0.503	-1.123143
16.165133	0.497	-1.230036
16.173517	0.503	-1.119285
16.181800	0.497	-1.215310
16.190183	0.503	-1.193458
16.198467	0.497	-1.310646
16.206850	0.503	-1.231533
16.215133	0.497	-1.295401
16.223517	0.503	-1.257822
16.231800	0.497	-1.335511
16.240183	0.503	-1.288011
16.248467	0.497	-1.396080
16.256850	0.503	-1.265139
16.265133	0.497	-1.261254
16.273517	0.503	-1.298336
16.281800	0.497	-1.200463
16.290183	0.503	-1.234293
16.298467	0.497	-1.136675
16.306850	0.503	-1.112372
16.315133	0.497	-1.051991
16.323517	0.503	-0.892613
16.331800	0.497	-0.824137
16.340183	0.503	-0.778117
16.348467	0.497	-0.787281
16.356850	0.503	-0.615447
16.365133	0.497	-0.569144
16.373517	0.503	-0.497003
16.381800	0.497	-0.344057
16.390183	0.503	-0.254121
16.398467	0.497	-0.106770
16.406850	0.503	-0.027037
16.415133	0.497	0.053772
16.423517	0.503	0.243099
16.431800	0.497	0.314843
16.440183	0.503	0.485661
16.448467	0.497	0.467894
16.456850	0.503	0.687698
16.465133	0.497	0.814149
16.473517	0.503	0.885282
16.481800	0.497	0.994687
16.490183	0.503	1.090013
16.498467	0.497	1.139817
16.506850	0.503	1.198277
16.515133	0.497	1.295270
16.523517	0.503	1.357174
16.531800	0.497	1.341756
16.540183	0.503	1.456132
16.548467	0.497	1.440521
16.556850	0.503	1.473784
16.565133	0.497	1.463585
16.573517	0.503	1.447355
16.581800	0.497	1.377801
16.590183	0.503	1.450987
16.598467	0.497	1.307350
16.606850	0.503	1.278347
16.615133	0.497	1.171324
16.623517	0.503	1.161816
16.631800	0.497	1.059486
16.640183	0.503	0.984081
16.648467	0.497	0.873209
16.656850	0.503	0.766399
16.665133	0.497	0.607039
16.673517	0.503	0.600531
16.681800	0.497	0.351378
16.690183	0.503	0.323099
16.698467	0.497	0.048271
16.706850	0.503	0.112267
16.715133	0.497	-0.082628
16.723517	0.503	-0.148634
16.731800	0.497	-0.305945
16.740183	0.503	-0.393557
16.748467	0.497	-0.493668
16.756850	0.503	-0.600207
16.765133	0.497	-0.696770
16.773517	0.503	-0.794711
16.781800	0.497	-0.952943
16.790183	0.503	-0.943136
16.798467	0.497	-1.034140
16.806850	0.503	-1.109161
16.815133	0.497	-1.235604
16.823517	0.503	-1.243418
16.831800	0.497	-1.396700
16.840183	0.503	-1.370300
16.848467	0.497	-1.475097
16.856850	0.503	-1.389247
16.865133	0.497	-1.504438
16.873517	0.503	-1.458420
16.881800	0.497	-1.541993
16.890183	0.503	-1.529954
16.898467	0.497	-1.556465
16.906850	0.503	-1.606364
16.915133	0.497	-1.622634
16.923517	0.503	-1.534181
16.931800	0.497	-1.599747
16.940183	0.503	-1.578645
16.948467	0.497	-1.667104
16.956850	0.503	-1.620171
16.965133	0.497	-1.664437
16.973517	0.503	-1.659305
16.981800	0.497	-1.671695
16.990183	0.503	-1.585080
16.998467	0.497	-1.642557
17.006850	0.503	-1.577997
17.015133	0.497	-1.611392
17.023517	0.503	-1.614232
17.031800	0.497	-1.612198
17.040183	0.503	-1.603813
17.048467	0.497	-1.607971
17.056850	0.503	-1.523115
17.065133	0.497	-1.568280
17.073517	0.503	-1.493128
17.081800	0.497	-1.587930
17.090183	0.503	-1.592804
17.098467	0.497	-1.545646
17.106850	0.503	-1.471366
17.115133	0.497	-1.523227
17.123517	0.503	-1.452175
17.131800	0.497	-1.524740
17.140183	0.503	-1.485605
17.148467	0.497	-1.465845
17.156850	0.503	-1.415446
17.165133	0.497	-1.490767
17.173517	0.503	-1.482447
17.181800	0.497	-1.494838
17.190183	0.503	-1.415973
17.198467	0.497	-1.432860
17.206850	0.503	-1.466076
17.215133	0.497	-1.442409
17.223517	0.503	-1.381785
17.231800	0.497	-1.464676
17.240183	0.503	-1.386269
17.248467	0.497	-1.458540
17.256850	0.503	-1.342767
17.265133	0.497	-1.374550
17.273517	0.503	-1.329937
17.281800	0.497	-1.365917
17.290183	0.503	-1.344024
17.298467	0.497	-1.368308
17.306850	0.503	-1.358178
17.315133	0.497	-1.371059
17.323517	0.503	-1.308829
17.331800	0.497	-1.336230
17.340183	0.503	-1.266575
17.348467	0.497	-1.306321
17.356850	0.503	-1.245021
17.365133	0.497	-1.313685
17.373517	0.503	-1.354838
17.381800	0.497	-1.362638
17.390183	0.503	-1.269597
17.398467	0.497	-1.279521
17.406850	0.503	-1.279201
17.415133	0.497	-1.316803
17.423517	0.503	-1.321620
17.431800	0.497	-1.336815
17.440183	0.503	-1.262518
17.448467	0.497	-1.359353
17.456850	0.503	-1.318749
17.465133	0.497	-1.311954
17.473517	0.503	-1.226585
17.481800	0.497	-1.300534
17.490183	0.503	-1.284005
17.498467	0.497	-1.294308
17.506850	0.503	-1.240491
17.515133	0.497	-1.350786
17.523517	0.503	-1.262761
17.531800	0.497	-1.341052
17.540183	0.503	-1.279307
17.548467	0.497	-1.318840
17.556850	0.503	-1.332228
17.565133	0.497	-1.299815
17.573517	0.503	-1.360348
17.581800	0.497	-1.294694
17.590183	0.503	-1.358156
17.598467	0.497	-1.354248
17.606850	0.503	-1.283601
17.615133	0.497	-1.302252
17.623517	0.503	-1.279892
17.631800	0.497	-1.308507
17.640183	0.503	-1.304800
17.648467	0.497	-1.321593
17.656850	0.503	-1.228549
17.665133	0.497	-1.304575
17.673517	0.503	-1.201273
17.681800	0.497	-1.276902
17.690183	0.503	-1.322534
17.698467	0.497	-1.305610
17.706850	0.503	-1.226209
17.715133	0.497	-1.311054
17.723517	0.503	-1.222392
17.731800	0.497	-1.302345
17.740183	0.503	-1.224164
17.748467	0.497	-1.370433
17.756850	0.503	-1.269561
17.765133	0.497	-1.334896
17.773517	0.503	-1.268208
17.781800	0.497	-1.264421
17.790183	0.503	-1.210330
17.798467	0.497	-1.322487
17.806850	0.503	-1.245422
17.815133	0.497	-1.265823
17.823517	0.503	-1.208610
17.831800	0.497	-1.198827
17.840183	0.503	-1.200003
17.848467	0.497	-1.192176
17.856850	0.503	-1.200076
17.865133	0.497	-1.200408
17.873517	0.503	-1.169032
17.881867	0.501	-1.180849
17.890183	0.499	-1.170668
17.898533	0.501	-1.131384
17.906850	0.499	-1.183646
17.915200	0.501	-1.181300
17.923483	0.497	-1.177067
17.931850	0.502	-0.834994
17.940200	0.501	-1.152040
17.948483	0.497	-1.116403
17.956850	0.502	-0.735906
17.965200	0.501	-0.577962
17.973483	0.497	-1.083777
17.981867	0.503	-1.043896
17.990150	0.497	-1.075891
17.998533	0.503	-0.995954
18.006817	0.497	-0.966510
18.015200	0.503	-0.961405
18.023483	0.497	-0.980414
18.031867	0.503	-1.001483
18.040150	0.497	-0.993891
18.048533	0.503	-0.877564
18.056817	0.497	-0.843613
18.065200	0.503	-0.835843
18.073483	0.497	-0.827566
18.081867	0.503	-0.740084
18.090150	0.497	-0.777255
18.098533	0.503	-0.705665
18.106817	0.497	-0.687216
18.115200	0.503	-0.578707
18.123483	0.497	-0.606629
18.131867	0.503	-0.448234
18.140150	0.497	-0.470278
18.148533	0.503	-0.418821
18.156817	0.497	-0.413602
18.165200	0.503	-0.228382
18.173483	0.497	-0.208835
18.181867	0.503	-0.100047
18.190150	0.497	-0.071901
18.198533	0.503	0.057578
18.206817	0.497	0.038257
18.215200	0.503	0.102330
18.223483	0.497	0.240205
18.231867	0.503	0.326398
18.240150	0.497	0.243465
18.248533	0.503	0.355585
18.256817	0.497	0.435061
18.265200	0.503	0.479479
18.273483	0.497	0.517561
18.281867	0.503	0.558872
18.290150	0.497	0.510023
18.298533	0.503	0.581402
18.306817	0.497	0.593507
18.315200	0.503	0.689956
18.323483	0.497	0.559863
18.331867	0.503	0.628438
18.340150	0.497	0.594880
18.348533	0.503	0.604470
18.356817	0.497	0.538146
18.365200	0.503	0.584177
18.373483	0.497	0.502108
18.381867	0.503	0.595538
18.390150	0.497	0.544082
18.398533	0.503	0.526036
18.406817	0.497	0.529208
18.415200	0.503	0.567257
18.423483	0.497	0.497272
18.431867	0.503	0.547486
18.440150	0.497	0.567669
18.448533	0.503	0.662095
18.456817	0.497	0.697749
18.465200	0.503	0.821820
18.473483	0.497	0.818762
18.481867	0.503	0.945961
18.490150	0.497	0.988720
18.498533	0.503	1.154352
18.506817	0.497	1.289937
18.515200	0.503	1.419539
18.523483	0.497	1.512375
18.531867	0.503	1.701234
18.540150	0.497	1.854091
18.548533	0.503	2.027769
18.556817	0.497	2.192878
18.565200	0.503	2.383803
18.573483	0.497	2.543448
18.581867	0.503	2.803062
18.590150	0.497	2.962895
18.598533	0.503	3.143962
18.606817	0.497	3.322340
18.615200	0.503	3.515911
18.623483	0.497	3.615568
18.631867	0.503	3.767891
18.640150	0.497	3.828913
18.648533	0.503	4.064960
18.656817	0.497	4.046882
18.665200	0.503	4.159495
18.673483	0.497	4.189866
18.681867	0.503	4.237000
18.690150	0.497	4.158428
18.698533	0.503	4.255056
18.706817	0.497	4.204933
18.715200	0.503	4.160227
18.723483	0.497	4.058040
18.731867	0.503	4.001000
18.740150	0.497	3.846475
18.748533	0.503	3.747780
18.756817	0.497	3.631056
18.765200	0.503	3.529851
18.773483	0.497	3.382144
18.781867	0.503	3.269186
18.790150	0.497	3.102767
18.798533	0.503	3.049717
18.806817	0.497	2.853943
18.815200	0.503	2.750056
18.823483	0.497	2.608967
18.831867	0.503	2.573643
18.840150	0.497	2.388517
18.848533	0.503	2.260757
18.856817	0.497	2.181257
18.865200	0.503	2.091371
18.873483	0.497	2.021753
18.881867	0.503	1.967933
18.890150	0.497	1.880854
18.898533	0.503	1.851067
18.906817	0.497	1.764476
18.915200	0.503	1.752213
18.923483	0.497	1.726361
18.931867	0.503	1.619534
18.940150	0.497	1.632959
18.948533	0.503	1.585744
18.956817	0.497	1.567249
18.965200	0.503	1.510619
18.973483	0.497	1.491975
18.981867	0.503	1.444533
18.990150	0.497	1.415485
18.998533	0.503	1.356627
19.006817	0.497	1.360814
19.015200	0.503	1.400807
19.023483	0.497	1.312371
19.031867	0.503	1.261950
19.040150	0.497	1.255591
19.048533	0.503	1.303891
19.056817	0.497	1.226155
19.065200	0.503	1.253471
19.073483	0.497	1.208283
19.081867	0.503	1.229634
19.090150	0.497	1.190750
19.098533	0.503	1.229354
19.106817	0.497	1.118165
19.115200	0.503	1.127482
19.123483	0.497	1.098164
19.131867	0.503	1.195352
19.140150	0.497	1.065113
19.148533	0.503	1.096477
19.156817	0.497	1.030723
19.165200	0.503	1.112102
19.173483	0.497	1.008596
19.181867	0.503	1.113591
19.190150	0.497	1.004451
19.198533	0.503	1.059630
19.206817	0.497	1.021418
19.215200	0.503	1.020205
19.223483	0.497	0.956001
19.231867	0.503	0.927237
19.240150	0.497	0.959157
19.248533	0.503	1.014115
19.256817	0.497	0.980341
19.265200	0.503	0.987909
19.273483	0.497	0.938214
19.281867	0.503	0.974160
19.290150	0.497	0.885948
19.298533	0.503	0.918507
19.306817	0.497	0.886218
19.315200	0.503	0.897780
19.323483	0.497	0.848098
19.331867	0.503	0.915319
19.340150	0.497	0.834293
19.348533	0.503	0.886138
19.356817	0.497	0.893208
19.365200	0.503	0.871390
19.373483	0.497	0.919915
19.381867	0.503	0.897133
19.390150	0.497	0.962393
19.398533	0.503	0.889790
19.406817	0.497	0.955935
19.415200	0.503	0.870896
19.423483	0.497	0.849521
19.431867	0.503	0.886479
19.440150	0.497	0.924339
19.448533	0.503	0.888633
19.456817	0.497	0.870668
19.465200	0.503	0.947417
19.473483	0.497	0.866550
19.481867	0.503	0.934824
19.490150	0.497	0.882424
19.498533	0.503	0.885321
19.506817	0.497	0.883011
19.515200	0.503	0.922980
19.523483	0.497	0.840518
19.531867	0.503	0.886327
19.540150	0.497	0.906027
19.548533	0.503	0.846366
19.556817	0.497	0.796563
19.565200	0.503	0.878758
19.573483	0.497	0.772700
19.581867	0.503	0.805163
19.590150	0.497	0.731001
19.598533	0.503	0.754046
19.606817	0.497	0.764678
19.615200	0.503	0.773643
19.623483	0.497	0.723780
19.631867	0.503	0.709857
19.640150	0.497	0.672343
19.648533	0.503	0.646235
19.656817	0.497	0.541620
19.665200	0.503	0.588356
19.673483	0.497	0.508575
19.681867	0.503	0.537644
19.690150	0.497	0.438799
19.698533	0.503	0.414946
19.706817	0.497	0.482157
19.715200	0.503	0.422376
19.723483	0.497	0.389131
19.731867	0.503	0.332736
19.740150	0.497	0.340968
19.748533	0.503	0.324706
19.756817	0.497	0.211891
19.765200	0.503	0.198349
19.773483	0.497	0.181218
19.781867	0.503	0.145602
19.790150	0.497	0.057321
19.798533	0.503	0.144093
19.806817	0.497	0.007471
19.815200	0.503	-0.021309
19.823483	0.497	-0.024868
19.831867	0.503	0.002695
19.840150	0.497	-0.085994
19.848533	0.503	-0.109393
19.856817	0.497	-0.176478
19.865200	0.503	-0.190828
19.873483	0.497	-0.235039
19.881867	0.503	-0.246521
19.890150	0.497	-0.303259
19.898533	0.503	-0.327152
19.906817	0.497	-0.342533
19.915200	0.503	-0.309909
19.923483	0.497	-0.408732
19.931867	0.503	-0.407177
19.940150	0.497	-0.483624
19.948533	0.503	-0.426059
19.956817	0.497	-0.428584
19.965200	0.503	-0.434775
19.973483	0.497	-0.567284
19.981867	0.503	-0.531676
19.990150	0.497	-0.582862
19.998533	0.503	-0.627663
20.006817	0.497	-0.600445
20.015200	0.503	-0.626561
20.023483	0.497	-0.608847
20.031867	0.503	-0.651358
20.040150	0.497	-0.671553
20.048533	0.503	-0.605717
20.056817	0.497	-0.670106
20.065200	0.503	-0.555982
20.073483	0.497	-0.633552
20.081867	0.503	-0.652209
20.090150	0.497	-0.675747
20.098533	0.503	-0.665913
20.106817	0.497	-0.649540
20.115200	0.503	-0.679870
20.123483	0.497	-0.686893
20.131867	0.503	-0.622579
20.140150	0.497	-0.643700
20.148533	0.503	-0.633787
20.156817	0.497	-0.644055
20.165200	0.503	-0.627587
20.173483	0.497	-0.633588
20.181867	0.503	-0.610673
20.190150	0.497	-0.628984
20.198533	0.503	-0.575504
20.206817	0.497	-0.656745
20.215200	0.503	-0.534903
20.223483	0.497	-0.560186
20.231867	0.503	-0.531764
20.240150	0.497	-0.585100
20.248533	0.503	-0.511848
20.256817	0.497	-0.539013
20.265200	0.503	-0.551895
20.273483	0.497	-0.548520
20.281867	0.503	-0.490163
20.290150	0.497	-0.478016
20.298533	0.503	-0.413461
20.306817	0.497	-0.529286
20.315200	0.503	-0.460551
20.323483	0.497	-0.533218
20.331867	0.503	-0.512002
20.340150	0.497	-0.464265
20.348533	0.503	-0.524774
20.356817	0.497	-0.529050
20.365200	0.503	-0.485599
20.373483	0.497	-0.525673
20.381867	0.503	-0.506170
20.390150	0.497	-0.491441
20.398533	0.503	-0.490566
20.406817	0.497	-0.563050
20.415200	0.503	-0.536330
20.423483	0.497	-0.533485
20.431867	0.503	-0.450596
20.440150	0.497	-0.524766
20.448533	0.503	-0.468765
20.456817	0.497	-0.539884
20.465200	0.503	-0.541635
20.473483	0.497	-0.587748
20.481867	0.503	-0.532602
20.490150	0.497	-0.572821
20.498533	0.503	-0.581944
20.506817	0.497	-0.605198
20.515200	0.503	-0.591176
20.523483	0.497	-0.611693
20.531867	0.503	-0.545856
20.540150	0.497	-0.622761
20.548533	0.503	-0.672548
20.556817	0.497	-0.678426
20.565200	0.503	-0.649400
20.573483	0.497	-0.706565
20.581867	0.503	-0.615129
20.590150	0.497	-0.715847
20.598533	0.503	-0.677217
20.606817	0.497	-0.734383
20.615200	0.503	-0.692634
20.623483	0.497	-0.757541
20.631867	0.503	-0.707597
20.640217	0.501	-0.797233
20.648533	0.499	-0.713248
20.656883	0.501	-0.812146
20.665200	0.499	-0.750837
20.673550	0.501	-0.778402
20.681867	0.499	-0.836524
20.690217	0.501	-0.834464
20.698533	0.499	-0.805424
20.706883	0.501	-0.846011
20.715167	0.497	-0.903240
20.723550	0.503	-0.550458
20.731833	0.497	-0.881283
20.740200	0.502	-0.643140
20.748550	0.501	-0.493918
20.756833	0.497	-0.894112
20.765217	0.503	-0.933104
20.773500	0.497	-0.961589
20.781883	0.503	-0.976656
20.790167	0.497	-0.888692
20.798550	0.503	-0.933130
20.806833	0.497	-0.976398
20.815217	0.503	-0.979143
20.823500	0.497	-1.039444
20.831883	0.503	-0.983192
20.840167	0.497	-0.996196
20.848550	0.503	-1.027634
20.856833	0.497	-1.100997
20.865217	0.503	-1.018222
20.873500	0.497	-1.069628
20.881883	0.503	-1.033752
20.890167	0.497	-1.109328
20.898550	0.503	-1.028848
20.906833	0.497	-1.049343
20.915217	0.503	-1.064346
20.923500	0.497	-1.056665
20.931883	0.503	-1.066137
20.940167	0.497	-1.087607
20.948550	0.503	-0.986599
20.956833	0.497	-1.134554
20.965217	0.503	-1.060451
20.973500	0.497	-1.114242
20.981883	0.503	-1.095116
20.990167	0.497	-1.173128
20.998550	0.503	-1.134035
21.006833	0.497	-1.165949
21.015217	0.503	-1.104835
21.023500	0.497	-1.192203
21.031883	0.503	-1.151096
21.040167	0.497	-1.144115
21.048550	0.503	-1.151856
21.056833	0.497	-1.172985
21.065217	0.503	-1.187638
21.073500	0.497	-1.258978
21.081883	0.503	-1.242274
21.090167	0.497	-1.299629
21.098550	0.503	-1.193710
21.106833	0.497	-1.273318
21.115217	0.503	-1.282047
21.123500	0.497	-1.298856
21.131883	0.503	-1.220716
21.140167	0.497	-1.267982
21.148550	0.503	-1.290122
21.156833	0.497	-1.301326
21.165217	0.503	-1.286881
21.173500	0.497	-1.297065
21.181883	0.503	-1.301281
21.190167	0.497	-1.317953
21.198550	0.503	-1.328756
21.206833	0.497	-1.393304
21.215217	0.503	-1.368428
21.223500	0.497	-1.347153
21.231883	0.503	-1.367025
21.240167	0.497	-1.491529
21.248550	0.503	-1.366983
21.256833	0.497	-1.408843
21.265217	0.503	-1.327716
21.273500	0.497	-1.465611
21.281883	0.503	-1.447055
21.290167	0.497	-1.442512
21.298550	0.503	-1.417217
21.306833	0.497	-1.519999
21.315217	0.503	-1.390612
21.323500	0.497	-1.426042
21.331883	0.503	-1.443727
21.340167	0.497	-1.466991
21.348550	0.503	-1.467818
21.356833	0.497	-1.474208
21.365217	0.503	-1.449265
21.373500	0.497	-1.533306
21.381883	0.503	-1.463636
21.390167	0.497	-1.506970
21.398550	0.503	-1.514369
21.406833	0.497	-1.475421
21.415217	0.503	-1.470023
21.423500	0.497	-1.509032
21.431883	0.503	-1.497875
21.440167	0.497	-1.522469
21.448550	0.503	-1.465079
21.456833	0.497	-1.500652
21.465217	0.503	-1.460342
21.473500	0.497	-1.624193
21.481883	0.503	-1.505188
21.490167	0.497	-1.538887
21.498550	0.503	-1.508705
21.506833	0.497	-1.555532
21.515217	0.503	-1.494865
21.523500	0.497	-1.520078
21.531883	0.503	-1.450483
21.540167	0.497	-1.582337
21.548550	0.503	-1.489306
21.556833	0.497	-1.529986
21.565217	0.503	-1.512421
21.573500	0.497	-1.479252
21.581883	0.503	-1.426393
21.590167	0.497	-1.453885
21.598550	0.503	-1.444308
21.606833	0.497	-1.504149
21.615217	0.503	-1.507648
21.623500	0.497	-1.456373
21.631883	0.503	-1.491762
21.640167	0.497	-1.507600
21.648550	0.503	-1.480922
21.656833	0.497	-1.511063
21.665217	0.503	-1.472704
21.673500	0.497	-1.480115
21.681883	0.503	-1.488322
21.690167	0.497	-1.501301
21.698550	0.503	-1.493216
21.706833	0.497	-1.491111
21.715217	0.503	-1.434725
21.723500	0.497	-1.478647
21.731883	0.503	-1.473843
21.740167	0.497	-1.546203
21.748550	0.503	-1.473772
21.756833	0.497	-1.539838
21.765217	0.503	-1.428058
21.773500	0.497	-1.540423
21.781883	0.503	-1.434276
21.790167	0.497	-1.511619
21.798550	0.503	-1.516285
21.806833	0.497	-1.450456
21.815217	0.503	-1.485383
21.823500	0.497	-1.540293
21.831883	0.503	-1.512996
21.840167	0.497	-1.545150
21.848550	0.503	-1.422286
21.856833	0.497	-1.503189
21.865217	0.503	-1.559414
21.873500	0.497	-1.550777
21.881883	0.503	-1.564848
21.890167	0.497	-1.503465
21.898550	0.503	-1.538618
21.906833	0.497	-1.574960
21.915217	0.503	-1.501479
21.923500	0.497	-1.513836
21.931883	0.503	-1.530699
21.940167	0.497	-1.599636
21.948550	0.503	-1.593160
21.956833	0.497	-1.601358
21.965217	0.503	-1.595163
21.973500	0.497	-1.597698
21.981883	0.503	-1.535286
21.990167	0.497	-1.597576
21.998550	0.503	-1.611774
22.006833	0.497	-1.606361
22.015217	0.503	-1.622141
22.023500	0.497	-1.652124
22.031883	0.503	-1.566239
22.040167	0.497	-1.631704
22.048550	0.503	-1.561198
22.056833	0.497	-1.602465
22.065217	0.503	-1.626354
22.073500	0.497	-1.643780
22.081883	0.503	-1.644248
22.090167	0.497	-1.650535
22.098550	0.503	-1.654638
22.106833	0.497	-1.706805
22.115217	0.503	-1.662545
22.123500	0.497	-1.698665
22.131883	0.503	-1.635732
22.140167	0.497	-1.685526
22.148550	0.503	-1.674461
22.156833	0.497	-1.711501
22.165217	0.503	-1.704191
22.173500	0.497	-1.737106
22.181883	0.503	-1.690542
22.190167	0.497	-1.748962
22.198550	0.503	-1.690903
22.206833	0.497	-1.693547
22.215217	0.503	-1.705767
22.223500	0.497	-1.701985
22.231883	0.503	-1.706193
22.240167	0.497	-1.700303
22.248550	0.503	-1.656407
22.256833	0.497	-1.725252
22.265217	0.503	-1.725063
22.273500	0.497	-1.733615
22.281883	0.503	-1.723450
22.290167	0.497	-1.801611
22.298550	0.503	-1.781102
22.306833	0.497	-1.684032
22.315217	0.503	-1.693002
22.323500	0.497	-1.798694
22.331883	0.503	-1.750124
22.340167	0.497	-1.742882
22.348550	0.503	-1.787965
22.356833	0.497	-1.762556
22.365217	0.503	-1.802821
22.373500	0.497	-1.765062
22.381883	0.503	-1.778121
22.390167	0.497	-1.811647
22.398550	0.503	-1.810341
22.406833	0.497	-1.818770
22.415217	0.503	-1.831342
22.423500	0.497	-1.780372
22.431883	0.503	-1.830175
22.440167	0.497	-1.836169
22.448550	0.503	-1.809050
22.456833	0.497	-1.833300
22.465217	0.503	-1.848575
22.473500	0.497	-1.921215
22.481883	0.503	-1.758343
22.490167	0.497	-1.866848
22.498550	0.503	-1.837375
22.506833	0.497	-1.877490
22.515217	0.503	-1.880800
22.523500	0.497	-1.916379
22.531883	0.503	-1.890376
22.540167	0.497	-1.924818
22.548550	0.503	-1.838889
22.556833	0.497	-1.900486
22.565217	0.503	-1.914580
22.573500	0.497	-1.962846
22.581883	0.503	-1.914521
22.590167	0.497	-1.979196
22.598550	0.503	-1.923410
22.606833	0.497	-1.948645
22.615217	0.503	-1.885165
22.623500	0.497	-2.019587
22.631883	0.503	-1.982316
22.640167	0.497	-1.946283
22.648550	0.503	-1.907826
22.656833	0.497	-1.993383
22.665217	0.503	-1.985512
22.673500	0.497	-2.045382
22.681883	0.503	-1.947990
22.690167	0.497	-1.976109
22.698550	0.503	-1.943928
22.706833	0.497	-2.031540
22.715217	0.503	-1.941377
22.723500	0.497	-2.068549
22.731883	0.503	-1.998063
22.740167	0.497	-2.025040
22.748550	0.503	-2.019626
22.756833	0.497	-2.066962
22.765217	0.503	-2.039472
22.773500	0.497	-2.028307
22.781883	0.503	-2.038057
22.790167	0.497	-2.038752
22.798550	0.503	-2.038455
22.806833	0.497	-2.108713
22.815217	0.503	-2.038305
22.823500	0.497	-2.042987
22.831883	0.503	-2.071809
22.840167	0.497	-2.062276
22.848550	0.503	-2.006180
22.856833	0.497	-2.064581
22.865217	0.503	-2.041277
22.873500	0.497	-2.090260
22.881883	0.503	-2.031794
22.890167	0.497	-2.133225
22.898550	0.503	-2.123831
22.906833	0.497	-2.101013
22.915217	0.503	-2.124967
22.923500	0.497	-2.125773
22.931883	0.503	-2.049487
22.940167	0.497	-2.127605
22.948550	0.503	-2.047426
22.956833	0.497	-2.082240
22.965217	0.503	-2.078875
22.973500	0.497	-2.111950
22.981883	0.503	-2.077821
22.990167	0.497	-2.120210
22.998550	0.503	-2.135892
23.006833	0.497	-2.175640
23.015217	0.503	-2.145725
23.023500	0.497	-2.140983
23.031883	0.503	-2.126340
23.040167	0.497	-2.117680
23.048550	0.503	-2.119206
23.056833	0.497	-2.166819
23.065217	0.503	-2.110437
23.073500	0.497	-2.123278
23.081883	0.503	-2.111150
23.090167	0.497	-2.131437
23.098550	0.503	-2.096903
23.106833	0.497	-2.106104
23.115217	0.503	-2.122770
23.123500	0.497	-2.133918
23.131883	0.503	-2.105205
23.140167	0.497	-2.197197
23.148550	0.503	-2.109008
23.156833	0.497	-2.162194
23.165217	0.503	-2.122439
23.173500	0.497	-2.168878
23.181883	0.503	-2.087620
23.190167	0.497	-2.180290
23.198550	0.503	-2.102383
23.206833	0.497	-2.116685
23.215217	0.503	-2.141738
23.223500	0.497	-2.159319
23.231883	0.503	-2.079102
23.240167	0.497	-2.198481
23.248550	0.503	-2.136078
23.256833	0.497	-2.154759
23.265217	0.503	-2.114144
23.273500	0.497	-2.168615
23.281883	0.503	-2.112371
23.290167	0.497	-2.123339
23.298550	0.503	-2.146014
23.306833	0.497	-2.161411
23.315217	0.503	-2.083398
23.323500	0.497	-2.138772
23.331883	0.503	-2.098926
23.340167	0.497	-2.131050
23.348550	0.503	-2.109271
23.356833	0.497	-2.152110
23.365217	0.503	-2.029521
23.373500	0.497	-2.097866
23.381883	0.503	-2.056706
23.390167	0.497	-2.037070
23.398550	0.503	-1.972179
23.406833	0.497	-2.024060
23.415217	0.503	-1.936751
23.423500	0.497	-1.996254
23.431883	0.503	-1.933624
23.440167	0.497	-1.967275
23.448550	0.503	-1.885239
23.456900	0.501	-1.901643
23.465217	0.499	-1.794840
23.473567	0.501	-1.775129
23.481883	0.499	-1.786648
23.490233	0.501	-1.758505
23.498550	0.499	-1.616965
23.506900	0.501	-1.666414
23.515183	0.497	-1.550447
23.523550	0.502	-1.261145
23.531900	0.501	-1.500679
23.540183	0.497	-1.410870
23.548567	0.503	-1.079201
23.556850	0.497	-1.296403
23.565233	0.503	-1.181114
23.573517	0.497	-1.149042
23.581900	0.503	-1.044502
23.590183	0.497	-1.059917
23.598567	0.503	-0.954632
23.606850	0.497	-0.910656
23.615233	0.503	-0.834292
23.623517	0.497	-0.757768
23.631900	0.503	-0.620560
23.640183	0.497	-0.697218
23.648567	0.503	-0.558641
23.656850	0.497	-0.482425
23.665233	0.503	-0.396784
23.673517	0.497	-0.326225
23.681900	0.503	-0.298811
23.690183	0.497	-0.263082
23.698567	0.503	-0.143403
23.706850	0.497	-0.185692
23.715233	0.503	-0.163884
23.723517	0.497	-0.082708
23.731900	0.503	-0.053003
23.740183	0.497	-0.093648
23.748567	0.503	-0.018273
23.756850	0.497	-0.104859
23.765233	0.503	-0.020325
23.773517	0.497	-0.111456
23.781900	0.503	0.021197
23.790183	0.497	-0.128341
23.798567	0.503	-0.106178
23.806850	0.497	-0.155076
23.815233	0.503	-0.144193
23.823517	0.497	-0.241486
23.831900	0.503	-0.219392
23.840183	0.497	-0.353771
23.848567	0.503	-0.398776
23.856850	0.497	-0.404520
23.865233	0.503	-0.406430
23.873517	0.497	-0.611939
23.881900	0.503	-0.634558
23.890183	0.497	-0.683126
23.898567	0.503	-0.682333
23.906850	0.497	-0.769322
23.915233	0.503	-0.800699
23.923517	0.497	-0.928056
23.931900	0.503	-0.952564
23.940183	0.497	-1.046268
23.948567	0.503	-1.045169
23.956850	0.497	-1.140110
23.965233	0.503	-1.196823
23.973517	0.497	-1.361875
23.981900	0.503	-1.366847
23.990183	0.497	-1.490998
23.998567	0.503	-1.422322
24.006850	0.497	-1.519638
24.015233	0.503	-1.601171
24.023517	0.497	-1.663494
24.031900	0.503	-1.632283
24.040183	0.497	-1.775845
24.048567	0.503	-1.691550
24.056850	0.497	-1.798565
24.065233	0.503	-1.797472
24.073517	0.497	-1.902669
24.081900	0.503	-1.928579
24.090183	0.497	-1.950033
24.098567	0.503	-1.913478
24.106850	0.497	-1.982829
24.115233	0.503	-1.951468
24.123517	0.497	-2.012753
24.131900	0.503	-2.016414
24.140183	0.497	-2.099011
24.148567	0.503	-2.078909
24.156850	0.497	-2.107332
24.165233	0.503	-2.173889
24.173517	0.497	-2.112456
24.181900	0.503	-2.110190
24.190183	0.497	-2.157695
24.198567	0.503	-2.109450
24.206850	0.497	-2.165808
24.215233	0.503	-2.198387
24.223517	0.497	-2.209780
24.231900	0.503	-2.189461
24.240183	0.497	-2.230226
24.248567	0.503	-2.208572
24.256850	0.497	-2.195708
24.265233	0.503	-2.186918
24.273517	0.497	-2.238437
24.281900	0.503	-2.243992
24.290183	0.497	-2.260743
24.298567	0.503	-2.232217
24.306850	0.497	-2.221256
24.315233	0.503	-2.206262
24.323517	0.497	-2.236939
24.331900	0.503	-2.225227
24.340183	0.497	-2.204373
24.348567	0.503	-2.226429
24.356850	0.497	-2.196119
24.365233	0.503	-2.197194
24.373517	0.497	-2.207708
24.381900	0.503	-2.149990
24.390183	0.497	-2.218495
24.398567	0.503	-2.220592
24.406850	0.497	-2.231136
24.415233	0.503	-2.206407
24.423517	0.497	-2.259321
24.431900	0.503	-2.236325
24.440183	0.497	-2.204880
24.448567	0.503	-2.149748
24.456850	0.497	-2.214341
24.465233	0.503	-2.179025
24.473517	0.497	-2.227707
24.481900	0.503	-2.185621
24.490183	0.497	-2.217667
24.498567	0.503	-2.195579
24.506850	0.497	-2.267116
24.515233	0.503	-2.172325
24.523517	0.497	-2.210834
24.531900	0.503	-2.147970
24.540183	0.497	-2.166718
24.548567	0.503	-2.154699
24.556850	0.497	-2.156603
24.565233	0.503	-2.172961
24.573517	0.497	-2.126273
24.581900	0.503	-2.126671
24.590183	0.497	-2.129032
24.598567	0.503	-2.145482
24.606850	0.497	-2.131662
24.615233	0.503	-2.128951
24.623517	0.497	-2.112357
24.631900	0.503	-2.105718
24.640183	0.497	-2.082980
24.648567	0.503	-2.154268
24.656850	0.497	-2.100952
24.665233	0.503	-2.113678
24.673517	0.497	-2.155380
24.681900	0.503	-2.080226
24.690183	0.497	-2.129515
24.698567	0.503	-2.052479
24.706850	0.497	-2.093657
24.715233	0.503	-2.063612
24.723517	0.497	-2.108329
24.731900	0.503	-2.045563
24.740183	0.497	-2.037713
24.748567	0.503	-2.078606
24.756850	0.497	-2.135567
24.765233	0.503	-2.058695
24.773517	0.497	-2.052530
24.781900	0.503	-1.986182
24.790183	0.497	-2.085214
24.798567	0.503	-1.988971
24.806850	0.497	-2.021598
24.815233	0.503	-2.053033
24.823517	0.497	-2.072775
24.831900	0.503	-2.019635
24.840183	0.497	-2.030628
24.848567	0.503	-2.036929
24.856850	0.497	-2.002293
24.865233	0.503	-1.994840
24.873517	0.497	-2.009257
24.881900	0.503	-1.953822
24.890183	0.497	-2.014141
24.898567	0.503	-1.962282
24.906850	0.497	-2.057612
24.915233	0.503	-1.965398
24.923517	0.497	-2.035012
24.931900	0.503	-2.016449
24.940183	0.497	-2.053226
24.948567	0.503	-2.054154
24.956850	0.497	-1.982333
24.965233	0.503	-1.994072
24.973517	0.497	-2.056744
24.981900	0.503	-1.944998
24.990183	0.497	-1.954136
24.998567	0.503	-2.040795
25.006850	0.497	-2.008599
