# Supplementary material for: Methanol-dependent Escherichia coli strains with a complete ribulose monophosphate cycle
Source: Nat Commun. 2020 Oct 26;11:5403. doi: 10.1038/s41467-020-19235-5 (PMC7588473; doi:10.1038/s41467-020-19235-5)
Supplement: Supplementary file 11 — Source data [file 41467_2020_19235_MOESM11_ESM.zip › Source_Data/SupplementaryFigure5/fbp_evo_R2.txt]

File Path	chrom://marshall/Chromeleon7/HPLC_Ultimate_3000/Users/kellerp/20200525_fbp_tpiA_anc_evol_SN_stat.seq/588.smp/UV_VIS_3.channel
Channel	UV_VIS_3

Injection Information:
Data Vault	Chromeleon7
Injection	20200703_fbp_evo_stationary_R2
Injection Number	16
Position	RC8
Comment	
Processing Method	Quantitative
Instrument Method	20200525_Rezex_ROA_OrganicAcid_600uL_2500uM_H2SO4_50A_50D
Type	Unknown
Status	Finished
Injection Date	7/3/2020
Injection Time	6:53:31 PM
Injection Volume (µl)	10.000
Dilution Factor	1.0000
Weight	1.0000

Raw Data Information:
Time Min. (min)	0.006717
Time Max. (min)	25.006900
Data Points	3001
Detector	UV
Generating Data System	Chromeleon 7.2.5.9507
Exporting Data System	Chromeleon 7.2.8.0
Operator	Instrument Controller
Signal Quantity	Absorbance
Signal Unit	mAU
Signal Min.	-2.334915
Signal Max.	1,003.461712
Channel	UV_VIS_3
Driver Name	VWD3000.dll
Channel Type	Evaluation
Min. Step (s)	0.497
Max. Step (s)	0.503
Average Step (s)	0.50000367

Signal Parameter Information:
Signal Info	WVL:190 nm

Raw Data:
Time (min)	Step (s)	Value (mAU)
0.006717	n.a.	-1.290729
0.015100	0.503	-1.240539
0.023383	0.497	-1.450161
0.031767	0.503	-1.361526
0.040050	0.497	-1.433640
0.048433	0.503	-1.359495
0.056717	0.497	-1.450529
0.065100	0.503	-1.430663
0.073383	0.497	-1.498563
0.081767	0.503	-1.372000
0.090050	0.497	-1.515270
0.098433	0.503	-1.413530
0.106717	0.497	-1.502174
0.115100	0.503	-1.419667
0.123383	0.497	-1.432082
0.131767	0.503	-1.405222
0.140050	0.497	-1.464609
0.148433	0.503	-1.389651
0.156717	0.497	-1.492944
0.165100	0.503	-1.479335
0.173383	0.497	-1.467041
0.181767	0.503	-1.420469
0.190050	0.497	-1.427701
0.198433	0.503	-1.462833
0.206717	0.497	-1.453889
0.215100	0.503	-1.397141
0.223383	0.497	-1.420687
0.231767	0.503	-1.412860
0.240050	0.497	-1.472909
0.248433	0.503	-1.422686
0.256717	0.497	-1.415222
0.265100	0.503	-1.454133
0.273383	0.497	-1.507035
0.281767	0.503	-1.438077
0.290050	0.497	-1.448949
0.298433	0.503	-1.403275
0.306717	0.497	-1.509494
0.315100	0.503	-1.419638
0.323383	0.497	-1.474994
0.331767	0.503	-1.410519
0.340050	0.497	-1.513795
0.348433	0.503	-1.455008
0.356717	0.497	-1.501039
0.365100	0.503	-1.475088
0.373383	0.497	-1.516007
0.381767	0.503	-1.415759
0.390050	0.497	-1.456384
0.398433	0.503	-1.420061
0.406717	0.497	-1.409032
0.415100	0.503	-1.356623
0.423383	0.497	-1.456461
0.431767	0.503	-1.384989
0.440050	0.497	-1.477966
0.448433	0.503	-1.395835
0.456717	0.497	-1.391727
0.465100	0.503	-1.440770
0.473383	0.497	-1.446581
0.481767	0.503	-1.469355
0.490050	0.497	-1.400249
0.498433	0.503	-1.449350
0.506717	0.497	-1.461603
0.515100	0.503	-1.389306
0.523383	0.497	-1.476317
0.531767	0.503	-1.427035
0.540050	0.497	-1.421886
0.548433	0.503	-1.381730
0.556717	0.497	-1.403662
0.565100	0.503	-1.331658
0.573383	0.497	-1.424802
0.581767	0.503	-1.365426
0.590050	0.497	-1.484034
0.598433	0.503	-1.421070
0.606717	0.497	-1.421529
0.615100	0.503	-1.408809
0.623383	0.497	-1.513906
0.631767	0.503	-1.432422
0.640050	0.497	-1.442496
0.648433	0.503	-1.372079
0.656717	0.497	-1.450845
0.665100	0.503	-1.432291
0.673383	0.497	-1.490142
0.681767	0.503	-1.373783
0.690050	0.497	-1.440804
0.698433	0.503	-1.463231
0.706717	0.497	-1.441521
0.715100	0.503	-1.407210
0.723383	0.497	-1.474932
0.731767	0.503	-1.364742
0.740050	0.497	-1.413385
0.748433	0.503	-1.387925
0.756717	0.497	-1.397920
0.765100	0.503	-1.370809
0.773383	0.497	-1.436639
0.781767	0.503	-1.347185
0.790050	0.497	-1.477017
0.798433	0.503	-1.408121
0.806717	0.497	-1.474712
0.815100	0.503	-1.422657
0.823383	0.497	-1.400888
0.831767	0.503	-1.370899
0.840050	0.497	-1.459116
0.848433	0.503	-1.383116
0.856717	0.497	-1.430504
0.865100	0.503	-1.384199
0.873383	0.497	-1.442836
0.881767	0.503	-1.378544
0.890050	0.497	-1.438753
0.898433	0.503	-1.458841
0.906717	0.497	-1.398133
0.915100	0.503	-1.383215
0.923383	0.497	-1.492574
0.931767	0.503	-1.392286
0.940050	0.497	-1.496767
0.948433	0.503	-1.359461
0.956717	0.497	-1.464860
0.965100	0.503	-1.472033
0.973383	0.497	-1.418906
0.981767	0.503	-1.365162
0.990050	0.497	-1.419589
0.998433	0.503	-1.381744
1.006717	0.497	-1.418163
1.015100	0.503	-1.375755
1.023383	0.497	-1.388970
1.031767	0.503	-1.382852
1.040050	0.497	-1.447115
1.048433	0.503	-1.378505
1.056717	0.497	-1.453251
1.065100	0.503	-1.424379
1.073383	0.497	-1.444277
1.081767	0.503	-1.384703
1.090050	0.497	-1.430722
1.098433	0.503	-1.394651
1.106717	0.497	-1.490818
1.115100	0.503	-1.466623
1.123383	0.497	-1.422974
1.131767	0.503	-1.392293
1.140050	0.497	-1.412391
1.148433	0.503	-1.359018
1.156717	0.497	-1.423550
1.165100	0.503	-1.454553
1.173383	0.497	-1.513486
1.181767	0.503	-1.447097
1.190050	0.497	-1.519274
1.198433	0.503	-1.523603
1.206717	0.497	-1.569174
1.215100	0.503	-1.442424
1.223383	0.497	-1.550317
1.231767	0.503	-1.482951
1.240050	0.497	-1.526517
1.248433	0.503	-1.472036
1.256717	0.497	-1.518111
1.265100	0.503	-1.448773
1.273383	0.497	-1.521197
1.281767	0.503	-1.459477
1.290050	0.497	-1.571294
1.298433	0.503	-1.504388
1.306717	0.497	-1.560341
1.315100	0.503	-1.516451
1.323383	0.497	-1.606076
1.331767	0.503	-1.546626
1.340050	0.497	-1.639926
1.348433	0.503	-1.535095
1.356717	0.497	-1.600317
1.365100	0.503	-1.575317
1.373383	0.497	-1.614049
1.381767	0.503	-1.515880
1.390050	0.497	-1.593764
1.398433	0.503	-1.579194
1.406717	0.497	-1.640959
1.415100	0.503	-1.524934
1.423383	0.497	-1.583629
1.431767	0.503	-1.564617
1.440050	0.497	-1.615583
1.448433	0.503	-1.600487
1.456717	0.497	-1.676802
1.465100	0.503	-1.612622
1.473383	0.497	-1.639821
1.481767	0.503	-1.597310
1.490050	0.497	-1.606523
1.498433	0.503	-1.606408
1.506717	0.497	-1.674794
1.515100	0.503	-1.614600
1.523383	0.497	-1.652340
1.531767	0.503	-1.562219
1.540050	0.497	-1.584484
1.548433	0.503	-1.630686
1.556717	0.497	-1.622074
1.565100	0.503	-1.567579
1.573383	0.497	-1.710763
1.581767	0.503	-1.624172
1.590050	0.497	-1.632126
1.598433	0.503	-1.590635
1.606717	0.497	-1.620723
1.615100	0.503	-1.600643
1.623383	0.497	-1.676486
1.631767	0.503	-1.587825
1.640050	0.497	-1.721663
1.648433	0.503	-1.690299
1.656717	0.497	-1.691702
1.665100	0.503	-1.675118
1.673383	0.497	-1.697568
1.681767	0.503	-1.648556
1.690050	0.497	-1.756554
1.698433	0.503	-1.712145
1.706717	0.497	-1.694591
1.715100	0.503	-1.679203
1.723383	0.497	-1.753217
1.731767	0.503	-1.584125
1.740050	0.497	-1.672132
1.748433	0.503	-1.645501
1.756717	0.497	-1.694594
1.765100	0.503	-1.724769
1.773383	0.497	-1.736182
1.781767	0.503	-1.724075
1.790050	0.497	-1.754798
1.798433	0.503	-1.747143
1.806717	0.497	-1.757486
1.815100	0.503	-1.697744
1.823383	0.497	-1.741512
1.831767	0.503	-1.689265
1.840050	0.497	-1.753536
1.848433	0.503	-1.710254
1.856717	0.497	-1.754518
1.865100	0.503	-1.674990
1.873383	0.497	-1.771799
1.881767	0.503	-1.723200
1.890050	0.497	-1.762992
1.898433	0.503	-1.720574
1.906717	0.497	-1.769173
1.915100	0.503	-1.710490
1.923383	0.497	-1.750296
1.931767	0.503	-1.732658
1.940050	0.497	-1.734317
1.948433	0.503	-1.730054
1.956717	0.497	-1.742615
1.965100	0.503	-1.654002
1.973383	0.497	-1.740125
1.981767	0.503	-1.686863
1.990050	0.497	-1.780240
1.998433	0.503	-1.681887
2.006717	0.497	-1.710076
2.015100	0.503	-1.739509
2.023383	0.497	-1.664442
2.031767	0.503	-1.647387
2.040050	0.497	-1.706787
2.048433	0.503	-1.718945
2.056717	0.497	-1.700833
2.065100	0.503	-1.667001
2.073383	0.497	-1.723934
2.081767	0.503	-1.710993
2.090050	0.497	-1.624376
2.098433	0.503	-1.685141
2.106717	0.497	-1.643994
2.115100	0.503	-1.685818
2.123383	0.497	-1.759692
2.131767	0.503	-1.625335
2.140050	0.497	-1.710319
2.148433	0.503	-1.619675
2.156717	0.497	-1.677009
2.165100	0.503	-1.680706
2.173383	0.497	-1.683176
2.181767	0.503	-1.666544
2.190050	0.497	-1.653906
2.198433	0.503	-1.634512
2.206717	0.497	-1.665426
2.215100	0.503	-1.639101
2.223383	0.497	-1.621935
2.231767	0.503	-1.598397
2.240050	0.497	-1.649710
2.248433	0.503	-1.692268
2.256717	0.497	-1.654399
2.265100	0.503	-1.562200
2.273383	0.497	-1.751306
2.281767	0.503	-1.639674
2.290050	0.497	-1.700196
2.298433	0.503	-1.629804
2.306717	0.497	-1.704034
2.315100	0.503	-1.669056
2.323383	0.497	-1.612462
2.331767	0.503	-1.655675
2.340050	0.497	-1.671963
2.348433	0.503	-1.604240
2.356717	0.497	-1.610489
2.365100	0.503	-1.651781
2.373383	0.497	-1.675991
2.381767	0.503	-1.616674
2.390050	0.497	-1.664539
2.398433	0.503	-1.574903
2.406717	0.497	-1.704569
2.415100	0.503	-1.631813
2.423383	0.497	-1.644501
2.431767	0.503	-1.640179
2.440050	0.497	-1.646640
2.448433	0.503	-1.617902
2.456717	0.497	-1.643979
2.465100	0.503	-1.593033
2.473383	0.497	-1.715482
2.481767	0.503	-1.646819
2.490050	0.497	-1.677869
2.498433	0.503	-1.641680
2.506717	0.497	-1.669564
2.515100	0.503	-1.653738
2.523383	0.497	-1.661884
2.531767	0.503	-1.676009
2.540050	0.497	-1.678795
2.548433	0.503	-1.618879
2.556717	0.497	-1.660618
2.565100	0.503	-1.630476
2.573383	0.497	-1.675557
2.581767	0.503	-1.608426
2.590050	0.497	-1.651902
2.598433	0.503	-1.640809
2.606717	0.497	-1.616125
2.615100	0.503	-1.558998
2.623383	0.497	-1.623548
2.631767	0.503	-1.553190
2.640117	0.501	-1.633857
2.648433	0.499	-1.611418
2.656783	0.501	-1.592297
2.665100	0.499	-1.572888
2.673450	0.501	-1.659157
2.681767	0.499	-1.537661
2.690117	0.501	-1.622948
2.698433	0.499	-1.565617
2.706783	0.501	-1.564070
2.715100	0.499	-1.580397
2.723450	0.501	-1.291600
2.731767	0.499	-1.596400
2.740117	0.501	-1.348153
2.748433	0.499	-1.587821
2.756783	0.501	-1.347548
2.765100	0.499	-1.559044
2.773450	0.501	-1.309630
2.781767	0.499	-1.545392
2.790117	0.501	-1.292473
2.798433	0.499	-1.530435
2.806783	0.501	-1.292356
2.815100	0.499	-1.559355
2.823450	0.501	-1.301315
2.831767	0.499	-1.545297
2.840117	0.501	-1.278289
2.848433	0.499	-1.557043
2.856783	0.501	-1.239146
2.865100	0.499	-1.541234
2.873450	0.501	-1.292775
2.881767	0.499	-1.520179
2.890117	0.501	-1.328985
2.898400	0.497	-1.513329
2.906783	0.503	-1.503420
2.915067	0.497	-1.638718
2.923450	0.503	-1.528943
2.931733	0.497	-1.565027
2.940117	0.503	-1.526620
2.948400	0.497	-1.575295
2.956783	0.503	-1.535498
2.965067	0.497	-1.625001
2.973450	0.503	-1.505772
2.981733	0.497	-1.599550
2.990117	0.503	-1.546427
2.998400	0.497	-1.539037
3.006783	0.503	-1.552905
3.015067	0.497	-1.559679
3.023450	0.503	-1.526705
3.031733	0.497	-1.517726
3.040117	0.503	-1.573133
3.048400	0.497	-1.593706
3.056783	0.503	-1.538014
3.065067	0.497	-1.612948
3.073450	0.503	-1.538846
3.081733	0.497	-1.592538
3.090117	0.503	-1.563014
3.098400	0.497	-1.521161
3.106783	0.503	-1.569079
3.115067	0.497	-1.560438
3.123450	0.503	-1.522734
3.131733	0.497	-1.532097
3.140117	0.503	-1.542503
3.148400	0.497	-1.592654
3.156783	0.503	-1.532362
3.165067	0.497	-1.546979
3.173450	0.503	-1.483183
3.181733	0.497	-1.596880
3.190117	0.503	-1.511447
3.198400	0.497	-1.560729
3.206783	0.503	-1.545082
3.215067	0.497	-1.557396
3.223450	0.503	-1.460578
3.231733	0.497	-1.583787
3.240117	0.503	-1.570819
3.248400	0.497	-1.543716
3.256783	0.503	-1.455918
3.265067	0.497	-1.534049
3.273450	0.503	-1.527964
3.281733	0.497	-1.534380
3.290117	0.503	-1.465910
3.298400	0.497	-1.548944
3.306783	0.503	-1.497677
3.315067	0.497	-1.582928
3.323450	0.503	-1.471796
3.331733	0.497	-1.545141
3.340117	0.503	-1.462160
3.348400	0.497	-1.575614
3.356783	0.503	-1.502481
3.365067	0.497	-1.533490
3.373450	0.503	-1.530068
3.381733	0.497	-1.555213
3.390117	0.503	-1.541167
3.398400	0.497	-1.590495
3.406783	0.503	-1.542158
3.415067	0.497	-1.551279
3.423450	0.503	-1.474910
3.431733	0.497	-1.582124
3.440117	0.503	-1.523145
3.448400	0.497	-1.552711
3.456783	0.503	-1.520295
3.465067	0.497	-1.531937
3.473450	0.503	-1.509224
3.481733	0.497	-1.510983
3.490117	0.503	-1.514784
3.498400	0.497	-1.570848
3.506783	0.503	-1.493934
3.515067	0.497	-1.535090
3.523450	0.503	-1.567382
3.531733	0.497	-1.630406
3.540117	0.503	-1.508141
3.548400	0.497	-1.609722
3.556783	0.503	-1.553099
3.565067	0.497	-1.596816
3.573450	0.503	-1.589888
3.581733	0.497	-1.540167
3.590117	0.503	-1.507518
3.598400	0.497	-1.562558
3.606783	0.503	-1.555577
3.615067	0.497	-1.601047
3.623450	0.503	-1.505210
3.631733	0.497	-1.607837
3.640117	0.503	-1.505416
3.648400	0.497	-1.531136
3.656783	0.503	-1.533908
3.665067	0.497	-1.548899
3.673450	0.503	-1.517893
3.681733	0.497	-1.579089
3.690117	0.503	-1.533328
3.698400	0.497	-1.513535
3.706783	0.503	-1.485826
3.715067	0.497	-1.613086
3.723450	0.503	-1.538521
3.731733	0.497	-1.600263
3.740117	0.503	-1.531851
3.748400	0.497	-1.532056
3.756783	0.503	-1.473909
3.765067	0.497	-1.544715
3.773450	0.503	-1.606811
3.781733	0.497	-1.540622
3.790117	0.503	-1.488522
3.798400	0.497	-1.520339
3.806783	0.503	-1.518815
3.815067	0.497	-1.599719
3.823450	0.503	-1.639060
3.831733	0.497	-1.547833
3.840117	0.503	-1.522020
3.848400	0.497	-1.632878
3.856783	0.503	-1.547194
3.865067	0.497	-1.654435
3.873450	0.503	-1.589275
3.881733	0.497	-1.616365
3.890117	0.503	-1.627255
3.898400	0.497	-1.613579
3.906783	0.503	-1.575556
3.915067	0.497	-1.675691
3.923450	0.503	-1.639656
3.931733	0.497	-1.679999
3.940117	0.503	-1.621036
3.948400	0.497	-1.654660
3.956783	0.503	-1.603795
3.965067	0.497	-1.689040
3.973450	0.503	-1.665007
3.981733	0.497	-1.654018
3.990117	0.503	-1.738043
3.998400	0.497	-1.699643
4.006783	0.503	-1.698184
4.015067	0.497	-1.721090
4.023450	0.503	-1.659705
4.031733	0.497	-1.767165
4.040117	0.503	-1.729014
4.048400	0.497	-1.695046
4.056783	0.503	-1.671224
4.065067	0.497	-1.709978
4.073450	0.503	-1.735588
4.081733	0.497	-1.794470
4.090117	0.503	-1.719653
4.098400	0.497	-1.775251
4.106783	0.503	-1.708556
4.115067	0.497	-1.840823
4.123450	0.503	-1.766780
4.131733	0.497	-1.752081
4.140117	0.503	-1.755453
4.148400	0.497	-1.832366
4.156783	0.503	-1.786827
4.165067	0.497	-1.787795
4.173450	0.503	-1.760615
4.181733	0.497	-1.788921
4.190117	0.503	-1.760729
4.198400	0.497	-1.811865
4.206783	0.503	-1.728574
4.215067	0.497	-1.790177
4.223450	0.503	-1.779429
4.231733	0.497	-1.795860
4.240117	0.503	-1.769173
4.248400	0.497	-1.791306
4.256783	0.503	-1.798203
4.265067	0.497	-1.846012
4.273450	0.503	-1.830442
4.281733	0.497	-1.750028
4.290117	0.503	-1.823446
4.298400	0.497	-1.805398
4.306783	0.503	-1.744526
4.315067	0.497	-1.786218
4.323450	0.503	-1.845166
4.331733	0.497	-1.861517
4.340117	0.503	-1.793829
4.348400	0.497	-1.820744
4.356783	0.503	-1.782081
4.365067	0.497	-1.799701
4.373450	0.503	-1.781441
4.381733	0.497	-1.795531
4.390117	0.503	-1.723682
4.398400	0.497	-1.763007
4.406783	0.503	-1.735003
4.415067	0.497	-1.779967
4.423450	0.503	-1.752065
4.431733	0.497	-1.759756
4.440117	0.503	-1.753251
4.448400	0.497	-1.769972
4.456783	0.503	-1.727061
4.465067	0.497	-1.853857
4.473450	0.503	-1.766622
4.481733	0.497	-1.774468
4.490117	0.503	-1.782712
4.498400	0.497	-1.806063
4.506783	0.503	-1.733955
4.515067	0.497	-1.792068
4.523450	0.503	-1.752354
4.531733	0.497	-1.732747
4.540117	0.503	-1.802144
4.548400	0.497	-1.713809
4.556783	0.503	-1.799451
4.565067	0.497	-1.798059
4.573450	0.503	-1.742025
4.581733	0.497	-1.761316
4.590117	0.503	-1.778235
4.598400	0.497	-1.764420
4.606783	0.503	-1.766099
4.615067	0.497	-1.834271
4.623450	0.503	-1.735132
4.631733	0.497	-1.818805
4.640117	0.503	-1.775749
4.648400	0.497	-1.824242
4.656783	0.503	-1.813237
4.665067	0.497	-1.767724
4.673450	0.503	-1.759609
4.681733	0.497	-1.796796
4.690117	0.503	-1.806051
4.698400	0.497	-1.816903
4.706783	0.503	-1.728169
4.715067	0.497	-1.830876
4.723450	0.503	-1.838214
4.731733	0.497	-1.896368
4.740117	0.503	-1.850553
4.748400	0.497	-1.775014
4.756783	0.503	-1.772537
4.765067	0.497	-1.879881
4.773450	0.503	-1.796504
4.781733	0.497	-1.775415
4.790117	0.503	-1.766433
4.798400	0.497	-1.700303
4.806783	0.503	-1.716629
4.815067	0.497	-1.702716
4.823450	0.503	-1.776533
4.831733	0.497	-1.828494
4.840117	0.503	-1.710175
4.848400	0.497	-1.781057
4.856783	0.503	-1.774601
4.865067	0.497	-1.801421
4.873450	0.503	-1.766987
4.881733	0.497	-1.774637
4.890117	0.503	-1.735277
4.898400	0.497	-1.767288
4.906783	0.503	-1.729098
4.915067	0.497	-1.750569
4.923450	0.503	-1.724273
4.931733	0.497	-1.760832
4.940117	0.503	-1.739094
4.948400	0.497	-1.761223
4.956783	0.503	-1.716443
4.965067	0.497	-1.698958
4.973450	0.503	-1.741289
4.981733	0.497	-1.654159
4.990117	0.503	-1.692403
4.998400	0.497	-1.632010
5.006783	0.503	-1.654554
5.015067	0.497	-1.692445
5.023450	0.503	-1.561400
5.031733	0.497	-1.613283
5.040117	0.503	-1.548719
5.048400	0.497	-1.606937
5.056783	0.503	-1.529933
5.065067	0.497	-1.597873
5.073450	0.503	-1.482276
5.081733	0.497	-1.637886
5.090117	0.503	-1.533160
5.098400	0.497	-1.517683
5.106783	0.503	-1.504796
5.115067	0.497	-1.514914
5.123450	0.503	-1.521267
5.131733	0.497	-1.494915
5.140117	0.503	-1.353289
5.148400	0.497	-1.382151
5.156783	0.503	-1.360222
5.165067	0.497	-1.396789
5.173450	0.503	-1.290338
5.181733	0.497	-1.254364
5.190117	0.503	-1.191118
5.198400	0.497	-1.201411
5.206783	0.503	-1.123317
5.215067	0.497	-1.115104
5.223450	0.503	-1.087637
5.231733	0.497	-1.097069
5.240117	0.503	-0.973007
5.248400	0.497	-0.967656
5.256783	0.503	-0.894781
5.265067	0.497	-1.012624
5.273450	0.503	-0.884010
5.281733	0.497	-0.797484
5.290117	0.503	-0.765830
5.298400	0.497	-0.727574
5.306783	0.503	-0.730249
5.315067	0.497	-0.685360
5.323450	0.503	-0.559350
5.331733	0.497	-0.595062
5.340117	0.503	-0.496720
5.348400	0.497	-0.470856
5.356783	0.503	-0.420234
5.365067	0.497	-0.451854
5.373450	0.503	-0.276626
5.381733	0.497	-0.281984
5.390117	0.503	-0.229989
5.398400	0.497	-0.172841
5.406783	0.503	-0.102226
5.415067	0.497	-0.228935
5.423450	0.503	-0.114432
5.431733	0.497	-0.104746
5.440117	0.503	-0.021560
5.448400	0.497	0.018024
5.456783	0.503	0.127380
5.465067	0.497	0.043624
5.473450	0.503	0.099198
5.481733	0.497	0.162696
5.490117	0.503	0.121270
5.498400	0.497	0.126118
5.506783	0.503	0.132812
5.515133	0.501	0.109967
5.523450	0.499	0.171421
5.531800	0.501	0.140106
5.540117	0.499	0.141602
5.548467	0.501	0.079465
5.556783	0.499	0.158248
5.565133	0.501	0.129406
5.573450	0.499	0.136876
5.581800	0.501	0.062388
5.590117	0.499	0.159857
5.598467	0.501	0.401940
5.606783	0.499	0.079275
5.615117	0.5	0.345088
5.623467	0.501	0.305920
5.631783	0.499	-0.010519
5.640133	0.501	0.274140
5.648450	0.499	-0.040647
5.656800	0.501	0.211202
5.665117	0.499	-0.040475
5.673467	0.501	0.157250
5.681783	0.499	-0.191459
5.690133	0.501	0.005244
5.698450	0.499	-0.198147
5.706800	0.501	-0.065507
5.715117	0.499	-0.355706
5.723467	0.501	-0.120310
5.731783	0.499	-0.452479
5.740133	0.501	-0.201866
5.748450	0.499	-0.442711
5.756800	0.501	-0.296832
5.765083	0.497	-0.671337
5.773467	0.503	-0.476998
5.781750	0.497	-0.817705
5.790133	0.503	-0.799336
5.798417	0.497	-0.867243
5.806800	0.503	-0.922577
5.815083	0.497	-0.941360
5.823467	0.503	-0.989289
5.831750	0.497	-1.065276
5.840133	0.503	-1.042694
5.848417	0.497	-1.120601
5.856800	0.503	-1.125024
5.865083	0.497	-1.243276
5.873467	0.503	-1.242348
5.881750	0.497	-1.254965
5.890133	0.503	-1.230300
5.898417	0.497	-1.341359
5.906800	0.503	-1.381827
5.915083	0.497	-1.476329
5.923467	0.503	-1.516017
5.931750	0.497	-1.534166
5.940133	0.503	-1.458000
5.948417	0.497	-1.616680
5.956800	0.503	-1.512297
5.965083	0.497	-1.645429
5.973467	0.503	-1.599682
5.981750	0.497	-1.666679
5.990133	0.503	-1.647859
5.998417	0.497	-1.792004
6.006800	0.503	-1.668057
6.015083	0.497	-1.747233
6.023467	0.503	-1.755622
6.031750	0.497	-1.848889
6.040133	0.503	-1.771181
6.048417	0.497	-1.863709
6.056800	0.503	-1.814830
6.065083	0.497	-1.850844
6.073467	0.503	-1.812557
6.081750	0.497	-1.902278
6.090133	0.503	-1.896510
6.098417	0.497	-1.915194
6.106800	0.503	-1.977318
6.115083	0.497	-1.938571
6.123467	0.503	-1.903883
6.131750	0.497	-1.927794
6.140133	0.503	-1.977777
6.148417	0.497	-1.989777
6.156800	0.503	-1.954973
6.165083	0.497	-1.962211
6.173467	0.503	-1.991206
6.181750	0.497	-2.000456
6.190133	0.503	-2.019170
6.198417	0.497	-1.949768
6.206800	0.503	-1.953680
6.215083	0.497	-2.019924
6.223467	0.503	-1.984807
6.231750	0.497	-1.987736
6.240133	0.503	-1.961103
6.248417	0.497	-2.028226
6.256800	0.503	-2.046739
6.265083	0.497	-2.000257
6.273467	0.503	-2.029355
6.281750	0.497	-2.018101
6.290133	0.503	-2.013591
6.298417	0.497	-1.992872
6.306800	0.503	-2.027243
6.315083	0.497	-2.055275
6.323467	0.503	-2.037520
6.331750	0.497	-2.020546
6.340133	0.503	-2.056922
6.348417	0.497	-2.091193
6.356800	0.503	-1.999204
6.365083	0.497	-1.998598
6.373467	0.503	-2.017075
6.381750	0.497	-2.038368
6.390133	0.503	-2.018209
6.398417	0.497	-2.017823
6.406800	0.503	-1.990630
6.415083	0.497	-2.107783
6.423467	0.503	-1.974792
6.431750	0.497	-1.969023
6.440133	0.503	-2.024404
6.448417	0.497	-2.024201
6.456800	0.503	-1.988938
6.465083	0.497	-2.037326
6.473467	0.503	-1.964420
6.481750	0.497	-2.012047
6.490133	0.503	-1.961689
6.498417	0.497	-1.995373
6.506800	0.503	-1.955067
6.515083	0.497	-2.028185
6.523467	0.503	-1.912800
6.531750	0.497	-1.930189
6.540133	0.503	-1.930434
6.548417	0.497	-1.897641
6.556800	0.503	-1.809511
6.565083	0.497	-1.699953
6.573467	0.503	-1.516785
6.581750	0.497	-1.021895
6.590133	0.503	-0.086761
6.598417	0.497	1.725329
6.606800	0.503	5.351526
6.615083	0.497	12.119343
6.623467	0.503	24.503323
6.631750	0.497	45.485336
6.640133	0.503	78.030462
6.648417	0.497	124.387759
6.656800	0.503	183.354560
6.665083	0.497	251.760838
6.673467	0.503	323.743499
6.681750	0.497	395.051687
6.690133	0.503	462.281947
6.698417	0.497	524.781068
6.706800	0.503	582.547856
6.715083	0.497	637.437754
6.723467	0.503	689.700009
6.731750	0.497	740.528116
6.740133	0.503	789.691709
6.748417	0.497	836.889012
6.756800	0.503	881.321129
6.765083	0.497	921.772225
6.773467	0.503	956.753935
6.781750	0.497	983.820102
6.790133	0.503	1,000.634168
6.798417	0.497	1,003.461712
6.806800	0.503	987.905591
6.815083	0.497	947.809464
6.823467	0.503	879.644387
6.831750	0.497	782.030249
6.840133	0.503	661.604470
6.848417	0.497	529.329861
6.856800	0.503	403.387882
6.865083	0.497	295.151106
6.873467	0.503	211.982765
6.881750	0.497	151.808511
6.890133	0.503	110.662382
6.898417	0.497	82.603159
6.906800	0.503	63.706618
6.915083	0.497	50.584342
6.923467	0.503	41.270917
6.931750	0.497	34.500013
6.940133	0.503	29.476723
6.948417	0.497	25.520005
6.956800	0.503	22.543590
6.965083	0.497	19.952659
6.973467	0.503	18.036619
6.981750	0.497	16.256478
6.990133	0.503	14.857899
6.998417	0.497	13.674428
7.006800	0.503	12.669457
7.015083	0.497	11.796894
7.023467	0.503	11.170541
7.031750	0.497	10.645022
7.040133	0.503	10.355636
7.048417	0.497	10.386038
7.056800	0.503	10.585035
7.065083	0.497	11.040917
7.073467	0.503	11.752207
7.081750	0.497	12.539525
7.090133	0.503	13.332339
7.098417	0.497	14.063849
7.106800	0.503	14.618909
7.115083	0.497	14.903305
7.123467	0.503	15.009860
7.131750	0.497	14.706613
7.140133	0.503	14.165986
7.148417	0.497	13.456487
7.156800	0.503	12.629350
7.165083	0.497	11.694074
7.173467	0.503	10.744657
7.181750	0.497	9.850088
7.190133	0.503	9.131552
7.198417	0.497	8.386541
7.206800	0.503	7.729954
7.215083	0.497	7.191027
7.223467	0.503	6.786747
7.231750	0.497	6.288557
7.240133	0.503	6.041945
7.248417	0.497	5.714834
7.256800	0.503	5.553234
7.265083	0.497	5.355383
7.273467	0.503	5.210958
7.281750	0.497	5.059622
7.290133	0.503	4.958931
7.298417	0.497	4.860598
7.306800	0.503	4.711669
7.315083	0.497	4.639605
7.323467	0.503	4.650916
7.331750	0.497	4.529609
7.340133	0.503	4.506396
7.348417	0.497	4.516208
7.356800	0.503	4.537582
7.365083	0.497	4.512787
7.373467	0.503	4.547840
7.381750	0.497	4.488009
7.390133	0.503	4.633220
7.398417	0.497	4.603524
7.406800	0.503	4.674111
7.415083	0.497	4.715963
7.423467	0.503	4.826058
7.431750	0.497	4.900354
7.440133	0.503	5.058306
7.448417	0.497	5.171625
7.456800	0.503	5.310536
7.465083	0.497	5.444241
7.473467	0.503	5.576136
7.481750	0.497	5.691366
7.490133	0.503	5.788457
7.498417	0.497	5.937493
7.506800	0.503	6.030697
7.515083	0.497	6.029074
7.523467	0.503	6.174674
7.531750	0.497	6.197612
7.540133	0.503	6.261823
7.548417	0.497	6.248746
7.556800	0.503	6.252990
7.565083	0.497	6.254573
7.573467	0.503	6.206768
7.581750	0.497	6.118957
7.590133	0.503	6.124516
7.598417	0.497	6.096877
7.606800	0.503	6.100653
7.615083	0.497	6.102803
7.623467	0.503	6.242049
7.631750	0.497	6.304445
7.640133	0.503	6.502687
7.648417	0.497	6.642773
7.656800	0.503	7.171933
7.665083	0.497	7.684498
7.673467	0.503	8.386156
7.681750	0.497	9.283635
7.690133	0.503	10.465360
7.698417	0.497	11.901673
7.706800	0.503	13.566947
7.715083	0.497	15.472593
7.723467	0.503	17.601933
7.731750	0.497	19.964229
7.740133	0.503	22.551096
7.748417	0.497	25.217365
7.756800	0.503	28.047442
7.765083	0.497	30.772616
7.773467	0.503	33.730197
7.781750	0.497	36.470046
7.790133	0.503	39.217524
7.798417	0.497	41.911853
7.806800	0.503	44.380897
7.815083	0.497	46.796208
7.823467	0.503	49.017168
7.831750	0.497	51.124035
7.840133	0.503	53.064396
7.848417	0.497	54.949444
7.856800	0.503	56.631089
7.865083	0.497	58.233972
7.873467	0.503	59.552864
7.881750	0.497	60.847695
7.890133	0.503	62.039440
7.898417	0.497	63.004036
7.906800	0.503	63.887047
7.915083	0.497	64.672140
7.923467	0.503	65.323673
7.931750	0.497	65.773716
7.940133	0.503	66.159487
7.948417	0.497	66.400491
7.956800	0.503	66.546989
7.965083	0.497	66.424086
7.973467	0.503	66.338647
7.981750	0.497	66.035186
7.990133	0.503	65.617302
7.998417	0.497	65.008228
8.006800	0.503	64.407351
8.015083	0.497	63.478223
8.023467	0.503	62.470020
8.031750	0.497	61.382404
8.040133	0.503	60.188099
8.048417	0.497	58.788416
8.056800	0.503	57.354798
8.065083	0.497	55.758067
8.073467	0.503	54.063922
8.081750	0.497	52.270802
8.090133	0.503	50.441894
8.098417	0.497	48.636664
8.106800	0.503	46.642459
8.115083	0.497	44.700890
8.123467	0.503	42.788978
8.131750	0.497	40.823963
8.140133	0.503	38.834811
8.148417	0.497	37.015784
8.156800	0.503	35.154459
8.165083	0.497	33.317452
8.173467	0.503	31.579527
8.181750	0.497	29.884765
8.190133	0.503	28.327183
8.198417	0.497	26.756480
8.206800	0.503	25.371841
8.215083	0.497	23.966018
8.223467	0.503	22.764379
8.231750	0.497	21.499298
8.240133	0.503	20.532702
8.248417	0.497	19.586350
8.256800	0.503	18.719848
8.265083	0.497	17.889174
8.273467	0.503	17.197296
8.281750	0.497	16.574748
8.290133	0.503	16.078862
8.298417	0.497	15.616986
8.306800	0.503	15.270260
8.315083	0.497	14.942277
8.323467	0.503	14.813983
8.331750	0.497	14.556555
8.340133	0.503	14.438291
8.348417	0.497	14.450673
8.356800	0.503	14.464553
8.365083	0.497	14.539370
8.373467	0.503	14.641207
8.381817	0.501	14.737130
8.390133	0.499	15.037160
8.398483	0.501	15.129244
8.406800	0.499	15.457243
8.415150	0.501	15.698478
8.423467	0.499	16.049867
8.431817	0.501	16.296533
8.440133	0.499	16.696140
8.448483	0.501	16.956228
8.456800	0.499	17.458670
8.465150	0.501	17.777936
8.473467	0.499	18.117107
8.481800	0.5	18.910708
8.490150	0.501	19.251728
8.498467	0.499	19.399609
8.506817	0.501	20.134722
8.515133	0.499	20.282089
8.523483	0.501	20.931718
8.531800	0.499	21.086591
8.540150	0.501	21.844175
8.548467	0.499	22.139281
8.556817	0.501	23.080791
8.565133	0.499	23.714033
8.573483	0.501	25.255551
8.581800	0.499	26.869738
8.590150	0.501	29.374714
8.598467	0.499	31.499680
8.606817	0.501	34.137635
8.615133	0.499	35.087278
8.623483	0.501	35.127463
8.631800	0.499	34.228478
8.640150	0.501	34.388171
8.648433	0.497	34.355538
8.656817	0.503	34.807489
8.665100	0.497	34.457029
8.673483	0.503	33.561841
8.681767	0.497	32.248718
8.690150	0.503	30.309775
8.698433	0.497	27.948205
8.706817	0.503	25.368525
8.715100	0.497	22.678566
8.723483	0.503	19.976515
8.731767	0.497	17.383367
8.740150	0.503	14.961360
8.748433	0.497	12.736914
8.756817	0.503	10.784488
8.765100	0.497	9.123998
8.773483	0.503	7.663862
8.781767	0.497	6.531329
8.790150	0.503	5.461918
8.798433	0.497	4.697653
8.806817	0.503	4.100360
8.815100	0.497	3.557170
8.823483	0.503	3.135382
8.831767	0.497	2.753078
8.840150	0.503	2.545227
8.848433	0.497	2.291004
8.856817	0.503	2.197865
8.865100	0.497	1.922107
8.873483	0.503	1.917561
8.881767	0.497	1.772067
8.890150	0.503	1.734319
8.898433	0.497	1.655933
8.906817	0.503	1.651406
8.915100	0.497	1.661446
8.923483	0.503	1.689416
8.931767	0.497	1.660360
8.940150	0.503	1.763922
8.948433	0.497	1.719089
8.956817	0.503	1.825856
8.965100	0.497	1.866912
8.973483	0.503	2.034581
8.981767	0.497	2.106011
8.990150	0.503	2.160582
8.998433	0.497	2.276364
9.006817	0.503	2.539307
9.015100	0.497	2.598744
9.023483	0.503	2.796942
9.031767	0.497	2.960856
9.040150	0.503	3.135743
9.048433	0.497	3.226007
9.056817	0.503	3.492550
9.065100	0.497	3.644356
9.073483	0.503	3.909213
9.081767	0.497	4.142115
9.090150	0.503	4.321264
9.098433	0.497	4.449637
9.106817	0.503	4.730755
9.115100	0.497	4.845868
9.123483	0.503	4.963258
9.131767	0.497	5.093810
9.140150	0.503	5.199176
9.148433	0.497	5.225124
9.156817	0.503	5.276662
9.165100	0.497	5.210581
9.173483	0.503	5.149984
9.181767	0.497	5.003451
9.190150	0.503	4.913477
9.198433	0.497	4.665334
9.206817	0.503	4.549084
9.215100	0.497	4.276816
9.223483	0.503	4.030093
9.231767	0.497	3.901008
9.240150	0.503	3.621548
9.248433	0.497	3.389865
9.256817	0.503	3.125324
9.265100	0.497	2.933751
9.273483	0.503	2.742360
9.281767	0.497	2.463542
9.290150	0.503	2.294295
9.298433	0.497	2.095523
9.306817	0.503	1.987606
9.315100	0.497	1.765628
9.323483	0.503	1.671432
9.331767	0.497	1.441779
9.340150	0.503	1.470138
9.348433	0.497	1.250791
9.356817	0.503	1.262661
9.365100	0.497	1.103022
9.373483	0.503	1.089921
9.381767	0.497	1.016850
9.390150	0.503	1.020645
9.398433	0.497	1.072481
9.406817	0.503	1.030728
9.415100	0.497	1.002405
9.423483	0.503	1.119954
9.431767	0.497	1.162800
9.440150	0.503	1.224237
9.448433	0.497	1.273649
9.456817	0.503	1.296457
9.465100	0.497	1.423661
9.473483	0.503	1.536195
9.481767	0.497	1.579172
9.490150	0.503	1.794844
9.498433	0.497	1.828636
9.506817	0.503	1.954369
9.515100	0.497	2.053413
9.523483	0.503	2.180042
9.531767	0.497	2.256490
9.540150	0.503	2.334627
9.548433	0.497	2.417632
9.556817	0.503	2.479151
9.565100	0.497	2.580129
9.573483	0.503	2.575605
9.581767	0.497	2.594071
9.590150	0.503	2.617928
9.598433	0.497	2.530621
9.606817	0.503	2.494957
9.615100	0.497	2.395698
9.623483	0.503	2.307323
9.631767	0.497	2.191994
9.640150	0.503	2.109662
9.648433	0.497	1.940324
9.656817	0.503	1.852364
9.665100	0.497	1.654079
9.673483	0.503	1.533641
9.681767	0.497	1.280365
9.690150	0.503	1.149753
9.698433	0.497	1.027245
9.706817	0.503	0.938366
9.715100	0.497	0.730084
9.723483	0.503	0.580557
9.731767	0.497	0.409944
9.740150	0.503	0.369219
9.748433	0.497	0.264250
9.756817	0.503	0.157608
9.765100	0.497	0.021459
9.773483	0.503	-0.023733
9.781767	0.497	-0.093934
9.790150	0.503	-0.153645
9.798433	0.497	-0.133169
9.806817	0.503	-0.248289
9.815100	0.497	-0.306012
9.823483	0.503	-0.276168
9.831767	0.497	-0.364586
9.840150	0.503	-0.337863
9.848433	0.497	-0.424424
9.856817	0.503	-0.387656
9.865100	0.497	-0.330885
9.873483	0.503	-0.405294
9.881767	0.497	-0.478428
9.890150	0.503	-0.457840
9.898433	0.497	-0.395561
9.906817	0.503	-0.411731
9.915100	0.497	-0.420856
9.923483	0.503	-0.421145
9.931767	0.497	-0.489497
9.940150	0.503	-0.385756
9.948433	0.497	-0.366420
9.956817	0.503	-0.359097
9.965100	0.497	-0.377887
9.973483	0.503	-0.326236
9.981767	0.497	-0.376450
9.990150	0.503	-0.402800
9.998433	0.497	-0.327493
10.006817	0.503	-0.293529
10.015100	0.497	-0.326263
10.023483	0.503	-0.268630
10.031767	0.497	-0.242655
10.040150	0.503	-0.199851
10.048433	0.497	-0.248616
10.056817	0.503	-0.218884
10.065100	0.497	-0.232835
10.073483	0.503	-0.176826
10.081767	0.497	-0.262737
10.090150	0.503	-0.182117
10.098433	0.497	-0.275118
10.106817	0.503	-0.279807
10.115100	0.497	-0.288392
10.123483	0.503	-0.209902
10.131767	0.497	-0.282105
10.140150	0.503	-0.236410
10.148433	0.497	-0.332694
10.156817	0.503	-0.304279
10.165100	0.497	-0.278890
10.173483	0.503	-0.302743
10.181767	0.497	-0.278841
10.190150	0.503	-0.267791
10.198433	0.497	-0.362582
10.206817	0.503	-0.340338
10.215100	0.497	-0.397746
10.223483	0.503	-0.368698
10.231767	0.497	-0.440336
10.240150	0.503	-0.363482
10.248433	0.497	-0.477297
10.256817	0.503	-0.466057
10.265100	0.497	-0.461840
10.273483	0.503	-0.538189
10.281767	0.497	-0.581987
10.290150	0.503	-0.539708
10.298433	0.497	-0.582131
10.306817	0.503	-0.539809
10.315100	0.497	-0.635725
10.323483	0.503	-0.595490
10.331767	0.497	-0.643882
10.340150	0.503	-0.668218
10.348433	0.497	-0.710326
10.356817	0.503	-0.618141
10.365100	0.497	-0.750009
10.373483	0.503	-0.702207
10.381767	0.497	-0.684471
10.390150	0.503	-0.669167
10.398433	0.497	-0.708320
10.406817	0.503	-0.746439
10.415100	0.497	-0.717064
10.423483	0.503	-0.701111
10.431767	0.497	-0.713310
10.440150	0.503	-0.684501
10.448433	0.497	-0.766548
10.456817	0.503	-0.793983
10.465100	0.497	-0.778347
10.473483	0.503	-0.709466
10.481767	0.497	-0.812862
10.490150	0.503	-0.758238
10.498433	0.497	-0.818664
10.506817	0.503	-0.830773
10.515100	0.497	-0.876840
10.523483	0.503	-0.824204
10.531767	0.497	-0.853875
10.540150	0.503	-0.813408
10.548433	0.497	-0.859731
10.556817	0.503	-0.817570
10.565100	0.497	-0.827021
10.573483	0.503	-0.791932
10.581767	0.497	-0.755986
10.590150	0.503	-0.680158
10.598433	0.497	-0.684433
10.606817	0.503	-0.659545
10.615100	0.497	-0.664990
10.623483	0.503	-0.611412
10.631767	0.497	-0.589146
10.640150	0.503	-0.588055
10.648433	0.497	-0.485292
10.656817	0.503	-0.487949
10.665100	0.497	-0.413586
10.673483	0.503	-0.369873
10.681767	0.497	-0.335784
10.690150	0.503	-0.276340
10.698433	0.497	-0.198324
10.706817	0.503	-0.174757
10.715100	0.497	-0.128960
10.723483	0.503	-0.052492
10.731767	0.497	-0.056585
10.740150	0.503	-0.012984
10.748433	0.497	-0.036602
10.756817	0.503	-0.041220
10.765100	0.497	-0.023147
10.773483	0.503	-0.001360
10.781767	0.497	0.013340
10.790150	0.503	0.028596
10.798433	0.497	0.004009
10.806817	0.503	0.003125
10.815100	0.497	-0.028054
10.823483	0.503	-0.012116
10.831767	0.497	-0.129807
10.840150	0.503	-0.081463
10.848433	0.497	-0.101067
10.856817	0.503	-0.155189
10.865100	0.497	-0.138618
10.873483	0.503	-0.229082
10.881767	0.497	-0.292055
10.890150	0.503	-0.266859
10.898433	0.497	-0.367612
10.906817	0.503	-0.370414
10.915100	0.497	-0.379431
10.923483	0.503	-0.360584
10.931767	0.497	-0.395400
10.940150	0.503	-0.487546
10.948433	0.497	-0.515154
10.956817	0.503	-0.532238
10.965100	0.497	-0.562309
10.973483	0.503	-0.569281
10.981767	0.497	-0.623364
10.990150	0.503	-0.645555
10.998433	0.497	-0.631983
11.006817	0.503	-0.569170
11.015100	0.497	-0.631691
11.023483	0.503	-0.538206
11.031767	0.497	-0.583329
11.040150	0.503	-0.524508
11.048433	0.497	-0.547722
11.056817	0.503	-0.533518
11.065100	0.497	-0.516902
11.073483	0.503	-0.483089
11.081767	0.497	-0.488459
11.090150	0.503	-0.401472
11.098433	0.497	-0.523182
11.106817	0.503	-0.396315
11.115100	0.497	-0.444519
11.123483	0.503	-0.313055
11.131767	0.497	-0.321772
11.140150	0.503	-0.400578
11.148433	0.497	-0.366142
11.156817	0.503	-0.381252
11.165100	0.497	-0.404492
11.173483	0.503	-0.378540
11.181767	0.497	-0.513927
11.190150	0.503	-0.435246
11.198433	0.497	-0.528419
11.206817	0.503	-0.574653
11.215100	0.497	-0.663056
11.223483	0.503	-0.717186
11.231767	0.497	-0.698290
11.240150	0.503	-0.773937
11.248433	0.497	-0.861342
11.256817	0.503	-0.857542
11.265167	0.501	-1.008944
11.273483	0.499	-0.994657
11.281833	0.501	-1.101828
11.290150	0.499	-1.117259
11.298500	0.501	-1.175920
11.306817	0.499	-1.222869
11.315167	0.501	-1.272225
11.323483	0.499	-1.269416
11.331833	0.501	-1.354380
11.340150	0.499	-1.232781
11.348483	0.5	-1.028591
11.356833	0.501	-1.365371
11.365150	0.499	-1.321794
11.373500	0.501	-1.134507
11.381817	0.499	-1.358014
11.390167	0.501	-1.131460
11.398483	0.499	-1.376497
11.406833	0.501	-1.101111
11.415150	0.499	-1.385897
11.423500	0.501	-1.132408
11.431817	0.499	-1.349634
11.440167	0.501	-1.069452
11.448483	0.499	-1.399244
11.456833	0.501	-1.114127
11.465150	0.499	-1.400641
11.473500	0.501	-1.155541
11.481817	0.499	-1.399731
11.490167	0.501	-1.140897
11.498483	0.499	-1.413778
11.506833	0.501	-1.100045
11.515117	0.497	-1.416682
11.523500	0.503	-1.253822
11.531783	0.497	-1.392729
11.540167	0.503	-1.359610
11.548450	0.497	-1.441359
11.556833	0.503	-1.454060
11.565117	0.497	-1.369909
11.573500	0.503	-1.416907
11.581783	0.497	-1.401885
11.590167	0.503	-1.396910
11.598450	0.497	-1.393026
11.606833	0.503	-1.378130
11.615117	0.497	-1.390480
11.623500	0.503	-1.384251
11.631783	0.497	-1.442056
11.640167	0.503	-1.415025
11.648450	0.497	-1.401741
11.656833	0.503	-1.359799
11.665117	0.497	-1.433308
11.673500	0.503	-1.395912
11.681783	0.497	-1.384770
11.690167	0.503	-1.410740
11.698450	0.497	-1.399739
11.706833	0.503	-1.388609
11.715117	0.497	-1.522480
11.723500	0.503	-1.390388
11.731783	0.497	-1.467007
11.740167	0.503	-1.349471
11.748450	0.497	-1.432646
11.756833	0.503	-1.340104
11.765117	0.497	-1.409626
11.773500	0.503	-1.370144
11.781783	0.497	-1.408627
11.790167	0.503	-1.378689
11.798450	0.497	-1.402793
11.806833	0.503	-1.347348
11.815117	0.497	-1.434948
11.823500	0.503	-1.327861
11.831783	0.497	-1.399231
11.840167	0.503	-1.260703
11.848450	0.497	-1.273122
11.856833	0.503	-1.225866
11.865117	0.497	-1.237162
11.873500	0.503	-1.094363
11.881783	0.497	-1.075958
11.890167	0.503	-0.889167
11.898450	0.497	-0.862776
11.906833	0.503	-0.669423
11.915117	0.497	-0.481669
11.923500	0.503	-0.270888
11.931783	0.497	-0.167319
11.940167	0.503	0.095591
11.948450	0.497	0.266707
11.956833	0.503	0.589797
11.965117	0.497	0.773529
11.973500	0.503	1.108076
11.981783	0.497	1.381473
11.990167	0.503	1.662801
11.998450	0.497	1.878751
12.006833	0.503	2.269303
12.015117	0.497	2.518026
12.023500	0.503	2.720275
12.031783	0.497	2.984298
12.040167	0.503	3.209978
12.048450	0.497	3.400631
12.056833	0.503	3.577811
12.065117	0.497	3.624831
12.073500	0.503	3.800202
12.081783	0.497	3.840763
12.090167	0.503	3.913581
12.098450	0.497	3.906851
12.106833	0.503	3.800467
12.115117	0.497	3.713614
12.123500	0.503	3.620871
12.131783	0.497	3.481893
12.140167	0.503	3.360906
12.148450	0.497	3.167203
12.156833	0.503	2.994459
12.165117	0.497	2.751248
12.173500	0.503	2.524862
12.181783	0.497	2.245160
12.190167	0.503	2.065661
12.198450	0.497	1.818726
12.206833	0.503	1.532553
12.215117	0.497	1.354901
12.223500	0.503	1.142058
12.231783	0.497	0.875635
12.240167	0.503	0.748824
12.248450	0.497	0.535695
12.256833	0.503	0.313141
12.265117	0.497	0.157386
12.273500	0.503	-0.003131
12.281783	0.497	-0.136241
12.290167	0.503	-0.245918
12.298450	0.497	-0.446052
12.306833	0.503	-0.450073
12.315117	0.497	-0.555923
12.323500	0.503	-0.666775
12.331783	0.497	-0.738427
12.340167	0.503	-0.811010
12.348450	0.497	-0.889706
12.356833	0.503	-0.927211
12.365117	0.497	-0.992792
12.373500	0.503	-0.994333
12.381783	0.497	-1.096059
12.390167	0.503	-1.107174
12.398450	0.497	-1.169617
12.406833	0.503	-1.084780
12.415117	0.497	-1.202164
12.423500	0.503	-1.213780
12.431783	0.497	-1.214307
12.440167	0.503	-1.195548
12.448450	0.497	-1.263261
12.456833	0.503	-1.211389
12.465117	0.497	-1.261642
12.473500	0.503	-1.217453
12.481783	0.497	-1.251745
12.490167	0.503	-1.254785
12.498450	0.497	-1.320940
12.506833	0.503	-1.229879
12.515117	0.497	-1.307856
12.523500	0.503	-1.254194
12.531783	0.497	-1.258842
12.540167	0.503	-1.215591
12.548450	0.497	-1.284761
12.556833	0.503	-1.247119
12.565117	0.497	-1.308231
12.573500	0.503	-1.252168
12.581783	0.497	-1.298045
12.590167	0.503	-1.245658
12.598450	0.497	-1.266798
12.606833	0.503	-1.273669
12.615117	0.497	-1.284396
12.623500	0.503	-1.241081
12.631783	0.497	-1.279293
12.640167	0.503	-1.267763
12.648450	0.497	-1.261221
12.656833	0.503	-1.223988
12.665117	0.497	-1.270439
12.673500	0.503	-1.168289
12.681783	0.497	-1.262483
12.690167	0.503	-1.164147
12.698450	0.497	-1.169476
12.706833	0.503	-1.125709
12.715117	0.497	-1.116680
12.723500	0.503	-0.998461
12.731783	0.497	-0.850420
12.740167	0.503	-0.731786
12.748450	0.497	-0.689049
12.756833	0.503	-0.525879
12.765117	0.497	-0.451052
12.773500	0.503	-0.210356
12.781783	0.497	-0.079212
12.790167	0.503	0.234157
12.798450	0.497	0.479489
12.806833	0.503	0.817521
12.815117	0.497	1.053717
12.823500	0.503	1.358567
12.831783	0.497	1.697690
12.840167	0.503	2.225066
12.848450	0.497	2.484418
12.856833	0.503	2.989411
12.865117	0.497	3.379748
12.873500	0.503	4.006824
12.881783	0.497	4.426639
12.890167	0.503	4.964180
12.898450	0.497	5.558173
12.906833	0.503	6.033493
12.915117	0.497	6.519618
12.923500	0.503	7.034764
12.931783	0.497	7.523557
12.940167	0.503	8.104292
12.948450	0.497	8.554582
12.956833	0.503	8.994178
12.965117	0.497	9.427673
12.973500	0.503	9.770410
12.981783	0.497	10.099245
12.990167	0.503	10.367597
12.998450	0.497	10.546963
13.006833	0.503	10.771849
13.015117	0.497	10.824750
13.023500	0.503	10.896548
13.031783	0.497	10.879369
13.040167	0.503	10.822758
13.048450	0.497	10.603633
13.056833	0.503	10.504703
13.065117	0.497	10.197254
13.073500	0.503	9.944415
13.081783	0.497	9.535982
13.090167	0.503	9.157341
13.098450	0.497	8.821877
13.106833	0.503	8.359649
13.115117	0.497	7.811156
13.123500	0.503	7.398267
13.131783	0.497	6.853120
13.140167	0.503	6.383557
13.148450	0.497	5.825192
13.156833	0.503	5.369051
13.165117	0.497	4.843797
13.173500	0.503	4.390179
13.181783	0.497	3.878384
13.190167	0.503	3.451012
13.198450	0.497	2.970521
13.206833	0.503	2.613747
13.215117	0.497	2.213380
13.223500	0.503	1.826052
13.231783	0.497	1.454612
13.240167	0.503	1.235237
13.248450	0.497	0.864983
13.256833	0.503	0.625313
13.265117	0.497	0.371222
13.273500	0.503	0.160237
13.281783	0.497	-0.007728
13.290167	0.503	-0.217860
13.298450	0.497	-0.369181
13.306833	0.503	-0.545743
13.315117	0.497	-0.681777
13.323500	0.503	-0.760197
13.331783	0.497	-0.870056
13.340167	0.503	-0.920774
13.348450	0.497	-1.073645
13.356833	0.503	-1.082306
13.365117	0.497	-1.198538
13.373500	0.503	-1.146077
13.381783	0.497	-1.260347
13.390167	0.503	-1.216158
13.398450	0.497	-1.328622
13.406833	0.503	-1.230547
13.415117	0.497	-1.355700
13.423500	0.503	-1.297608
13.431783	0.497	-1.368339
13.440167	0.503	-1.295955
13.448450	0.497	-1.318688
13.456833	0.503	-1.288247
13.465117	0.497	-1.332857
13.473500	0.503	-1.269995
13.481783	0.497	-1.270465
13.490167	0.503	-1.268184
13.498450	0.497	-1.164985
13.506833	0.503	-1.118393
13.515117	0.497	-1.133608
13.523500	0.503	-1.061627
13.531783	0.497	-1.041129
13.540167	0.503	-0.986426
13.548450	0.497	-0.898308
13.556833	0.503	-0.862085
13.565117	0.497	-0.761926
13.573500	0.503	-0.628496
13.581783	0.497	-0.508769
13.590167	0.503	-0.359891
13.598450	0.497	-0.295366
13.606833	0.503	-0.100888
13.615117	0.497	0.057977
13.623500	0.503	0.214302
13.631783	0.497	0.438647
13.640167	0.503	0.736310
13.648450	0.497	0.964867
13.656833	0.503	1.296591
13.665117	0.497	1.628561
13.673500	0.503	1.961808
13.681783	0.497	2.320919
13.690167	0.503	2.691042
13.698450	0.497	3.164224
13.706833	0.503	3.565785
13.715117	0.497	3.997413
13.723500	0.503	4.482435
13.731783	0.497	4.864699
13.740167	0.503	5.344871
13.748450	0.497	5.673093
13.756833	0.503	6.137793
13.765117	0.497	6.521143
13.773500	0.503	6.929432
13.781783	0.497	7.205821
13.790167	0.503	7.498334
13.798450	0.497	7.681439
13.806833	0.503	7.787329
13.815117	0.497	7.905717
13.823500	0.503	7.992001
13.831783	0.497	7.945634
13.840167	0.503	7.915200
13.848450	0.497	7.713182
13.856833	0.503	7.633311
13.865117	0.497	7.296161
13.873500	0.503	7.110738
13.881783	0.497	6.663405
13.890167	0.503	6.374184
13.898450	0.497	5.938883
13.906833	0.503	5.568057
13.915117	0.497	5.028765
13.923500	0.503	4.630779
13.931783	0.497	4.141774
13.940167	0.503	3.728878
13.948450	0.497	3.192458
13.956833	0.503	2.769196
13.965117	0.497	2.358310
13.973500	0.503	1.946134
13.981783	0.497	1.525815
13.990167	0.503	1.211736
13.998450	0.497	0.842846
14.006833	0.503	0.462134
14.015117	0.497	0.157949
14.023500	0.503	-0.054505
14.031783	0.497	-0.358788
14.040167	0.503	-0.477802
14.048450	0.497	-0.735874
14.056833	0.503	-0.853163
14.065117	0.497	-0.981171
14.073500	0.503	-1.077901
14.081783	0.497	-1.341112
14.090167	0.503	-1.278741
14.098450	0.497	-1.471069
14.106833	0.503	-1.510022
14.115117	0.497	-1.624993
14.123500	0.503	-1.640705
14.131850	0.501	-1.740456
14.140167	0.499	-1.700227
14.148517	0.501	-1.779659
14.156833	0.499	-1.822896
14.165183	0.501	-1.896845
14.173500	0.499	-1.892709
14.181850	0.501	-1.892889
14.190167	0.499	-1.853289
14.198517	0.501	-1.922527
14.206833	0.499	-1.949087
14.215167	0.5	-1.655411
14.223517	0.501	-1.615004
14.231833	0.499	-1.853055
14.240183	0.501	-1.639676
14.248500	0.499	-1.829088
14.256850	0.501	-1.585319
14.265167	0.499	-1.878744
14.273517	0.501	-1.593125
14.281833	0.499	-1.881101
14.290183	0.501	-1.628399
14.298500	0.499	-1.867955
14.306850	0.501	-1.656999
14.315167	0.499	-1.833623
14.323517	0.501	-1.585622
14.331833	0.499	-1.895424
14.340183	0.501	-1.554524
14.348500	0.499	-1.809986
14.356850	0.501	-1.588968
14.365167	0.499	-1.872906
14.373517	0.501	-1.551875
14.381833	0.499	-1.846854
14.390183	0.501	-1.563540
14.398467	0.497	-1.839186
14.406850	0.503	-1.798180
14.415133	0.497	-1.904288
14.423517	0.503	-1.812462
14.431800	0.497	-1.875949
14.440183	0.503	-1.929281
14.448467	0.497	-1.892014
14.456850	0.503	-1.777061
14.465133	0.497	-1.876706
14.473517	0.503	-1.863416
14.481800	0.497	-1.908467
14.490183	0.503	-1.794254
14.498467	0.497	-1.883587
14.506850	0.503	-1.855476
14.515133	0.497	-1.825906
14.523517	0.503	-1.859912
14.531800	0.497	-1.916725
14.540183	0.503	-1.904037
14.548467	0.497	-1.949100
14.556850	0.503	-1.859505
14.565133	0.497	-1.964193
14.573517	0.503	-1.901329
14.581800	0.497	-1.975691
14.590183	0.503	-1.982278
14.598467	0.497	-1.959871
14.606850	0.503	-1.994020
14.615133	0.497	-2.036575
14.623517	0.503	-1.911756
14.631800	0.497	-2.027638
14.640183	0.503	-1.973367
14.648467	0.497	-2.085119
14.656850	0.503	-2.024690
14.665133	0.497	-2.023005
14.673517	0.503	-1.952701
14.681800	0.497	-2.043628
14.690183	0.503	-1.986228
14.698467	0.497	-1.929174
14.706850	0.503	-1.861170
14.715133	0.497	-1.855036
14.723517	0.503	-1.780406
14.731800	0.497	-1.780489
14.740183	0.503	-1.633614
14.748467	0.497	-1.553228
14.756850	0.503	-1.440797
14.765133	0.497	-1.330151
14.773517	0.503	-1.167696
14.781800	0.497	-1.063606
14.790183	0.503	-0.814325
14.798467	0.497	-0.683097
14.806850	0.503	-0.502800
14.815133	0.497	-0.292958
14.823517	0.503	-0.035309
14.831800	0.497	0.191647
14.840183	0.503	0.383633
14.848467	0.497	0.542453
14.856850	0.503	0.782020
14.865133	0.497	0.905082
14.873517	0.503	1.193805
14.881800	0.497	1.291394
14.890183	0.503	1.413701
14.898467	0.497	1.522926
14.906850	0.503	1.487058
14.915133	0.497	1.562755
14.923517	0.503	1.673259
14.931800	0.497	1.622442
14.940183	0.503	1.544185
14.948467	0.497	1.483335
14.956850	0.503	1.361501
14.965133	0.497	1.241170
14.973517	0.503	1.079862
14.981800	0.497	0.972544
14.990183	0.503	0.780722
14.998467	0.497	0.524078
15.006850	0.503	0.374859
15.015133	0.497	0.111505
15.023517	0.503	-0.035649
15.031800	0.497	-0.207772
15.040183	0.503	-0.422376
15.048467	0.497	-0.542631
15.056850	0.503	-0.738659
15.065133	0.497	-0.903938
15.073517	0.503	-1.008233
15.081800	0.497	-1.149745
15.090183	0.503	-1.265634
15.098467	0.497	-1.360034
15.106850	0.503	-1.484650
15.115133	0.497	-1.507158
15.123517	0.503	-1.619435
15.131800	0.497	-1.715358
15.140183	0.503	-1.736976
15.148467	0.497	-1.776842
15.156850	0.503	-1.802711
15.165133	0.497	-1.853183
15.173517	0.503	-1.895839
15.181800	0.497	-1.901435
15.190183	0.503	-1.903418
15.198467	0.497	-1.949081
15.206850	0.503	-1.958831
15.215133	0.497	-1.977361
15.223517	0.503	-1.984137
15.231800	0.497	-2.036111
15.240183	0.503	-1.963362
15.248467	0.497	-2.008704
15.256850	0.503	-1.974828
15.265133	0.497	-1.992489
15.273517	0.503	-2.003236
15.281800	0.497	-1.935740
15.290183	0.503	-1.957967
15.298467	0.497	-2.006499
15.306850	0.503	-1.923142
15.315133	0.497	-1.896120
15.323517	0.503	-1.876618
15.331800	0.497	-1.886430
15.340183	0.503	-1.744216
15.348467	0.497	-1.775037
15.356850	0.503	-1.720138
15.365133	0.497	-1.700320
15.373517	0.503	-1.604612
15.381800	0.497	-1.665420
15.390183	0.503	-1.582608
15.398467	0.497	-1.540863
15.406850	0.503	-1.403415
15.415133	0.497	-1.395172
15.423517	0.503	-1.390414
15.431800	0.497	-1.353393
15.440183	0.503	-1.182576
15.448467	0.497	-1.177738
15.456850	0.503	-1.061378
15.465133	0.497	-1.064304
15.473517	0.503	-0.979433
15.481800	0.497	-0.962885
15.490183	0.503	-0.844043
15.498467	0.497	-0.805570
15.506850	0.503	-0.756372
15.515133	0.497	-0.730370
15.523517	0.503	-0.655069
15.531800	0.497	-0.660826
15.540183	0.503	-0.501831
15.548467	0.497	-0.540503
15.556850	0.503	-0.444128
15.565133	0.497	-0.439656
15.573517	0.503	-0.366633
15.581800	0.497	-0.300648
15.590183	0.503	-0.260578
15.598467	0.497	-0.251624
15.606850	0.503	-0.160077
15.615133	0.497	-0.147022
15.623517	0.503	-0.049000
15.631800	0.497	-0.073505
15.640183	0.503	-0.036370
15.648467	0.497	0.007901
15.656850	0.503	0.036314
15.665133	0.497	0.049594
15.673517	0.503	0.050121
15.681800	0.497	0.101950
15.690183	0.503	0.149479
15.698467	0.497	0.094504
15.706850	0.503	0.210801
15.715133	0.497	0.154157
15.723517	0.503	0.237708
15.731800	0.497	0.219040
15.740183	0.503	0.225204
15.748467	0.497	0.250237
15.756850	0.503	0.228083
15.765133	0.497	0.150317
15.773517	0.503	0.212928
15.781800	0.497	0.170926
15.790183	0.503	0.192859
15.798467	0.497	0.170397
15.806850	0.503	0.223940
15.815133	0.497	0.152858
15.823517	0.503	0.098925
15.831800	0.497	0.057683
15.840183	0.503	0.139558
15.848467	0.497	0.048693
15.856850	0.503	0.054483
15.865133	0.497	-0.024431
15.873517	0.503	-0.076247
15.881800	0.497	0.000533
15.890183	0.503	-0.057151
15.898467	0.497	-0.220257
15.906850	0.503	-0.150667
15.915133	0.497	-0.239700
15.923517	0.503	-0.151156
15.931800	0.497	-0.287614
15.940183	0.503	-0.299695
15.948467	0.497	-0.358126
15.956850	0.503	-0.334737
15.965133	0.497	-0.407117
15.973517	0.503	-0.489458
15.981800	0.497	-0.519185
15.990183	0.503	-0.525951
15.998467	0.497	-0.673294
16.006850	0.503	-0.698345
16.015133	0.497	-0.732599
16.023517	0.503	-0.748042
16.031800	0.497	-0.866335
16.040183	0.503	-0.830736
16.048467	0.497	-0.922405
16.056850	0.503	-0.949945
16.065133	0.497	-1.015208
16.073517	0.503	-1.023301
16.081800	0.497	-1.149521
16.090183	0.503	-1.155389
16.098467	0.497	-1.166179
16.106850	0.503	-1.207792
16.115133	0.497	-1.314627
16.123517	0.503	-1.334060
16.131800	0.497	-1.376106
16.140183	0.503	-1.358596
16.148467	0.497	-1.393582
16.156850	0.503	-1.441971
16.165133	0.497	-1.499123
16.173517	0.503	-1.515281
16.181800	0.497	-1.579911
16.190183	0.503	-1.530127
16.198467	0.497	-1.689588
16.206850	0.503	-1.618058
16.215133	0.497	-1.675858
16.223517	0.503	-1.654961
16.231800	0.497	-1.635772
16.240183	0.503	-1.618621
16.248467	0.497	-1.717048
16.256850	0.503	-1.670313
16.265133	0.497	-1.685733
16.273517	0.503	-1.609791
16.281800	0.497	-1.619855
16.290183	0.503	-1.558403
16.298467	0.497	-1.560851
16.306850	0.503	-1.531915
16.315133	0.497	-1.479428
16.323517	0.503	-1.421835
16.331800	0.497	-1.411948
16.340183	0.503	-1.229787
16.348467	0.497	-1.269707
16.356850	0.503	-1.163470
16.365133	0.497	-1.104606
16.373517	0.503	-0.988717
16.381800	0.497	-0.882286
16.390183	0.503	-0.740276
16.398467	0.497	-0.684630
16.406850	0.503	-0.570753
16.415133	0.497	-0.486786
16.423517	0.503	-0.312163
16.431800	0.497	-0.207793
16.440183	0.503	-0.148046
16.448467	0.497	0.054132
16.456850	0.503	0.234882
16.465133	0.497	0.347579
16.473517	0.503	0.440741
16.481800	0.497	0.555108
16.490183	0.503	0.635699
16.498467	0.497	0.799475
16.506850	0.503	0.906481
16.515133	0.497	1.022076
16.523517	0.503	1.144272
16.531800	0.497	1.153725
16.540183	0.503	1.279063
16.548467	0.497	1.326210
16.556850	0.503	1.415631
16.565133	0.497	1.421918
16.573517	0.503	1.468315
16.581800	0.497	1.452696
16.590183	0.503	1.452576
16.598467	0.497	1.454107
16.606850	0.503	1.446381
16.615133	0.497	1.362650
16.623517	0.503	1.326901
16.631800	0.497	1.234699
16.640183	0.503	1.194248
16.648467	0.497	1.124309
16.656850	0.503	1.010280
16.665133	0.497	0.908835
16.673517	0.503	0.847985
16.681800	0.497	0.665449
16.690183	0.503	0.570917
16.698467	0.497	0.435268
16.706850	0.503	0.379256
16.715133	0.497	0.250944
16.723517	0.503	0.149828
16.731800	0.497	-0.029547
16.740183	0.503	-0.142626
16.748467	0.497	-0.322131
16.756850	0.503	-0.323256
16.765133	0.497	-0.526414
16.773517	0.503	-0.627829
16.781800	0.497	-0.777720
16.790183	0.503	-0.819337
16.798467	0.497	-0.942934
16.806850	0.503	-1.058134
16.815133	0.497	-1.152660
16.823517	0.503	-1.215356
16.831800	0.497	-1.314439
16.840183	0.503	-1.350524
16.848467	0.497	-1.463338
16.856850	0.503	-1.402504
16.865133	0.497	-1.534989
16.873517	0.503	-1.578069
16.881800	0.497	-1.643589
16.890183	0.503	-1.610303
16.898467	0.497	-1.725082
16.906850	0.503	-1.740711
16.915133	0.497	-1.799261
16.923517	0.503	-1.780352
16.931800	0.497	-1.816795
16.940183	0.503	-1.793110
16.948467	0.497	-1.823538
16.956850	0.503	-1.842762
16.965133	0.497	-1.907582
16.973517	0.503	-1.808252
16.981800	0.497	-1.869324
16.990183	0.503	-1.883332
16.998533	0.501	-1.844831
17.006850	0.499	-1.851709
17.015200	0.501	-1.817069
17.023517	0.499	-1.857181
17.031867	0.501	-1.914194
17.040183	0.499	-1.907346
17.048533	0.501	-1.886844
17.056850	0.499	-1.881909
17.065200	0.501	-1.861157
17.073517	0.499	-1.866547
17.081850	0.5	-1.568042
17.090200	0.501	-1.575151
17.098517	0.499	-1.835135
17.106867	0.501	-1.508975
17.115183	0.499	-1.855691
17.123533	0.501	-1.528523
17.131850	0.499	-1.858493
17.140200	0.501	-1.470489
17.148517	0.499	-1.788646
17.156867	0.501	-1.445507
17.165183	0.499	-1.765159
17.173533	0.501	-1.506735
17.181850	0.499	-1.731835
17.190200	0.501	-1.460305
17.198517	0.499	-1.732419
17.206867	0.501	-1.522437
17.215183	0.499	-1.757308
17.223533	0.501	-1.475518
17.231850	0.499	-1.768133
17.240200	0.501	-1.500715
17.248483	0.497	-1.692565
17.256867	0.503	-1.610897
17.265150	0.497	-1.799058
17.273533	0.503	-1.726820
17.281817	0.497	-1.728855
17.290200	0.503	-1.666759
17.298483	0.497	-1.718733
17.306867	0.503	-1.705402
17.315150	0.497	-1.734359
17.323533	0.503	-1.722576
17.331817	0.497	-1.695609
17.340200	0.503	-1.723515
17.348483	0.497	-1.720453
17.356867	0.503	-1.654199
17.365150	0.497	-1.722324
17.373533	0.503	-1.651895
17.381817	0.497	-1.654229
17.390200	0.503	-1.678912
17.398483	0.497	-1.603329
17.406867	0.503	-1.664818
17.415150	0.497	-1.677180
17.423533	0.503	-1.625668
17.431817	0.497	-1.626463
17.440200	0.503	-1.570582
17.448483	0.497	-1.635051
17.456867	0.503	-1.622268
17.465150	0.497	-1.579071
17.473533	0.503	-1.550393
17.481817	0.497	-1.557907
17.490200	0.503	-1.541435
17.498483	0.497	-1.592948
17.506867	0.503	-1.606482
17.515150	0.497	-1.625854
17.523533	0.503	-1.541464
17.531817	0.497	-1.592623
17.540200	0.503	-1.517876
17.548483	0.497	-1.548738
17.556867	0.503	-1.520616
17.565150	0.497	-1.590172
17.573533	0.503	-1.482501
17.581817	0.497	-1.527105
17.590200	0.503	-1.534139
17.598483	0.497	-1.545020
17.606867	0.503	-1.561747
17.615150	0.497	-1.537427
17.623533	0.503	-1.520107
17.631817	0.497	-1.521781
17.640200	0.503	-1.486617
17.648483	0.497	-1.529106
17.656867	0.503	-1.490915
17.665150	0.497	-1.490004
17.673533	0.503	-1.524943
17.681817	0.497	-1.556936
17.690200	0.503	-1.543608
17.698483	0.497	-1.551752
17.706867	0.503	-1.514513
17.715150	0.497	-1.501091
17.723533	0.503	-1.481996
17.731817	0.497	-1.524972
17.740200	0.503	-1.509624
17.748483	0.497	-1.554580
17.756867	0.503	-1.521042
17.765150	0.497	-1.532396
17.773533	0.503	-1.501700
17.781817	0.497	-1.525679
17.790200	0.503	-1.468065
17.798483	0.497	-1.450120
17.806867	0.503	-1.455580
17.815150	0.497	-1.536261
17.823533	0.503	-1.507681
17.831817	0.497	-1.459599
17.840200	0.503	-1.476493
17.848483	0.497	-1.518529
17.856867	0.503	-1.432875
17.865150	0.497	-1.444852
17.873533	0.503	-1.436579
17.881817	0.497	-1.385038
17.890200	0.503	-1.439338
17.898483	0.497	-1.430563
17.906867	0.503	-1.368147
17.915150	0.497	-1.426020
17.923533	0.503	-1.378112
17.931817	0.497	-1.391492
17.940200	0.503	-1.317292
17.948483	0.497	-1.325468
17.956867	0.503	-1.319615
17.965150	0.497	-1.308836
17.973533	0.503	-1.267227
17.981817	0.497	-1.330071
17.990200	0.503	-1.218105
17.998483	0.497	-1.287219
18.006867	0.503	-1.270817
18.015150	0.497	-1.165243
18.023533	0.503	-1.190592
18.031817	0.497	-1.191536
18.040200	0.503	-1.102723
18.048483	0.497	-1.132848
18.056867	0.503	-1.055135
18.065150	0.497	-1.127269
18.073533	0.503	-0.959615
18.081817	0.497	-0.899036
18.090200	0.503	-0.888687
18.098483	0.497	-0.884303
18.106867	0.503	-0.816002
18.115150	0.497	-0.799591
18.123533	0.503	-0.734504
18.131817	0.497	-0.660457
18.140200	0.503	-0.628914
18.148483	0.497	-0.535331
18.156867	0.503	-0.445029
18.165150	0.497	-0.413602
18.173533	0.503	-0.362912
18.181817	0.497	-0.218766
18.190200	0.503	-0.178536
18.198483	0.497	-0.089202
18.206867	0.503	-0.069137
18.215150	0.497	-0.052352
18.223533	0.503	0.070906
18.231817	0.497	0.064054
18.240200	0.503	0.093206
18.248483	0.497	0.176336
18.256867	0.503	0.218975
18.265150	0.497	0.230123
18.273533	0.503	0.247208
18.281817	0.497	0.270434
18.290200	0.503	0.254438
18.298483	0.497	0.291228
18.306867	0.503	0.275987
18.315150	0.497	0.304228
18.323533	0.503	0.324115
18.331817	0.497	0.239345
18.340200	0.503	0.284922
18.348483	0.497	0.284055
18.356867	0.503	0.227934
18.365150	0.497	0.195278
18.373533	0.503	0.254407
18.381817	0.497	0.235208
18.390200	0.503	0.245325
18.398483	0.497	0.168736
18.406867	0.503	0.224320
18.415150	0.497	0.234147
18.423533	0.503	0.224486
18.431817	0.497	0.236294
18.440200	0.503	0.344681
18.448483	0.497	0.337254
18.456867	0.503	0.401825
18.465150	0.497	0.473631
18.473533	0.503	0.549233
18.481817	0.497	0.596633
18.490200	0.503	0.789244
18.498483	0.497	0.834334
18.506867	0.503	0.933399
18.515150	0.497	1.066610
18.523533	0.503	1.216961
18.531817	0.497	1.370361
18.540200	0.503	1.627173
18.548483	0.497	1.641331
18.556867	0.503	1.968574
18.565150	0.497	2.055130
18.573533	0.503	2.212295
18.581817	0.497	2.339446
18.590200	0.503	2.562721
18.598483	0.497	2.777399
18.606867	0.503	2.882732
18.615150	0.497	2.958171
18.623533	0.503	3.159166
18.631817	0.497	3.223593
18.640200	0.503	3.319899
18.648483	0.497	3.346938
18.656867	0.503	3.442849
18.665150	0.497	3.395241
18.673533	0.503	3.533477
18.681817	0.497	3.468830
18.690200	0.503	3.556865
18.698483	0.497	3.461125
18.706867	0.503	3.408724
18.715150	0.497	3.301893
18.723533	0.503	3.322280
18.731817	0.497	3.169544
18.740200	0.503	3.157443
18.748483	0.497	2.981709
18.756867	0.503	2.853433
18.765150	0.497	2.807539
18.773533	0.503	2.658404
18.781817	0.497	2.565586
18.790200	0.503	2.357022
18.798483	0.497	2.310928
18.806867	0.503	2.235153
18.815150	0.497	2.138441
18.823533	0.503	2.019126
18.831817	0.497	1.911382
18.840200	0.503	1.835077
18.848483	0.497	1.778686
18.856867	0.503	1.702253
18.865150	0.497	1.578981
18.873533	0.503	1.586144
18.881817	0.497	1.477904
18.890200	0.503	1.466067
18.898483	0.497	1.366297
18.906867	0.503	1.301017
18.915150	0.497	1.234244
18.923533	0.503	1.251072
18.931817	0.497	1.164300
18.940200	0.503	1.242955
18.948483	0.497	1.178166
18.956867	0.503	1.180547
18.965150	0.497	1.118251
18.973533	0.503	1.160146
18.981817	0.497	1.078106
18.990200	0.503	1.094678
18.998483	0.497	1.053291
19.006867	0.503	1.012670
19.015150	0.497	1.023882
19.023533	0.503	1.088954
19.031817	0.497	1.059452
19.040200	0.503	1.000513
19.048483	0.497	0.990584
19.056867	0.503	0.952648
19.065150	0.497	0.912014
19.073533	0.503	0.906883
19.081817	0.497	0.839750
19.090200	0.503	0.896301
19.098483	0.497	0.889412
19.106867	0.503	0.814795
19.115150	0.497	0.801892
19.123533	0.503	0.797524
19.131817	0.497	0.778501
19.140200	0.503	0.794775
19.148483	0.497	0.714303
19.156867	0.503	0.807549
19.165150	0.497	0.683502
19.173533	0.503	0.735835
19.181817	0.497	0.712206
19.190200	0.503	0.674325
19.198483	0.497	0.691373
19.206867	0.503	0.677766
19.215150	0.497	0.664803
19.223533	0.503	0.739227
19.231817	0.497	0.683257
19.240200	0.503	0.687707
19.248483	0.497	0.729565
19.256867	0.503	0.697607
19.265150	0.497	0.725580
19.273533	0.503	0.716395
19.281817	0.497	0.663993
19.290200	0.503	0.683502
19.298483	0.497	0.658767
19.306867	0.503	0.745041
19.315150	0.497	0.650204
19.323533	0.503	0.645043
19.331817	0.497	0.636747
19.340200	0.503	0.730109
19.348483	0.497	0.589933
19.356867	0.503	0.697665
19.365150	0.497	0.671652
19.373533	0.503	0.768651
19.381817	0.497	0.700924
19.390200	0.503	0.715302
19.398483	0.497	0.730211
19.406867	0.503	0.754016
19.415150	0.497	0.733587
19.423533	0.503	0.770419
19.431817	0.497	0.715223
19.440200	0.503	0.740645
19.448483	0.497	0.745716
19.456867	0.503	0.822767
19.465150	0.497	0.760413
19.473533	0.503	0.788112
19.481817	0.497	0.831915
19.490200	0.503	0.862761
19.498483	0.497	0.867535
19.506867	0.503	0.911526
19.515150	0.497	0.871115
19.523533	0.503	0.940630
19.531817	0.497	0.913550
19.540200	0.503	0.942156
19.548483	0.497	0.907377
19.556867	0.503	0.970729
19.565150	0.497	0.974570
19.573533	0.503	0.979121
19.581817	0.497	0.929365
19.590200	0.503	1.004589
19.598483	0.497	0.985935
19.606867	0.503	1.044174
19.615150	0.497	0.999989
19.623533	0.503	1.025668
19.631817	0.497	1.046914
19.640200	0.503	1.072755
19.648483	0.497	1.056784
19.656867	0.503	1.091752
19.665150	0.497	1.073784
19.673533	0.503	1.046368
19.681817	0.497	1.082758
19.690200	0.503	1.034535
19.698483	0.497	1.094830
19.706867	0.503	1.092789
19.715150	0.497	1.070105
19.723533	0.503	1.038226
19.731817	0.497	1.026727
19.740200	0.503	1.070223
19.748483	0.497	1.025469
19.756867	0.503	1.094875
19.765150	0.497	1.057605
19.773533	0.503	1.060616
19.781817	0.497	1.029472
19.790200	0.503	1.009789
19.798483	0.497	1.006801
19.806867	0.503	0.959254
19.815150	0.497	0.943449
19.823533	0.503	0.984761
19.831883	0.501	0.935487
19.840200	0.499	0.950959
19.848550	0.501	0.924027
19.856867	0.499	0.888357
19.865217	0.501	0.849417
19.873533	0.499	0.867003
19.881883	0.501	0.825893
19.890200	0.499	0.891513
19.898550	0.501	0.843288
19.906867	0.499	0.912530
19.915217	0.501	0.840096
19.923533	0.499	0.866828
19.931883	0.501	1.158866
19.940200	0.499	0.907796
19.948533	0.5	1.108191
19.956883	0.501	1.120766
19.965200	0.499	0.896310
19.973550	0.501	1.159896
19.981867	0.499	0.947561
19.990217	0.501	1.190482
19.998533	0.499	0.916927
20.006883	0.501	1.176951
20.015200	0.499	0.933257
20.023550	0.501	1.217011
20.031867	0.499	0.971975
20.040217	0.501	1.212337
20.048533	0.499	0.998528
20.056883	0.501	1.264942
20.065200	0.499	1.064941
20.073550	0.501	1.283655
20.081867	0.499	1.135816
20.090217	0.501	1.298309
20.098500	0.497	1.065612
20.106883	0.503	1.112635
20.115167	0.497	1.134531
20.123550	0.503	1.183295
20.131833	0.497	1.134616
20.140217	0.503	1.247310
20.148500	0.497	1.265096
20.156883	0.503	1.249606
20.165167	0.497	1.340135
20.173550	0.503	1.411980
20.181833	0.497	1.428031
20.190217	0.503	1.449913
20.198500	0.497	1.477279
20.206883	0.503	1.526266
20.215167	0.497	1.541744
20.223550	0.503	1.596983
20.231833	0.497	1.533687
20.240217	0.503	1.646658
20.248500	0.497	1.641184
20.256883	0.503	1.649926
20.265167	0.497	1.664179
20.273550	0.503	1.754429
20.281833	0.497	1.806650
20.290217	0.503	1.839911
20.298500	0.497	1.801351
20.306883	0.503	1.910597
20.315167	0.497	1.878406
20.323550	0.503	1.893946
20.331833	0.497	1.929401
20.340217	0.503	1.991730
20.348500	0.497	1.982521
20.356883	0.503	2.057439
20.365167	0.497	1.976333
20.373550	0.503	2.040684
20.381833	0.497	2.015123
20.390217	0.503	2.087490
20.398500	0.497	1.974987
20.406883	0.503	2.142356
20.415167	0.497	2.080852
20.423550	0.503	2.089221
20.431833	0.497	2.058287
20.440217	0.503	2.095183
20.448500	0.497	2.023221
20.456883	0.503	2.162835
20.465167	0.497	2.106319
20.473550	0.503	2.096778
20.481833	0.497	2.064630
20.490217	0.503	2.070525
20.498500	0.497	2.047254
20.506883	0.503	2.076109
20.515167	0.497	2.051767
20.523550	0.503	2.040674
20.531833	0.497	2.035868
20.540217	0.503	1.983718
20.548500	0.497	2.013317
20.556883	0.503	1.995389
20.565167	0.497	1.967601
20.573550	0.503	1.991962
20.581833	0.497	1.938349
20.590217	0.503	1.903655
20.598500	0.497	1.873462
20.606883	0.503	1.886896
20.615167	0.497	1.841368
20.623550	0.503	1.863117
20.631833	0.497	1.772047
20.640217	0.503	1.807125
20.648500	0.497	1.755772
20.656883	0.503	1.715175
20.665167	0.497	1.728056
20.673550	0.503	1.728851
20.681833	0.497	1.699491
20.690217	0.503	1.685950
20.698500	0.497	1.627168
20.706883	0.503	1.679677
20.715167	0.497	1.585771
20.723550	0.503	1.574767
20.731833	0.497	1.522306
20.740217	0.503	1.527005
20.748500	0.497	1.439691
20.756883	0.503	1.424571
20.765167	0.497	1.458948
20.773550	0.503	1.406572
20.781833	0.497	1.398257
20.790217	0.503	1.365149
20.798500	0.497	1.297684
20.806883	0.503	1.322519
20.815167	0.497	1.295964
20.823550	0.503	1.207971
20.831833	0.497	1.184348
20.840217	0.503	1.261168
20.848500	0.497	1.129899
20.856883	0.503	1.188418
20.865167	0.497	1.109042
20.873550	0.503	1.098614
20.881833	0.497	1.064669
20.890217	0.503	1.007873
20.898500	0.497	0.945731
20.906883	0.503	0.956453
20.915167	0.497	0.933694
20.923550	0.503	0.856425
20.931833	0.497	0.878842
20.940217	0.503	0.802781
20.948500	0.497	0.839590
20.956883	0.503	0.743164
20.965167	0.497	0.642908
20.973550	0.503	0.685567
20.981833	0.497	0.576662
20.990217	0.503	0.596515
20.998500	0.497	0.557452
21.006883	0.503	0.533690
21.015167	0.497	0.462240
21.023550	0.503	0.449564
21.031833	0.497	0.422731
21.040217	0.503	0.386586
21.048500	0.497	0.308684
21.056883	0.503	0.337423
21.065167	0.497	0.327688
21.073550	0.503	0.310972
21.081833	0.497	0.219114
21.090217	0.503	0.241397
21.098500	0.497	0.127830
21.106883	0.503	0.029146
21.115167	0.497	0.065433
21.123550	0.503	0.031428
21.131833	0.497	-0.011128
21.140217	0.503	-0.014308
21.148500	0.497	-0.126329
21.156883	0.503	-0.115419
21.165167	0.497	-0.121089
21.173550	0.503	-0.129623
21.181833	0.497	-0.225093
21.190217	0.503	-0.252772
21.198500	0.497	-0.324284
21.206883	0.503	-0.334603
21.215167	0.497	-0.413904
21.223550	0.503	-0.426312
21.231833	0.497	-0.484825
21.240217	0.503	-0.488330
21.248500	0.497	-0.536391
21.256883	0.503	-0.527345
21.265167	0.497	-0.607758
21.273550	0.503	-0.574816
21.281833	0.497	-0.586502
21.290217	0.503	-0.723320
21.298500	0.497	-0.700933
21.306883	0.503	-0.718651
21.315167	0.497	-0.731677
21.323550	0.503	-0.802287
21.331833	0.497	-0.835502
21.340217	0.503	-0.774421
21.348500	0.497	-0.813998
21.356883	0.503	-0.796270
21.365167	0.497	-0.958932
21.373550	0.503	-0.883367
21.381833	0.497	-0.953736
21.390217	0.503	-0.969959
21.398500	0.497	-1.024339
21.406883	0.503	-1.028102
21.415167	0.497	-1.049008
21.423550	0.503	-1.008211
21.431833	0.497	-1.120647
21.440217	0.503	-1.117840
21.448500	0.497	-1.126333
21.456883	0.503	-1.130324
21.465167	0.497	-1.190410
21.473550	0.503	-1.171420
21.481833	0.497	-1.247684
21.490217	0.503	-1.256130
21.498500	0.497	-1.275041
21.506883	0.503	-1.223587
21.515167	0.497	-1.294697
21.523550	0.503	-1.259597
21.531833	0.497	-1.283461
21.540217	0.503	-1.300687
21.548500	0.497	-1.278574
21.556883	0.503	-1.323289
21.565167	0.497	-1.405175
21.573550	0.503	-1.339362
21.581833	0.497	-1.440856
21.590217	0.503	-1.441622
21.598500	0.497	-1.392483
21.606883	0.503	-1.351540
21.615167	0.497	-1.391662
21.623550	0.503	-1.425866
21.631833	0.497	-1.425038
21.640217	0.503	-1.428750
21.648500	0.497	-1.425045
21.656883	0.503	-1.459977
21.665167	0.497	-1.514844
21.673550	0.503	-1.417305
21.681833	0.497	-1.517478
21.690217	0.503	-1.493844
21.698500	0.497	-1.518035
21.706883	0.503	-1.530778
21.715167	0.497	-1.539714
21.723550	0.503	-1.519296
21.731833	0.497	-1.510539
21.740217	0.503	-1.481078
21.748500	0.497	-1.550344
21.756883	0.503	-1.480251
21.765167	0.497	-1.533879
21.773550	0.503	-1.558318
21.781833	0.497	-1.532449
21.790217	0.503	-1.514919
21.798500	0.497	-1.553698
21.806883	0.503	-1.536184
21.815167	0.497	-1.510992
21.823550	0.503	-1.547272
21.831833	0.497	-1.598098
21.840217	0.503	-1.549757
21.848500	0.497	-1.573275
21.856883	0.503	-1.540853
21.865167	0.497	-1.573238
21.873550	0.503	-1.524473
21.881833	0.497	-1.558069
21.890217	0.503	-1.532160
21.898500	0.497	-1.535689
21.906883	0.503	-1.556172
21.915167	0.497	-1.596345
21.923550	0.503	-1.607643
21.931833	0.497	-1.612299
21.940217	0.503	-1.533891
21.948500	0.497	-1.624525
21.956883	0.503	-1.588048
21.965167	0.497	-1.669526
21.973550	0.503	-1.576948
21.981833	0.497	-1.644602
21.990217	0.503	-1.617421
21.998500	0.497	-1.627173
22.006883	0.503	-1.602551
22.015167	0.497	-1.638907
22.023550	0.503	-1.642260
22.031833	0.497	-1.685565
22.040217	0.503	-1.707551
22.048500	0.497	-1.693978
22.056883	0.503	-1.654120
22.065167	0.497	-1.758177
22.073550	0.503	-1.701370
22.081833	0.497	-1.695817
22.090217	0.503	-1.687091
22.098500	0.497	-1.721970
22.106883	0.503	-1.720880
22.115167	0.497	-1.721086
22.123550	0.503	-1.716699
22.131833	0.497	-1.745604
22.140217	0.503	-1.758665
22.148500	0.497	-1.790208
22.156883	0.503	-1.717004
22.165167	0.497	-1.760249
22.173550	0.503	-1.777603
22.181833	0.497	-1.838146
22.190217	0.503	-1.724174
22.198500	0.497	-1.764229
22.206883	0.503	-1.759152
22.215167	0.497	-1.808611
22.223550	0.503	-1.758385
22.231833	0.497	-1.808430
22.240217	0.503	-1.733695
22.248500	0.497	-1.851073
22.256883	0.503	-1.786476
22.265167	0.497	-1.885684
22.273550	0.503	-1.760729
22.281833	0.497	-1.825171
22.290217	0.503	-1.835443
22.298500	0.497	-1.821280
22.306883	0.503	-1.822789
22.315167	0.497	-1.847794
22.323550	0.503	-1.850313
22.331833	0.497	-1.803128
22.340217	0.503	-1.853107
22.348500	0.497	-1.885607
22.356883	0.503	-1.861805
22.365167	0.497	-1.848875
22.373550	0.503	-1.897977
22.381833	0.497	-1.897511
22.390217	0.503	-1.837409
22.398500	0.497	-1.936739
22.406883	0.503	-1.900417
22.415167	0.497	-1.899468
22.423550	0.503	-1.907587
22.431833	0.497	-1.920578
22.440217	0.503	-1.862868
22.448500	0.497	-1.933401
22.456883	0.503	-1.834269
22.465167	0.497	-1.893379
22.473550	0.503	-1.870112
22.481833	0.497	-1.937776
22.490217	0.503	-1.817869
22.498500	0.497	-1.904989
22.506883	0.503	-1.942618
22.515167	0.497	-1.913090
22.523550	0.503	-1.928604
22.531833	0.497	-1.888078
22.540217	0.503	-1.985573
22.548500	0.497	-1.937368
22.556883	0.503	-1.986996
22.565167	0.497	-2.007343
22.573550	0.503	-1.974787
22.581833	0.497	-2.017128
22.590217	0.503	-2.005947
22.598500	0.497	-1.966877
22.606883	0.503	-1.948728
22.615167	0.497	-2.063696
22.623550	0.503	-2.040411
22.631833	0.497	-2.013030
22.640217	0.503	-1.981148
22.648500	0.497	-2.062539
22.656883	0.503	-2.009289
22.665167	0.497	-2.071644
22.673550	0.503	-2.028279
22.681900	0.501	-2.076209
22.690217	0.499	-2.081757
22.698567	0.501	-2.108925
22.706883	0.499	-2.107504
22.715233	0.501	-2.078726
22.723550	0.499	-2.046858
22.731900	0.501	-2.099555
22.740217	0.499	-2.094775
22.748567	0.501	-2.179520
22.756883	0.499	-2.099385
22.765233	0.501	-1.810837
22.773550	0.499	-2.009533
22.781883	0.5	-1.872026
22.790233	0.501	-1.863526
22.798550	0.499	-2.130735
22.806900	0.501	-1.884036
22.815217	0.499	-2.129267
22.823567	0.501	-1.951982
22.831883	0.499	-2.055183
22.840233	0.501	-1.894083
22.848550	0.499	-2.154302
22.856900	0.501	-1.818641
22.865217	0.499	-2.141692
22.873567	0.501	-1.888448
22.881883	0.499	-2.127443
22.890233	0.501	-1.892160
22.898550	0.499	-2.112866
22.906900	0.501	-1.941138
22.915217	0.499	-2.145374
22.923567	0.501	-1.964854
22.931850	0.497	-2.181282
22.940233	0.503	-1.989045
22.948517	0.497	-2.188445
22.956900	0.503	-2.142962
22.965183	0.497	-2.131408
22.973567	0.503	-2.134894
22.981850	0.497	-2.209417
22.990233	0.503	-2.240305
22.998517	0.497	-2.210797
23.006900	0.503	-2.157903
23.015183	0.497	-2.142055
23.023567	0.503	-2.141551
23.031850	0.497	-2.137393
23.040233	0.503	-2.151744
23.048517	0.497	-2.158504
23.056900	0.503	-2.098526
23.065183	0.497	-2.179489
23.073567	0.503	-2.161099
23.081850	0.497	-2.144264
23.090233	0.503	-2.129247
23.098517	0.497	-2.145436
23.106900	0.503	-2.131172
23.115183	0.497	-2.244465
23.123567	0.503	-2.113736
23.131850	0.497	-2.161368
23.140233	0.503	-2.179032
23.148517	0.497	-2.105732
23.156900	0.503	-2.159004
23.165183	0.497	-2.133951
23.173567	0.503	-2.161826
23.181850	0.497	-2.150538
23.190233	0.503	-2.119029
23.198517	0.497	-2.176144
23.206900	0.503	-2.076726
23.215183	0.497	-2.213967
23.223567	0.503	-2.077802
23.231850	0.497	-2.156233
23.240233	0.503	-2.078009
23.248517	0.497	-2.139817
23.256900	0.503	-2.139372
23.265183	0.497	-2.104401
23.273567	0.503	-2.138369
23.281850	0.497	-2.098637
23.290233	0.503	-2.107487
23.298517	0.497	-2.037912
23.306900	0.503	-2.023028
23.315183	0.497	-2.072080
23.323567	0.503	-1.982791
23.331850	0.497	-1.963727
23.340233	0.503	-2.012321
23.348517	0.497	-2.016208
23.356900	0.503	-1.952265
23.365183	0.497	-1.956580
23.373567	0.503	-1.956564
23.381850	0.497	-1.934030
23.390233	0.503	-1.920861
23.398517	0.497	-1.902151
23.406900	0.503	-1.845464
23.415183	0.497	-1.831848
23.423567	0.503	-1.781659
23.431850	0.497	-1.708214
23.440233	0.503	-1.738717
23.448517	0.497	-1.692372
23.456900	0.503	-1.637046
23.465183	0.497	-1.672712
23.473567	0.503	-1.564331
23.481850	0.497	-1.620935
23.490233	0.503	-1.465517
23.498517	0.497	-1.413753
23.506900	0.503	-1.279601
23.515183	0.497	-1.240769
23.523567	0.503	-1.171353
23.531850	0.497	-1.132098
23.540233	0.503	-1.010647
23.548517	0.497	-0.972464
23.556900	0.503	-0.770344
23.565183	0.497	-0.722956
23.573567	0.503	-0.553776
23.581850	0.497	-0.519963
23.590233	0.503	-0.419253
23.598517	0.497	-0.310953
23.606900	0.503	-0.150168
23.615183	0.497	-0.044058
23.623567	0.503	0.131646
23.631850	0.497	0.217713
23.640233	0.503	0.301082
23.648517	0.497	0.375798
23.656900	0.503	0.616890
23.665183	0.497	0.673944
23.673567	0.503	0.792014
23.681850	0.497	0.838900
23.690233	0.503	1.017306
23.698517	0.497	1.080401
23.706900	0.503	1.209565
23.715183	0.497	1.347928
23.723567	0.503	1.423320
23.731850	0.497	1.433871
23.740233	0.503	1.502936
23.748517	0.497	1.554615
23.756900	0.503	1.610745
23.765183	0.497	1.641314
23.773567	0.503	1.694111
23.781850	0.497	1.693679
23.790233	0.503	1.658521
23.798517	0.497	1.638633
23.806900	0.503	1.661049
23.815183	0.497	1.646850
23.823567	0.503	1.638762
23.831850	0.497	1.567185
23.840233	0.503	1.405043
23.848517	0.497	1.385382
23.856900	0.503	1.312101
23.865183	0.497	1.162391
23.873567	0.503	1.124683
23.881850	0.497	0.986290
23.890233	0.503	0.961525
23.898517	0.497	0.792605
23.906900	0.503	0.679363
23.915183	0.497	0.537363
23.923567	0.503	0.451849
23.931850	0.497	0.243924
23.940233	0.503	0.193901
23.948517	0.497	0.026468
23.956900	0.503	-0.114950
23.965183	0.497	-0.206419
23.973567	0.503	-0.331218
23.981850	0.497	-0.525211
23.990233	0.503	-0.582972
23.998517	0.497	-0.694450
24.006900	0.503	-0.759853
24.015183	0.497	-0.927443
24.023567	0.503	-0.940547
24.031850	0.497	-1.087898
24.040233	0.503	-1.164755
24.048517	0.497	-1.311484
24.056900	0.503	-1.330487
24.065183	0.497	-1.481762
24.073567	0.503	-1.459915
24.081850	0.497	-1.601675
24.090233	0.503	-1.653431
24.098517	0.497	-1.822160
24.106900	0.503	-1.792338
24.115183	0.497	-1.878042
24.123567	0.503	-1.861964
24.131850	0.497	-1.875948
24.140233	0.503	-1.989658
24.148517	0.497	-2.081791
24.156900	0.503	-2.066083
24.165183	0.497	-2.098825
24.173567	0.503	-2.054153
24.181850	0.497	-2.048878
24.190233	0.503	-2.089826
24.198517	0.497	-2.148918
24.206900	0.503	-2.117610
24.215183	0.497	-2.250860
24.223567	0.503	-2.083671
24.231850	0.497	-2.121982
24.240233	0.503	-2.230150
24.248517	0.497	-2.256317
24.256900	0.503	-2.246891
24.265183	0.497	-2.191100
24.273567	0.503	-2.252911
24.281850	0.497	-2.271566
24.290233	0.503	-2.263651
24.298517	0.497	-2.245030
24.306900	0.503	-2.227853
24.315183	0.497	-2.213091
24.323567	0.503	-2.210294
24.331850	0.497	-2.206214
24.340233	0.503	-2.253371
24.348517	0.497	-2.285892
24.356900	0.503	-2.189808
24.365183	0.497	-2.226270
24.373567	0.503	-2.233176
24.381850	0.497	-2.219290
24.390233	0.503	-2.231071
24.398517	0.497	-2.211159
24.406900	0.503	-2.243409
24.415183	0.497	-2.195277
24.423567	0.503	-2.242926
24.431850	0.497	-2.256939
24.440233	0.503	-2.232434
24.448517	0.497	-2.281232
24.456900	0.503	-2.226844
24.465183	0.497	-2.208918
24.473567	0.503	-2.218679
24.481850	0.497	-2.163394
24.490233	0.503	-2.241811
24.498517	0.497	-2.240630
24.506900	0.503	-2.231938
24.515183	0.497	-2.246419
24.523567	0.503	-2.186864
24.531850	0.497	-2.220001
24.540233	0.503	-2.185914
24.548517	0.497	-2.236535
24.556900	0.503	-2.190637
24.565183	0.497	-2.265596
24.573567	0.503	-2.197705
24.581850	0.497	-2.224631
24.590233	0.503	-2.254148
24.598517	0.497	-2.314967
24.606900	0.503	-2.234198
24.615183	0.497	-2.254556
24.623567	0.503	-2.226178
24.631850	0.497	-2.211222
24.640233	0.503	-2.191977
24.648517	0.497	-2.214133
24.656900	0.503	-2.222912
24.665183	0.497	-2.243810
24.673567	0.503	-2.246583
24.681850	0.497	-2.222040
24.690233	0.503	-2.200308
24.698517	0.497	-2.272077
24.706900	0.503	-2.245261
24.715183	0.497	-2.263187
24.723567	0.503	-2.226513
24.731850	0.497	-2.235788
24.740233	0.503	-2.269106
24.748517	0.497	-2.247309
24.756900	0.503	-2.246545
24.765183	0.497	-2.322934
24.773567	0.503	-2.222146
24.781850	0.497	-2.318021
24.790233	0.503	-2.279754
24.798517	0.497	-2.274452
24.806900	0.503	-2.272318
24.815183	0.497	-2.284602
24.823567	0.503	-2.303396
24.831850	0.497	-2.287765
24.840233	0.503	-2.264504
24.848517	0.497	-2.255516
24.856900	0.503	-2.280034
24.865183	0.497	-2.313682
24.873567	0.503	-2.269437
24.881850	0.497	-2.245357
24.890233	0.503	-2.277472
24.898517	0.497	-2.288905
24.906900	0.503	-2.297273
24.915183	0.497	-2.299919
24.923567	0.503	-2.334915
24.931850	0.497	-2.278378
24.940233	0.503	-2.286911
24.948517	0.497	-2.274894
24.956900	0.503	-2.251746
24.965183	0.497	-2.195395
24.973567	0.503	-2.263660
24.981850	0.497	-2.245247
24.990233	0.503	-2.232223
24.998517	0.497	-2.205020
25.006900	0.503	-2.235146
