# Supplementary material for: Methanol-dependent Escherichia coli strains with a complete ribulose monophosphate cycle
Source: Nat Commun. 2020 Oct 26;11:5403. doi: 10.1038/s41467-020-19235-5 (PMC7588473; doi:10.1038/s41467-020-19235-5)
Supplement: Supplementary file 11 — Source data [file 41467_2020_19235_MOESM11_ESM.zip › Source_Data/SupplementaryFigure5/fbp_evo_R3.txt]

File Path	chrom://marshall/Chromeleon7/HPLC_Ultimate_3000/Users/kellerp/20200525_fbp_tpiA_anc_evol_SN_stat.seq/385.smp/UV_VIS_3.channel
Channel	UV_VIS_3

Injection Information:
Data Vault	Chromeleon7
Injection	20200703_fbp_evo_stationary_R3
Injection Number	17
Position	RD1
Comment	
Processing Method	Quantitative
Instrument Method	20200525_Rezex_ROA_OrganicAcid_600uL_2500uM_H2SO4_50A_50D
Type	Unknown
Status	Finished
Injection Date	7/3/2020
Injection Time	7:19:44 PM
Injection Volume (µl)	10.000
Dilution Factor	1.0000
Weight	1.0000

Raw Data Information:
Time Min. (min)	0.006717
Time Max. (min)	25.006900
Data Points	3001
Detector	UV
Generating Data System	Chromeleon 7.2.5.9507
Exporting Data System	Chromeleon 7.2.8.0
Operator	Instrument Controller
Signal Quantity	Absorbance
Signal Unit	mAU
Signal Min.	-2.536761
Signal Max.	1,002.947837
Channel	UV_VIS_3
Driver Name	VWD3000.dll
Channel Type	Evaluation
Min. Step (s)	0.497
Max. Step (s)	0.503
Average Step (s)	0.50000367

Signal Parameter Information:
Signal Info	WVL:190 nm

Raw Data:
Time (min)	Step (s)	Value (mAU)
0.006717	n.a.	-1.201368
0.015100	0.503	-1.359938
0.023383	0.497	-1.450449
0.031767	0.503	-1.318919
0.040050	0.497	-1.478512
0.048433	0.503	-1.481145
0.056717	0.497	-1.547761
0.065100	0.503	-1.468668
0.073383	0.497	-1.578357
0.081767	0.503	-1.523532
0.090050	0.497	-1.561549
0.098433	0.503	-1.541910
0.106717	0.497	-1.592967
0.115100	0.503	-1.499364
0.123383	0.497	-1.602102
0.131767	0.503	-1.489453
0.140050	0.497	-1.603900
0.148433	0.503	-1.522584
0.156717	0.497	-1.578187
0.165100	0.503	-1.463717
0.173383	0.497	-1.538991
0.181767	0.503	-1.526489
0.190050	0.497	-1.580268
0.198433	0.503	-1.484476
0.206717	0.497	-1.601553
0.215100	0.503	-1.522278
0.223383	0.497	-1.547264
0.231767	0.503	-1.497895
0.240050	0.497	-1.571144
0.248433	0.503	-1.511085
0.256717	0.497	-1.583927
0.265100	0.503	-1.523858
0.273383	0.497	-1.505910
0.281767	0.503	-1.414010
0.290050	0.497	-1.545867
0.298433	0.503	-1.421579
0.306717	0.497	-1.523332
0.315100	0.503	-1.497404
0.323383	0.497	-1.558452
0.331767	0.503	-1.457003
0.340050	0.497	-1.516315
0.348433	0.503	-1.501030
0.356717	0.497	-1.527964
0.365100	0.503	-1.482807
0.373383	0.497	-1.521203
0.381767	0.503	-1.392139
0.390050	0.497	-1.489525
0.398433	0.503	-1.430534
0.406717	0.497	-1.540130
0.415100	0.503	-1.506145
0.423383	0.497	-1.538613
0.431767	0.503	-1.479371
0.440050	0.497	-1.560460
0.448433	0.503	-1.500650
0.456717	0.497	-1.507445
0.465100	0.503	-1.534386
0.473383	0.497	-1.557978
0.481767	0.503	-1.500653
0.490050	0.497	-1.555108
0.498433	0.503	-1.533563
0.506717	0.497	-1.535412
0.515100	0.503	-1.506316
0.523383	0.497	-1.520148
0.531767	0.503	-1.433423
0.540050	0.497	-1.530203
0.548433	0.503	-1.512271
0.556717	0.497	-1.573945
0.565100	0.503	-1.503413
0.573383	0.497	-1.584226
0.581767	0.503	-1.544950
0.590050	0.497	-1.558625
0.598433	0.503	-1.560785
0.606717	0.497	-1.635265
0.615100	0.503	-1.550733
0.623383	0.497	-1.564912
0.631767	0.503	-1.534096
0.640050	0.497	-1.653038
0.648433	0.503	-1.509893
0.656717	0.497	-1.563618
0.665100	0.503	-1.478252
0.673383	0.497	-1.589378
0.681767	0.503	-1.555373
0.690050	0.497	-1.593935
0.698433	0.503	-1.468668
0.706717	0.497	-1.615835
0.715100	0.503	-1.558137
0.723383	0.497	-1.548635
0.731767	0.503	-1.564323
0.740050	0.497	-1.517917
0.748433	0.503	-1.478821
0.756717	0.497	-1.562399
0.765100	0.503	-1.478136
0.773383	0.497	-1.583269
0.781767	0.503	-1.455959
0.790050	0.497	-1.588594
0.798433	0.503	-1.526430
0.806717	0.497	-1.541213
0.815100	0.503	-1.543564
0.823383	0.497	-1.570790
0.831767	0.503	-1.494930
0.840050	0.497	-1.552658
0.848433	0.503	-1.552219
0.856717	0.497	-1.575134
0.865100	0.503	-1.441447
0.873383	0.497	-1.524118
0.881767	0.503	-1.549235
0.890050	0.497	-1.535753
0.898433	0.503	-1.512361
0.906717	0.497	-1.598367
0.915100	0.503	-1.514108
0.923383	0.497	-1.592317
0.931767	0.503	-1.520194
0.940050	0.497	-1.501724
0.948433	0.503	-1.552707
0.956717	0.497	-1.552454
0.965100	0.503	-1.533169
0.973383	0.497	-1.603096
0.981767	0.503	-1.505943
0.990050	0.497	-1.538607
0.998433	0.503	-1.479371
1.006717	0.497	-1.500351
1.015100	0.503	-1.507131
1.023383	0.497	-1.542480
1.031767	0.503	-1.520795
1.040050	0.497	-1.598711
1.048433	0.503	-1.485116
1.056717	0.497	-1.533798
1.065100	0.503	-1.501877
1.073383	0.497	-1.581677
1.081767	0.503	-1.443524
1.090050	0.497	-1.587735
1.098433	0.503	-1.507671
1.106717	0.497	-1.495144
1.115100	0.503	-1.513164
1.123383	0.497	-1.536488
1.131767	0.503	-1.472956
1.140050	0.497	-1.564015
1.148433	0.503	-1.566750
1.156717	0.497	-1.532004
1.165100	0.503	-1.501744
1.173383	0.497	-1.498947
1.181767	0.503	-1.500817
1.190050	0.497	-1.565054
1.198433	0.503	-1.496399
1.206717	0.497	-1.585419
1.215100	0.503	-1.423021
1.223383	0.497	-1.539579
1.231767	0.503	-1.555662
1.240050	0.497	-1.500814
1.248433	0.503	-1.525720
1.256717	0.497	-1.532894
1.265100	0.503	-1.481314
1.273383	0.497	-1.572653
1.281767	0.503	-1.515442
1.290050	0.497	-1.561370
1.298433	0.503	-1.502715
1.306717	0.497	-1.546410
1.315100	0.503	-1.522639
1.323383	0.497	-1.563555
1.331767	0.503	-1.492514
1.340050	0.497	-1.577156
1.348433	0.503	-1.532039
1.356717	0.497	-1.549453
1.365100	0.503	-1.539660
1.373383	0.497	-1.578650
1.381767	0.503	-1.511471
1.390050	0.497	-1.530173
1.398433	0.503	-1.493537
1.406717	0.497	-1.562788
1.415100	0.503	-1.506755
1.423383	0.497	-1.596154
1.431767	0.503	-1.539043
1.440050	0.497	-1.588960
1.448433	0.503	-1.542900
1.456717	0.497	-1.615846
1.465100	0.503	-1.539485
1.473383	0.497	-1.591241
1.481767	0.503	-1.625410
1.490050	0.497	-1.630825
1.498433	0.503	-1.579359
1.506717	0.497	-1.594308
1.515100	0.503	-1.613200
1.523383	0.497	-1.614082
1.531767	0.503	-1.597267
1.540050	0.497	-1.630010
1.548433	0.503	-1.641237
1.556717	0.497	-1.612936
1.565100	0.503	-1.684045
1.573383	0.497	-1.638789
1.581767	0.503	-1.633200
1.590050	0.497	-1.546555
1.598433	0.503	-1.665343
1.606717	0.497	-1.638349
1.615100	0.503	-1.618537
1.623383	0.497	-1.630607
1.631767	0.503	-1.616264
1.640050	0.497	-1.661290
1.648433	0.503	-1.650109
1.656717	0.497	-1.606726
1.665100	0.503	-1.553785
1.673383	0.497	-1.616191
1.681767	0.503	-1.570375
1.690050	0.497	-1.680718
1.698433	0.503	-1.648816
1.706717	0.497	-1.658328
1.715100	0.503	-1.559351
1.723383	0.497	-1.684362
1.731767	0.503	-1.669610
1.740050	0.497	-1.683560
1.748433	0.503	-1.615836
1.756717	0.497	-1.667686
1.765100	0.503	-1.596859
1.773383	0.497	-1.640172
1.781767	0.503	-1.575335
1.790050	0.497	-1.637454
1.798433	0.503	-1.672183
1.806717	0.497	-1.702260
1.815100	0.503	-1.614522
1.823383	0.497	-1.686035
1.831767	0.503	-1.605646
1.840050	0.497	-1.669322
1.848433	0.503	-1.652698
1.856717	0.497	-1.728626
1.865100	0.503	-1.638123
1.873383	0.497	-1.732460
1.881767	0.503	-1.666768
1.890050	0.497	-1.687844
1.898433	0.503	-1.620119
1.906717	0.497	-1.711087
1.915100	0.503	-1.658120
1.923383	0.497	-1.726763
1.931767	0.503	-1.689772
1.940050	0.497	-1.692719
1.948433	0.503	-1.603966
1.956717	0.497	-1.675830
1.965100	0.503	-1.673655
1.973383	0.497	-1.682109
1.981767	0.503	-1.647050
1.990050	0.497	-1.637923
1.998433	0.503	-1.629252
2.006717	0.497	-1.672258
2.015100	0.503	-1.692038
2.023383	0.497	-1.698971
2.031767	0.503	-1.581587
2.040050	0.497	-1.718156
2.048433	0.503	-1.670867
2.056717	0.497	-1.683904
2.065100	0.503	-1.651334
2.073383	0.497	-1.687430
2.081767	0.503	-1.682463
2.090050	0.497	-1.684423
2.098433	0.503	-1.682067
2.106717	0.497	-1.655542
2.115100	0.503	-1.677266
2.123383	0.497	-1.665793
2.131767	0.503	-1.644593
2.140050	0.497	-1.712014
2.148433	0.503	-1.666605
2.156717	0.497	-1.727333
2.165100	0.503	-1.716431
2.173383	0.497	-1.751296
2.181767	0.503	-1.696707
2.190050	0.497	-1.658117
2.198433	0.503	-1.716439
2.206717	0.497	-1.677133
2.215100	0.503	-1.661392
2.223383	0.497	-1.636266
2.231767	0.503	-1.657806
2.240050	0.497	-1.660801
2.248433	0.503	-1.677273
2.256717	0.497	-1.682072
2.265100	0.503	-1.663504
2.273383	0.497	-1.714724
2.281767	0.503	-1.689178
2.290050	0.497	-1.686747
2.298433	0.503	-1.671873
2.306717	0.497	-1.688157
2.315100	0.503	-1.577027
2.323383	0.497	-1.639696
2.331767	0.503	-1.653988
2.340050	0.497	-1.669277
2.348433	0.503	-1.652926
2.356717	0.497	-1.664869
2.365100	0.503	-1.656868
2.373383	0.497	-1.623759
2.381767	0.503	-1.661654
2.390050	0.497	-1.722880
2.398433	0.503	-1.666935
2.406717	0.497	-1.683779
2.415100	0.503	-1.640912
2.423383	0.497	-1.643910
2.431767	0.503	-1.668533
2.440050	0.497	-1.729128
2.448433	0.503	-1.654593
2.456717	0.497	-1.634015
2.465100	0.503	-1.643550
2.473383	0.497	-1.650021
2.481767	0.503	-1.617163
2.490117	0.501	-1.653364
2.498433	0.499	-1.672955
2.506783	0.501	-1.694315
2.515100	0.499	-1.635018
2.523450	0.501	-1.705442
2.531733	0.497	-1.689298
2.540100	0.502	-1.337512
2.548450	0.501	-1.673637
2.556733	0.497	-1.723109
2.565100	0.502	-1.402856
2.573450	0.501	-1.675576
2.581733	0.497	-1.667545
2.590117	0.503	-1.646224
2.598400	0.497	-1.707769
2.606783	0.503	-1.641411
2.615067	0.497	-1.668497
2.623450	0.503	-1.609265
2.631733	0.497	-1.686173
2.640117	0.503	-1.647174
2.648400	0.497	-1.648101
2.656783	0.503	-1.679001
2.665067	0.497	-1.579231
2.673450	0.503	-1.649882
2.681733	0.497	-1.605070
2.690117	0.503	-1.623947
2.698400	0.497	-1.641107
2.706783	0.503	-1.594091
2.715067	0.497	-1.632251
2.723450	0.503	-1.633155
2.731733	0.497	-1.726122
2.740117	0.503	-1.600906
2.748400	0.497	-1.687943
2.756783	0.503	-1.715233
2.765067	0.497	-1.714178
2.773450	0.503	-1.610963
2.781733	0.497	-1.630521
2.790117	0.503	-1.591964
2.798400	0.497	-1.642358
2.806783	0.503	-1.589821
2.815067	0.497	-1.611306
2.823450	0.503	-1.607603
2.831733	0.497	-1.673835
2.840117	0.503	-1.557941
2.848400	0.497	-1.581420
2.856783	0.503	-1.590083
2.865067	0.497	-1.656542
2.873450	0.503	-1.586254
2.881733	0.497	-1.617451
2.890117	0.503	-1.562418
2.898400	0.497	-1.684611
2.906783	0.503	-1.574882
2.915067	0.497	-1.637670
2.923450	0.503	-1.629090
2.931733	0.497	-1.616697
2.940117	0.503	-1.579085
2.948400	0.497	-1.617224
2.956783	0.503	-1.579023
2.965067	0.497	-1.627627
2.973450	0.503	-1.637013
2.981733	0.497	-1.551213
2.990117	0.503	-1.579209
2.998400	0.497	-1.534746
3.006783	0.503	-1.535216
3.015067	0.497	-1.545873
3.023450	0.503	-1.570741
3.031733	0.497	-1.616882
3.040117	0.503	-1.550174
3.048400	0.497	-1.601909
3.056783	0.503	-1.477695
3.065067	0.497	-1.511023
3.073450	0.503	-1.493349
3.081733	0.497	-1.561058
3.090117	0.503	-1.507175
3.098400	0.497	-1.530663
3.106783	0.503	-1.514558
3.115067	0.497	-1.508043
3.123450	0.503	-1.497570
3.131733	0.497	-1.464300
3.140117	0.503	-1.520770
3.148400	0.497	-1.506205
3.156783	0.503	-1.427205
3.165067	0.497	-1.525858
3.173450	0.503	-1.487608
3.181733	0.497	-1.488639
3.190117	0.503	-1.451520
3.198400	0.497	-1.541107
3.206783	0.503	-1.463304
3.215067	0.497	-1.475739
3.223450	0.503	-1.475738
3.231733	0.497	-1.463687
3.240117	0.503	-1.483680
3.248400	0.497	-1.542205
3.256783	0.503	-1.504879
3.265067	0.497	-1.460620
3.273450	0.503	-1.475436
3.281733	0.497	-1.558456
3.290117	0.503	-1.505294
3.298400	0.497	-1.487559
3.306783	0.503	-1.501101
3.315067	0.497	-1.516070
3.323450	0.503	-1.514115
3.331733	0.497	-1.545048
3.340117	0.503	-1.535686
3.348400	0.497	-1.535714
3.356783	0.503	-1.516907
3.365067	0.497	-1.504127
3.373450	0.503	-1.486947
3.381733	0.497	-1.540274
3.390117	0.503	-1.523158
3.398400	0.497	-1.578437
3.406783	0.503	-1.540855
3.415067	0.497	-1.570937
3.423450	0.503	-1.460135
3.431733	0.497	-1.564231
3.440117	0.503	-1.527884
3.448400	0.497	-1.516997
3.456783	0.503	-1.534833
3.465067	0.497	-1.587024
3.473450	0.503	-1.588526
3.481733	0.497	-1.599287
3.490117	0.503	-1.539686
3.498400	0.497	-1.570900
3.506783	0.503	-1.534434
3.515067	0.497	-1.620263
3.523450	0.503	-1.521672
3.531733	0.497	-1.644429
3.540117	0.503	-1.575931
3.548400	0.497	-1.654365
3.556783	0.503	-1.609376
3.565067	0.497	-1.602137
3.573450	0.503	-1.558266
3.581733	0.497	-1.662249
3.590117	0.503	-1.591123
3.598400	0.497	-1.622137
3.606783	0.503	-1.639498
3.615067	0.497	-1.607162
3.623450	0.503	-1.612247
3.631733	0.497	-1.672252
3.640117	0.503	-1.630681
3.648400	0.497	-1.608917
3.656783	0.503	-1.612146
3.665067	0.497	-1.649561
3.673450	0.503	-1.636334
3.681733	0.497	-1.677009
3.690117	0.503	-1.548318
3.698400	0.497	-1.635176
3.706783	0.503	-1.569692
3.715067	0.497	-1.625681
3.723450	0.503	-1.542839
3.731733	0.497	-1.674426
3.740117	0.503	-1.606143
3.748400	0.497	-1.630905
3.756783	0.503	-1.672747
3.765067	0.497	-1.666107
3.773450	0.503	-1.620152
3.781733	0.497	-1.577986
3.790117	0.503	-1.601173
3.798400	0.497	-1.651631
3.806783	0.503	-1.601530
3.815067	0.497	-1.595939
3.823450	0.503	-1.581035
3.831733	0.497	-1.661165
3.840117	0.503	-1.622039
3.848400	0.497	-1.629452
3.856783	0.503	-1.565599
3.865067	0.497	-1.605127
3.873450	0.503	-1.585467
3.881733	0.497	-1.657237
3.890117	0.503	-1.607812
3.898400	0.497	-1.629077
3.906783	0.503	-1.608684
3.915067	0.497	-1.579657
3.923450	0.503	-1.555701
3.931733	0.497	-1.608806
3.940117	0.503	-1.569046
3.948400	0.497	-1.621591
3.956783	0.503	-1.619030
3.965067	0.497	-1.629510
3.973450	0.503	-1.559333
3.981733	0.497	-1.602740
3.990117	0.503	-1.572859
3.998400	0.497	-1.644247
4.006783	0.503	-1.594883
4.015067	0.497	-1.624521
4.023450	0.503	-1.559181
4.031733	0.497	-1.604770
4.040117	0.503	-1.585301
4.048400	0.497	-1.630398
4.056783	0.503	-1.582005
4.065067	0.497	-1.587182
4.073450	0.503	-1.591188
4.081733	0.497	-1.632620
4.090117	0.503	-1.596645
4.098400	0.497	-1.698588
4.106783	0.503	-1.598573
4.115067	0.497	-1.546315
4.123450	0.503	-1.593943
4.131733	0.497	-1.624261
4.140117	0.503	-1.554864
4.148400	0.497	-1.651815
4.156783	0.503	-1.619641
4.165067	0.497	-1.565373
4.173450	0.503	-1.557226
4.181733	0.497	-1.561360
4.190117	0.503	-1.551070
4.198400	0.497	-1.575718
4.206783	0.503	-1.567962
4.215067	0.497	-1.644091
4.223450	0.503	-1.598954
4.231733	0.497	-1.554466
4.240117	0.503	-1.602341
4.248400	0.497	-1.595733
4.256783	0.503	-1.578836
4.265067	0.497	-1.562045
4.273450	0.503	-1.567391
4.281733	0.497	-1.621384
4.290117	0.503	-1.585883
4.298400	0.497	-1.589030
4.306783	0.503	-1.555830
4.315067	0.497	-1.617102
4.323450	0.503	-1.554568
4.331733	0.497	-1.666430
4.340117	0.503	-1.605823
4.348400	0.497	-1.581523
4.356783	0.503	-1.605355
4.365067	0.497	-1.585578
4.373450	0.503	-1.593022
4.381733	0.497	-1.608108
4.390117	0.503	-1.575293
4.398400	0.497	-1.642519
4.406783	0.503	-1.632045
4.415067	0.497	-1.625699
4.423450	0.503	-1.602779
4.431733	0.497	-1.651605
4.440117	0.503	-1.632398
4.448400	0.497	-1.584633
4.456783	0.503	-1.595108
4.465067	0.497	-1.620613
4.473450	0.503	-1.548953
4.481733	0.497	-1.616884
4.490117	0.503	-1.602510
4.498400	0.497	-1.690787
4.506783	0.503	-1.617213
4.515067	0.497	-1.643771
4.523450	0.503	-1.601213
4.531733	0.497	-1.608291
4.540117	0.503	-1.637423
4.548400	0.497	-1.599189
4.556783	0.503	-1.579329
4.565067	0.497	-1.640459
4.573450	0.503	-1.599153
4.581733	0.497	-1.694674
4.590117	0.503	-1.652198
4.598400	0.497	-1.665609
4.606783	0.503	-1.651467
4.615067	0.497	-1.686008
4.623450	0.503	-1.588004
4.631733	0.497	-1.667490
4.640117	0.503	-1.610161
4.648400	0.497	-1.686885
4.656783	0.503	-1.664338
4.665067	0.497	-1.705107
4.673450	0.503	-1.675308
4.681733	0.497	-1.662425
4.690117	0.503	-1.614545
4.698400	0.497	-1.602919
4.706783	0.503	-1.618847
4.715067	0.497	-1.691685
4.723450	0.503	-1.679204
4.731733	0.497	-1.730597
4.740117	0.503	-1.641219
4.748400	0.497	-1.657046
4.756783	0.503	-1.647132
4.765067	0.497	-1.704788
4.773450	0.503	-1.650851
4.781733	0.497	-1.649443
4.790117	0.503	-1.624414
4.798400	0.497	-1.597051
4.806783	0.503	-1.610366
4.815067	0.497	-1.711988
4.823450	0.503	-1.700650
4.831733	0.497	-1.692092
4.840117	0.503	-1.703968
4.848400	0.497	-1.665520
4.856783	0.503	-1.579464
4.865067	0.497	-1.676119
4.873450	0.503	-1.616999
4.881733	0.497	-1.658695
4.890117	0.503	-1.668090
4.898400	0.497	-1.637783
4.906783	0.503	-1.611604
4.915067	0.497	-1.674952
4.923450	0.503	-1.588055
4.931733	0.497	-1.668178
4.940117	0.503	-1.629289
4.948400	0.497	-1.675512
4.956783	0.503	-1.604680
4.965067	0.497	-1.621224
4.973450	0.503	-1.617290
4.981733	0.497	-1.615367
4.990117	0.503	-1.596507
4.998400	0.497	-1.596398
5.006783	0.503	-1.573288
5.015067	0.497	-1.525403
5.023450	0.503	-1.604035
5.031733	0.497	-1.557207
5.040117	0.503	-1.631949
5.048400	0.497	-1.582894
5.056783	0.503	-1.517247
5.065067	0.497	-1.560559
5.073450	0.503	-1.551436
5.081733	0.497	-1.495835
5.090117	0.503	-1.493991
5.098400	0.497	-1.481728
5.106783	0.503	-1.511976
5.115067	0.497	-1.426814
5.123450	0.503	-1.363909
5.131733	0.497	-1.393239
5.140117	0.503	-1.348466
5.148400	0.497	-1.357763
5.156783	0.503	-1.258645
5.165067	0.497	-1.262067
5.173450	0.503	-1.313513
5.181733	0.497	-1.237030
5.190117	0.503	-1.199308
5.198400	0.497	-1.212983
5.206783	0.503	-1.165733
5.215067	0.497	-1.185307
5.223450	0.503	-1.113377
5.231733	0.497	-1.125937
5.240117	0.503	-0.983655
5.248400	0.497	-1.069955
5.256783	0.503	-0.955040
5.265067	0.497	-1.019884
5.273450	0.503	-0.935010
5.281733	0.497	-0.907848
5.290117	0.503	-0.828440
5.298400	0.497	-0.780922
5.306783	0.503	-0.770732
5.315067	0.497	-0.694349
5.323450	0.503	-0.658700
5.331733	0.497	-0.693012
5.340117	0.503	-0.615246
5.348467	0.501	-0.536723
5.356783	0.499	-0.467878
5.365133	0.501	-0.455638
5.373450	0.499	-0.378550
5.381800	0.501	-0.390770
5.390083	0.497	-0.335465
5.398450	0.502	0.002747
5.406800	0.501	-0.215583
5.415083	0.497	-0.212041
5.423467	0.503	0.115892
5.431750	0.497	-0.058820
5.440133	0.503	0.273713
5.448417	0.497	-0.113795
5.456800	0.503	-0.005569
5.465083	0.497	0.022029
5.473467	0.503	0.025544
5.481750	0.497	0.085251
5.490133	0.503	0.105987
5.498417	0.497	0.118619
5.506800	0.503	0.156707
5.515083	0.497	0.166103
5.523467	0.503	0.183006
5.531750	0.497	0.168869
5.540133	0.503	0.224965
5.548417	0.497	0.172438
5.556800	0.503	0.262157
5.565083	0.497	0.206783
5.573467	0.503	0.196876
5.581750	0.497	0.184164
5.590133	0.503	0.225327
5.598417	0.497	0.184963
5.606800	0.503	0.125926
5.615083	0.497	0.186086
5.623467	0.503	0.210816
5.631750	0.497	0.151237
5.640133	0.503	0.085687
5.648417	0.497	0.106075
5.656800	0.503	0.020152
5.665083	0.497	0.004736
5.673467	0.503	0.043755
5.681750	0.497	-0.017194
5.690133	0.503	-0.041537
5.698417	0.497	-0.081921
5.706800	0.503	-0.111921
5.715083	0.497	-0.117294
5.723467	0.503	-0.162674
5.731750	0.497	-0.226154
5.740133	0.503	-0.290247
5.748417	0.497	-0.352240
5.756800	0.503	-0.285645
5.765083	0.497	-0.414071
5.773467	0.503	-0.374423
5.781750	0.497	-0.464239
5.790133	0.503	-0.555895
5.798417	0.497	-0.635233
5.806800	0.503	-0.525907
5.815083	0.497	-0.671445
5.823467	0.503	-0.675794
5.831750	0.497	-0.764844
5.840133	0.503	-0.717613
5.848417	0.497	-0.821898
5.856800	0.503	-0.789689
5.865083	0.497	-0.857350
5.873467	0.503	-0.877657
5.881750	0.497	-0.981819
5.890133	0.503	-0.974250
5.898417	0.497	-1.036001
5.906800	0.503	-1.011134
5.915083	0.497	-1.122024
5.923467	0.503	-1.094057
5.931750	0.497	-1.153554
5.940133	0.503	-1.165462
5.948417	0.497	-1.171927
5.956800	0.503	-1.231962
5.965083	0.497	-1.248521
5.973467	0.503	-1.263144
5.981750	0.497	-1.329836
5.990133	0.503	-1.327391
5.998417	0.497	-1.381267
6.006800	0.503	-1.328955
6.015083	0.497	-1.383271
6.023467	0.503	-1.397139
6.031750	0.497	-1.422695
6.040133	0.503	-1.472720
6.048417	0.497	-1.404426
6.056800	0.503	-1.439011
6.065083	0.497	-1.473329
6.073467	0.503	-1.455686
6.081750	0.497	-1.533647
6.090133	0.503	-1.494747
6.098417	0.497	-1.413343
6.106800	0.503	-1.501275
6.115083	0.497	-1.607157
6.123467	0.503	-1.540238
6.131750	0.497	-1.606281
6.140133	0.503	-1.568969
6.148417	0.497	-1.636291
6.156800	0.503	-1.598949
6.165083	0.497	-1.645533
6.173467	0.503	-1.595000
6.181750	0.497	-1.661761
6.190133	0.503	-1.618214
6.198417	0.497	-1.666642
6.206800	0.503	-1.641081
6.215083	0.497	-1.681685
6.223467	0.503	-1.649918
6.231750	0.497	-1.638781
6.240133	0.503	-1.685592
6.248417	0.497	-1.749185
6.256800	0.503	-1.672421
6.265083	0.497	-1.790056
6.273467	0.503	-1.744072
6.281750	0.497	-1.703565
6.290133	0.503	-1.756003
6.298417	0.497	-1.737176
6.306800	0.503	-1.707376
6.315083	0.497	-1.824087
6.323467	0.503	-1.741032
6.331750	0.497	-1.784093
6.340133	0.503	-1.715066
6.348417	0.497	-1.735803
6.356800	0.503	-1.753059
6.365083	0.497	-1.778222
6.373467	0.503	-1.787095
6.381750	0.497	-1.742381
6.390133	0.503	-1.763220
6.398417	0.497	-1.854636
6.406800	0.503	-1.752298
6.415083	0.497	-1.770135
6.423467	0.503	-1.789185
6.431750	0.497	-1.777482
6.440133	0.503	-1.782923
6.448417	0.497	-1.802143
6.456800	0.503	-1.742477
6.465083	0.497	-1.748954
6.473467	0.503	-1.734823
6.481750	0.497	-1.711713
6.490133	0.503	-1.760326
6.498417	0.497	-1.807456
6.506800	0.503	-1.728303
6.515083	0.497	-1.744661
6.523467	0.503	-1.695532
6.531750	0.497	-1.741663
6.540133	0.503	-1.687292
6.548417	0.497	-1.722866
6.556800	0.503	-1.610426
6.565083	0.497	-1.438152
6.573467	0.503	-1.143641
6.581750	0.497	-0.697583
6.590133	0.503	0.283494
6.598417	0.497	2.096409
6.606800	0.503	5.930940
6.615083	0.497	13.036995
6.623467	0.503	25.770662
6.631750	0.497	47.382624
6.640133	0.503	80.692335
6.648417	0.497	127.854859
6.656800	0.503	187.594483
6.665083	0.497	256.574360
6.673467	0.503	328.609219
6.681750	0.497	399.802405
6.690133	0.503	466.560448
6.698417	0.497	528.711459
6.706800	0.503	586.456651
6.715083	0.497	640.966292
6.723467	0.503	693.038233
6.731750	0.497	743.685371
6.740133	0.503	792.660101
6.748417	0.497	839.726311
6.756800	0.503	883.849671
6.765083	0.497	924.357814
6.773467	0.503	958.443540
6.781750	0.497	985.172001
6.790133	0.503	1,001.186814
6.798417	0.497	1,002.947837
6.806800	0.503	986.314152
6.815083	0.497	945.058556
6.823467	0.503	875.532050
6.831750	0.497	776.637526
6.840133	0.503	654.983193
6.848417	0.497	522.796311
6.856800	0.503	397.452451
6.865083	0.497	290.341887
6.873467	0.503	208.326182
6.881750	0.497	149.350412
6.890133	0.503	108.959588
6.898417	0.497	81.573304
6.906800	0.503	63.039269
6.915083	0.497	50.142767
6.923467	0.503	41.073027
6.931750	0.497	34.413069
6.940133	0.503	29.458194
6.948417	0.497	25.573604
6.956800	0.503	22.537157
6.965083	0.497	20.087898
6.973467	0.503	18.063902
6.981750	0.497	16.275029
6.990133	0.503	14.909462
6.998417	0.497	13.722962
7.006800	0.503	12.744114
7.015083	0.497	11.914475
7.023467	0.503	11.329352
7.031750	0.497	10.982178
7.040133	0.503	10.793354
7.048417	0.497	10.863932
7.056800	0.503	11.412172
7.065083	0.497	12.148763
7.073467	0.503	13.172105
7.081750	0.497	14.276441
7.090133	0.503	15.417996
7.098417	0.497	16.513541
7.106800	0.503	17.279102
7.115083	0.497	17.660528
7.123467	0.503	17.774830
7.131750	0.497	17.393147
7.140133	0.503	16.756108
7.148417	0.497	15.776353
7.156800	0.503	14.673005
7.165083	0.497	13.514451
7.173467	0.503	12.411732
7.181750	0.497	11.220361
7.190133	0.503	10.213182
7.198417	0.497	9.292050
7.206800	0.503	8.584689
7.215083	0.497	7.842215
7.223467	0.503	7.265389
7.231750	0.497	6.793209
7.240133	0.503	6.411219
7.248417	0.497	6.057048
7.256800	0.503	5.828024
7.265083	0.497	5.554907
7.273467	0.503	5.361982
7.281750	0.497	5.192183
7.290133	0.503	5.087103
7.298417	0.497	4.932805
7.306800	0.503	4.820960
7.315083	0.497	4.660299
7.323467	0.503	4.712203
7.331750	0.497	4.565024
7.340133	0.503	4.537780
7.348417	0.497	4.469556
7.356800	0.503	4.576775
7.365083	0.497	4.510427
7.373467	0.503	4.487951
7.381750	0.497	4.484906
7.390133	0.503	4.512112
7.398417	0.497	4.556481
7.406800	0.503	4.576884
7.415083	0.497	4.593280
7.423467	0.503	4.835249
7.431750	0.497	4.842089
7.440133	0.503	5.076938
7.448417	0.497	5.115274
7.456800	0.503	5.292652
7.465083	0.497	5.394434
7.473467	0.503	5.540280
7.481750	0.497	5.604957
7.490133	0.503	5.810589
7.498417	0.497	5.837541
7.506800	0.503	6.010971
7.515083	0.497	6.022340
7.523467	0.503	6.106419
7.531750	0.497	6.159294
7.540133	0.503	6.154862
7.548417	0.497	6.112542
7.556800	0.503	6.195120
7.565083	0.497	6.144517
7.573467	0.503	6.169236
7.581750	0.497	6.167199
7.590133	0.503	6.136206
7.598417	0.497	6.105287
7.606800	0.503	6.110791
7.615083	0.497	5.999235
7.623467	0.503	6.158142
7.631750	0.497	6.206437
7.640133	0.503	6.429081
7.648417	0.497	6.667824
7.656800	0.503	7.033359
7.665083	0.497	7.529868
7.673467	0.503	8.277638
7.681750	0.497	9.128577
7.690133	0.503	10.293354
7.698417	0.497	11.610778
7.706800	0.503	13.278561
7.715083	0.497	15.131151
7.723467	0.503	17.243034
7.731750	0.497	19.463851
7.740133	0.503	21.915279
7.748417	0.497	24.526213
7.756800	0.503	27.217239
7.765083	0.497	29.926451
7.773467	0.503	32.642479
7.781750	0.497	35.322290
7.790133	0.503	37.946211
7.798417	0.497	40.522360
7.806800	0.503	42.899601
7.815083	0.497	45.237901
7.823467	0.503	47.434854
7.831750	0.497	49.497145
7.840133	0.503	51.452588
7.848417	0.497	53.246635
7.856800	0.503	54.998856
7.865083	0.497	56.528160
7.873467	0.503	58.017139
7.881750	0.497	59.355550
7.890133	0.503	60.663269
7.898417	0.497	61.681141
7.906800	0.503	62.722160
7.915083	0.497	63.597989
7.923467	0.503	64.349609
7.931750	0.497	64.961562
7.940133	0.503	65.483946
7.948417	0.497	65.866818
7.956800	0.503	66.133120
7.965083	0.497	66.221375
7.973467	0.503	66.295999
7.981750	0.497	66.170991
7.990133	0.503	65.886183
7.998417	0.497	65.464295
8.006800	0.503	64.956138
8.015083	0.497	64.275507
8.023467	0.503	63.418524
8.031750	0.497	62.376616
8.040133	0.503	61.243096
8.048417	0.497	60.000600
8.056800	0.503	58.629996
8.065083	0.497	57.034898
8.073467	0.503	55.446444
8.081750	0.497	53.707688
8.090133	0.503	51.975562
8.098417	0.497	50.060080
8.106800	0.503	48.264645
8.115083	0.497	46.148478
8.123467	0.503	44.249570
8.131750	0.497	42.341180
8.140133	0.503	40.395708
8.148417	0.497	38.413717
8.156800	0.503	36.496139
8.165083	0.497	34.680760
8.173467	0.503	32.927997
8.181817	0.501	31.114607
8.190133	0.499	29.477703
8.198483	0.501	27.882087
8.206800	0.499	26.502265
8.215150	0.501	24.967282
8.223467	0.499	23.730723
8.231817	0.501	22.490033
8.240100	0.497	21.334056
8.248467	0.502	20.693662
8.256817	0.501	19.403838
8.265100	0.497	18.560052
8.273467	0.502	18.135099
8.281817	0.501	17.199447
8.290100	0.497	16.678531
8.298483	0.503	16.223420
8.306767	0.497	15.738205
8.315150	0.503	15.512075
8.323433	0.497	15.181615
8.331817	0.503	15.012422
8.340100	0.497	14.842437
8.348483	0.503	14.801783
8.356767	0.497	14.821205
8.365150	0.503	14.912108
8.373433	0.497	15.025716
8.381817	0.503	15.132195
8.390100	0.497	15.281441
8.398483	0.503	15.518795
8.406767	0.497	15.673217
8.415150	0.503	15.966250
8.423433	0.497	16.283110
8.431817	0.503	16.609901
8.440100	0.497	16.945870
8.448483	0.503	17.290770
8.456767	0.497	17.597881
8.465150	0.503	18.044278
8.473433	0.497	18.396405
8.481817	0.503	18.829125
8.490100	0.497	19.168805
8.498483	0.503	19.560168
8.506767	0.497	19.876716
8.515150	0.503	20.344146
8.523433	0.497	20.739967
8.531817	0.503	21.152544
8.540100	0.497	21.614221
8.548483	0.503	22.138754
8.556767	0.497	22.607621
8.565150	0.503	23.443283
8.573433	0.497	24.467158
8.581817	0.503	26.112900
8.590100	0.497	28.189553
8.598483	0.503	30.659660
8.606767	0.497	33.242842
8.615150	0.503	35.159087
8.623433	0.497	35.719542
8.631817	0.503	35.326831
8.640100	0.497	34.867050
8.648483	0.503	34.951371
8.656767	0.497	35.105294
8.665150	0.503	35.005736
8.673433	0.497	34.157310
8.681817	0.503	32.718158
8.690100	0.497	30.788648
8.698483	0.503	28.484968
8.706767	0.497	25.780801
8.715150	0.503	23.061503
8.723433	0.497	20.290949
8.731817	0.503	17.684477
8.740100	0.497	15.160139
8.748483	0.503	12.987585
8.756767	0.497	10.954843
8.765150	0.503	9.331472
8.773433	0.497	7.884410
8.781817	0.503	6.774998
8.790100	0.497	5.743143
8.798483	0.503	5.008744
8.806767	0.497	4.304350
8.815150	0.503	3.879213
8.823433	0.497	3.399267
8.831817	0.503	3.152797
8.840100	0.497	2.849325
8.848483	0.503	2.646361
8.856767	0.497	2.473102
8.865150	0.503	2.307814
8.873433	0.497	2.208881
8.881817	0.503	2.116586
8.890100	0.497	2.026151
8.898483	0.503	2.110639
8.906767	0.497	2.036261
8.915150	0.503	2.065357
8.923433	0.497	1.987142
8.931817	0.503	2.080418
8.940100	0.497	2.055901
8.948483	0.503	2.099193
8.956767	0.497	2.210141
8.965150	0.503	2.282726
8.973433	0.497	2.382263
8.981817	0.503	2.434017
8.990100	0.497	2.568487
8.998483	0.503	2.683047
9.006767	0.497	2.817319
9.015150	0.503	3.001282
9.023433	0.497	3.083133
9.031817	0.503	3.278358
9.040100	0.497	3.390241
9.048483	0.503	3.628086
9.056767	0.497	3.766059
9.065150	0.503	3.994297
9.073433	0.497	4.130508
9.081817	0.503	4.385863
9.090100	0.497	4.578923
9.098483	0.503	4.763698
9.106767	0.497	4.923564
9.115150	0.503	5.146503
9.123433	0.497	5.257772
9.131817	0.503	5.417159
9.140100	0.497	5.395993
9.148483	0.503	5.464672
9.156767	0.497	5.424297
9.165150	0.503	5.468105
9.173433	0.497	5.331101
9.181817	0.503	5.270347
9.190100	0.497	5.086133
9.198483	0.503	4.950389
9.206767	0.497	4.745406
9.215150	0.503	4.567708
9.223433	0.497	4.296793
9.231817	0.503	4.089890
9.240100	0.497	3.842800
9.248483	0.503	3.599593
9.256767	0.497	3.408264
9.265150	0.503	3.149874
9.273433	0.497	2.985886
9.281817	0.503	2.770315
9.290100	0.497	2.507406
9.298483	0.503	2.401716
9.306767	0.497	2.167310
9.315150	0.503	2.027314
9.323433	0.497	1.868850
9.331817	0.503	1.695842
9.340100	0.497	1.580327
9.348483	0.503	1.498169
9.356767	0.497	1.443134
9.365150	0.503	1.346384
9.373433	0.497	1.259959
9.381817	0.503	1.232894
9.390100	0.497	1.262816
9.398483	0.503	1.220408
9.406767	0.497	1.202264
9.415150	0.503	1.235566
9.423433	0.497	1.262901
9.431817	0.503	1.299220
9.440100	0.497	1.322695
9.448483	0.503	1.469362
9.456767	0.497	1.513066
9.465150	0.503	1.614170
9.473433	0.497	1.748229
9.481817	0.503	1.783410
9.490100	0.497	1.929250
9.498483	0.503	2.017781
9.506767	0.497	2.096757
9.515150	0.503	2.185380
9.523433	0.497	2.229013
9.531817	0.503	2.372347
9.540100	0.497	2.484620
9.548483	0.503	2.569521
9.556767	0.497	2.546601
9.565150	0.503	2.600330
9.573433	0.497	2.582972
9.581817	0.503	2.649518
9.590100	0.497	2.574089
9.598483	0.503	2.592471
9.606767	0.497	2.545295
9.615150	0.503	2.460704
9.623433	0.497	2.281245
9.631817	0.503	2.265762
9.640100	0.497	2.115048
9.648483	0.503	1.994402
9.656767	0.497	1.778338
9.665150	0.503	1.655934
9.673433	0.497	1.491813
9.681817	0.503	1.298152
9.690100	0.497	1.198393
9.698483	0.503	1.096188
9.706767	0.497	0.904343
9.715150	0.503	0.802774
9.723433	0.497	0.629720
9.731817	0.503	0.473502
9.740100	0.497	0.424877
9.748483	0.503	0.359352
9.756767	0.497	0.245447
9.765150	0.503	0.219221
9.773433	0.497	0.090076
9.781817	0.503	0.071720
9.790100	0.497	-0.018001
9.798483	0.503	-0.001820
9.806767	0.497	-0.003762
9.815150	0.503	-0.077940
9.823433	0.497	-0.109358
9.831817	0.503	-0.112195
9.840100	0.497	-0.209539
9.848483	0.503	-0.172860
9.856767	0.497	-0.168263
9.865150	0.503	-0.130575
9.873433	0.497	-0.241404
9.881817	0.503	-0.172085
9.890100	0.497	-0.230323
9.898483	0.503	-0.202689
9.906767	0.497	-0.183543
9.915150	0.503	-0.145297
9.923433	0.497	-0.165355
9.931817	0.503	-0.097308
9.940100	0.497	-0.147367
9.948483	0.503	-0.096564
9.956767	0.497	-0.099385
9.965150	0.503	-0.080848
9.973433	0.497	-0.105186
9.981817	0.503	-0.066866
9.990100	0.497	-0.065703
9.998483	0.503	-0.050714
10.006767	0.497	-0.058990
10.015150	0.503	-0.003167
10.023433	0.497	-0.028511
10.031817	0.503	0.055994
10.040100	0.497	0.039651
10.048483	0.503	0.033122
10.056767	0.497	0.017884
10.065150	0.503	0.076141
10.073433	0.497	0.048526
10.081817	0.503	0.097744
10.090100	0.497	0.059582
10.098483	0.503	0.089730
10.106767	0.497	0.034518
10.115150	0.503	0.047324
10.123433	0.497	0.035408
10.131817	0.503	0.076775
10.140100	0.497	0.033906
10.148483	0.503	0.101475
10.156767	0.497	-0.004855
10.165150	0.503	-0.007431
10.173433	0.497	-0.088522
10.181817	0.503	-0.045298
10.190100	0.497	-0.029548
10.198483	0.503	-0.032922
10.206767	0.497	-0.070530
10.215150	0.503	-0.083846
10.223433	0.497	-0.146549
10.231817	0.503	-0.146503
10.240100	0.497	-0.177500
10.248483	0.503	-0.221741
10.256767	0.497	-0.216982
10.265150	0.503	-0.210430
10.273433	0.497	-0.258172
10.281817	0.503	-0.277922
10.290100	0.497	-0.293144
10.298483	0.503	-0.318164
10.306767	0.497	-0.309040
10.315150	0.503	-0.364219
10.323433	0.497	-0.356009
10.331817	0.503	-0.344709
10.340100	0.497	-0.472925
10.348483	0.503	-0.354755
10.356767	0.497	-0.394733
10.365150	0.503	-0.399887
10.373433	0.497	-0.344556
10.381817	0.503	-0.404566
10.390100	0.497	-0.441812
10.398483	0.503	-0.384929
10.406767	0.497	-0.441189
10.415150	0.503	-0.386758
10.423433	0.497	-0.497004
10.431817	0.503	-0.525130
10.440100	0.497	-0.493348
10.448483	0.503	-0.448541
10.456767	0.497	-0.476217
10.465150	0.503	-0.458204
10.473433	0.497	-0.526082
10.481817	0.503	-0.406106
10.490100	0.497	-0.454252
10.498483	0.503	-0.474111
10.506767	0.497	-0.534907
10.515150	0.503	-0.557573
10.523433	0.497	-0.514809
10.531817	0.503	-0.422340
10.540100	0.497	-0.570338
10.548483	0.503	-0.471717
10.556767	0.497	-0.464655
10.565150	0.503	-0.420815
10.573433	0.497	-0.409126
10.581817	0.503	-0.454408
10.590100	0.497	-0.385594
10.598483	0.503	-0.331636
10.606767	0.497	-0.324087
10.615150	0.503	-0.296701
10.623433	0.497	-0.291801
10.631817	0.503	-0.289321
10.640100	0.497	-0.198494
10.648483	0.503	-0.088132
10.656767	0.497	-0.051743
10.665150	0.503	-0.017403
10.673433	0.497	0.068337
10.681817	0.503	0.110466
10.690100	0.497	0.157103
10.698483	0.503	0.177529
10.706767	0.497	0.187909
10.715150	0.503	0.223892
10.723433	0.497	0.305450
10.731817	0.503	0.306211
10.740100	0.497	0.349471
10.748483	0.503	0.394669
10.756767	0.497	0.389623
10.765150	0.503	0.493107
10.773433	0.497	0.367810
10.781817	0.503	0.501126
10.790100	0.497	0.403485
10.798483	0.503	0.454296
10.806767	0.497	0.426514
10.815150	0.503	0.432591
10.823433	0.497	0.407308
10.831817	0.503	0.404892
10.840100	0.497	0.389420
10.848483	0.503	0.360521
10.856767	0.497	0.361362
10.865150	0.503	0.256057
10.873433	0.497	0.213079
10.881817	0.503	0.332230
10.890100	0.497	0.157725
10.898483	0.503	0.179277
10.906767	0.497	0.125825
10.915150	0.503	0.232084
10.923433	0.497	0.135634
10.931817	0.503	0.124732
10.940100	0.497	0.045295
10.948483	0.503	0.002041
10.956767	0.497	-0.045114
10.965150	0.503	0.021896
10.973433	0.497	-0.067352
10.981817	0.503	-0.055334
10.990100	0.497	-0.139935
10.998483	0.503	-0.159011
11.006833	0.501	-0.124494
11.015150	0.499	-0.127500
11.023500	0.501	-0.140200
11.031817	0.499	-0.071965
11.040167	0.501	-0.140818
11.048483	0.499	-0.078485
11.056833	0.501	-0.124440
11.065150	0.499	-0.053060
11.073500	0.501	-0.061700
11.081783	0.497	-0.051599
11.090150	0.502	0.286765
11.098500	0.501	0.012776
11.106783	0.497	0.010637
11.115167	0.503	0.301060
11.123450	0.497	0.048650
11.131833	0.503	-0.000394
11.140117	0.497	0.010520
11.148500	0.503	-0.011836
11.156783	0.497	0.003556
11.165167	0.503	0.039769
11.173450	0.497	-0.067181
11.181833	0.503	-0.096952
11.190117	0.497	-0.104351
11.198500	0.503	-0.147844
11.206783	0.497	-0.293949
11.215167	0.503	-0.259028
11.223450	0.497	-0.332430
11.231833	0.503	-0.371894
11.240117	0.497	-0.497183
11.248500	0.503	-0.484309
11.256783	0.497	-0.595591
11.265167	0.503	-0.594776
11.273450	0.497	-0.657040
11.281833	0.503	-0.687619
11.290117	0.497	-0.740202
11.298500	0.503	-0.739656
11.306783	0.497	-0.855484
11.315167	0.503	-0.842252
11.323450	0.497	-0.877304
11.331833	0.503	-0.921620
11.340117	0.497	-0.972643
11.348500	0.503	-0.914075
11.356783	0.497	-1.005459
11.365167	0.503	-0.927554
11.373450	0.497	-1.078174
11.381833	0.503	-0.948268
11.390117	0.497	-0.996289
11.398500	0.503	-0.955961
11.406783	0.497	-1.074838
11.415167	0.503	-1.022603
11.423450	0.497	-1.037885
11.431833	0.503	-1.023687
11.440117	0.497	-1.011053
11.448500	0.503	-0.991723
11.456783	0.497	-1.020380
11.465167	0.503	-0.962890
11.473450	0.497	-1.004716
11.481833	0.503	-1.012068
11.490117	0.497	-1.022802
11.498500	0.503	-0.971542
11.506783	0.497	-0.984738
11.515167	0.503	-0.964016
11.523450	0.497	-1.005009
11.531833	0.503	-0.972865
11.540117	0.497	-0.995120
11.548500	0.503	-0.918919
11.556783	0.497	-0.929155
11.565167	0.503	-0.900271
11.573450	0.497	-0.982221
11.581833	0.503	-0.897462
11.590117	0.497	-1.054425
11.598500	0.503	-0.897796
11.606783	0.497	-0.979765
11.615167	0.503	-0.889066
11.623450	0.497	-0.930069
11.631833	0.503	-0.982806
11.640117	0.497	-0.997040
11.648500	0.503	-0.918803
11.656783	0.497	-0.939321
11.665167	0.503	-0.890048
11.673450	0.497	-1.002236
11.681833	0.503	-0.904530
11.690117	0.497	-0.971670
11.698500	0.503	-0.940956
11.706783	0.497	-1.005969
11.715167	0.503	-0.972894
11.723450	0.497	-0.969942
11.731833	0.503	-0.870349
11.740117	0.497	-1.016190
11.748500	0.503	-0.956739
11.756783	0.497	-1.014947
11.765167	0.503	-0.977240
11.773450	0.497	-0.932951
11.781833	0.503	-0.978907
11.790117	0.497	-0.951742
11.798500	0.503	-0.896710
11.806783	0.497	-0.870632
11.815167	0.503	-0.945770
11.823450	0.497	-0.890580
11.831833	0.503	-0.806041
11.840117	0.497	-0.810195
11.848500	0.503	-0.737621
11.856783	0.497	-0.747889
11.865167	0.503	-0.706765
11.873450	0.497	-0.587857
11.881833	0.503	-0.468083
11.890117	0.497	-0.382054
11.898500	0.503	-0.290412
11.906783	0.497	-0.190490
11.915167	0.503	0.016041
11.923450	0.497	0.131430
11.931833	0.503	0.346776
11.940117	0.497	0.506170
11.948500	0.503	0.766337
11.956783	0.497	0.968695
11.965167	0.503	1.247384
11.973450	0.497	1.496102
11.981833	0.503	1.797242
11.990117	0.497	2.057353
11.998500	0.503	2.309430
12.006783	0.497	2.603596
12.015167	0.503	2.905063
12.023450	0.497	3.100855
12.031833	0.503	3.407993
12.040117	0.497	3.538141
12.048500	0.503	3.784339
12.056783	0.497	3.870345
12.065167	0.503	4.022383
12.073450	0.497	4.095389
12.081833	0.503	4.173581
12.090117	0.497	4.137748
12.098500	0.503	4.159653
12.106783	0.497	4.151704
12.115167	0.503	4.053818
12.123450	0.497	3.866839
12.131833	0.503	3.798562
12.140117	0.497	3.608382
12.148500	0.503	3.481951
12.156783	0.497	3.235659
12.165167	0.503	2.982308
12.173450	0.497	2.833329
12.181833	0.503	2.578498
12.190117	0.497	2.279142
12.198500	0.503	2.112221
12.206783	0.497	1.855271
12.215167	0.503	1.776733
12.223450	0.497	1.398963
12.231833	0.503	1.278798
12.240117	0.497	1.038508
12.248500	0.503	0.904596
12.256783	0.497	0.724080
12.265167	0.503	0.554947
12.273450	0.497	0.419429
12.281833	0.503	0.340437
12.290117	0.497	0.209755
12.298500	0.503	0.121079
12.306783	0.497	-0.051311
12.315167	0.503	-0.129350
12.323450	0.497	-0.241172
12.331833	0.503	-0.217761
12.340117	0.497	-0.333156
12.348500	0.503	-0.327910
12.356783	0.497	-0.437535
12.365167	0.503	-0.422121
12.373450	0.497	-0.558219
12.381833	0.503	-0.465052
12.390117	0.497	-0.545158
12.398500	0.503	-0.491785
12.406783	0.497	-0.612008
12.415167	0.503	-0.582413
12.423450	0.497	-0.652128
12.431833	0.503	-0.600294
12.440117	0.497	-0.638185
12.448500	0.503	-0.591723
12.456783	0.497	-0.571915
12.465167	0.503	-0.628953
12.473450	0.497	-0.694643
12.481833	0.503	-0.630375
12.490117	0.497	-0.647365
12.498500	0.503	-0.639303
12.506783	0.497	-0.643580
12.515167	0.503	-0.688705
12.523450	0.497	-0.651339
12.531833	0.503	-0.604526
12.540117	0.497	-0.694049
12.548500	0.503	-0.580834
12.556783	0.497	-0.680824
12.565167	0.503	-0.530813
12.573450	0.497	-0.623597
12.581833	0.503	-0.595169
12.590117	0.497	-0.588387
12.598500	0.503	-0.600484
12.606783	0.497	-0.584304
12.615167	0.503	-0.575368
12.623450	0.497	-0.674820
12.631833	0.503	-0.543313
12.640117	0.497	-0.673804
12.648500	0.503	-0.571888
12.656783	0.497	-0.595968
12.665167	0.503	-0.517956
12.673450	0.497	-0.619213
12.681833	0.503	-0.591054
12.690117	0.497	-0.662571
12.698500	0.503	-0.536553
12.706783	0.497	-0.479473
12.715167	0.503	-0.479324
12.723450	0.497	-0.393052
12.731833	0.503	-0.360853
12.740117	0.497	-0.230206
12.748500	0.503	-0.113735
12.756783	0.497	-0.073982
12.765167	0.503	0.224178
12.773450	0.497	0.300766
12.781833	0.503	0.523314
12.790117	0.497	0.744754
12.798500	0.503	0.933003
12.806783	0.497	1.245056
12.815167	0.503	1.577139
12.823450	0.497	1.833483
12.831833	0.503	2.208583
12.840117	0.497	2.547634
12.848500	0.503	2.973322
12.856783	0.497	3.425319
12.865167	0.503	3.843094
12.873450	0.497	4.364289
12.881833	0.503	4.887693
12.890117	0.497	5.321461
12.898500	0.503	5.891576
12.906783	0.497	6.420068
12.915167	0.503	6.929127
12.923450	0.497	7.505599
12.931833	0.503	7.989683
12.940117	0.497	8.482271
12.948500	0.503	9.009803
12.956783	0.497	9.350210
12.965167	0.503	9.848801
12.973450	0.497	10.131785
12.981833	0.503	10.601486
12.990117	0.497	10.881985
12.998500	0.503	11.075847
13.006783	0.497	11.255050
13.015167	0.503	11.406097
13.023450	0.497	11.409626
13.031833	0.503	11.472784
13.040117	0.497	11.321111
13.048500	0.503	11.191662
13.056783	0.497	11.034513
13.065167	0.503	10.757757
13.073450	0.497	10.535555
13.081833	0.503	10.235937
13.090117	0.497	9.804988
13.098500	0.503	9.432426
13.106783	0.497	8.957804
13.115167	0.503	8.508294
13.123450	0.497	7.988812
13.131833	0.503	7.545327
13.140117	0.497	7.083063
13.148500	0.503	6.509464
13.156783	0.497	5.965643
13.165167	0.503	5.453733
13.173450	0.497	4.966789
13.181833	0.503	4.514606
13.190117	0.497	4.005825
13.198500	0.503	3.647625
13.206783	0.497	3.157228
13.215167	0.503	2.808111
13.223450	0.497	2.437966
13.231833	0.503	2.078961
13.240117	0.497	1.762464
13.248500	0.503	1.457931
13.256783	0.497	1.224147
13.265167	0.503	0.928570
13.273450	0.497	0.718628
13.281833	0.503	0.506434
13.290117	0.497	0.319987
13.298500	0.503	0.241751
13.306783	0.497	-0.014944
13.315167	0.503	-0.064320
13.323450	0.497	-0.235525
13.331833	0.503	-0.360990
13.340117	0.497	-0.426756
13.348500	0.503	-0.550764
13.356783	0.497	-0.593905
13.365167	0.503	-0.576487
13.373450	0.497	-0.615331
13.381833	0.503	-0.727623
13.390117	0.497	-0.719278
13.398500	0.503	-0.670911
13.406783	0.497	-0.740119
13.415167	0.503	-0.745942
13.423450	0.497	-0.760802
13.431833	0.503	-0.794392
13.440117	0.497	-0.758538
13.448500	0.503	-0.692922
13.456783	0.497	-0.732325
13.465167	0.503	-0.692035
13.473450	0.497	-0.635446
13.481833	0.503	-0.675014
13.490117	0.497	-0.713184
13.498500	0.503	-0.578078
13.506783	0.497	-0.615382
13.515167	0.503	-0.490219
13.523450	0.497	-0.422812
13.531833	0.503	-0.395386
13.540117	0.497	-0.401031
13.548500	0.503	-0.227180
13.556783	0.497	-0.224031
13.565167	0.503	-0.070579
13.573450	0.497	0.026800
13.581833	0.503	0.154315
13.590117	0.497	0.197342
13.598500	0.503	0.368516
13.606783	0.497	0.483308
13.615167	0.503	0.706955
13.623450	0.497	0.858226
13.631833	0.503	1.089339
13.640117	0.497	1.299296
13.648500	0.503	1.601191
13.656783	0.497	1.921312
13.665167	0.503	2.214800
13.673450	0.497	2.489388
13.681833	0.503	2.935788
13.690117	0.497	3.322096
13.698500	0.503	3.736916
13.706783	0.497	4.137665
13.715167	0.503	4.608294
13.723450	0.497	4.944226
13.731833	0.503	5.411957
13.740117	0.497	5.792011
13.748500	0.503	6.221845
13.756783	0.497	6.556051
13.765167	0.503	6.993528
13.773450	0.497	7.336485
13.781833	0.503	7.591710
13.790117	0.497	7.846076
13.798500	0.503	8.122274
13.806783	0.497	8.194582
13.815167	0.503	8.307595
13.823450	0.497	8.306301
13.831833	0.503	8.270541
13.840183	0.501	8.218848
13.848500	0.499	8.092856
13.856850	0.501	7.843556
13.865167	0.499	7.667249
13.873517	0.501	7.334146
13.881833	0.499	7.024174
13.890183	0.501	6.587001
13.898500	0.499	6.294828
13.906850	0.501	5.796815
13.915133	0.497	5.368940
13.923517	0.503	5.271919
13.931800	0.497	4.593650
13.940183	0.503	4.349345
13.948467	0.497	3.620716
13.956850	0.503	3.228928
13.965133	0.497	2.760644
13.973517	0.503	2.410916
13.981800	0.497	1.994909
13.990183	0.503	1.634932
13.998467	0.497	1.273292
14.006850	0.503	1.048088
14.015133	0.497	0.680862
14.023517	0.503	0.505822
14.031800	0.497	0.162922
14.040183	0.503	-0.021458
14.048467	0.497	-0.217509
14.056850	0.503	-0.302181
14.065133	0.497	-0.540456
14.073517	0.503	-0.587264
14.081800	0.497	-0.733221
14.090183	0.503	-0.867925
14.098467	0.497	-0.967131
14.106850	0.503	-0.976131
14.115133	0.497	-1.114878
14.123517	0.503	-1.038333
14.131800	0.497	-1.228167
14.140183	0.503	-1.151405
14.148467	0.497	-1.208968
14.156850	0.503	-1.255847
14.165133	0.497	-1.317393
14.173517	0.503	-1.317067
14.181800	0.497	-1.416287
14.190183	0.503	-1.355181
14.198467	0.497	-1.497761
14.206850	0.503	-1.428103
14.215133	0.497	-1.461117
14.223517	0.503	-1.430903
14.231800	0.497	-1.440710
14.240183	0.503	-1.421977
14.248467	0.497	-1.483530
14.256850	0.503	-1.404950
14.265133	0.497	-1.435661
14.273517	0.503	-1.446659
14.281800	0.497	-1.548062
14.290183	0.503	-1.483294
14.298467	0.497	-1.530999
14.306850	0.503	-1.544731
14.315133	0.497	-1.539047
14.323517	0.503	-1.532367
14.331800	0.497	-1.569394
14.340183	0.503	-1.454958
14.348467	0.497	-1.511406
14.356850	0.503	-1.453353
14.365133	0.497	-1.527781
14.373517	0.503	-1.395873
14.381800	0.497	-1.530183
14.390183	0.503	-1.449454
14.398467	0.497	-1.501142
14.406850	0.503	-1.461266
14.415133	0.497	-1.445581
14.423517	0.503	-1.391337
14.431800	0.497	-1.548576
14.440183	0.503	-1.390557
14.448467	0.497	-1.457972
14.456850	0.503	-1.428771
14.465133	0.497	-1.504475
14.473517	0.503	-1.484163
14.481800	0.497	-1.475412
14.490183	0.503	-1.425388
14.498467	0.497	-1.444523
14.506850	0.503	-1.405640
14.515133	0.497	-1.378102
14.523517	0.503	-1.387249
14.531800	0.497	-1.439088
14.540183	0.503	-1.395373
14.548467	0.497	-1.464067
14.556850	0.503	-1.441334
14.565133	0.497	-1.519031
14.573517	0.503	-1.447078
14.581800	0.497	-1.521325
14.590183	0.503	-1.439162
14.598467	0.497	-1.508793
14.606850	0.503	-1.545780
14.615133	0.497	-1.464610
14.623517	0.503	-1.472532
14.631800	0.497	-1.483020
14.640183	0.503	-1.474891
14.648467	0.497	-1.491230
14.656850	0.503	-1.433855
14.665133	0.497	-1.471467
14.673517	0.503	-1.426985
14.681800	0.497	-1.489711
14.690183	0.503	-1.359451
14.698467	0.497	-1.407303
14.706850	0.503	-1.330389
14.715133	0.497	-1.303405
14.723517	0.503	-1.277539
14.731800	0.497	-1.256252
14.740183	0.503	-1.115014
14.748467	0.497	-1.022426
14.756850	0.503	-0.856179
14.765133	0.497	-0.789147
14.773517	0.503	-0.635923
14.781800	0.497	-0.439445
14.790183	0.503	-0.364775
14.798467	0.497	-0.148103
14.806850	0.503	0.034755
14.815133	0.497	0.340131
14.823517	0.503	0.426760
14.831800	0.497	0.716626
14.840183	0.503	0.979103
14.848467	0.497	1.140451
14.856850	0.503	1.355510
14.865133	0.497	1.527640
14.873517	0.503	1.780776
14.881800	0.497	1.808676
14.890183	0.503	2.072046
14.898467	0.497	2.088049
14.906850	0.503	2.267504
14.915133	0.497	2.307926
14.923517	0.503	2.343127
14.931800	0.497	2.271548
14.940183	0.503	2.263298
14.948467	0.497	2.190017
14.956850	0.503	2.073199
14.965133	0.497	1.924200
14.973517	0.503	1.821976
14.981800	0.497	1.584448
14.990183	0.503	1.385902
14.998467	0.497	1.228200
15.006850	0.503	1.046947
15.015133	0.497	0.854879
15.023517	0.503	0.583472
15.031800	0.497	0.428257
15.040183	0.503	0.286812
15.048467	0.497	0.077577
15.056850	0.503	-0.009397
15.065133	0.497	-0.282980
15.073517	0.503	-0.363901
15.081800	0.497	-0.579296
15.090183	0.503	-0.635561
15.098467	0.497	-0.769150
15.106850	0.503	-0.806688
15.115133	0.497	-0.876176
15.123517	0.503	-0.997805
15.131800	0.497	-1.109127
15.140183	0.503	-1.099936
15.148467	0.497	-1.254361
15.156850	0.503	-1.195386
15.165133	0.497	-1.207915
15.173517	0.503	-1.251330
15.181800	0.497	-1.273644
15.190183	0.503	-1.333904
15.198467	0.497	-1.348341
15.206850	0.503	-1.352711
15.215133	0.497	-1.318106
15.223517	0.503	-1.372481
15.231800	0.497	-1.440177
15.240183	0.503	-1.357460
15.248467	0.497	-1.392443
15.256850	0.503	-1.331406
15.265133	0.497	-1.368602
15.273517	0.503	-1.245950
15.281800	0.497	-1.355884
15.290183	0.503	-1.359212
15.298467	0.497	-1.270717
15.306850	0.503	-1.288519
15.315133	0.497	-1.277020
15.323517	0.503	-1.183273
15.331800	0.497	-1.259365
15.340183	0.503	-1.127328
15.348467	0.497	-1.181185
15.356850	0.503	-1.159909
15.365133	0.497	-1.161463
15.373517	0.503	-1.021079
15.381800	0.497	-0.959266
15.390183	0.503	-0.963328
15.398467	0.497	-0.856386
15.406850	0.503	-0.813591
15.415133	0.497	-0.746408
15.423517	0.503	-0.698573
15.431800	0.497	-0.678635
15.440183	0.503	-0.516675
15.448467	0.497	-0.534499
15.456850	0.503	-0.450261
15.465133	0.497	-0.425049
15.473517	0.503	-0.267088
15.481800	0.497	-0.315939
15.490183	0.503	-0.122846
15.498467	0.497	-0.131710
15.506850	0.503	0.011016
15.515133	0.497	0.007214
15.523517	0.503	0.046595
15.531800	0.497	0.152942
15.540183	0.503	0.218858
15.548467	0.497	0.259505
15.556850	0.503	0.367176
15.565133	0.497	0.359644
15.573517	0.503	0.461110
15.581800	0.497	0.468046
15.590183	0.503	0.601090
15.598467	0.497	0.625795
15.606850	0.503	0.674408
15.615133	0.497	0.714969
15.623517	0.503	0.824385
15.631800	0.497	0.798452
15.640183	0.503	0.854187
15.648467	0.497	0.963116
15.656850	0.503	0.953899
15.665133	0.497	0.955994
15.673517	0.503	1.117910
15.681800	0.497	1.052287
15.690183	0.503	1.091861
15.698467	0.497	1.146990
15.706850	0.503	1.234239
15.715133	0.497	1.168008
15.723517	0.503	1.176206
15.731800	0.497	1.244983
15.740183	0.503	1.247167
15.748467	0.497	1.215901
15.756850	0.503	1.194424
15.765133	0.497	1.116769
15.773517	0.503	1.189022
15.781800	0.497	1.205922
15.790183	0.503	1.165139
15.798467	0.497	1.167502
15.806850	0.503	1.245164
15.815133	0.497	1.122562
15.823517	0.503	1.133275
15.831800	0.497	1.112797
15.840183	0.503	1.108189
15.848467	0.497	1.025079
15.856850	0.503	1.053795
15.865133	0.497	0.961081
15.873517	0.503	0.983034
15.881800	0.497	0.896688
15.890183	0.503	0.906845
15.898467	0.497	0.776214
15.906850	0.503	0.801472
15.915133	0.497	0.750058
15.923517	0.503	0.763347
15.931800	0.497	0.693271
15.940183	0.503	0.649654
15.948467	0.497	0.602384
15.956850	0.503	0.452091
15.965133	0.497	0.467973
15.973517	0.503	0.462367
15.981800	0.497	0.313010
15.990183	0.503	0.273125
15.998467	0.497	0.189111
16.006850	0.503	0.277608
16.015133	0.497	0.125179
16.023517	0.503	0.122683
16.031800	0.497	-0.005717
16.040183	0.503	0.015047
16.048467	0.497	-0.131210
16.056850	0.503	-0.166893
16.065133	0.497	-0.248657
16.073517	0.503	-0.234379
16.081800	0.497	-0.346076
16.090183	0.503	-0.435916
16.098467	0.497	-0.451316
16.106850	0.503	-0.478562
16.115133	0.497	-0.529038
16.123517	0.503	-0.571927
16.131800	0.497	-0.594118
16.140183	0.503	-0.704125
16.148467	0.497	-0.732322
16.156850	0.503	-0.734985
16.165133	0.497	-0.791051
16.173517	0.503	-0.786632
16.181800	0.497	-0.908169
16.190183	0.503	-0.904055
16.198467	0.497	-1.004714
16.206850	0.503	-1.012153
16.215133	0.497	-1.016618
16.223517	0.503	-1.022784
16.231800	0.497	-0.998565
16.240183	0.503	-1.055248
16.248467	0.497	-1.013831
16.256850	0.503	-1.043578
16.265133	0.497	-1.042192
16.273517	0.503	-0.993013
16.281800	0.497	-1.121430
16.290183	0.503	-1.036581
16.298467	0.497	-0.984680
16.306850	0.503	-0.984725
16.315133	0.497	-0.968455
16.323517	0.503	-0.856399
16.331800	0.497	-0.789065
16.340183	0.503	-0.807470
16.348467	0.497	-0.710922
16.356850	0.503	-0.596338
16.365133	0.497	-0.600994
16.373517	0.503	-0.487559
16.381800	0.497	-0.422351
16.390183	0.503	-0.320630
16.398467	0.497	-0.243457
16.406850	0.503	-0.118605
16.415133	0.497	-0.003397
16.423517	0.503	0.143213
16.431800	0.497	0.158039
16.440183	0.503	0.307734
16.448467	0.497	0.409558
16.456850	0.503	0.555890
16.465133	0.497	0.634641
16.473517	0.503	0.780205
16.481800	0.497	0.881897
16.490183	0.503	1.032573
16.498467	0.497	1.107339
16.506850	0.503	1.201541
16.515133	0.497	1.282634
16.523517	0.503	1.387507
16.531800	0.497	1.500180
16.540183	0.503	1.493574
16.548467	0.497	1.586608
16.556850	0.503	1.600359
16.565133	0.497	1.664693
16.573517	0.503	1.690007
16.581800	0.497	1.626115
16.590183	0.503	1.728279
16.598467	0.497	1.650072
16.606850	0.503	1.695424
16.615133	0.497	1.584504
16.623517	0.503	1.577277
16.631800	0.497	1.516487
16.640183	0.503	1.460756
16.648467	0.497	1.315969
16.656850	0.503	1.309455
16.665133	0.497	1.111933
16.673517	0.503	1.089254
16.681867	0.501	0.990933
16.690183	0.499	0.867846
16.698533	0.501	0.751726
16.706850	0.499	0.628481
16.715200	0.501	0.499998
16.723483	0.497	0.384299
16.731850	0.502	0.609688
16.740200	0.501	0.139150
16.748483	0.497	0.060492
16.756867	0.503	0.166150
16.765150	0.497	-0.162071
16.773533	0.503	-0.072724
16.781817	0.497	-0.440176
16.790200	0.503	-0.494889
16.798483	0.497	-0.624674
16.806867	0.503	-0.715328
16.815150	0.497	-0.813244
16.823533	0.503	-0.799439
16.831817	0.497	-0.987074
16.840200	0.503	-0.988699
16.848483	0.497	-1.141799
16.856867	0.503	-1.090408
16.865150	0.497	-1.231770
16.873533	0.503	-1.277234
16.881817	0.497	-1.249813
16.890200	0.503	-1.254888
16.898483	0.497	-1.364625
16.906867	0.503	-1.380086
16.915150	0.497	-1.457086
16.923533	0.503	-1.395359
16.931817	0.497	-1.472044
16.940200	0.503	-1.470168
16.948483	0.497	-1.521900
16.956867	0.503	-1.506701
16.965150	0.497	-1.547620
16.973533	0.503	-1.495027
16.981817	0.497	-1.576267
16.990200	0.503	-1.512663
16.998483	0.497	-1.527472
17.006867	0.503	-1.566714
17.015150	0.497	-1.541310
17.023533	0.503	-1.536195
17.031817	0.497	-1.556769
17.040200	0.503	-1.524524
17.048483	0.497	-1.639062
17.056867	0.503	-1.549507
17.065150	0.497	-1.567826
17.073533	0.503	-1.564023
17.081817	0.497	-1.574232
17.090200	0.503	-1.526935
17.098483	0.497	-1.585414
17.106867	0.503	-1.566595
17.115150	0.497	-1.584638
17.123533	0.503	-1.519027
17.131817	0.497	-1.595719
17.140200	0.503	-1.467898
17.148483	0.497	-1.505402
17.156867	0.503	-1.500089
17.165150	0.497	-1.529107
17.173533	0.503	-1.498773
17.181817	0.497	-1.551670
17.190200	0.503	-1.503690
17.198483	0.497	-1.558161
17.206867	0.503	-1.508196
17.215150	0.497	-1.552125
17.223533	0.503	-1.557436
17.231817	0.497	-1.531081
17.240200	0.503	-1.486772
17.248483	0.497	-1.590551
17.256867	0.503	-1.474088
17.265150	0.497	-1.499654
17.273533	0.503	-1.483543
17.281817	0.497	-1.483448
17.290200	0.503	-1.512191
17.298483	0.497	-1.498671
17.306867	0.503	-1.450771
17.315150	0.497	-1.577208
17.323533	0.503	-1.455195
17.331817	0.497	-1.529795
17.340200	0.503	-1.478429
17.348483	0.497	-1.468813
17.356867	0.503	-1.441717
17.365150	0.497	-1.455130
17.373533	0.503	-1.441062
17.381817	0.497	-1.430466
17.390200	0.503	-1.405293
17.398483	0.497	-1.456168
17.406867	0.503	-1.402162
17.415150	0.497	-1.385966
17.423533	0.503	-1.418275
17.431817	0.497	-1.402986
17.440200	0.503	-1.414720
17.448483	0.497	-1.419622
17.456867	0.503	-1.384438
17.465150	0.497	-1.461766
17.473533	0.503	-1.449569
17.481817	0.497	-1.445131
17.490200	0.503	-1.397593
17.498483	0.497	-1.484869
17.506867	0.503	-1.384386
17.515150	0.497	-1.416468
17.523533	0.503	-1.386379
17.531817	0.497	-1.425064
17.540200	0.503	-1.440387
17.548483	0.497	-1.455564
17.556867	0.503	-1.422748
17.565150	0.497	-1.440452
17.573533	0.503	-1.482216
17.581817	0.497	-1.471046
17.590200	0.503	-1.435596
17.598483	0.497	-1.434758
17.606867	0.503	-1.422035
17.615150	0.497	-1.502385
17.623533	0.503	-1.438745
17.631817	0.497	-1.393467
17.640200	0.503	-1.416707
17.648483	0.497	-1.423753
17.656867	0.503	-1.427889
17.665150	0.497	-1.413700
17.673533	0.503	-1.373996
17.681817	0.497	-1.416298
17.690200	0.503	-1.343044
17.698483	0.497	-1.334880
17.706867	0.503	-1.363373
17.715150	0.497	-1.450851
17.723533	0.503	-1.467883
17.731817	0.497	-1.452130
17.740200	0.503	-1.372806
17.748483	0.497	-1.395444
17.756867	0.503	-1.327911
17.765150	0.497	-1.377430
17.773533	0.503	-1.411986
17.781817	0.497	-1.363504
17.790200	0.503	-1.384768
17.798483	0.497	-1.406311
17.806867	0.503	-1.342821
17.815150	0.497	-1.343169
17.823533	0.503	-1.351083
17.831817	0.497	-1.320575
17.840200	0.503	-1.393886
17.848483	0.497	-1.346983
17.856867	0.503	-1.328636
17.865150	0.497	-1.363378
17.873533	0.503	-1.302336
17.881817	0.497	-1.333590
17.890200	0.503	-1.334338
17.898483	0.497	-1.320125
17.906867	0.503	-1.317556
17.915150	0.497	-1.290797
17.923533	0.503	-1.281720
17.931817	0.497	-1.275425
17.940200	0.503	-1.289398
17.948483	0.497	-1.261188
17.956867	0.503	-1.204404
17.965150	0.497	-1.254344
17.973533	0.503	-1.146343
17.981817	0.497	-1.188637
17.990200	0.503	-1.152742
17.998483	0.497	-1.164187
18.006867	0.503	-1.100333
18.015150	0.497	-1.106950
18.023533	0.503	-1.094435
18.031817	0.497	-1.117183
18.040200	0.503	-1.094916
18.048483	0.497	-1.051111
18.056867	0.503	-0.921579
18.065150	0.497	-1.008672
18.073533	0.503	-0.876915
18.081817	0.497	-0.897927
18.090200	0.503	-0.782715
18.098483	0.497	-0.843316
18.106867	0.503	-0.782912
18.115150	0.497	-0.696807
18.123533	0.503	-0.613298
18.131817	0.497	-0.602902
18.140200	0.503	-0.496787
18.148483	0.497	-0.506415
18.156867	0.503	-0.349339
18.165150	0.497	-0.365284
18.173533	0.503	-0.272343
18.181817	0.497	-0.306987
18.190200	0.503	-0.171666
18.198483	0.497	-0.142960
18.206867	0.503	-0.033991
18.215150	0.497	-0.062177
18.223533	0.503	0.040736
18.231817	0.497	0.103438
18.240200	0.503	0.192788
18.248483	0.497	0.199465
18.256867	0.503	0.224834
18.265150	0.497	0.233635
18.273533	0.503	0.240230
18.281817	0.497	0.291994
18.290200	0.503	0.323085
18.298483	0.497	0.286175
18.306867	0.503	0.339304
18.315150	0.497	0.332469
18.323533	0.503	0.344679
18.331817	0.497	0.225027
18.340200	0.503	0.250357
18.348483	0.497	0.196915
18.356867	0.503	0.263963
18.365150	0.497	0.154030
18.373533	0.503	0.256550
18.381817	0.497	0.180844
18.390200	0.503	0.246873
18.398483	0.497	0.176163
18.406867	0.503	0.240933
18.415150	0.497	0.236179
18.423533	0.503	0.271266
18.431817	0.497	0.222391
18.440200	0.503	0.383005
18.448483	0.497	0.364461
18.456867	0.503	0.453121
18.465150	0.497	0.434948
18.473533	0.503	0.610997
18.481817	0.497	0.655416
18.490200	0.503	0.810380
18.498483	0.497	0.947254
18.506867	0.503	1.086932
18.515150	0.497	1.217080
18.523533	0.503	1.507944
18.531817	0.497	1.585103
18.540200	0.503	1.826948
18.548483	0.497	1.997997
18.556867	0.503	2.217982
18.565150	0.497	2.369398
18.573533	0.503	2.574558
18.581817	0.497	2.844172
18.590200	0.503	2.988771
18.598483	0.497	3.105268
18.606867	0.503	3.348835
18.615150	0.497	3.470751
18.623533	0.503	3.639407
18.631817	0.497	3.690485
18.640200	0.503	3.867466
18.648483	0.497	3.868153
18.656867	0.503	3.947889
18.665150	0.497	3.958288
18.673533	0.503	4.021431
18.681817	0.497	3.962809
18.690200	0.503	3.980058
18.698483	0.497	3.907068
18.706867	0.503	3.893156
18.715150	0.497	3.794217
18.723533	0.503	3.736750
18.731817	0.497	3.580575
18.740200	0.503	3.525844
18.748483	0.497	3.340622
18.756867	0.503	3.182585
18.765150	0.497	3.083969
18.773533	0.503	3.024999
18.781817	0.497	2.866727
18.790200	0.503	2.795422
18.798483	0.497	2.526774
18.806867	0.503	2.433274
18.815150	0.497	2.253065
18.823533	0.503	2.133260
18.831817	0.497	1.990542
18.840200	0.503	1.905196
18.848483	0.497	1.810860
18.856867	0.503	1.806333
18.865150	0.497	1.593949
18.873533	0.503	1.604479
18.881817	0.497	1.384650
18.890200	0.503	1.462958
18.898483	0.497	1.396670
18.906867	0.503	1.427985
18.915150	0.497	1.219172
18.923533	0.503	1.302101
18.931817	0.497	1.211232
18.940200	0.503	1.206780
18.948483	0.497	1.106597
18.956867	0.503	1.151758
18.965150	0.497	1.129948
18.973533	0.503	1.123147
18.981817	0.497	0.985636
18.990200	0.503	1.025745
18.998483	0.497	1.038820
19.006867	0.503	1.018988
19.015150	0.497	0.974542
19.023533	0.503	0.987726
19.031817	0.497	0.925762
19.040200	0.503	0.882733
19.048483	0.497	0.860643
19.056867	0.503	0.852133
19.065150	0.497	0.818109
19.073533	0.503	0.821436
19.081817	0.497	0.759199
19.090200	0.503	0.813313
19.098483	0.497	0.740309
19.106867	0.503	0.742396
19.115150	0.497	0.692445
19.123533	0.503	0.730759
19.131817	0.497	0.663061
19.140200	0.503	0.731902
19.148483	0.497	0.607323
19.156867	0.503	0.688601
19.165150	0.497	0.581224
19.173533	0.503	0.596467
19.181817	0.497	0.635999
19.190200	0.503	0.614856
19.198483	0.497	0.543455
19.206867	0.503	0.624369
19.215150	0.497	0.595347
19.223533	0.503	0.648781
19.231817	0.497	0.557054
19.240200	0.503	0.560467
19.248483	0.497	0.620407
19.256867	0.503	0.599911
19.265150	0.497	0.578305
19.273533	0.503	0.619102
19.281817	0.497	0.516511
19.290200	0.503	0.551305
19.298483	0.497	0.609840
19.306867	0.503	0.593264
19.315150	0.497	0.571777
19.323533	0.503	0.658574
19.331817	0.497	0.534674
19.340200	0.503	0.559786
19.348483	0.497	0.535609
19.356867	0.503	0.572789
19.365150	0.497	0.554537
19.373533	0.503	0.585366
19.381817	0.497	0.596252
19.390200	0.503	0.613321
19.398483	0.497	0.634282
19.406867	0.503	0.637420
19.415150	0.497	0.629273
19.423533	0.503	0.610688
19.431817	0.497	0.607439
19.440200	0.503	0.632750
19.448483	0.497	0.682869
19.456867	0.503	0.719735
19.465150	0.497	0.776531
19.473533	0.503	0.724730
19.481817	0.497	0.727003
19.490200	0.503	0.823186
19.498483	0.497	0.732268
19.506867	0.503	0.824935
19.515217	0.501	0.752924
19.523533	0.499	0.831937
19.531883	0.501	0.813385
19.540200	0.499	0.834051
19.548550	0.501	0.842615
19.556867	0.499	0.915433
19.565217	0.501	0.845124
19.573533	0.499	0.915738
19.581883	0.501	0.888436
19.590167	0.497	0.871103
19.598550	0.503	1.264048
19.606833	0.497	0.899503
19.615217	0.503	1.250298
19.623500	0.497	0.911944
19.631883	0.503	0.994310
19.640167	0.497	0.946984
19.648550	0.503	1.035210
19.656833	0.497	0.931673
19.665217	0.503	1.011772
19.673500	0.497	0.882922
19.681883	0.503	1.010519
19.690167	0.497	0.918577
19.698550	0.503	1.017597
19.706833	0.497	0.972578
19.715217	0.503	0.927934
19.723500	0.497	0.957194
19.731883	0.503	0.933915
19.740167	0.497	0.932529
19.748550	0.503	0.943347
19.756833	0.497	0.883123
19.765217	0.503	0.910847
19.773500	0.497	0.878026
19.781883	0.503	0.914765
19.790167	0.497	0.890463
19.798550	0.503	0.896139
19.806833	0.497	0.850676
19.815217	0.503	0.845609
19.823500	0.497	0.786955
19.831883	0.503	0.847520
19.840167	0.497	0.801806
19.848550	0.503	0.850007
19.856833	0.497	0.836901
19.865217	0.503	0.853447
19.873500	0.497	0.808206
19.881883	0.503	0.790591
19.890167	0.497	0.733489
19.898550	0.503	0.765141
19.906833	0.497	0.703883
19.915217	0.503	0.764130
19.923500	0.497	0.759859
19.931883	0.503	0.743212
19.940167	0.497	0.765296
19.948550	0.503	0.704246
19.956833	0.497	0.720474
19.965217	0.503	0.787812
19.973500	0.497	0.739942
19.981883	0.503	0.792810
19.990167	0.497	0.709267
19.998550	0.503	0.804431
20.006833	0.497	0.728047
20.015217	0.503	0.819480
20.023500	0.497	0.792672
20.031883	0.503	0.842033
20.040167	0.497	0.781074
20.048550	0.503	0.845641
20.056833	0.497	0.799713
20.065217	0.503	0.829805
20.073500	0.497	0.813668
20.081883	0.503	0.942450
20.090167	0.497	0.879477
20.098550	0.503	0.940038
20.106833	0.497	0.951931
20.115217	0.503	0.995983
20.123500	0.497	0.999469
20.131883	0.503	1.030697
20.140167	0.497	1.042043
20.148550	0.503	1.109416
20.156833	0.497	1.067253
20.165217	0.503	1.209332
20.173500	0.497	1.132469
20.181883	0.503	1.192753
20.190167	0.497	1.204635
20.198550	0.503	1.289916
20.206833	0.497	1.240605
20.215217	0.503	1.322623
20.223500	0.497	1.310285
20.231883	0.503	1.380800
20.240167	0.497	1.347533
20.248550	0.503	1.400380
20.256833	0.497	1.391697
20.265217	0.503	1.503438
20.273500	0.497	1.517120
20.281883	0.503	1.534577
20.290167	0.497	1.512007
20.298550	0.503	1.586065
20.306833	0.497	1.542597
20.315217	0.503	1.612293
20.323500	0.497	1.659396
20.331883	0.503	1.640528
20.340167	0.497	1.683032
20.348550	0.503	1.684629
20.356833	0.497	1.661690
20.365217	0.503	1.700644
20.373500	0.497	1.726230
20.381883	0.503	1.727790
20.390167	0.497	1.735723
20.398550	0.503	1.800730
20.406833	0.497	1.779457
20.415217	0.503	1.841508
20.423500	0.497	1.795361
20.431883	0.503	1.841739
20.440167	0.497	1.866149
20.448550	0.503	1.866924
20.456833	0.497	1.849920
20.465217	0.503	1.910083
20.473500	0.497	1.853448
20.481883	0.503	1.840064
20.490167	0.497	1.886305
20.498550	0.503	1.869446
20.506833	0.497	1.885583
20.515217	0.503	1.861153
20.523500	0.497	1.868672
20.531883	0.503	1.889908
20.540167	0.497	1.919405
20.548550	0.503	1.791684
20.556833	0.497	1.818561
20.565217	0.503	1.869930
20.573500	0.497	1.845948
20.581883	0.503	1.870763
20.590167	0.497	1.761216
20.598550	0.503	1.772368
20.606833	0.497	1.774741
20.615217	0.503	1.723281
20.623500	0.497	1.694286
20.631883	0.503	1.762188
20.640167	0.497	1.687013
20.648550	0.503	1.729008
20.656833	0.497	1.725469
20.665217	0.503	1.796597
20.673500	0.497	1.694452
20.681883	0.503	1.683437
20.690167	0.497	1.655798
20.698550	0.503	1.663933
20.706833	0.497	1.617834
20.715217	0.503	1.641918
20.723500	0.497	1.571659
20.731883	0.503	1.596885
20.740167	0.497	1.555751
20.748550	0.503	1.521374
20.756833	0.497	1.451523
20.765217	0.503	1.522522
20.773500	0.497	1.393535
20.781883	0.503	1.402259
20.790167	0.497	1.373214
20.798550	0.503	1.395532
20.806833	0.497	1.252911
20.815217	0.503	1.277721
20.823500	0.497	1.261143
20.831883	0.503	1.288390
20.840167	0.497	1.180529
20.848550	0.503	1.227736
20.856833	0.497	1.160187
20.865217	0.503	1.154552
20.873500	0.497	1.129163
20.881883	0.503	1.064185
20.890167	0.497	1.090568
20.898550	0.503	1.063242
20.906833	0.497	0.968379
20.915217	0.503	0.988909
20.923500	0.497	0.914389
20.931883	0.503	0.987153
20.940167	0.497	0.842031
20.948550	0.503	0.868757
20.956833	0.497	0.821339
20.965217	0.503	0.801618
20.973500	0.497	0.718010
20.981883	0.503	0.709688
20.990167	0.497	0.656948
20.998550	0.503	0.649711
21.006833	0.497	0.562337
21.015217	0.503	0.619596
21.023500	0.497	0.583645
21.031883	0.503	0.524838
21.040167	0.497	0.498112
21.048550	0.503	0.506160
21.056833	0.497	0.377551
21.065217	0.503	0.394466
21.073500	0.497	0.324363
21.081883	0.503	0.303915
21.090167	0.497	0.282228
21.098550	0.503	0.254858
21.106833	0.497	0.177235
21.115217	0.503	0.177218
21.123500	0.497	0.127387
21.131883	0.503	0.115419
21.140167	0.497	0.055168
21.148550	0.503	-0.004568
21.156833	0.497	-0.054351
21.165217	0.503	-0.020317
21.173500	0.497	-0.124981
21.181883	0.503	-0.175630
21.190167	0.497	-0.216779
21.198550	0.503	-0.209455
21.206833	0.497	-0.230247
21.215217	0.503	-0.234690
21.223500	0.497	-0.272394
21.231883	0.503	-0.318870
21.240167	0.497	-0.334898
21.248550	0.503	-0.403178
21.256833	0.497	-0.432629
21.265217	0.503	-0.400229
21.273500	0.497	-0.482090
21.281883	0.503	-0.585673
21.290167	0.497	-0.591127
21.298550	0.503	-0.564276
21.306833	0.497	-0.637951
21.315217	0.503	-0.660654
21.323500	0.497	-0.738208
21.331883	0.503	-0.651484
21.340167	0.497	-0.680349
21.348550	0.503	-0.804519
21.356833	0.497	-0.831190
21.365217	0.503	-0.848240
21.373500	0.497	-0.894462
21.381883	0.503	-0.883361
21.390167	0.497	-0.926775
21.398550	0.503	-0.952503
21.406833	0.497	-1.050494
21.415217	0.503	-1.036973
21.423500	0.497	-1.094352
21.431883	0.503	-1.019723
21.440167	0.497	-1.114562
21.448550	0.503	-1.088473
21.456833	0.497	-1.143681
21.465217	0.503	-1.101746
21.473500	0.497	-1.176889
21.481883	0.503	-1.216095
21.490167	0.497	-1.223799
21.498550	0.503	-1.205303
21.506833	0.497	-1.264787
21.515217	0.503	-1.301619
21.523500	0.497	-1.298833
21.531883	0.503	-1.275692
21.540167	0.497	-1.401060
21.548550	0.503	-1.301527
21.556833	0.497	-1.362600
21.565217	0.503	-1.376837
21.573500	0.497	-1.424761
21.581883	0.503	-1.446646
21.590167	0.497	-1.503401
21.598550	0.503	-1.473791
21.606833	0.497	-1.491746
21.615217	0.503	-1.455109
21.623500	0.497	-1.507579
21.631883	0.503	-1.533837
21.640167	0.497	-1.518366
21.648550	0.503	-1.542311
21.656833	0.497	-1.623741
21.665217	0.503	-1.531339
21.673500	0.497	-1.555359
21.681883	0.503	-1.527067
21.690167	0.497	-1.594403
21.698550	0.503	-1.590122
21.706833	0.497	-1.627367
21.715217	0.503	-1.580866
21.723500	0.497	-1.676565
21.731883	0.503	-1.634041
21.740167	0.497	-1.669812
21.748550	0.503	-1.635718
21.756833	0.497	-1.642970
21.765217	0.503	-1.626834
21.773500	0.497	-1.702424
21.781883	0.503	-1.677819
21.790167	0.497	-1.725055
21.798550	0.503	-1.682809
21.806833	0.497	-1.675425
21.815217	0.503	-1.658671
21.823500	0.497	-1.643775
21.831883	0.503	-1.742108
21.840167	0.497	-1.706003
21.848550	0.503	-1.700632
21.856833	0.497	-1.789191
21.865217	0.503	-1.700974
21.873500	0.497	-1.743865
21.881883	0.503	-1.745151
21.890167	0.497	-1.755658
21.898550	0.503	-1.727032
21.906833	0.497	-1.757043
21.915217	0.503	-1.770213
21.923500	0.497	-1.731750
21.931883	0.503	-1.721930
21.940167	0.497	-1.804250
21.948550	0.503	-1.777982
21.956833	0.497	-1.814310
21.965217	0.503	-1.724592
21.973500	0.497	-1.802227
21.981883	0.503	-1.779882
21.990167	0.497	-1.828827
21.998550	0.503	-1.714625
22.006833	0.497	-1.767191
22.015217	0.503	-1.731305
22.023500	0.497	-1.781880
22.031883	0.503	-1.733863
22.040167	0.497	-1.794312
22.048550	0.503	-1.796007
22.056833	0.497	-1.810814
22.065217	0.503	-1.792362
22.073500	0.497	-1.874475
22.081883	0.503	-1.827326
22.090167	0.497	-1.817685
22.098550	0.503	-1.844074
22.106833	0.497	-1.836962
22.115217	0.503	-1.778977
22.123500	0.497	-1.855455
22.131883	0.503	-1.810382
22.140167	0.497	-1.949199
22.148550	0.503	-1.846184
22.156833	0.497	-1.791623
22.165217	0.503	-1.896816
22.173500	0.497	-1.894055
22.181883	0.503	-1.834104
22.190167	0.497	-1.900493
22.198550	0.503	-1.894237
22.206833	0.497	-1.951641
22.215217	0.503	-1.879061
22.223500	0.497	-1.901919
22.231883	0.503	-1.935298
22.240167	0.497	-1.916048
22.248550	0.503	-1.931510
22.256833	0.497	-1.955000
22.265217	0.503	-1.980182
22.273500	0.497	-1.987191
22.281883	0.503	-1.917236
22.290167	0.497	-2.014095
22.298550	0.503	-1.942782
22.306833	0.497	-1.990359
22.315217	0.503	-1.919442
22.323500	0.497	-1.979165
22.331883	0.503	-1.993135
22.340167	0.497	-2.049252
22.348550	0.503	-2.036708
22.356833	0.497	-2.032402
22.365217	0.503	-1.988932
22.373500	0.497	-2.063779
22.381883	0.503	-2.037292
22.390233	0.501	-2.075584
22.398550	0.499	-2.080693
22.406900	0.501	-2.134754
22.415217	0.499	-2.051742
22.423567	0.501	-2.076171
22.431883	0.499	-2.097339
22.440233	0.501	-2.089789
22.448550	0.499	-2.112216
22.456900	0.501	-2.088424
22.465183	0.497	-2.153391
22.473567	0.503	-1.881765
22.481850	0.497	-2.173759
22.490233	0.503	-1.880274
22.498517	0.497	-2.154996
22.506900	0.503	-2.128473
22.515183	0.497	-2.212356
22.523567	0.503	-2.142505
22.531850	0.497	-2.171581
22.540233	0.503	-2.122938
22.548517	0.497	-2.208046
22.556900	0.503	-2.183794
22.565183	0.497	-2.226448
22.573567	0.503	-2.176001
22.581850	0.497	-2.232370
22.590233	0.503	-2.198788
22.598517	0.497	-2.208348
22.606900	0.503	-2.142592
22.615183	0.497	-2.202568
22.623567	0.503	-2.175344
22.631850	0.497	-2.236279
22.640233	0.503	-2.167947
22.648517	0.497	-2.192930
22.656900	0.503	-2.216053
22.665183	0.497	-2.190319
22.673567	0.503	-2.172797
22.681850	0.497	-2.192877
22.690233	0.503	-2.162624
22.698517	0.497	-2.213302
22.706900	0.503	-2.196103
22.715183	0.497	-2.173142
22.723567	0.503	-2.205133
22.731850	0.497	-2.282302
22.740233	0.503	-2.130168
22.748517	0.497	-2.177015
22.756900	0.503	-2.198866
22.765183	0.497	-2.193703
22.773567	0.503	-2.143835
22.781850	0.497	-2.249380
22.790233	0.503	-2.145459
22.798517	0.497	-2.206383
22.806900	0.503	-2.138042
22.815183	0.497	-2.158685
22.823567	0.503	-2.165311
22.831850	0.497	-2.194398
22.840233	0.503	-2.186969
22.848517	0.497	-2.291759
22.856900	0.503	-2.185856
22.865183	0.497	-2.244611
22.873567	0.503	-2.194674
22.881850	0.497	-2.261228
22.890233	0.503	-2.176575
22.898517	0.497	-2.223502
22.906900	0.503	-2.183712
22.915183	0.497	-2.281420
22.923567	0.503	-2.230758
22.931850	0.497	-2.247932
22.940233	0.503	-2.196743
22.948517	0.497	-2.279732
22.956900	0.503	-2.259626
22.965183	0.497	-2.330939
22.973567	0.503	-2.304356
22.981850	0.497	-2.270941
22.990233	0.503	-2.323232
22.998517	0.497	-2.359794
23.006900	0.503	-2.288604
23.015183	0.497	-2.305217
23.023567	0.503	-2.270652
23.031850	0.497	-2.397099
23.040233	0.503	-2.345731
23.048517	0.497	-2.370742
23.056900	0.503	-2.299524
23.065183	0.497	-2.385746
23.073567	0.503	-2.419294
23.081850	0.497	-2.387509
23.090233	0.503	-2.365671
23.098517	0.497	-2.395978
23.106900	0.503	-2.401079
23.115183	0.497	-2.446436
23.123567	0.503	-2.375808
23.131850	0.497	-2.474368
23.140233	0.503	-2.407404
23.148517	0.497	-2.434368
23.156900	0.503	-2.385756
23.165183	0.497	-2.442013
23.173567	0.503	-2.478679
23.181850	0.497	-2.471657
23.190233	0.503	-2.442468
23.198517	0.497	-2.464213
23.206900	0.503	-2.475151
23.215183	0.497	-2.459278
23.223567	0.503	-2.444193
23.231850	0.497	-2.427400
23.240233	0.503	-2.439216
23.248517	0.497	-2.505174
23.256900	0.503	-2.373388
23.265183	0.497	-2.408491
23.273567	0.503	-2.430233
23.281850	0.497	-2.432993
23.290233	0.503	-2.402138
23.298517	0.497	-2.475267
23.306900	0.503	-2.413738
23.315183	0.497	-2.444673
23.323567	0.503	-2.419049
23.331850	0.497	-2.362765
23.340233	0.503	-2.389754
23.348517	0.497	-2.394642
23.356900	0.503	-2.361815
23.365183	0.497	-2.342647
23.373567	0.503	-2.356227
23.381850	0.497	-2.333868
23.390233	0.503	-2.310420
23.398517	0.497	-2.303875
23.406900	0.503	-2.260225
23.415183	0.497	-2.277609
23.423567	0.503	-2.191398
23.431850	0.497	-2.254887
23.440233	0.503	-2.161849
23.448517	0.497	-2.187981
23.456900	0.503	-2.165924
23.465183	0.497	-2.136711
23.473567	0.503	-2.100462
23.481850	0.497	-2.074955
23.490233	0.503	-2.012054
23.498517	0.497	-2.000260
23.506900	0.503	-1.993490
23.515183	0.497	-1.978976
23.523567	0.503	-1.844610
23.531850	0.497	-1.848960
23.540233	0.503	-1.704676
23.548517	0.497	-1.681763
23.556900	0.503	-1.563259
23.565183	0.497	-1.584532
23.573567	0.503	-1.440845
23.581850	0.497	-1.362385
23.590233	0.503	-1.293589
23.598517	0.497	-1.264896
23.606900	0.503	-1.088549
23.615183	0.497	-1.044213
23.623567	0.503	-0.926869
23.631850	0.497	-0.896518
23.640233	0.503	-0.680464
23.648517	0.497	-0.614286
23.656900	0.503	-0.616167
23.665183	0.497	-0.508994
23.673567	0.503	-0.373189
23.681850	0.497	-0.307195
23.690233	0.503	-0.116568
23.698517	0.497	-0.119504
23.706900	0.503	-0.017527
23.715183	0.497	0.059592
23.723567	0.503	0.188615
23.731850	0.497	0.249997
23.740233	0.503	0.314604
23.748517	0.497	0.430115
23.756900	0.503	0.473329
23.765183	0.497	0.571630
23.773567	0.503	0.614531
23.781850	0.497	0.648485
23.790233	0.503	0.782663
23.798517	0.497	0.718070
23.806900	0.503	0.735343
23.815183	0.497	0.780836
23.823567	0.503	0.844831
23.831850	0.497	0.751322
23.840233	0.503	0.781605
23.848517	0.497	0.801052
23.856900	0.503	0.758123
23.865183	0.497	0.620278
23.873567	0.503	0.698570
23.881850	0.497	0.593115
23.890233	0.503	0.513444
23.898517	0.497	0.433960
23.906900	0.503	0.444400
23.915183	0.497	0.320054
23.923567	0.503	0.210792
23.931850	0.497	0.097843
23.940233	0.503	0.107086
23.948517	0.497	-0.025513
23.956900	0.503	-0.111978
23.965183	0.497	-0.309178
23.973567	0.503	-0.313115
23.981850	0.497	-0.478677
23.990233	0.503	-0.510501
23.998517	0.497	-0.670639
24.006900	0.503	-0.743919
24.015183	0.497	-0.838997
24.023567	0.503	-0.901603
24.031850	0.497	-1.077436
24.040233	0.503	-1.102876
24.048517	0.497	-1.163806
24.056900	0.503	-1.219191
24.065183	0.497	-1.301588
24.073567	0.503	-1.361634
24.081850	0.497	-1.448286
24.090233	0.503	-1.545509
24.098517	0.497	-1.594061
24.106900	0.503	-1.607590
24.115183	0.497	-1.686592
24.123567	0.503	-1.769284
24.131850	0.497	-1.893423
24.140233	0.503	-1.928132
24.148517	0.497	-1.997242
24.156900	0.503	-1.896154
24.165183	0.497	-2.027093
24.173567	0.503	-1.983620
24.181850	0.497	-2.120484
24.190233	0.503	-2.056422
24.198517	0.497	-2.151267
24.206900	0.503	-2.133562
24.215183	0.497	-2.168365
24.223567	0.503	-2.179584
24.231850	0.497	-2.192335
24.240233	0.503	-2.237822
24.248517	0.497	-2.245850
24.256900	0.503	-2.266335
24.265183	0.497	-2.260991
24.273567	0.503	-2.291574
24.281850	0.497	-2.360359
24.290233	0.503	-2.261534
24.298517	0.497	-2.266940
24.306900	0.503	-2.355362
24.315183	0.497	-2.405689
24.323567	0.503	-2.310365
24.331850	0.497	-2.361088
24.340233	0.503	-2.280023
24.348517	0.497	-2.317081
24.356900	0.503	-2.375550
24.365183	0.497	-2.393927
24.373567	0.503	-2.316185
24.381850	0.497	-2.392177
24.390233	0.503	-2.369819
24.398517	0.497	-2.391844
24.406900	0.503	-2.340897
24.415183	0.497	-2.335482
24.423567	0.503	-2.378146
24.431850	0.497	-2.408510
24.440233	0.503	-2.405072
24.448517	0.497	-2.536761
24.456900	0.503	-2.359494
24.465183	0.497	-2.418220
24.473567	0.503	-2.323168
24.481850	0.497	-2.406833
24.490233	0.503	-2.396874
24.498517	0.497	-2.396703
24.506900	0.503	-2.363781
24.515183	0.497	-2.350578
24.523567	0.503	-2.380973
24.531850	0.497	-2.420935
24.540233	0.503	-2.333367
24.548517	0.497	-2.423428
24.556900	0.503	-2.329369
24.565183	0.497	-2.374026
24.573567	0.503	-2.412367
24.581850	0.497	-2.310906
24.590233	0.503	-2.325948
24.598517	0.497	-2.402788
24.606900	0.503	-2.355620
24.615183	0.497	-2.366524
24.623567	0.503	-2.286501
24.631850	0.497	-2.370434
24.640233	0.503	-2.327691
24.648517	0.497	-2.334796
24.656900	0.503	-2.262794
24.665183	0.497	-2.369683
24.673567	0.503	-2.280216
24.681850	0.497	-2.345495
24.690233	0.503	-2.318786
24.698517	0.497	-2.340482
24.706900	0.503	-2.275187
24.715183	0.497	-2.279577
24.723567	0.503	-2.268922
24.731850	0.497	-2.306157
24.740233	0.503	-2.269934
24.748517	0.497	-2.289648
24.756900	0.503	-2.226045
24.765183	0.497	-2.230352
24.773567	0.503	-2.178810
24.781850	0.497	-2.253673
24.790233	0.503	-2.309211
24.798517	0.497	-2.319437
24.806900	0.503	-2.239172
24.815183	0.497	-2.294438
24.823567	0.503	-2.149789
24.831850	0.497	-2.250447
24.840233	0.503	-2.249364
24.848517	0.497	-2.230955
24.856900	0.503	-2.213733
24.865183	0.497	-2.307938
24.873567	0.503	-2.226258
24.881850	0.497	-2.291927
24.890233	0.503	-2.221629
24.898517	0.497	-2.242213
24.906900	0.503	-2.162251
24.915183	0.497	-2.184788
24.923567	0.503	-2.195689
24.931850	0.497	-2.266142
24.940233	0.503	-2.191913
24.948517	0.497	-2.218826
24.956900	0.503	-2.219406
24.965183	0.497	-2.268860
24.973567	0.503	-2.200351
24.981850	0.497	-2.326023
24.990233	0.503	-2.210375
24.998517	0.497	-2.266675
25.006900	0.503	-2.231320
