# Supplementary material for: Methanol-dependent Escherichia coli strains with a complete ribulose monophosphate cycle
Source: Nat Commun. 2020 Oct 26;11:5403. doi: 10.1038/s41467-020-19235-5 (PMC7588473; doi:10.1038/s41467-020-19235-5)
Supplement: Supplementary file 11 — Source data [file 41467_2020_19235_MOESM11_ESM.zip › Source_Data/SupplementaryFigure5/fbp_evo_R4.txt]

File Path	chrom://marshall/Chromeleon7/HPLC_Ultimate_3000/Users/kellerp/20200525_fbp_tpiA_anc_evol_SN_stat.seq/613.smp/UV_VIS_3.channel
Channel	UV_VIS_3

Injection Information:
Data Vault	Chromeleon7
Injection	20200703_fbp_evo_stationary_R4
Injection Number	18
Position	RD2
Comment	
Processing Method	Quantitative
Instrument Method	20200525_Rezex_ROA_OrganicAcid_600uL_2500uM_H2SO4_50A_50D
Type	Unknown
Status	Finished
Injection Date	7/3/2020
Injection Time	7:45:57 PM
Injection Volume (µl)	10.000
Dilution Factor	1.0000
Weight	1.0000

Raw Data Information:
Time Min. (min)	0.006750
Time Max. (min)	25.006900
Data Points	3001
Detector	UV
Generating Data System	Chromeleon 7.2.5.9507
Exporting Data System	Chromeleon 7.2.8.0
Operator	Instrument Controller
Signal Quantity	Absorbance
Signal Unit	mAU
Signal Min.	-1.904408
Signal Max.	1,005.322542
Channel	UV_VIS_3
Driver Name	VWD3000.dll
Channel Type	Evaluation
Min. Step (s)	0.497
Max. Step (s)	0.503
Average Step (s)	0.500003

Signal Parameter Information:
Signal Info	WVL:190 nm

Raw Data:
Time (min)	Step (s)	Value (mAU)
0.006750	n.a.	-1.055448
0.015033	0.497	-1.193118
0.023417	0.503	-1.170991
0.031700	0.497	-1.234385
0.040083	0.503	-1.203416
0.048367	0.497	-1.272787
0.056750	0.503	-1.256131
0.065033	0.497	-1.320109
0.073417	0.503	-1.197721
0.081700	0.497	-1.299942
0.090083	0.503	-1.302748
0.098367	0.497	-1.293023
0.106750	0.503	-1.296278
0.115033	0.497	-1.323635
0.123417	0.503	-1.249820
0.131700	0.497	-1.307626
0.140083	0.503	-1.242997
0.148367	0.497	-1.398110
0.156750	0.503	-1.307698
0.165033	0.497	-1.299285
0.173417	0.503	-1.313064
0.181700	0.497	-1.357163
0.190083	0.503	-1.286000
0.198367	0.497	-1.354270
0.206750	0.503	-1.300397
0.215033	0.497	-1.385541
0.223417	0.503	-1.386062
0.231700	0.497	-1.361729
0.240083	0.503	-1.345968
0.248367	0.497	-1.399554
0.256750	0.503	-1.341150
0.265033	0.497	-1.411540
0.273417	0.503	-1.316842
0.281700	0.497	-1.406843
0.290083	0.503	-1.345447
0.298367	0.497	-1.368654
0.306750	0.503	-1.356658
0.315033	0.497	-1.396181
0.323417	0.503	-1.320524
0.331700	0.497	-1.382324
0.340083	0.503	-1.408811
0.348367	0.497	-1.399440
0.356750	0.503	-1.433999
0.365033	0.497	-1.484950
0.373417	0.503	-1.374748
0.381700	0.497	-1.538852
0.390083	0.503	-1.403310
0.398367	0.497	-1.414082
0.406750	0.503	-1.393403
0.415033	0.497	-1.504292
0.423417	0.503	-1.530366
0.431700	0.497	-1.475725
0.440083	0.503	-1.405753
0.448367	0.497	-1.535695
0.456750	0.503	-1.428167
0.465033	0.497	-1.554928
0.473417	0.503	-1.484549
0.481700	0.497	-1.538193
0.490083	0.503	-1.517204
0.498367	0.497	-1.545402
0.506750	0.503	-1.478005
0.515033	0.497	-1.499045
0.523417	0.503	-1.519949
0.531700	0.497	-1.599154
0.540083	0.503	-1.537326
0.548367	0.497	-1.529762
0.556750	0.503	-1.560363
0.565033	0.497	-1.545014
0.573417	0.503	-1.480172
0.581700	0.497	-1.587513
0.590083	0.503	-1.459052
0.598367	0.497	-1.572738
0.606750	0.503	-1.555279
0.615033	0.497	-1.551165
0.623417	0.503	-1.565227
0.631700	0.497	-1.582277
0.640083	0.503	-1.483766
0.648367	0.497	-1.606558
0.656750	0.503	-1.525535
0.665033	0.497	-1.616157
0.673417	0.503	-1.540299
0.681700	0.497	-1.608281
0.690083	0.503	-1.529872
0.698367	0.497	-1.534013
0.706750	0.503	-1.500706
0.715033	0.497	-1.617405
0.723417	0.503	-1.519682
0.731700	0.497	-1.531586
0.740083	0.503	-1.504708
0.748367	0.497	-1.561909
0.756750	0.503	-1.449839
0.765033	0.497	-1.560031
0.773417	0.503	-1.435448
0.781700	0.497	-1.508220
0.790083	0.503	-1.520577
0.798367	0.497	-1.549996
0.806750	0.503	-1.474352
0.815033	0.497	-1.554565
0.823417	0.503	-1.470275
0.831700	0.497	-1.581371
0.840083	0.503	-1.469194
0.848367	0.497	-1.519603
0.856750	0.503	-1.460920
0.865033	0.497	-1.564659
0.873417	0.503	-1.487094
0.881700	0.497	-1.505648
0.890083	0.503	-1.507994
0.898367	0.497	-1.489893
0.906750	0.503	-1.468379
0.915033	0.497	-1.607967
0.923417	0.503	-1.471757
0.931700	0.497	-1.527893
0.940083	0.503	-1.506492
0.948367	0.497	-1.539167
0.956750	0.503	-1.465590
0.965033	0.497	-1.527558
0.973417	0.503	-1.483858
0.981700	0.497	-1.511580
0.990083	0.503	-1.487588
0.998367	0.497	-1.606336
1.006750	0.503	-1.494474
1.015033	0.497	-1.571688
1.023417	0.503	-1.460466
1.031700	0.497	-1.545708
1.040083	0.503	-1.469793
1.048367	0.497	-1.583045
1.056750	0.503	-1.559529
1.065033	0.497	-1.567370
1.073417	0.503	-1.466377
1.081700	0.497	-1.554104
1.090083	0.503	-1.476374
1.098367	0.497	-1.476259
1.106750	0.503	-1.471898
1.115033	0.497	-1.519270
1.123417	0.503	-1.522671
1.131700	0.497	-1.486007
1.140083	0.503	-1.515337
1.148367	0.497	-1.473707
1.156750	0.503	-1.440831
1.165033	0.497	-1.497656
1.173417	0.503	-1.416679
1.181700	0.497	-1.468051
1.190083	0.503	-1.481978
1.198367	0.497	-1.532007
1.206750	0.503	-1.450612
1.215033	0.497	-1.532839
1.223417	0.503	-1.419787
1.231700	0.497	-1.531931
1.240083	0.503	-1.537389
1.248367	0.497	-1.496507
1.256750	0.503	-1.391690
1.265033	0.497	-1.475328
1.273417	0.503	-1.477771
1.281700	0.497	-1.527595
1.290083	0.503	-1.450407
1.298367	0.497	-1.419716
1.306750	0.503	-1.461816
1.315033	0.497	-1.477551
1.323417	0.503	-1.459358
1.331700	0.497	-1.459088
1.340083	0.503	-1.460834
1.348367	0.497	-1.467345
1.356750	0.503	-1.454901
1.365033	0.497	-1.444490
1.373417	0.503	-1.377810
1.381700	0.497	-1.499728
1.390083	0.503	-1.398188
1.398367	0.497	-1.479604
1.406750	0.503	-1.473967
1.415033	0.497	-1.488392
1.423417	0.503	-1.455470
1.431700	0.497	-1.425981
1.440083	0.503	-1.420827
1.448367	0.497	-1.445445
1.456750	0.503	-1.400756
1.465033	0.497	-1.566129
1.473417	0.503	-1.456009
1.481700	0.497	-1.432174
1.490083	0.503	-1.433313
1.498367	0.497	-1.478823
1.506750	0.503	-1.444991
1.515033	0.497	-1.458491
1.523417	0.503	-1.444301
1.531700	0.497	-1.452365
1.540083	0.503	-1.408974
1.548367	0.497	-1.527379
1.556750	0.503	-1.403033
1.565033	0.497	-1.465372
1.573417	0.503	-1.432213
1.581700	0.497	-1.495138
1.590083	0.503	-1.486595
1.598367	0.497	-1.507247
1.606750	0.503	-1.464407
1.615033	0.497	-1.492089
1.623417	0.503	-1.443214
1.631700	0.497	-1.493592
1.640083	0.503	-1.474251
1.648367	0.497	-1.467629
1.656750	0.503	-1.475499
1.665033	0.497	-1.420440
1.673417	0.503	-1.393955
1.681700	0.497	-1.506345
1.690083	0.503	-1.443648
1.698433	0.501	-1.439990
1.706750	0.499	-1.431449
1.715100	0.501	-1.482950
1.723417	0.499	-1.467828
1.731767	0.501	-1.512937
1.740083	0.499	-1.458586
1.748433	0.501	-1.467070
1.756750	0.499	-1.457152
1.765100	0.501	-1.444550
1.773417	0.499	-1.400625
1.781767	0.501	-1.545837
1.790083	0.499	-1.434829
1.798433	0.501	-1.250800
1.806750	0.499	-1.454462
1.815083	0.5	-1.237045
1.823433	0.501	-1.255036
1.831750	0.499	-1.438166
1.840100	0.501	-1.267496
1.848417	0.499	-1.491771
1.856767	0.501	-1.273076
1.865083	0.499	-1.457265
1.873433	0.501	-1.298718
1.881750	0.499	-1.439390
1.890100	0.501	-1.191042
1.898417	0.499	-1.493663
1.906767	0.501	-1.264985
1.915083	0.499	-1.473511
1.923433	0.501	-1.274992
1.931750	0.499	-1.527455
1.940100	0.501	-1.361126
1.948417	0.499	-1.507405
1.956767	0.501	-1.374984
1.965050	0.497	-1.555346
1.973433	0.503	-1.540418
1.981717	0.497	-1.562764
1.990100	0.503	-1.548793
1.998383	0.497	-1.637037
2.006767	0.503	-1.555197
2.015050	0.497	-1.542607
2.023433	0.503	-1.525558
2.031717	0.497	-1.582847
2.040100	0.503	-1.561838
2.048383	0.497	-1.551095
2.056767	0.503	-1.620788
2.065050	0.497	-1.581866
2.073433	0.503	-1.545578
2.081717	0.497	-1.624589
2.090100	0.503	-1.587697
2.098383	0.497	-1.539568
2.106767	0.503	-1.533756
2.115050	0.497	-1.626318
2.123433	0.503	-1.536254
2.131717	0.497	-1.618190
2.140100	0.503	-1.591991
2.148383	0.497	-1.586988
2.156767	0.503	-1.570322
2.165050	0.497	-1.639890
2.173433	0.503	-1.571861
2.181717	0.497	-1.623525
2.190100	0.503	-1.587802
2.198383	0.497	-1.609582
2.206767	0.503	-1.523729
2.215050	0.497	-1.588963
2.223433	0.503	-1.630158
2.231717	0.497	-1.606855
2.240100	0.503	-1.506856
2.248383	0.497	-1.565838
2.256767	0.503	-1.544951
2.265050	0.497	-1.608154
2.273433	0.503	-1.589304
2.281717	0.497	-1.582902
2.290100	0.503	-1.586705
2.298383	0.497	-1.615719
2.306767	0.503	-1.535932
2.315050	0.497	-1.572864
2.323433	0.503	-1.590406
2.331717	0.497	-1.584972
2.340100	0.503	-1.584731
2.348383	0.497	-1.574550
2.356767	0.503	-1.590388
2.365050	0.497	-1.562313
2.373433	0.503	-1.534517
2.381717	0.497	-1.684129
2.390100	0.503	-1.544334
2.398383	0.497	-1.618583
2.406767	0.503	-1.534260
2.415050	0.497	-1.605987
2.423433	0.503	-1.546311
2.431717	0.497	-1.655679
2.440100	0.503	-1.576624
2.448383	0.497	-1.613434
2.456767	0.503	-1.560661
2.465050	0.497	-1.588443
2.473433	0.503	-1.519012
2.481717	0.497	-1.572604
2.490100	0.503	-1.580072
2.498383	0.497	-1.516734
2.506767	0.503	-1.555753
2.515050	0.497	-1.553007
2.523433	0.503	-1.550813
2.531717	0.497	-1.567301
2.540100	0.503	-1.497433
2.548383	0.497	-1.600338
2.556767	0.503	-1.477991
2.565050	0.497	-1.581339
2.573433	0.503	-1.473268
2.581717	0.497	-1.502965
2.590100	0.503	-1.501729
2.598383	0.497	-1.522599
2.606767	0.503	-1.459186
2.615050	0.497	-1.570708
2.623433	0.503	-1.530697
2.631717	0.497	-1.533761
2.640100	0.503	-1.414203
2.648383	0.497	-1.568936
2.656767	0.503	-1.464599
2.665050	0.497	-1.531526
2.673433	0.503	-1.496345
2.681717	0.497	-1.581921
2.690100	0.503	-1.526893
2.698383	0.497	-1.535884
2.706767	0.503	-1.566661
2.715050	0.497	-1.500102
2.723433	0.503	-1.419363
2.731717	0.497	-1.499431
2.740100	0.503	-1.458411
2.748383	0.497	-1.517157
2.756767	0.503	-1.467171
2.765050	0.497	-1.511191
2.773433	0.503	-1.448581
2.781717	0.497	-1.506602
2.790100	0.503	-1.489615
2.798383	0.497	-1.495625
2.806767	0.503	-1.425339
2.815050	0.497	-1.472889
2.823433	0.503	-1.451420
2.831717	0.497	-1.487959
2.840100	0.503	-1.462208
2.848383	0.497	-1.488301
2.856767	0.503	-1.445776
2.865050	0.497	-1.477747
2.873433	0.503	-1.383472
2.881717	0.497	-1.475631
2.890100	0.503	-1.369145
2.898383	0.497	-1.452584
2.906767	0.503	-1.450732
2.915050	0.497	-1.473694
2.923433	0.503	-1.373161
2.931717	0.497	-1.473199
2.940100	0.503	-1.422549
2.948383	0.497	-1.462698
2.956767	0.503	-1.387305
2.965050	0.497	-1.457087
2.973433	0.503	-1.407796
2.981717	0.497	-1.392056
2.990100	0.503	-1.434700
2.998383	0.497	-1.460907
3.006767	0.503	-1.387251
3.015050	0.497	-1.426708
3.023433	0.503	-1.421420
3.031717	0.497	-1.429683
3.040100	0.503	-1.380405
3.048383	0.497	-1.469500
3.056767	0.503	-1.441414
3.065050	0.497	-1.430317
3.073433	0.503	-1.464601
3.081717	0.497	-1.424948
3.090100	0.503	-1.441955
3.098383	0.497	-1.426051
3.106767	0.503	-1.361525
3.115050	0.497	-1.429677
3.123433	0.503	-1.421653
3.131717	0.497	-1.417412
3.140100	0.503	-1.373776
3.148383	0.497	-1.415894
3.156767	0.503	-1.400646
3.165050	0.497	-1.410571
3.173433	0.503	-1.431117
3.181717	0.497	-1.407325
3.190100	0.503	-1.441561
3.198383	0.497	-1.430393
3.206767	0.503	-1.446195
3.215050	0.497	-1.449064
3.223433	0.503	-1.379029
3.231717	0.497	-1.420201
3.240100	0.503	-1.452281
3.248383	0.497	-1.441048
3.256767	0.503	-1.403377
3.265050	0.497	-1.472404
3.273433	0.503	-1.420701
3.281717	0.497	-1.438083
3.290100	0.503	-1.440459
3.298383	0.497	-1.452951
3.306767	0.503	-1.475900
3.315050	0.497	-1.470705
3.323433	0.503	-1.453959
3.331717	0.497	-1.441385
3.340100	0.503	-1.502526
3.348383	0.497	-1.564151
3.356767	0.503	-1.462912
3.365050	0.497	-1.513650
3.373433	0.503	-1.471704
3.381717	0.497	-1.415072
3.390100	0.503	-1.495755
3.398383	0.497	-1.526968
3.406767	0.503	-1.490586
3.415050	0.497	-1.543358
3.423433	0.503	-1.445768
3.431717	0.497	-1.513106
3.440100	0.503	-1.527397
3.448383	0.497	-1.521867
3.456767	0.503	-1.507362
3.465050	0.497	-1.519337
3.473433	0.503	-1.465978
3.481717	0.497	-1.530511
3.490100	0.503	-1.519847
3.498383	0.497	-1.569184
3.506767	0.503	-1.479999
3.515050	0.497	-1.613296
3.523433	0.503	-1.528686
3.531717	0.497	-1.582015
3.540100	0.503	-1.531949
3.548383	0.497	-1.512119
3.556767	0.503	-1.529823
3.565050	0.497	-1.579948
3.573433	0.503	-1.550359
3.581717	0.497	-1.551773
3.590100	0.503	-1.485863
3.598383	0.497	-1.531141
3.606767	0.503	-1.534476
3.615050	0.497	-1.563822
3.623433	0.503	-1.519243
3.631717	0.497	-1.616643
3.640100	0.503	-1.537216
3.648383	0.497	-1.553460
3.656767	0.503	-1.549484
3.665050	0.497	-1.512675
3.673433	0.503	-1.542272
3.681717	0.497	-1.549621
3.690100	0.503	-1.603163
3.698383	0.497	-1.580239
3.706767	0.503	-1.482443
3.715050	0.497	-1.539518
3.723433	0.503	-1.557695
3.731717	0.497	-1.609724
3.740100	0.503	-1.545362
3.748383	0.497	-1.562202
3.756767	0.503	-1.556279
3.765050	0.497	-1.554134
3.773433	0.503	-1.531241
3.781717	0.497	-1.604886
3.790100	0.503	-1.594796
3.798383	0.497	-1.582353
3.806767	0.503	-1.614549
3.815050	0.497	-1.591254
3.823433	0.503	-1.608777
3.831717	0.497	-1.504804
3.840100	0.503	-1.608254
3.848383	0.497	-1.574574
3.856767	0.503	-1.534178
3.865050	0.497	-1.623766
3.873433	0.503	-1.556391
3.881717	0.497	-1.603855
3.890100	0.503	-1.576432
3.898383	0.497	-1.612695
3.906767	0.503	-1.558092
3.915050	0.497	-1.573122
3.923433	0.503	-1.529991
3.931717	0.497	-1.611155
3.940100	0.503	-1.574479
3.948383	0.497	-1.589846
3.956767	0.503	-1.516101
3.965050	0.497	-1.571583
3.973433	0.503	-1.563022
3.981717	0.497	-1.635055
3.990100	0.503	-1.523726
3.998383	0.497	-1.637673
4.006767	0.503	-1.591995
4.015050	0.497	-1.574266
4.023433	0.503	-1.509726
4.031717	0.497	-1.606444
4.040100	0.503	-1.529316
4.048383	0.497	-1.514770
4.056767	0.503	-1.569649
4.065050	0.497	-1.557147
4.073433	0.503	-1.546288
4.081717	0.497	-1.595330
4.090100	0.503	-1.549416
4.098383	0.497	-1.539955
4.106767	0.503	-1.543728
4.115050	0.497	-1.531638
4.123433	0.503	-1.564052
4.131717	0.497	-1.610474
4.140100	0.503	-1.556196
4.148383	0.497	-1.608054
4.156767	0.503	-1.564200
4.165050	0.497	-1.540563
4.173433	0.503	-1.547890
4.181717	0.497	-1.597621
4.190100	0.503	-1.530945
4.198383	0.497	-1.512857
4.206767	0.503	-1.598590
4.215050	0.497	-1.568442
4.223433	0.503	-1.563134
4.231717	0.497	-1.589899
4.240100	0.503	-1.555501
4.248383	0.497	-1.597999
4.256767	0.503	-1.617473
4.265050	0.497	-1.647292
4.273433	0.503	-1.635677
4.281717	0.497	-1.608746
4.290100	0.503	-1.580931
4.298383	0.497	-1.641998
4.306767	0.503	-1.658057
4.315050	0.497	-1.658816
4.323433	0.503	-1.561809
4.331717	0.497	-1.569379
4.340100	0.503	-1.600377
4.348383	0.497	-1.556364
4.356767	0.503	-1.589867
4.365050	0.497	-1.605191
4.373433	0.503	-1.595356
4.381717	0.497	-1.642455
4.390100	0.503	-1.549021
4.398383	0.497	-1.575214
4.406767	0.503	-1.567483
4.415050	0.497	-1.633436
4.423433	0.503	-1.606467
4.431717	0.497	-1.587411
4.440100	0.503	-1.576416
4.448383	0.497	-1.590664
4.456767	0.503	-1.594983
4.465050	0.497	-1.624138
4.473433	0.503	-1.591997
4.481717	0.497	-1.617805
4.490100	0.503	-1.601987
4.498383	0.497	-1.614191
4.506767	0.503	-1.577161
4.515050	0.497	-1.604925
4.523433	0.503	-1.605807
4.531717	0.497	-1.636957
4.540100	0.503	-1.580029
4.548383	0.497	-1.603257
4.556767	0.503	-1.599577
4.565050	0.497	-1.585159
4.573433	0.503	-1.613421
4.581717	0.497	-1.587770
4.590100	0.503	-1.522848
4.598383	0.497	-1.634191
4.606767	0.503	-1.588091
4.615050	0.497	-1.605409
4.623433	0.503	-1.583004
4.631783	0.501	-1.597056
4.640100	0.499	-1.584936
4.648450	0.501	-1.632065
4.656767	0.499	-1.551022
4.665117	0.501	-1.655857
4.673433	0.499	-1.518719
4.681783	0.501	-1.652757
4.690100	0.499	-1.555808
4.698450	0.501	-1.608569
4.706767	0.499	-1.581433
4.715100	0.5	-1.279930
4.723433	0.5	-1.281042
4.731783	0.501	-1.266601
4.740100	0.499	-1.543666
4.748433	0.5	-1.342751
4.756783	0.501	-1.229294
4.765100	0.499	-1.649685
4.773450	0.501	-1.348156
4.781767	0.499	-1.585225
4.790117	0.501	-1.306967
4.798433	0.499	-1.567796
4.806783	0.501	-1.316831
4.815100	0.499	-1.609008
4.823450	0.501	-1.355048
4.831767	0.499	-1.597994
4.840117	0.501	-1.369253
4.848433	0.499	-1.626927
4.856783	0.501	-1.361927
4.865100	0.499	-1.528263
4.873450	0.501	-1.363030
4.881733	0.497	-1.660108
4.890117	0.503	-1.491265
4.898400	0.497	-1.663970
4.906783	0.503	-1.634353
4.915067	0.497	-1.639760
4.923450	0.503	-1.643732
4.931733	0.497	-1.588662
4.940117	0.503	-1.601101
4.948400	0.497	-1.640739
4.956783	0.503	-1.650008
4.965067	0.497	-1.646426
4.973450	0.503	-1.596610
4.981733	0.497	-1.679581
4.990117	0.503	-1.614118
4.998400	0.497	-1.663797
5.006783	0.503	-1.615606
5.015067	0.497	-1.653471
5.023450	0.503	-1.596755
5.031733	0.497	-1.706363
5.040117	0.503	-1.654108
5.048400	0.497	-1.621876
5.056783	0.503	-1.569179
5.065067	0.497	-1.658169
5.073450	0.503	-1.611430
5.081733	0.497	-1.585535
5.090117	0.503	-1.543356
5.098400	0.497	-1.616263
5.106783	0.503	-1.484455
5.115067	0.497	-1.581372
5.123450	0.503	-1.506079
5.131733	0.497	-1.520484
5.140117	0.503	-1.475362
5.148400	0.497	-1.531993
5.156783	0.503	-1.407790
5.165067	0.497	-1.439094
5.173450	0.503	-1.406930
5.181733	0.497	-1.496652
5.190117	0.503	-1.353113
5.198400	0.497	-1.410849
5.206783	0.503	-1.352685
5.215067	0.497	-1.381932
5.223450	0.503	-1.293905
5.231733	0.497	-1.305908
5.240117	0.503	-1.250492
5.248400	0.497	-1.288041
5.256783	0.503	-1.198512
5.265067	0.497	-1.187658
5.273450	0.503	-1.121088
5.281733	0.497	-1.162682
5.290117	0.503	-1.054317
5.298400	0.497	-1.148137
5.306783	0.503	-1.041501
5.315067	0.497	-1.054993
5.323450	0.503	-0.896423
5.331733	0.497	-0.916487
5.340117	0.503	-0.869333
5.348400	0.497	-0.827143
5.356783	0.503	-0.798366
5.365067	0.497	-0.705153
5.373450	0.503	-0.662924
5.381733	0.497	-0.635036
5.390117	0.503	-0.578249
5.398400	0.497	-0.551700
5.406783	0.503	-0.435194
5.415067	0.497	-0.460897
5.423450	0.503	-0.401625
5.431733	0.497	-0.377366
5.440117	0.503	-0.287195
5.448400	0.497	-0.311596
5.456783	0.503	-0.171581
5.465067	0.497	-0.210931
5.473450	0.503	-0.125032
5.481733	0.497	-0.102173
5.490117	0.503	-0.074428
5.498400	0.497	-0.053337
5.506783	0.503	0.086269
5.515067	0.497	0.042895
5.523450	0.503	0.068642
5.531733	0.497	0.085604
5.540117	0.503	0.150399
5.548400	0.497	0.129246
5.556783	0.503	0.184784
5.565067	0.497	0.186000
5.573450	0.503	0.232074
5.581733	0.497	0.162998
5.590117	0.503	0.251836
5.598400	0.497	0.248052
5.606783	0.503	0.235997
5.615067	0.497	0.278630
5.623450	0.503	0.319445
5.631733	0.497	0.254453
5.640117	0.503	0.314637
5.648400	0.497	0.293421
5.656783	0.503	0.272286
5.665067	0.497	0.273583
5.673450	0.503	0.245015
5.681733	0.497	0.229058
5.690117	0.503	0.255691
5.698400	0.497	0.217193
5.706783	0.503	0.201809
5.715067	0.497	0.108131
5.723450	0.503	0.193948
5.731733	0.497	0.122398
5.740117	0.503	0.095222
5.748400	0.497	0.020071
5.756783	0.503	0.015741
5.765067	0.497	-0.057033
5.773450	0.503	-0.007245
5.781733	0.497	-0.156642
5.790117	0.503	-0.204597
5.798400	0.497	-0.189871
5.806783	0.503	-0.234385
5.815067	0.497	-0.298067
5.823450	0.503	-0.390564
5.831733	0.497	-0.441092
5.840117	0.503	-0.384558
5.848400	0.497	-0.463444
5.856783	0.503	-0.473840
5.865067	0.497	-0.614805
5.873450	0.503	-0.571774
5.881733	0.497	-0.632311
5.890117	0.503	-0.710244
5.898400	0.497	-0.747836
5.906783	0.503	-0.788209
5.915067	0.497	-0.861657
5.923450	0.503	-0.878324
5.931733	0.497	-0.978097
5.940117	0.503	-0.916803
5.948400	0.497	-1.049159
5.956783	0.503	-1.077952
5.965067	0.497	-1.142860
5.973450	0.503	-1.111579
5.981733	0.497	-1.226322
5.990117	0.503	-1.277100
5.998400	0.497	-1.342566
6.006783	0.503	-1.286744
6.015067	0.497	-1.338731
6.023450	0.503	-1.319725
6.031733	0.497	-1.381102
6.040117	0.503	-1.378474
6.048400	0.497	-1.498275
6.056783	0.503	-1.481149
6.065067	0.497	-1.509525
6.073450	0.503	-1.464774
6.081733	0.497	-1.582920
6.090117	0.503	-1.629988
6.098400	0.497	-1.606874
6.106783	0.503	-1.659638
6.115067	0.497	-1.683883
6.123450	0.503	-1.715269
6.131733	0.497	-1.695950
6.140117	0.503	-1.742514
6.148400	0.497	-1.764666
6.156783	0.503	-1.744603
6.165067	0.497	-1.742160
6.173450	0.503	-1.702650
6.181733	0.497	-1.775803
6.190117	0.503	-1.767545
6.198400	0.497	-1.779696
6.206783	0.503	-1.751304
6.215067	0.497	-1.736205
6.223450	0.503	-1.772517
6.231733	0.497	-1.753414
6.240117	0.503	-1.787694
6.248400	0.497	-1.873101
6.256783	0.503	-1.823984
6.265067	0.497	-1.812520
6.273450	0.503	-1.713138
6.281733	0.497	-1.848041
6.290117	0.503	-1.848185
6.298400	0.497	-1.798985
6.306783	0.503	-1.790851
6.315067	0.497	-1.805369
6.323450	0.503	-1.776723
6.331733	0.497	-1.829457
6.340117	0.503	-1.754920
6.348400	0.497	-1.820697
6.356783	0.503	-1.762733
6.365067	0.497	-1.833016
6.373450	0.503	-1.818692
6.381733	0.497	-1.820488
6.390117	0.503	-1.762793
6.398400	0.497	-1.863982
6.406783	0.503	-1.815560
6.415067	0.497	-1.830492
6.423450	0.503	-1.756988
6.431733	0.497	-1.750622
6.440117	0.503	-1.783403
6.448400	0.497	-1.782299
6.456783	0.503	-1.782065
6.465067	0.497	-1.763886
6.473450	0.503	-1.777432
6.481733	0.497	-1.790311
6.490117	0.503	-1.734932
6.498400	0.497	-1.764226
6.506783	0.503	-1.781648
6.515067	0.497	-1.776009
6.523450	0.503	-1.763478
6.531733	0.497	-1.736590
6.540117	0.503	-1.704652
6.548400	0.497	-1.695546
6.556783	0.503	-1.624993
6.565067	0.497	-1.487434
6.573450	0.503	-1.258491
6.581733	0.497	-0.812960
6.590117	0.503	0.023364
6.598400	0.497	1.651700
6.606783	0.503	5.116833
6.615067	0.497	11.472699
6.623450	0.503	23.287448
6.631733	0.497	43.282208
6.640117	0.503	74.589653
6.648400	0.497	119.594923
6.656783	0.503	177.567759
6.665067	0.497	245.413753
6.673450	0.503	317.158304
6.681733	0.497	388.739857
6.690117	0.503	456.220431
6.698400	0.497	518.948466
6.706783	0.503	577.341305
6.715067	0.497	632.244199
6.723450	0.503	684.651313
6.731733	0.497	735.848616
6.740117	0.503	785.193810
6.748400	0.497	832.806124
6.756783	0.503	877.686340
6.765067	0.497	918.633752
6.773450	0.503	954.405745
6.781733	0.497	982.500586
6.790117	0.503	1,000.889670
6.798400	0.497	1,005.322542
6.806783	0.503	992.155279
6.815067	0.497	955.145316
6.823450	0.503	890.766050
6.831733	0.497	796.351961
6.840117	0.503	677.971311
6.848400	0.497	546.370795
6.856783	0.503	418.899801
6.865067	0.497	307.978438
6.873450	0.503	221.601680
6.881733	0.497	158.607801
6.890117	0.503	115.373670
6.898400	0.497	85.818582
6.906783	0.503	65.877072
6.915067	0.497	52.105851
6.923450	0.503	42.423111
6.931733	0.497	35.344708
6.940117	0.503	30.078399
6.948400	0.497	26.039879
6.956783	0.503	22.863248
6.965067	0.497	20.180569
6.973450	0.503	18.130475
6.981733	0.497	16.314361
6.990117	0.503	14.921769
6.998400	0.497	13.624609
7.006783	0.503	12.503780
7.015067	0.497	11.610203
7.023450	0.503	10.935239
7.031733	0.497	10.336013
7.040117	0.503	9.964040
7.048400	0.497	9.720855
7.056783	0.503	9.599919
7.065067	0.497	9.709080
7.073450	0.503	10.034523
7.081733	0.497	10.369327
7.090117	0.503	10.851453
7.098400	0.497	11.167979
7.106783	0.503	11.480520
7.115067	0.497	11.696336
7.123450	0.503	11.650967
7.131733	0.497	11.460559
7.140117	0.503	11.055607
7.148400	0.497	10.497576
7.156783	0.503	9.976941
7.165067	0.497	9.254457
7.173450	0.503	8.626974
7.181733	0.497	7.970153
7.190117	0.503	7.415016
7.198400	0.497	6.818422
7.206783	0.503	6.329715
7.215067	0.497	5.954460
7.223450	0.503	5.599472
7.231733	0.497	5.243462
7.240117	0.503	5.050836
7.248400	0.497	4.825101
7.256783	0.503	4.592571
7.265067	0.497	4.420311
7.273450	0.503	4.356889
7.281733	0.497	4.177504
7.290117	0.503	4.065680
7.298400	0.497	4.034798
7.306783	0.503	3.940531
7.315067	0.497	3.828670
7.323450	0.503	3.838217
7.331733	0.497	3.790121
7.340117	0.503	3.751642
7.348400	0.497	3.746115
7.356783	0.503	3.733429
7.365067	0.497	3.687141
7.373450	0.503	3.735999
7.381733	0.497	3.774676
7.390117	0.503	3.819988
7.398400	0.497	3.852021
7.406783	0.503	3.926383
7.415067	0.497	4.054938
7.423450	0.503	4.104038
7.431733	0.497	4.190886
7.440117	0.503	4.316710
7.448400	0.497	4.505576
7.456783	0.503	4.652118
7.465067	0.497	4.681451
7.473450	0.503	4.977120
7.481733	0.497	5.071618
7.490117	0.503	5.195720
7.498400	0.497	5.327231
7.506783	0.503	5.417442
7.515067	0.497	5.469845
7.523450	0.503	5.645867
7.531800	0.501	5.688209
7.540117	0.499	5.738397
7.548467	0.501	5.739272
7.556783	0.499	5.723019
7.565133	0.501	5.814178
7.573450	0.499	5.844316
7.581800	0.501	5.820129
7.590117	0.499	5.857413
7.598467	0.501	5.757540
7.606783	0.499	5.805042
7.615133	0.501	5.808738
7.623450	0.499	5.905267
7.631800	0.501	6.237119
7.640117	0.499	6.207688
7.648450	0.5	6.680253
7.656800	0.501	7.020469
7.665117	0.499	7.232547
7.673467	0.501	8.074958
7.681783	0.499	8.667149
7.690133	0.501	9.819384
7.698450	0.499	10.850858
7.706800	0.501	12.568263
7.715117	0.499	13.984507
7.723467	0.501	16.114122
7.731783	0.499	17.989490
7.740133	0.501	20.426471
7.748450	0.499	22.492753
7.756800	0.501	25.249403
7.765117	0.499	27.595296
7.773467	0.501	30.342355
7.781783	0.499	32.588420
7.790133	0.501	35.333927
7.798417	0.497	37.445335
7.806800	0.503	39.920981
7.815083	0.497	41.991813
7.823467	0.503	44.106860
7.831750	0.497	46.101432
7.840133	0.503	48.029909
7.848417	0.497	49.768184
7.856800	0.503	51.496045
7.865083	0.497	53.104822
7.873467	0.503	54.717355
7.881750	0.497	56.088394
7.890133	0.503	57.447769
7.898417	0.497	58.639070
7.906800	0.503	59.907815
7.915083	0.497	60.903220
7.923467	0.503	61.895178
7.931750	0.497	62.780202
7.940133	0.503	63.596393
7.948417	0.497	64.254586
7.956800	0.503	64.809152
7.965083	0.497	65.269862
7.973467	0.503	65.677179
7.981750	0.497	65.871579
7.990133	0.503	66.009723
7.998417	0.497	65.912056
8.006800	0.503	65.765885
8.015083	0.497	65.337277
8.023467	0.503	64.927535
8.031750	0.497	64.215992
8.040133	0.503	63.479105
8.048417	0.497	62.505445
8.056800	0.503	61.385371
8.065083	0.497	60.176010
8.073467	0.503	58.826965
8.081750	0.497	57.276287
8.090133	0.503	55.707334
8.098417	0.497	54.006744
8.106800	0.503	52.227412
8.115083	0.497	50.348603
8.123467	0.503	48.474609
8.131750	0.497	46.563301
8.140133	0.503	44.512438
8.148417	0.497	42.592875
8.156800	0.503	40.622428
8.165083	0.497	38.683247
8.173467	0.503	36.869573
8.181750	0.497	34.943249
8.190133	0.503	33.207341
8.198417	0.497	31.438068
8.206800	0.503	29.808501
8.215083	0.497	28.280396
8.223467	0.503	26.757515
8.231750	0.497	25.374925
8.240133	0.503	24.068821
8.248417	0.497	22.907068
8.256800	0.503	21.808428
8.265083	0.497	20.846056
8.273467	0.503	19.952668
8.281750	0.497	19.108543
8.290133	0.503	18.432528
8.298417	0.497	17.785661
8.306800	0.503	17.347757
8.315083	0.497	16.824866
8.323467	0.503	16.447744
8.331750	0.497	16.183789
8.340133	0.503	15.922067
8.348417	0.497	15.808659
8.356800	0.503	15.773221
8.365083	0.497	15.719810
8.373467	0.503	15.773517
8.381750	0.497	15.768842
8.390133	0.503	15.969391
8.398417	0.497	16.105726
8.406800	0.503	16.313698
8.415083	0.497	16.499781
8.423467	0.503	16.841810
8.431750	0.497	17.184089
8.440133	0.503	17.501045
8.448417	0.497	17.813506
8.456800	0.503	18.218836
8.465083	0.497	18.536156
8.473467	0.503	18.931047
8.481750	0.497	19.301613
8.490133	0.503	19.690727
8.498417	0.497	20.055082
8.506800	0.503	20.517483
8.515083	0.497	20.838077
8.523467	0.503	21.277086
8.531750	0.497	21.701651
8.540133	0.503	22.108951
8.548417	0.497	22.522711
8.556800	0.503	23.054339
8.565083	0.497	23.719952
8.573467	0.503	24.614977
8.581750	0.497	25.943241
8.590133	0.503	27.885985
8.598417	0.497	30.217269
8.606800	0.503	32.738377
8.615083	0.497	34.919683
8.623467	0.503	35.995027
8.631750	0.497	35.762829
8.640133	0.503	35.260515
8.648417	0.497	35.114391
8.656800	0.503	35.283195
8.665083	0.497	35.312546
8.673467	0.503	34.805147
8.681750	0.497	33.655760
8.690133	0.503	31.922935
8.698417	0.497	29.700035
8.706800	0.503	27.151363
8.715083	0.497	24.387027
8.723467	0.503	21.666809
8.731750	0.497	18.887454
8.740133	0.503	16.371474
8.748417	0.497	14.053851
8.756800	0.503	12.023480
8.765083	0.497	10.160911
8.773467	0.503	8.689282
8.781750	0.497	7.348531
8.790133	0.503	6.353037
8.798417	0.497	5.508659
8.806800	0.503	4.793432
8.815083	0.497	4.152244
8.823467	0.503	3.771381
8.831750	0.497	3.359746
8.840133	0.503	3.107629
8.848417	0.497	2.871129
8.856800	0.503	2.742856
8.865083	0.497	2.576685
8.873467	0.503	2.415981
8.881750	0.497	2.325576
8.890133	0.503	2.277275
8.898417	0.497	2.240240
8.906800	0.503	2.158400
8.915083	0.497	2.192773
8.923467	0.503	2.283793
8.931750	0.497	2.221402
8.940133	0.503	2.263799
8.948417	0.497	2.295721
8.956800	0.503	2.359585
8.965083	0.497	2.431688
8.973467	0.503	2.483999
8.981750	0.497	2.543687
8.990133	0.503	2.608225
8.998417	0.497	2.813692
9.006800	0.503	2.913725
9.015083	0.497	2.971117
9.023467	0.503	3.131119
9.031750	0.497	3.298072
9.040133	0.503	3.384620
9.048417	0.497	3.549289
9.056800	0.503	3.792475
9.065083	0.497	3.932679
9.073467	0.503	4.152597
9.081750	0.497	4.332214
9.090133	0.503	4.515540
9.098417	0.497	4.691676
9.106800	0.503	4.891975
9.115083	0.497	5.081615
9.123467	0.503	5.207204
9.131750	0.497	5.254732
9.140133	0.503	5.403185
9.148417	0.497	5.467868
9.156800	0.503	5.463980
9.165083	0.497	5.442674
9.173467	0.503	5.429607
9.181750	0.497	5.320240
9.190133	0.503	5.197501
9.198417	0.497	5.018309
9.206800	0.503	4.929358
9.215083	0.497	4.658939
9.223467	0.503	4.423027
9.231750	0.497	4.280269
9.240133	0.503	4.075813
9.248417	0.497	3.816978
9.256800	0.503	3.654994
9.265083	0.497	3.379267
9.273467	0.503	3.197718
9.281750	0.497	2.934035
9.290133	0.503	2.869741
9.298417	0.497	2.649502
9.306800	0.503	2.495077
9.315083	0.497	2.330615
9.323467	0.503	2.209100
9.331750	0.497	1.945466
9.340133	0.503	1.929308
9.348417	0.497	1.789703
9.356800	0.503	1.719161
9.365083	0.497	1.567691
9.373467	0.503	1.583479
9.381750	0.497	1.503268
9.390133	0.503	1.525956
9.398417	0.497	1.449692
9.406800	0.503	1.491058
9.415083	0.497	1.487795
9.423467	0.503	1.564869
9.431750	0.497	1.573198
9.440133	0.503	1.642283
9.448417	0.497	1.683606
9.456800	0.503	1.825522
9.465083	0.497	1.825763
9.473467	0.503	1.992402
9.481750	0.497	2.001051
9.490133	0.503	2.180501
9.498417	0.497	2.270830
9.506800	0.503	2.394711
9.515083	0.497	2.470679
9.523467	0.503	2.565010
9.531750	0.497	2.642263
9.540133	0.503	2.834521
9.548417	0.497	2.837534
9.556800	0.503	2.958826
9.565083	0.497	2.929428
9.573467	0.503	3.069559
9.581750	0.497	3.084391
9.590133	0.503	3.058381
9.598417	0.497	3.012987
9.606800	0.503	3.059878
9.615083	0.497	2.969380
9.623467	0.503	2.956457
9.631750	0.497	2.720802
9.640133	0.503	2.622403
9.648417	0.497	2.519596
9.656800	0.503	2.383189
9.665083	0.497	2.202424
9.673467	0.503	2.123929
9.681750	0.497	1.848015
9.690133	0.503	1.714939
9.698417	0.497	1.600901
9.706800	0.503	1.495543
9.715083	0.497	1.299389
9.723467	0.503	1.133718
9.731750	0.497	1.012645
9.740133	0.503	0.922202
9.748417	0.497	0.836324
9.756800	0.503	0.719931
9.765083	0.497	0.635551
9.773467	0.503	0.556411
9.781750	0.497	0.425827
9.790133	0.503	0.384338
9.798417	0.497	0.333296
9.806800	0.503	0.311308
9.815083	0.497	0.234235
9.823467	0.503	0.275228
9.831750	0.497	0.214595
9.840133	0.503	0.185625
9.848417	0.497	0.137118
9.856800	0.503	0.150210
9.865083	0.497	0.082458
9.873467	0.503	0.132066
9.881750	0.497	0.046841
9.890133	0.503	0.106261
9.898417	0.497	0.097616
9.906800	0.503	0.136881
9.915083	0.497	0.123368
9.923467	0.503	0.092107
9.931750	0.497	0.078582
9.940133	0.503	0.133985
9.948417	0.497	0.102377
9.956800	0.503	0.120450
9.965083	0.497	0.089744
9.973467	0.503	0.167570
9.981750	0.497	0.142741
9.990133	0.503	0.237628
9.998417	0.497	0.188428
10.006800	0.503	0.170853
10.015083	0.497	0.167816
10.023467	0.503	0.157816
10.031750	0.497	0.254253
10.040133	0.503	0.193506
10.048417	0.497	0.218295
10.056800	0.503	0.206861
10.065083	0.497	0.266169
10.073467	0.503	0.237212
10.081750	0.497	0.192483
10.090133	0.503	0.216355
10.098417	0.497	0.142440
10.106800	0.503	0.243920
10.115083	0.497	0.211379
10.123467	0.503	0.264539
10.131750	0.497	0.205930
10.140133	0.503	0.173422
10.148417	0.497	0.196939
10.156800	0.503	0.082030
10.165083	0.497	0.047289
10.173467	0.503	0.088035
10.181750	0.497	0.084833
10.190133	0.503	0.055845
10.198417	0.497	0.024083
10.206800	0.503	0.035573
10.215083	0.497	0.012903
10.223467	0.503	0.026993
10.231750	0.497	-0.036737
10.240133	0.503	0.014839
10.248417	0.497	-0.068179
10.256800	0.503	-0.122189
10.265083	0.497	-0.089158
10.273467	0.503	-0.145771
10.281750	0.497	-0.180750
10.290133	0.503	-0.194082
10.298417	0.497	-0.231721
10.306800	0.503	-0.224238
10.315083	0.497	-0.251160
10.323467	0.503	-0.237492
10.331750	0.497	-0.301101
10.340133	0.503	-0.224487
10.348417	0.497	-0.257358
10.356800	0.503	-0.301615
10.365083	0.497	-0.338149
10.373467	0.503	-0.343470
10.381750	0.497	-0.409758
10.390133	0.503	-0.345647
10.398417	0.497	-0.354390
10.406800	0.503	-0.286146
10.415083	0.497	-0.418368
10.423467	0.503	-0.366624
10.431750	0.497	-0.328179
10.440133	0.503	-0.403099
10.448483	0.501	-0.321125
10.456800	0.499	-0.332757
10.465150	0.501	-0.461238
10.473467	0.499	-0.417540
10.481817	0.501	-0.437130
10.490133	0.499	-0.462155
10.498483	0.501	-0.467094
10.506800	0.499	-0.407376
10.515150	0.501	-0.401522
10.523467	0.499	-0.397100
10.531817	0.501	-0.444474
10.540133	0.499	-0.373591
10.548467	0.5	-0.215460
10.556817	0.501	-0.134044
10.565133	0.499	-0.339032
10.573483	0.501	-0.183103
10.581800	0.499	-0.270763
10.590150	0.501	-0.115206
10.598467	0.499	-0.212726
10.606817	0.501	-0.020055
10.615133	0.499	-0.224262
10.623483	0.501	0.064003
10.631800	0.499	-0.176331
10.640150	0.501	0.154256
10.648467	0.499	-0.008366
10.656817	0.501	0.192959
10.665133	0.499	0.057031
10.673483	0.501	0.250814
10.681767	0.497	0.157865
10.690150	0.503	0.367362
10.698433	0.497	0.250250
10.706817	0.503	0.292392
10.715100	0.497	0.276922
10.723483	0.503	0.363225
10.731767	0.497	0.355193
10.740150	0.503	0.471336
10.748433	0.497	0.383609
10.756817	0.503	0.507418
10.765100	0.497	0.438708
10.773483	0.503	0.552362
10.781767	0.497	0.475299
10.790150	0.503	0.549501
10.798433	0.497	0.537218
10.806817	0.503	0.603303
10.815100	0.497	0.472552
10.823483	0.503	0.520604
10.831767	0.497	0.480395
10.840150	0.503	0.456517
10.848433	0.497	0.422368
10.856817	0.503	0.446409
10.865100	0.497	0.403547
10.873483	0.503	0.346707
10.881767	0.497	0.321933
10.890150	0.503	0.292535
10.898433	0.497	0.308011
10.906817	0.503	0.277471
10.915100	0.497	0.207997
10.923483	0.503	0.168753
10.931767	0.497	0.169408
10.940150	0.503	0.101654
10.948433	0.497	0.058174
10.956817	0.503	0.073644
10.965100	0.497	0.038795
10.973483	0.503	0.072962
10.981767	0.497	0.001243
10.990150	0.503	0.045155
10.998433	0.497	0.085508
11.006817	0.503	0.002078
11.015100	0.497	-0.044083
11.023483	0.503	0.022855
11.031767	0.497	-0.053777
11.040150	0.503	0.026726
11.048433	0.497	-0.014643
11.056817	0.503	0.066985
11.065100	0.497	0.040526
11.073483	0.503	0.066626
11.081767	0.497	0.079716
11.090150	0.503	0.119388
11.098433	0.497	0.073067
11.106817	0.503	0.125763
11.115100	0.497	0.135313
11.123483	0.503	0.176915
11.131767	0.497	0.151080
11.140150	0.503	0.220639
11.148433	0.497	0.226913
11.156817	0.503	0.158863
11.165100	0.497	0.142091
11.173483	0.503	0.135823
11.181767	0.497	0.036330
11.190150	0.503	0.091311
11.198433	0.497	-0.020823
11.206817	0.503	-0.078155
11.215100	0.497	-0.115104
11.223483	0.503	-0.084915
11.231767	0.497	-0.255582
11.240150	0.503	-0.262861
11.248433	0.497	-0.284035
11.256817	0.503	-0.338097
11.265100	0.497	-0.436799
11.273483	0.503	-0.435773
11.281767	0.497	-0.450321
11.290150	0.503	-0.510609
11.298433	0.497	-0.594803
11.306817	0.503	-0.574822
11.315100	0.497	-0.697985
11.323483	0.503	-0.677209
11.331767	0.497	-0.678694
11.340150	0.503	-0.707337
11.348433	0.497	-0.747582
11.356817	0.503	-0.730124
11.365100	0.497	-0.773196
11.373483	0.503	-0.772124
11.381767	0.497	-0.813493
11.390150	0.503	-0.752982
11.398433	0.497	-0.825249
11.406817	0.503	-0.724095
11.415100	0.497	-0.851252
11.423483	0.503	-0.850977
11.431767	0.497	-0.842753
11.440150	0.503	-0.788737
11.448433	0.497	-0.789291
11.456817	0.503	-0.801690
11.465100	0.497	-0.726086
11.473483	0.503	-0.820215
11.481767	0.497	-0.883248
11.490150	0.503	-0.759176
11.498433	0.497	-0.738975
11.506817	0.503	-0.814577
11.515100	0.497	-0.722183
11.523483	0.503	-0.803883
11.531767	0.497	-0.785864
11.540150	0.503	-0.782773
11.548433	0.497	-0.815944
11.556817	0.503	-0.744667
11.565100	0.497	-0.812862
11.573483	0.503	-0.767461
11.581767	0.497	-0.768197
11.590150	0.503	-0.807399
11.598433	0.497	-0.849904
11.606817	0.503	-0.826176
11.615100	0.497	-0.827809
11.623483	0.503	-0.790721
11.631767	0.497	-0.818469
11.640150	0.503	-0.720222
11.648433	0.497	-0.814280
11.656817	0.503	-0.811076
11.665100	0.497	-0.872947
11.673483	0.503	-0.773442
11.681767	0.497	-0.799617
11.690150	0.503	-0.796054
11.698433	0.497	-0.773574
11.706817	0.503	-0.822058
11.715100	0.497	-0.772123
11.723483	0.503	-0.772655
11.731767	0.497	-0.846689
11.740150	0.503	-0.797245
11.748433	0.497	-0.835186
11.756817	0.503	-0.737186
11.765100	0.497	-0.829294
11.773483	0.503	-0.761770
11.781767	0.497	-0.817552
11.790150	0.503	-0.784139
11.798433	0.497	-0.838838
11.806817	0.503	-0.760024
11.815100	0.497	-0.772190
11.823483	0.503	-0.782759
11.831767	0.497	-0.727682
11.840150	0.503	-0.663691
11.848433	0.497	-0.649709
11.856817	0.503	-0.556125
11.865100	0.497	-0.547432
11.873483	0.503	-0.427003
11.881767	0.497	-0.367829
11.890150	0.503	-0.254493
11.898433	0.497	-0.176861
11.906817	0.503	0.013734
11.915100	0.497	0.087746
11.923483	0.503	0.212224
11.931767	0.497	0.405806
11.940150	0.503	0.643915
11.948433	0.497	0.847325
11.956817	0.503	1.055225
11.965100	0.497	1.317864
11.973483	0.503	1.510926
11.981767	0.497	1.852166
11.990150	0.503	2.160368
11.998433	0.497	2.406059
12.006817	0.503	2.736208
12.015100	0.497	2.903837
12.023483	0.503	3.246400
12.031767	0.497	3.435750
12.040150	0.503	3.592369
12.048433	0.497	3.821701
12.056817	0.503	3.958492
12.065100	0.497	4.045637
12.073483	0.503	4.208987
12.081767	0.497	4.293213
12.090150	0.503	4.339728
12.098433	0.497	4.340988
12.106817	0.503	4.280436
12.115100	0.497	4.151350
12.123483	0.503	4.083215
12.131767	0.497	3.955839
12.140150	0.503	3.816328
12.148433	0.497	3.618176
12.156817	0.503	3.470555
12.165100	0.497	3.207895
12.173483	0.503	3.072599
12.181767	0.497	2.727251
12.190150	0.503	2.558670
12.198433	0.497	2.304200
12.206817	0.503	2.128086
12.215100	0.497	1.886086
12.223483	0.503	1.627556
12.231767	0.497	1.468063
12.240150	0.503	1.257732
12.248433	0.497	1.023760
12.256817	0.503	0.836434
12.265100	0.497	0.691925
12.273483	0.503	0.546650
12.281767	0.497	0.422218
12.290150	0.503	0.244702
12.298433	0.497	0.146473
12.306817	0.503	0.157797
12.315100	0.497	0.021780
12.323483	0.503	-0.064821
12.331767	0.497	-0.224700
12.340150	0.503	-0.239870
12.348433	0.497	-0.262967
12.356817	0.503	-0.364799
12.365100	0.497	-0.407222
12.373483	0.503	-0.437764
12.381767	0.497	-0.490044
12.390150	0.503	-0.458696
12.398433	0.497	-0.511467
12.406817	0.503	-0.541654
12.415100	0.497	-0.571713
12.423483	0.503	-0.564354
12.431767	0.497	-0.611738
12.440150	0.503	-0.650394
12.448433	0.497	-0.643186
12.456817	0.503	-0.593336
12.465100	0.497	-0.674656
12.473483	0.503	-0.640006
12.481767	0.497	-0.684270
12.490150	0.503	-0.642088
12.498433	0.497	-0.709067
12.506817	0.503	-0.624513
12.515100	0.497	-0.679466
12.523483	0.503	-0.607156
12.531767	0.497	-0.712108
12.540150	0.503	-0.688313
12.548433	0.497	-0.654804
12.556817	0.503	-0.657895
12.565100	0.497	-0.629023
12.573483	0.503	-0.613602
12.581767	0.497	-0.658537
12.590150	0.503	-0.666237
12.598433	0.497	-0.670456
12.606817	0.503	-0.612660
12.615100	0.497	-0.617172
12.623483	0.503	-0.619269
12.631767	0.497	-0.634064
12.640150	0.503	-0.640643
12.648433	0.497	-0.655162
12.656817	0.503	-0.589294
12.665100	0.497	-0.601780
12.673483	0.503	-0.583764
12.681767	0.497	-0.523567
12.690150	0.503	-0.568916
12.698433	0.497	-0.494371
12.706817	0.503	-0.370057
12.715100	0.497	-0.448662
12.723483	0.503	-0.337340
12.731767	0.497	-0.296827
12.740150	0.503	-0.155196
12.748433	0.497	-0.035559
12.756817	0.503	0.168742
12.765100	0.497	0.245228
12.773483	0.503	0.471279
12.781767	0.497	0.707803
12.790150	0.503	0.880919
12.798433	0.497	1.123988
12.806817	0.503	1.413731
12.815100	0.497	1.733198
12.823483	0.503	2.115162
12.831767	0.497	2.489913
12.840150	0.503	2.905650
12.848433	0.497	3.234210
12.856817	0.503	3.717429
12.865100	0.497	4.155047
12.873483	0.503	4.611839
12.881767	0.497	5.168278
12.890150	0.503	5.751320
12.898433	0.497	6.155923
12.906817	0.503	6.683201
12.915100	0.497	7.237837
12.923483	0.503	7.786272
12.931767	0.497	8.290142
12.940150	0.503	8.820928
12.948433	0.497	9.281748
12.956817	0.503	9.640906
12.965100	0.497	10.136943
12.973483	0.503	10.494552
12.981767	0.497	10.838560
12.990150	0.503	11.104384
12.998433	0.497	11.267512
13.006817	0.503	11.486849
13.015100	0.497	11.579741
13.023483	0.503	11.603834
13.031767	0.497	11.545547
13.040150	0.503	11.475430
13.048433	0.497	11.352757
13.056817	0.503	11.187972
13.065100	0.497	10.869421
13.073483	0.503	10.565132
13.081767	0.497	10.189805
13.090150	0.503	9.778131
13.098433	0.497	9.364070
13.106817	0.503	8.957336
13.115100	0.497	8.479009
13.123483	0.503	7.974548
13.131767	0.497	7.468133
13.140150	0.503	6.926720
13.148433	0.497	6.438422
13.156817	0.503	5.991090
13.165100	0.497	5.439894
13.173483	0.503	4.958310
13.181767	0.497	4.479924
13.190150	0.503	4.060021
13.198433	0.497	3.605563
13.206817	0.503	3.149729
13.215100	0.497	2.844701
13.223483	0.503	2.483703
13.231767	0.497	2.125754
13.240150	0.503	1.874181
13.248433	0.497	1.480623
13.256817	0.503	1.339960
13.265100	0.497	1.053974
13.273483	0.503	0.815053
13.281767	0.497	0.631863
13.290150	0.503	0.462669
13.298433	0.497	0.265571
13.306817	0.503	0.127170
13.315100	0.497	0.045950
13.323483	0.503	-0.051503
13.331833	0.501	-0.190712
13.340150	0.499	-0.269229
13.348500	0.501	-0.288409
13.356817	0.499	-0.317837
13.365167	0.501	-0.407333
13.373483	0.499	-0.428919
13.381833	0.501	-0.510007
13.390150	0.499	-0.532856
13.398500	0.501	-0.500744
13.406817	0.499	-0.588594
13.415167	0.501	-0.529349
13.423483	0.499	-0.517012
13.431833	0.501	-0.372984
13.440150	0.499	-0.518313
13.448483	0.5	-0.391723
13.456833	0.501	-0.315310
13.465150	0.499	-0.456736
13.473500	0.501	-0.274291
13.481817	0.499	-0.401777
13.490167	0.501	-0.243297
13.498483	0.499	-0.382235
13.506833	0.501	-0.172751
13.515150	0.499	-0.291401
13.523500	0.501	0.001773
13.531817	0.499	-0.131205
13.540167	0.501	0.058172
13.548483	0.499	-0.083865
13.556833	0.501	0.289329
13.565150	0.499	0.131918
13.573500	0.501	0.355805
13.581817	0.499	0.338678
13.590167	0.501	0.722455
13.598450	0.497	0.643768
13.606833	0.503	0.761638
13.615117	0.497	0.886671
13.623500	0.503	1.104121
13.631783	0.497	1.292643
13.640167	0.503	1.601479
13.648450	0.497	1.741416
13.656833	0.503	1.994987
13.665117	0.497	2.293177
13.673500	0.503	2.639435
13.681783	0.497	2.971922
13.690167	0.503	3.380393
13.698450	0.497	3.759044
13.706833	0.503	4.140301
13.715117	0.497	4.541287
13.723500	0.503	4.938807
13.731783	0.497	5.266230
13.740167	0.503	5.708447
13.748450	0.497	6.083259
13.756833	0.503	6.487838
13.765117	0.497	6.784772
13.773500	0.503	7.103157
13.781783	0.497	7.434208
13.790167	0.503	7.680239
13.798450	0.497	7.884591
13.806833	0.503	8.085469
13.815117	0.497	8.105807
13.823500	0.503	8.157000
13.831783	0.497	8.124970
13.840167	0.503	8.054665
13.848450	0.497	7.926575
13.856833	0.503	7.850599
13.865117	0.497	7.597965
13.873500	0.503	7.312769
13.881783	0.497	7.007629
13.890167	0.503	6.666305
13.898450	0.497	6.262168
13.906833	0.503	5.878508
13.915117	0.497	5.450394
13.923500	0.503	5.046127
13.931783	0.497	4.593002
13.940167	0.503	4.188215
13.948450	0.497	3.752840
13.956833	0.503	3.314332
13.965117	0.497	2.951304
13.973500	0.503	2.509602
13.981783	0.497	2.155658
13.990167	0.503	1.810188
13.998450	0.497	1.447302
14.006833	0.503	1.205860
14.015117	0.497	0.844491
14.023500	0.503	0.642596
14.031783	0.497	0.412960
14.040167	0.503	0.182193
14.048450	0.497	-0.051937
14.056833	0.503	-0.216200
14.065117	0.497	-0.342842
14.073500	0.503	-0.443952
14.081783	0.497	-0.589452
14.090167	0.503	-0.691019
14.098450	0.497	-0.745758
14.106833	0.503	-0.854752
14.115117	0.497	-0.957013
14.123500	0.503	-1.005525
14.131783	0.497	-1.095670
14.140167	0.503	-1.069566
14.148450	0.497	-1.097776
14.156833	0.503	-1.141738
14.165117	0.497	-1.236077
14.173500	0.503	-1.176940
14.181783	0.497	-1.169044
14.190167	0.503	-1.286273
14.198450	0.497	-1.246686
14.206833	0.503	-1.251539
14.215117	0.497	-1.208536
14.223500	0.503	-1.180251
14.231783	0.497	-1.247466
14.240167	0.503	-1.230903
14.248450	0.497	-1.205774
14.256833	0.503	-1.215307
14.265117	0.497	-1.217778
14.273500	0.503	-1.265135
14.281783	0.497	-1.219283
14.290167	0.503	-1.199203
14.298450	0.497	-1.250248
14.306833	0.503	-1.204218
14.315117	0.497	-1.229776
14.323500	0.503	-1.189117
14.331783	0.497	-1.173721
14.340167	0.503	-1.123684
14.348450	0.497	-1.188288
14.356833	0.503	-1.196150
14.365117	0.497	-1.169578
14.373500	0.503	-1.125594
14.381783	0.497	-1.101662
14.390167	0.503	-1.115308
14.398450	0.497	-1.134402
14.406833	0.503	-1.124676
14.415117	0.497	-1.161286
14.423500	0.503	-1.146007
14.431783	0.497	-1.120914
14.440167	0.503	-1.142668
14.448450	0.497	-1.104464
14.456833	0.503	-1.069986
14.465117	0.497	-1.141099
14.473500	0.503	-1.133025
14.481783	0.497	-1.066793
14.490167	0.503	-1.112211
14.498450	0.497	-1.123910
14.506833	0.503	-1.076915
14.515117	0.497	-1.139210
14.523500	0.503	-1.147447
14.531783	0.497	-1.145664
14.540167	0.503	-1.170343
14.548450	0.497	-1.175234
14.556833	0.503	-1.150504
14.565117	0.497	-1.215946
14.573500	0.503	-1.223910
14.581783	0.497	-1.234689
14.590167	0.503	-1.251469
14.598450	0.497	-1.291275
14.606833	0.503	-1.308828
14.615117	0.497	-1.276606
14.623500	0.503	-1.372447
14.631783	0.497	-1.383635
14.640167	0.503	-1.363196
14.648450	0.497	-1.377098
14.656833	0.503	-1.410405
14.665117	0.497	-1.403282
14.673500	0.503	-1.322634
14.681783	0.497	-1.363539
14.690167	0.503	-1.342150
14.698450	0.497	-1.339540
14.706833	0.503	-1.333058
14.715117	0.497	-1.287834
14.723500	0.503	-1.224578
14.731783	0.497	-1.251568
14.740167	0.503	-1.095355
14.748450	0.497	-1.058000
14.756833	0.503	-0.856815
14.765117	0.497	-0.840539
14.773500	0.503	-0.674710
14.781783	0.497	-0.581330
14.790167	0.503	-0.342762
14.798450	0.497	-0.313150
14.806833	0.503	-0.066092
14.815117	0.497	0.120705
14.823500	0.503	0.356251
14.831783	0.497	0.534716
14.840167	0.503	0.737233
14.848450	0.497	0.982883
14.856833	0.503	1.173495
14.865117	0.497	1.284402
14.873500	0.503	1.532759
14.881783	0.497	1.631709
14.890167	0.503	1.800643
14.898450	0.497	1.867833
14.906833	0.503	1.942893
14.915117	0.497	1.986198
14.923500	0.503	2.062558
14.931783	0.497	2.010685
14.940167	0.503	2.044495
14.948450	0.497	1.885731
14.956833	0.503	1.874701
14.965117	0.497	1.741537
14.973500	0.503	1.548695
14.981783	0.497	1.395442
14.990167	0.503	1.181643
14.998450	0.497	0.996550
15.006833	0.503	0.860629
15.015117	0.497	0.620835
15.023500	0.503	0.456204
15.031783	0.497	0.217405
15.040167	0.503	0.108842
15.048450	0.497	-0.064025
15.056833	0.503	-0.261441
15.065117	0.497	-0.424212
15.073500	0.503	-0.501488
15.081783	0.497	-0.671101
15.090167	0.503	-0.779337
15.098450	0.497	-0.943355
15.106833	0.503	-0.907137
15.115117	0.497	-1.095797
15.123500	0.503	-1.109930
15.131783	0.497	-1.151626
15.140167	0.503	-1.179567
15.148450	0.497	-1.279268
15.156833	0.503	-1.350130
15.165117	0.497	-1.354604
15.173500	0.503	-1.393647
15.181783	0.497	-1.423941
15.190167	0.503	-1.476156
15.198450	0.497	-1.529344
15.206833	0.503	-1.448538
15.215117	0.497	-1.575925
15.223500	0.503	-1.520024
15.231783	0.497	-1.528632
15.240167	0.503	-1.491767
15.248450	0.497	-1.544280
15.256833	0.503	-1.490136
15.265117	0.497	-1.527824
15.273500	0.503	-1.475172
15.281783	0.497	-1.461727
15.290167	0.503	-1.452803
15.298450	0.497	-1.448536
15.306833	0.503	-1.415328
15.315117	0.497	-1.317750
15.323500	0.503	-1.285492
15.331783	0.497	-1.301436
15.340167	0.503	-1.194451
15.348450	0.497	-1.248948
15.356833	0.503	-1.174158
15.365117	0.497	-1.174069
15.373500	0.503	-1.066834
15.381783	0.497	-1.049191
15.390167	0.503	-0.980595
15.398450	0.497	-0.960213
15.406833	0.503	-0.825257
15.415117	0.497	-0.782207
15.423500	0.503	-0.695906
15.431783	0.497	-0.646027
15.440167	0.503	-0.565913
15.448450	0.497	-0.557714
15.456833	0.503	-0.456090
15.465117	0.497	-0.409708
15.473500	0.503	-0.273814
15.481783	0.497	-0.273928
15.490167	0.503	-0.131228
15.498450	0.497	-0.083835
15.506833	0.503	-0.013960
15.515117	0.497	0.076696
15.523500	0.503	0.067266
15.531783	0.497	0.248721
15.540167	0.503	0.314387
15.548450	0.497	0.341068
15.556833	0.503	0.445758
15.565117	0.497	0.529321
15.573500	0.503	0.658174
15.581783	0.497	0.705293
15.590167	0.503	0.702919
15.598450	0.497	0.822725
15.606833	0.503	0.858002
15.615117	0.497	0.856522
15.623500	0.503	0.993475
15.631783	0.497	1.034659
15.640167	0.503	1.158023
15.648450	0.497	1.126772
15.656833	0.503	1.186231
15.665117	0.497	1.301512
15.673500	0.503	1.295101
15.681783	0.497	1.290181
15.690167	0.503	1.412813
15.698450	0.497	1.383001
15.706833	0.503	1.421632
15.715117	0.497	1.495206
15.723500	0.503	1.456594
15.731783	0.497	1.577202
15.740167	0.503	1.560783
15.748450	0.497	1.545369
15.756833	0.503	1.592622
15.765117	0.497	1.589990
15.773500	0.503	1.606653
15.781783	0.497	1.547163
15.790167	0.503	1.615531
15.798450	0.497	1.598964
15.806833	0.503	1.642229
15.815117	0.497	1.518918
15.823500	0.503	1.548261
15.831783	0.497	1.507579
15.840167	0.503	1.574613
15.848450	0.497	1.547501
15.856833	0.503	1.468028
15.865117	0.497	1.504923
15.873500	0.503	1.400348
15.881783	0.497	1.355508
15.890167	0.503	1.368891
15.898450	0.497	1.300763
15.906833	0.503	1.340314
15.915117	0.497	1.291834
15.923500	0.503	1.153627
15.931783	0.497	1.153389
15.940167	0.503	1.095725
15.948450	0.497	1.012653
15.956833	0.503	0.992009
15.965117	0.497	0.910297
15.973500	0.503	0.868498
15.981783	0.497	0.842001
15.990167	0.503	0.771010
15.998450	0.497	0.700534
16.006833	0.503	0.677734
16.015117	0.497	0.519717
16.023500	0.503	0.541962
16.031783	0.497	0.430873
16.040167	0.503	0.361707
16.048450	0.497	0.268222
16.056833	0.503	0.188880
16.065117	0.497	0.208931
16.073500	0.503	0.123116
16.081783	0.497	0.027439
16.090167	0.503	-0.029357
16.098450	0.497	-0.121811
16.106833	0.503	-0.143249
16.115117	0.497	-0.255293
16.123500	0.503	-0.316559
16.131783	0.497	-0.287658
16.140167	0.503	-0.389929
16.148450	0.497	-0.438622
16.156833	0.503	-0.532551
16.165117	0.497	-0.583172
16.173500	0.503	-0.590804
16.181783	0.497	-0.613899
16.190167	0.503	-0.676290
16.198450	0.497	-0.694778
16.206833	0.503	-0.767358
16.215183	0.501	-0.742702
16.223500	0.499	-0.756264
16.231850	0.501	-0.858093
16.240167	0.499	-0.852698
16.248517	0.501	-0.893946
16.256833	0.499	-0.868614
16.265183	0.501	-0.859443
16.273500	0.499	-0.906423
16.281850	0.501	-0.899830
16.290167	0.499	-0.829352
16.298517	0.501	-0.839757
16.306833	0.499	-0.868796
16.315183	0.501	-0.878003
16.323500	0.499	-0.797836
16.331850	0.501	-0.554375
16.340167	0.499	-0.729951
16.348500	0.5	-0.470066
16.356850	0.501	-0.325661
16.365167	0.499	-0.518597
16.373517	0.501	-0.236270
16.381833	0.499	-0.423328
16.390183	0.501	-0.074163
16.398500	0.499	-0.277683
16.406850	0.501	0.083177
16.415167	0.499	-0.016847
16.423517	0.501	0.270967
16.431833	0.499	0.242871
16.440183	0.501	0.458991
16.448500	0.499	0.414184
16.456850	0.501	0.741474
16.465167	0.499	0.619536
16.473517	0.501	0.961018
16.481833	0.499	0.880915
16.490183	0.501	1.215838
16.498467	0.497	1.054227
16.506850	0.503	1.163447
16.515133	0.497	1.306780
16.523517	0.503	1.479821
16.531800	0.497	1.501569
16.540183	0.503	1.664277
16.548467	0.497	1.675319
16.556850	0.503	1.729537
16.565133	0.497	1.785101
16.573517	0.503	1.901451
16.581800	0.497	1.835873
16.590183	0.503	1.881921
16.598467	0.497	1.909873
16.606850	0.503	1.915070
16.615133	0.497	1.867394
16.623517	0.503	1.841093
16.631800	0.497	1.761154
16.640183	0.503	1.709516
16.648467	0.497	1.612224
16.656850	0.503	1.566034
16.665133	0.497	1.477079
16.673517	0.503	1.458191
16.681800	0.497	1.314421
16.690183	0.503	1.193865
16.698467	0.497	0.999603
16.706850	0.503	0.958401
16.715133	0.497	0.851778
16.723517	0.503	0.769578
16.731800	0.497	0.614182
16.740183	0.503	0.439517
16.748467	0.497	0.347550
16.756850	0.503	0.330185
16.765133	0.497	0.129201
16.773517	0.503	0.050630
16.781800	0.497	-0.067451
16.790183	0.503	-0.133094
16.798467	0.497	-0.320997
16.806850	0.503	-0.405024
16.815133	0.497	-0.519245
16.823517	0.503	-0.588860
16.831800	0.497	-0.634418
16.840183	0.503	-0.753145
16.848467	0.497	-0.765447
16.856850	0.503	-0.868439
16.865133	0.497	-0.898710
16.873517	0.503	-0.946970
16.881800	0.497	-1.107075
16.890183	0.503	-1.089457
16.898467	0.497	-1.179517
16.906850	0.503	-1.101689
16.915133	0.497	-1.249926
16.923517	0.503	-1.235938
16.931800	0.497	-1.309812
16.940183	0.503	-1.307866
16.948467	0.497	-1.425217
16.956850	0.503	-1.373254
16.965133	0.497	-1.344810
16.973517	0.503	-1.403672
16.981800	0.497	-1.391298
16.990183	0.503	-1.394762
16.998467	0.497	-1.452654
17.006850	0.503	-1.468815
17.015133	0.497	-1.411877
17.023517	0.503	-1.341874
17.031800	0.497	-1.444807
17.040183	0.503	-1.468717
17.048467	0.497	-1.428425
17.056850	0.503	-1.412537
17.065133	0.497	-1.459459
17.073517	0.503	-1.448378
17.081800	0.497	-1.411229
17.090183	0.503	-1.407943
17.098467	0.497	-1.426498
17.106850	0.503	-1.470126
17.115133	0.497	-1.451048
17.123517	0.503	-1.435906
17.131800	0.497	-1.478921
17.140183	0.503	-1.416180
17.148467	0.497	-1.385595
17.156850	0.503	-1.384337
17.165133	0.497	-1.400923
17.173517	0.503	-1.389162
17.181800	0.497	-1.413347
17.190183	0.503	-1.342209
17.198467	0.497	-1.414248
17.206850	0.503	-1.358524
17.215133	0.497	-1.373530
17.223517	0.503	-1.312132
17.231800	0.497	-1.429631
17.240183	0.503	-1.346776
17.248467	0.497	-1.432692
17.256850	0.503	-1.330218
17.265133	0.497	-1.393251
17.273517	0.503	-1.392786
17.281800	0.497	-1.343685
17.290183	0.503	-1.356667
17.298467	0.497	-1.410569
17.306850	0.503	-1.389456
17.315133	0.497	-1.372477
17.323517	0.503	-1.351363
17.331800	0.497	-1.355149
17.340183	0.503	-1.336367
17.348467	0.497	-1.368905
17.356850	0.503	-1.318244
17.365133	0.497	-1.360054
17.373517	0.503	-1.324301
17.381800	0.497	-1.393063
17.390183	0.503	-1.316943
17.398467	0.497	-1.331332
17.406850	0.503	-1.366471
17.415133	0.497	-1.314241
17.423517	0.503	-1.267135
17.431800	0.497	-1.368743
17.440183	0.503	-1.318458
17.448467	0.497	-1.390988
17.456850	0.503	-1.281758
17.465133	0.497	-1.387648
17.473517	0.503	-1.296127
17.481800	0.497	-1.293713
17.490183	0.503	-1.301634
17.498467	0.497	-1.297881
17.506850	0.503	-1.295653
17.515133	0.497	-1.293333
17.523517	0.503	-1.262280
17.531800	0.497	-1.329454
17.540183	0.503	-1.312973
17.548467	0.497	-1.347688
17.556850	0.503	-1.293169
17.565133	0.497	-1.330651
17.573517	0.503	-1.296650
17.581800	0.497	-1.340999
17.590183	0.503	-1.307216
17.598467	0.497	-1.308369
17.606850	0.503	-1.304115
17.615133	0.497	-1.322576
17.623517	0.503	-1.335522
17.631800	0.497	-1.377298
17.640183	0.503	-1.289778
17.648467	0.497	-1.338748
17.656850	0.503	-1.280389
17.665133	0.497	-1.344767
17.673517	0.503	-1.280646
17.681800	0.497	-1.287197
17.690183	0.503	-1.206829
17.698467	0.497	-1.292916
17.706850	0.503	-1.266634
17.715133	0.497	-1.268016
17.723517	0.503	-1.294672
17.731800	0.497	-1.316322
17.740183	0.503	-1.285962
17.748467	0.497	-1.246339
17.756850	0.503	-1.224354
17.765133	0.497	-1.295723
17.773517	0.503	-1.219601
17.781800	0.497	-1.258539
17.790183	0.503	-1.210104
17.798467	0.497	-1.266590
17.806850	0.503	-1.222860
17.815133	0.497	-1.250364
17.823517	0.503	-1.236617
17.831800	0.497	-1.244848
17.840183	0.503	-1.178629
17.848467	0.497	-1.201833
17.856850	0.503	-1.196240
17.865133	0.497	-1.183723
17.873517	0.503	-1.207978
17.881800	0.497	-1.237768
17.890183	0.503	-1.164238
17.898467	0.497	-1.215756
17.906850	0.503	-1.167715
17.915133	0.497	-1.166555
17.923517	0.503	-1.114874
17.931800	0.497	-1.142218
17.940183	0.503	-1.105916
17.948467	0.497	-1.096682
17.956850	0.503	-1.083794
17.965133	0.497	-1.153505
17.973517	0.503	-1.132874
17.981800	0.497	-1.089253
17.990183	0.503	-1.042473
17.998467	0.497	-1.100769
18.006850	0.503	-1.011903
18.015133	0.497	-0.941186
18.023517	0.503	-0.982314
18.031800	0.497	-0.948692
18.040183	0.503	-0.920614
18.048467	0.497	-0.839847
18.056850	0.503	-0.861948
18.065133	0.497	-0.811002
18.073517	0.503	-0.768110
18.081800	0.497	-0.756481
18.090183	0.503	-0.692114
18.098467	0.497	-0.721303
18.106850	0.503	-0.650003
18.115133	0.497	-0.577728
18.123517	0.503	-0.503181
18.131800	0.497	-0.455771
18.140183	0.503	-0.406508
18.148467	0.497	-0.301809
18.156850	0.503	-0.242733
18.165133	0.497	-0.160858
18.173517	0.503	-0.104257
18.181800	0.497	-0.081939
18.190183	0.503	-0.015090
18.198467	0.497	0.069267
18.206850	0.503	0.125894
18.215133	0.497	0.175120
18.223517	0.503	0.222128
18.231800	0.497	0.283271
18.240183	0.503	0.304011
18.248467	0.497	0.250546
18.256850	0.503	0.325600
18.265133	0.497	0.348401
18.273517	0.503	0.417561
18.281800	0.497	0.359544
18.290183	0.503	0.421971
18.298467	0.497	0.386401
18.306850	0.503	0.459820
18.315133	0.497	0.317425
18.323517	0.503	0.381430
18.331800	0.497	0.351915
18.340183	0.503	0.432015
18.348467	0.497	0.370070
18.356850	0.503	0.306267
18.365133	0.497	0.271136
18.373517	0.503	0.311689
18.381800	0.497	0.209753
18.390183	0.503	0.237431
18.398467	0.497	0.196670
18.406850	0.503	0.356821
18.415133	0.497	0.283093
18.423517	0.503	0.212819
18.431800	0.497	0.373479
18.440183	0.503	0.417934
18.448467	0.497	0.367687
18.456850	0.503	0.459349
18.465133	0.497	0.573488
18.473517	0.503	0.633274
18.481800	0.497	0.700949
18.490183	0.503	0.914230
18.498467	0.497	0.939525
18.506850	0.503	1.172588
18.515133	0.497	1.313551
18.523517	0.503	1.438760
18.531800	0.497	1.585093
18.540183	0.503	1.780714
18.548467	0.497	1.947933
18.556850	0.503	2.092636
18.565133	0.497	2.268946
18.573517	0.503	2.459977
18.581800	0.497	2.666558
18.590183	0.503	2.841797
18.598467	0.497	2.951023
18.606850	0.503	3.081900
18.615133	0.497	3.129111
18.623517	0.503	3.330303
18.631800	0.497	3.405034
18.640183	0.503	3.522332
18.648467	0.497	3.592087
18.656850	0.503	3.642555
18.665133	0.497	3.595898
18.673517	0.503	3.652993
18.681800	0.497	3.658649
18.690183	0.503	3.640220
18.698467	0.497	3.500461
18.706850	0.503	3.481492
18.715133	0.497	3.463948
18.723517	0.503	3.351638
18.731800	0.497	3.279058
18.740183	0.503	3.166660
18.748467	0.497	3.034218
18.756850	0.503	2.965698
18.765133	0.497	2.789137
18.773517	0.503	2.715435
18.781800	0.497	2.556977
18.790183	0.503	2.489727
18.798467	0.497	2.348578
18.806850	0.503	2.290171
18.815133	0.497	2.130571
18.823517	0.503	2.073761
18.831800	0.497	1.974561
18.840183	0.503	1.896815
18.848467	0.497	1.885730
18.856850	0.503	1.749024
18.865133	0.497	1.733895
18.873517	0.503	1.738067
18.881800	0.497	1.661124
18.890183	0.503	1.685722
18.898467	0.497	1.568641
18.906850	0.503	1.558817
18.915133	0.497	1.438124
18.923517	0.503	1.473644
18.931800	0.497	1.443556
18.940183	0.503	1.480480
18.948467	0.497	1.420852
18.956850	0.503	1.361182
18.965133	0.497	1.375744
18.973517	0.503	1.397119
18.981800	0.497	1.340068
18.990183	0.503	1.408806
18.998467	0.497	1.354559
19.006850	0.503	1.390368
19.015133	0.497	1.350130
19.023517	0.503	1.340599
19.031800	0.497	1.363005
19.040183	0.503	1.322558
19.048467	0.497	1.331164
19.056850	0.503	1.321590
19.065133	0.497	1.289924
19.073517	0.503	1.301463
19.081800	0.497	1.231269
19.090183	0.503	1.227223
19.098467	0.497	1.226991
19.106850	0.503	1.239417
19.115200	0.501	1.204549
19.123517	0.499	1.300927
19.131867	0.501	1.258297
19.140183	0.499	1.271878
19.148533	0.501	1.112364
19.156850	0.499	1.151128
19.165200	0.501	1.164658
19.173517	0.499	1.208872
19.181867	0.501	1.170616
19.190183	0.499	1.174262
19.198533	0.501	1.167622
19.206850	0.499	1.203188
19.215183	0.5	1.388315
19.223533	0.501	1.395654
19.231850	0.499	1.293103
19.240200	0.501	1.394977
19.248517	0.499	1.174958
19.256867	0.501	1.358322
19.265183	0.499	1.169959
19.273533	0.501	1.376931
19.281850	0.499	1.157689
19.290200	0.501	1.341173
19.298517	0.499	1.127878
19.306867	0.501	1.321603
19.315183	0.499	1.166237
19.323533	0.501	1.345618
19.331850	0.499	1.099110
19.340200	0.501	1.368307
19.348517	0.499	1.097464
19.356867	0.501	1.389279
19.365150	0.497	1.172627
19.373533	0.503	1.328826
19.381817	0.497	1.160437
19.390200	0.503	1.157452
19.398483	0.497	1.099035
19.406867	0.503	1.211531
19.415150	0.497	1.123757
19.423533	0.503	1.253657
19.431817	0.497	1.118778
19.440200	0.503	1.259723
19.448483	0.497	1.185218
19.456867	0.503	1.267851
19.465150	0.497	1.257942
19.473533	0.503	1.278755
19.481817	0.497	1.266640
19.490200	0.503	1.316218
19.498483	0.497	1.261728
19.506867	0.503	1.315958
19.515150	0.497	1.292546
19.523533	0.503	1.381118
19.531817	0.497	1.279941
19.540200	0.503	1.322840
19.548483	0.497	1.346619
19.556867	0.503	1.362180
19.565150	0.497	1.378807
19.573533	0.503	1.381705
19.581817	0.497	1.383493
19.590200	0.503	1.421088
19.598483	0.497	1.413873
19.606867	0.503	1.409684
19.615150	0.497	1.413178
19.623533	0.503	1.415883
19.631817	0.497	1.396998
19.640200	0.503	1.450674
19.648483	0.497	1.416845
19.656867	0.503	1.538255
19.665150	0.497	1.492015
19.673533	0.503	1.457635
19.681817	0.497	1.470711
19.690200	0.503	1.500305
19.698483	0.497	1.488891
19.706867	0.503	1.430400
19.715150	0.497	1.443192
19.723533	0.503	1.495509
19.731817	0.497	1.484560
19.740200	0.503	1.432305
19.748483	0.497	1.455564
19.756867	0.503	1.472926
19.765150	0.497	1.382207
19.773533	0.503	1.429304
19.781817	0.497	1.389290
19.790200	0.503	1.410861
19.798483	0.497	1.421570
19.806867	0.503	1.334960
19.815150	0.497	1.373656
19.823533	0.503	1.439448
19.831817	0.497	1.354272
19.840200	0.503	1.467923
19.848483	0.497	1.357208
19.856867	0.503	1.368499
19.865150	0.497	1.287783
19.873533	0.503	1.337331
19.881817	0.497	1.268168
19.890200	0.503	1.274445
19.898483	0.497	1.255681
19.906867	0.503	1.302898
19.915150	0.497	1.263011
19.923533	0.503	1.295197
19.931817	0.497	1.271008
19.940200	0.503	1.264352
19.948483	0.497	1.237063
19.956867	0.503	1.267282
19.965150	0.497	1.170793
19.973533	0.503	1.231928
19.981817	0.497	1.273179
19.990200	0.503	1.295506
19.998483	0.497	1.229809
20.006867	0.503	1.225797
20.015150	0.497	1.223315
20.023533	0.503	1.227635
20.031817	0.497	1.200791
20.040200	0.503	1.216553
20.048483	0.497	1.279010
20.056867	0.503	1.274885
20.065150	0.497	1.254099
20.073533	0.503	1.319577
20.081817	0.497	1.282385
20.090200	0.503	1.312404
20.098483	0.497	1.343813
20.106867	0.503	1.403259
20.115150	0.497	1.404730
20.123533	0.503	1.475565
20.131817	0.497	1.417411
20.140200	0.503	1.532051
20.148483	0.497	1.460871
20.156867	0.503	1.479308
20.165150	0.497	1.531940
20.173533	0.503	1.585420
20.181817	0.497	1.536997
20.190200	0.503	1.620643
20.198483	0.497	1.589852
20.206867	0.503	1.669996
20.215150	0.497	1.634913
20.223533	0.503	1.673402
20.231817	0.497	1.709713
20.240200	0.503	1.775376
20.248483	0.497	1.797702
20.256867	0.503	1.817438
20.265150	0.497	1.832269
20.273533	0.503	1.911760
20.281817	0.497	1.920036
20.290200	0.503	1.887369
20.298483	0.497	1.948321
20.306867	0.503	1.944506
20.315150	0.497	1.948099
20.323533	0.503	1.979827
20.331817	0.497	1.980313
20.340200	0.503	2.030270
20.348483	0.497	2.077361
20.356867	0.503	2.099579
20.365150	0.497	2.120706
20.373533	0.503	2.150854
20.381817	0.497	2.147582
20.390200	0.503	2.224401
20.398483	0.497	2.145725
20.406867	0.503	2.163953
20.415150	0.497	2.230917
20.423533	0.503	2.216755
20.431817	0.497	2.203389
20.440200	0.503	2.176130
20.448483	0.497	2.196247
20.456867	0.503	2.265304
20.465150	0.497	2.178130
20.473533	0.503	2.194176
20.481817	0.497	2.242534
20.490200	0.503	2.223093
20.498483	0.497	2.201680
20.506867	0.503	2.259238
20.515150	0.497	2.215024
20.523533	0.503	2.259520
20.531817	0.497	2.182013
20.540200	0.503	2.221376
20.548483	0.497	2.242903
20.556867	0.503	2.221069
20.565150	0.497	2.164162
20.573533	0.503	2.216638
20.581817	0.497	2.211764
20.590200	0.503	2.272256
20.598483	0.497	2.141021
20.606867	0.503	2.241229
20.615150	0.497	2.248092
20.623533	0.503	2.173663
20.631817	0.497	2.098172
20.640200	0.503	2.145975
20.648483	0.497	2.124453
20.656867	0.503	2.115748
20.665150	0.497	2.051003
20.673533	0.503	2.117708
20.681817	0.497	2.042571
20.690200	0.503	2.040668
20.698483	0.497	2.060822
20.706867	0.503	2.005650
20.715150	0.497	1.975032
20.723533	0.503	1.997054
20.731817	0.497	1.968302
20.740200	0.503	1.949185
20.748483	0.497	1.917393
20.756867	0.503	1.929075
20.765150	0.497	1.869164
20.773533	0.503	1.894321
20.781817	0.497	1.884682
20.790200	0.503	1.855754
20.798483	0.497	1.785901
20.806867	0.503	1.834072
20.815150	0.497	1.832797
20.823533	0.503	1.793839
20.831817	0.497	1.752858
20.840200	0.503	1.758014
20.848483	0.497	1.731274
20.856867	0.503	1.697154
20.865150	0.497	1.596230
20.873533	0.503	1.645643
20.881817	0.497	1.570199
20.890200	0.503	1.594613
20.898483	0.497	1.570728
20.906867	0.503	1.545083
20.915150	0.497	1.556731
20.923533	0.503	1.474192
20.931817	0.497	1.429789
20.940200	0.503	1.451559
20.948483	0.497	1.360755
20.956867	0.503	1.385005
20.965150	0.497	1.319133
20.973533	0.503	1.303011
20.981817	0.497	1.266971
20.990200	0.503	1.245250
20.998483	0.497	1.211298
21.006867	0.503	1.225016
21.015150	0.497	1.109202
21.023533	0.503	1.120313
21.031817	0.497	1.056342
21.040200	0.503	1.060632
21.048483	0.497	1.033906
21.056867	0.503	1.014099
21.065150	0.497	0.972203
21.073533	0.503	0.973330
21.081817	0.497	0.882232
21.090200	0.503	0.862535
21.098483	0.497	0.839159
21.106867	0.503	0.830274
21.115150	0.497	0.823801
21.123533	0.503	0.703776
21.131817	0.497	0.734898
21.140200	0.503	0.725910
21.148483	0.497	0.698496
21.156867	0.503	0.641951
21.165150	0.497	0.623568
21.173533	0.503	0.645680
21.181817	0.497	0.551232
21.190200	0.503	0.546396
21.198483	0.497	0.492401
21.206867	0.503	0.495054
21.215150	0.497	0.451556
21.223533	0.503	0.415175
21.231817	0.497	0.399256
21.240200	0.503	0.415621
21.248483	0.497	0.302558
21.256867	0.503	0.284622
21.265150	0.497	0.271497
21.273533	0.503	0.262747
21.281817	0.497	0.210990
21.290200	0.503	0.211477
21.298483	0.497	0.182275
21.306867	0.503	0.167191
21.315150	0.497	0.094268
21.323533	0.503	0.090010
21.331817	0.497	0.003292
21.340200	0.503	0.010993
21.348483	0.497	-0.001246
21.356867	0.503	-0.063712
21.365150	0.497	-0.106903
21.373533	0.503	-0.050184
21.381817	0.497	-0.104351
21.390200	0.503	-0.101909
21.398483	0.497	-0.209075
21.406867	0.503	-0.142188
21.415150	0.497	-0.175345
21.423533	0.503	-0.235971
21.431817	0.497	-0.219601
21.440200	0.503	-0.305729
21.448483	0.497	-0.343515
21.456867	0.503	-0.323922
21.465150	0.497	-0.385272
21.473533	0.503	-0.389255
21.481817	0.497	-0.424368
21.490200	0.503	-0.464421
21.498483	0.497	-0.496981
21.506867	0.503	-0.495641
21.515150	0.497	-0.569969
21.523533	0.503	-0.528821
21.531817	0.497	-0.556705
21.540200	0.503	-0.637821
21.548483	0.497	-0.634349
21.556867	0.503	-0.572167
21.565150	0.497	-0.650895
21.573533	0.503	-0.626351
21.581817	0.497	-0.685307
21.590200	0.503	-0.678789
21.598483	0.497	-0.647929
21.606867	0.503	-0.681970
21.615150	0.497	-0.728303
21.623533	0.503	-0.795650
21.631817	0.497	-0.802081
21.640200	0.503	-0.793902
21.648483	0.497	-0.853333
21.656867	0.503	-0.741801
21.665150	0.497	-0.822819
21.673533	0.503	-0.823275
21.681817	0.497	-0.893448
21.690200	0.503	-0.907812
21.698483	0.497	-0.914741
21.706867	0.503	-0.918719
21.715150	0.497	-0.997579
21.723533	0.503	-0.921630
21.731817	0.497	-0.960455
21.740200	0.503	-1.025497
21.748483	0.497	-1.005030
21.756867	0.503	-1.020975
21.765150	0.497	-1.037801
21.773533	0.503	-1.029961
21.781817	0.497	-1.019481
21.790200	0.503	-1.021184
21.798483	0.497	-1.027642
21.806867	0.503	-0.994657
21.815150	0.497	-1.067846
21.823533	0.503	-1.049352
21.831817	0.497	-1.026425
21.840200	0.503	-1.019205
21.848483	0.497	-0.980046
21.856867	0.503	-0.999394
21.865150	0.497	-1.002015
21.873533	0.503	-0.989806
21.881817	0.497	-1.063702
21.890200	0.503	-1.035051
21.898483	0.497	-1.044500
21.906867	0.503	-1.028052
21.915150	0.497	-1.071014
21.923533	0.503	-1.016489
21.931817	0.497	-0.947275
21.940200	0.503	-0.990409
21.948483	0.497	-1.075996
21.956867	0.503	-1.029318
21.965217	0.501	-1.021794
21.973533	0.499	-0.984410
21.981883	0.501	-1.082297
21.990200	0.499	-1.013053
21.998550	0.501	-0.994453
22.006867	0.499	-0.987546
22.015217	0.501	-1.047114
22.023533	0.499	-0.978945
22.031883	0.501	-1.040590
22.040200	0.499	-1.085740
22.048550	0.501	-1.058587
22.056867	0.499	-1.014346
22.065217	0.501	-0.832294
22.073533	0.499	-1.042310
22.081867	0.5	-0.870388
22.090217	0.501	-0.801075
22.098533	0.499	-0.981345
22.106883	0.501	-0.858135
22.115200	0.499	-0.991652
22.123550	0.501	-0.881080
22.131867	0.499	-1.076913
22.140217	0.501	-0.840250
22.148533	0.499	-1.007519
22.156883	0.501	-0.823942
22.165200	0.499	-1.033913
22.173550	0.501	-0.886612
22.181867	0.499	-1.095544
22.190217	0.501	-0.890547
22.198533	0.499	-1.101920
22.206883	0.501	-0.863808
22.215167	0.497	-1.092769
22.223550	0.503	-0.952481
22.231833	0.497	-1.124194
22.240217	0.503	-1.162595
22.248500	0.497	-1.131157
22.256883	0.503	-1.134080
22.265167	0.497	-1.183636
22.273550	0.503	-1.135449
22.281833	0.497	-1.175398
22.290217	0.503	-1.139421
22.298500	0.497	-1.218813
22.306883	0.503	-1.138781
22.315167	0.497	-1.206298
22.323550	0.503	-1.179492
22.331833	0.497	-1.232282
22.340217	0.503	-1.209231
22.348500	0.497	-1.297204
22.356883	0.503	-1.217461
22.365167	0.497	-1.244020
22.373550	0.503	-1.178828
22.381833	0.497	-1.232113
22.390217	0.503	-1.299834
22.398500	0.497	-1.320552
22.406883	0.503	-1.310739
22.415167	0.497	-1.290111
22.423550	0.503	-1.291199
22.431833	0.497	-1.303723
22.440217	0.503	-1.295685
22.448500	0.497	-1.299653
22.456883	0.503	-1.396549
22.465167	0.497	-1.340028
22.473550	0.503	-1.356628
22.481833	0.497	-1.322425
22.490217	0.503	-1.300544
22.498500	0.497	-1.349183
22.506883	0.503	-1.385481
22.515167	0.497	-1.391008
22.523550	0.503	-1.389148
22.531833	0.497	-1.403538
22.540217	0.503	-1.370775
22.548500	0.497	-1.396785
22.556883	0.503	-1.389252
22.565167	0.497	-1.360272
22.573550	0.503	-1.361315
22.581833	0.497	-1.369624
22.590217	0.503	-1.341169
22.598500	0.497	-1.420457
22.606883	0.503	-1.402187
22.615167	0.497	-1.441045
22.623550	0.503	-1.380418
22.631833	0.497	-1.395200
22.640217	0.503	-1.436742
22.648500	0.497	-1.441998
22.656883	0.503	-1.423558
22.665167	0.497	-1.435552
22.673550	0.503	-1.423505
22.681833	0.497	-1.431484
22.690217	0.503	-1.425559
22.698500	0.497	-1.466606
22.706883	0.503	-1.465662
22.715167	0.497	-1.480146
22.723550	0.503	-1.470286
22.731833	0.497	-1.517308
22.740217	0.503	-1.465238
22.748500	0.497	-1.465902
22.756883	0.503	-1.436856
22.765167	0.497	-1.454625
22.773550	0.503	-1.523072
22.781833	0.497	-1.539660
22.790217	0.503	-1.519480
22.798500	0.497	-1.461311
22.806883	0.503	-1.446966
22.815167	0.497	-1.508367
22.823550	0.503	-1.448397
22.831833	0.497	-1.483876
22.840217	0.503	-1.482685
22.848500	0.497	-1.519874
22.856883	0.503	-1.541481
22.865167	0.497	-1.472314
22.873550	0.503	-1.476296
22.881833	0.497	-1.464008
22.890217	0.503	-1.541818
22.898500	0.497	-1.526024
22.906883	0.503	-1.541599
22.915167	0.497	-1.556788
22.923550	0.503	-1.511648
22.931833	0.497	-1.539159
22.940217	0.503	-1.511182
22.948500	0.497	-1.549379
22.956883	0.503	-1.501033
22.965167	0.497	-1.487507
22.973550	0.503	-1.515719
22.981833	0.497	-1.522954
22.990217	0.503	-1.438591
22.998500	0.497	-1.485387
23.006883	0.503	-1.454089
23.015167	0.497	-1.551843
23.023550	0.503	-1.509392
23.031833	0.497	-1.473330
23.040217	0.503	-1.496685
23.048500	0.497	-1.528519
23.056883	0.503	-1.432510
23.065167	0.497	-1.526485
23.073550	0.503	-1.541613
23.081833	0.497	-1.532325
23.090217	0.503	-1.509009
23.098500	0.497	-1.537111
23.106883	0.503	-1.533932
23.115167	0.497	-1.614225
23.123550	0.503	-1.536207
23.131833	0.497	-1.599792
23.140217	0.503	-1.578935
23.148500	0.497	-1.566242
23.156883	0.503	-1.573913
23.165167	0.497	-1.545477
23.173550	0.503	-1.565069
23.181833	0.497	-1.594608
23.190217	0.503	-1.552105
23.198500	0.497	-1.583826
23.206883	0.503	-1.570445
23.215167	0.497	-1.662819
23.223550	0.503	-1.616010
23.231833	0.497	-1.606456
23.240217	0.503	-1.569098
23.248500	0.497	-1.629911
23.256883	0.503	-1.553248
23.265167	0.497	-1.627307
23.273550	0.503	-1.569732
23.281833	0.497	-1.609261
23.290217	0.503	-1.554656
23.298500	0.497	-1.617051
23.306883	0.503	-1.631109
23.315167	0.497	-1.625573
23.323550	0.503	-1.495559
23.331833	0.497	-1.559741
23.340217	0.503	-1.588241
23.348500	0.497	-1.591277
23.356883	0.503	-1.580850
23.365167	0.497	-1.572540
23.373550	0.503	-1.557819
23.381833	0.497	-1.588349
23.390217	0.503	-1.478071
23.398500	0.497	-1.561289
23.406883	0.503	-1.489462
23.415167	0.497	-1.487562
23.423550	0.503	-1.497609
23.431833	0.497	-1.495671
23.440217	0.503	-1.473006
23.448500	0.497	-1.466289
23.456883	0.503	-1.422689
23.465167	0.497	-1.390728
23.473550	0.503	-1.385570
23.481833	0.497	-1.330167
23.490217	0.503	-1.262174
23.498500	0.497	-1.251904
23.506883	0.503	-1.177480
23.515167	0.497	-1.183501
23.523550	0.503	-1.160852
23.531833	0.497	-1.119206
23.540217	0.503	-1.026945
23.548500	0.497	-0.958472
23.556883	0.503	-0.844722
23.565167	0.497	-0.810535
23.573550	0.503	-0.741471
23.581833	0.497	-0.702214
23.590217	0.503	-0.630773
23.598500	0.497	-0.523511
23.606883	0.503	-0.408654
23.615167	0.497	-0.399238
23.623550	0.503	-0.320292
23.631833	0.497	-0.249936
23.640217	0.503	-0.123611
23.648500	0.497	-0.113676
23.656883	0.503	0.099508
23.665167	0.497	0.124185
23.673550	0.503	0.226307
23.681833	0.497	0.210641
23.690217	0.503	0.305490
23.698500	0.497	0.423948
23.706883	0.503	0.531355
23.715167	0.497	0.608795
23.723550	0.503	0.718920
23.731833	0.497	0.736800
23.740217	0.503	0.892824
23.748500	0.497	0.909655
23.756883	0.503	1.078565
23.765167	0.497	0.942074
23.773550	0.503	1.035522
23.781833	0.497	1.056975
23.790217	0.503	1.132546
23.798500	0.497	1.111620
23.806883	0.503	1.144278
23.815167	0.497	1.085137
23.823550	0.503	1.209912
23.831833	0.497	1.066569
23.840217	0.503	1.097586
23.848500	0.497	1.065148
23.856883	0.503	1.082972
23.865167	0.497	0.978137
23.873550	0.503	0.956067
23.881833	0.497	0.926203
23.890217	0.503	0.855625
23.898500	0.497	0.751502
23.906883	0.503	0.684380
23.915167	0.497	0.591285
23.923550	0.503	0.513953
23.931833	0.497	0.476159
23.940217	0.503	0.347095
23.948500	0.497	0.250164
23.956883	0.503	0.170540
23.965167	0.497	0.066928
23.973550	0.503	0.071689
23.981833	0.497	-0.165121
23.990217	0.503	-0.102351
23.998500	0.497	-0.292603
24.006883	0.503	-0.366510
24.015167	0.497	-0.435261
24.023550	0.503	-0.548543
24.031833	0.497	-0.669508
24.040217	0.503	-0.726843
24.048500	0.497	-0.877026
24.056883	0.503	-0.838493
24.065167	0.497	-0.975247
24.073550	0.503	-1.016537
24.081833	0.497	-1.053192
24.090217	0.503	-1.109618
24.098500	0.497	-1.197984
24.106883	0.503	-1.186168
24.115167	0.497	-1.286819
24.123550	0.503	-1.246460
24.131833	0.497	-1.387604
24.140217	0.503	-1.356689
24.148500	0.497	-1.460781
24.156883	0.503	-1.424842
24.165167	0.497	-1.489860
24.173550	0.503	-1.514314
24.181833	0.497	-1.550172
24.190217	0.503	-1.571734
24.198500	0.497	-1.615902
24.206883	0.503	-1.540748
24.215167	0.497	-1.664181
24.223550	0.503	-1.600041
24.231833	0.497	-1.583864
24.240217	0.503	-1.609812
24.248500	0.497	-1.635472
24.256883	0.503	-1.648567
24.265167	0.497	-1.657300
24.273550	0.503	-1.680035
24.281833	0.497	-1.668529
24.290217	0.503	-1.624874
24.298500	0.497	-1.664747
24.306883	0.503	-1.721510
24.315167	0.497	-1.682310
24.323550	0.503	-1.707594
24.331833	0.497	-1.735256
24.340217	0.503	-1.665850
24.348500	0.497	-1.713338
24.356883	0.503	-1.677600
24.365167	0.497	-1.701313
24.373550	0.503	-1.673231
24.381833	0.497	-1.793778
24.390217	0.503	-1.682285
24.398500	0.497	-1.711894
24.406883	0.503	-1.675521
24.415167	0.497	-1.719676
24.423550	0.503	-1.733291
24.431833	0.497	-1.768860
24.440217	0.503	-1.716333
24.448500	0.497	-1.741498
24.456883	0.503	-1.727781
24.465167	0.497	-1.824162
24.473550	0.503	-1.680970
24.481833	0.497	-1.732112
24.490217	0.503	-1.690249
24.498500	0.497	-1.777726
24.506883	0.503	-1.728949
24.515167	0.497	-1.838429
24.523550	0.503	-1.763564
24.531833	0.497	-1.792181
24.540217	0.503	-1.780744
24.548500	0.497	-1.813514
24.556883	0.503	-1.777122
24.565167	0.497	-1.858512
24.573550	0.503	-1.797010
24.581833	0.497	-1.801570
24.590217	0.503	-1.813928
24.598500	0.497	-1.872135
24.606883	0.503	-1.760452
24.615167	0.497	-1.804542
24.623550	0.503	-1.777048
24.631833	0.497	-1.852346
24.640217	0.503	-1.848303
24.648500	0.497	-1.866802
24.656883	0.503	-1.805470
24.665167	0.497	-1.816134
24.673550	0.503	-1.836567
24.681833	0.497	-1.763804
24.690217	0.503	-1.794130
24.698500	0.497	-1.848496
24.706883	0.503	-1.792634
24.715167	0.497	-1.881365
24.723550	0.503	-1.777150
24.731833	0.497	-1.829531
24.740217	0.503	-1.868096
24.748500	0.497	-1.904408
24.756883	0.503	-1.736605
24.765167	0.497	-1.816115
24.773550	0.503	-1.785410
24.781833	0.497	-1.753919
24.790217	0.503	-1.748581
24.798500	0.497	-1.804035
24.806883	0.503	-1.809603
24.815167	0.497	-1.799673
24.823550	0.503	-1.801196
24.831900	0.501	-1.774724
24.840217	0.499	-1.784077
24.848567	0.501	-1.833796
24.856883	0.499	-1.732579
24.865233	0.501	-1.803459
24.873550	0.499	-1.762271
24.881900	0.501	-1.789934
24.890217	0.499	-1.796822
24.898567	0.501	-1.768418
24.906883	0.499	-1.779614
24.915233	0.501	-1.796573
24.923550	0.499	-1.786662
24.931900	0.501	-1.521706
24.940217	0.499	-1.769933
24.948567	0.501	-1.502802
24.956883	0.499	-1.674712
24.965233	0.501	-1.479231
24.973550	0.499	-1.684212
24.981883	0.5	-1.512269
24.990233	0.501	-1.461727
24.998550	0.499	-1.628206
25.006900	0.501	-1.459196
