# Supplementary material for: Methanol-dependent Escherichia coli strains with a complete ribulose monophosphate cycle
Source: Nat Commun. 2020 Oct 26;11:5403. doi: 10.1038/s41467-020-19235-5 (PMC7588473; doi:10.1038/s41467-020-19235-5)
Supplement: Supplementary file 11 — Source data [file 41467_2020_19235_MOESM11_ESM.zip › Source_Data/SupplementaryFigure5/fbp_evo_R5.txt]

File Path	chrom://marshall/Chromeleon7/HPLC_Ultimate_3000/Users/kellerp/20200525_fbp_tpiA_anc_evol_SN_stat.seq/956.smp/UV_VIS_3.channel
Channel	UV_VIS_3

Injection Information:
Data Vault	Chromeleon7
Injection	20200703_fbp_evo_stationary_R5
Injection Number	19
Position	RD3
Comment	
Processing Method	Quantitative
Instrument Method	20200525_Rezex_ROA_OrganicAcid_600uL_2500uM_H2SO4_50A_50D
Type	Unknown
Status	Finished
Injection Date	7/3/2020
Injection Time	8:12:10 PM
Injection Volume (µl)	10.000
Dilution Factor	1.0000
Weight	1.0000

Raw Data Information:
Time Min. (min)	0.006667
Time Max. (min)	25.006817
Data Points	3001
Detector	UV
Generating Data System	Chromeleon 7.2.5.9507
Exporting Data System	Chromeleon 7.2.8.0
Operator	Instrument Controller
Signal Quantity	Absorbance
Signal Unit	mAU
Signal Min.	-2.407176
Signal Max.	1,002.182772
Channel	UV_VIS_3
Driver Name	VWD3000.dll
Channel Type	Evaluation
Min. Step (s)	0.497
Max. Step (s)	0.503
Average Step (s)	0.500003

Signal Parameter Information:
Signal Info	WVL:190 nm

Raw Data:
Time (min)	Step (s)	Value (mAU)
0.006667	n.a.	-0.665373
0.015050	0.503	-1.151331
0.023333	0.497	-1.364406
0.031717	0.503	-1.348616
0.040000	0.497	-1.453641
0.048383	0.503	-1.331037
0.056667	0.497	-1.486208
0.065050	0.503	-1.429013
0.073333	0.497	-1.489677
0.081717	0.503	-1.439595
0.090000	0.497	-1.566050
0.098383	0.503	-1.454430
0.106667	0.497	-1.473995
0.115050	0.503	-1.461960
0.123333	0.497	-1.548528
0.131717	0.503	-1.501393
0.140000	0.497	-1.570400
0.148383	0.503	-1.464745
0.156667	0.497	-1.511652
0.165050	0.503	-1.535397
0.173333	0.497	-1.575688
0.181717	0.503	-1.469344
0.190000	0.497	-1.534384
0.198383	0.503	-1.453833
0.206667	0.497	-1.595684
0.215050	0.503	-1.511262
0.223333	0.497	-1.513199
0.231717	0.503	-1.502500
0.240000	0.497	-1.516628
0.248383	0.503	-1.523330
0.256667	0.497	-1.511404
0.265050	0.503	-1.525207
0.273333	0.497	-1.509647
0.281717	0.503	-1.469445
0.290000	0.497	-1.556971
0.298383	0.503	-1.511977
0.306667	0.497	-1.508793
0.315050	0.503	-1.444763
0.323333	0.497	-1.498673
0.331717	0.503	-1.522567
0.340000	0.497	-1.532076
0.348383	0.503	-1.455580
0.356667	0.497	-1.513395
0.365050	0.503	-1.451012
0.373333	0.497	-1.589637
0.381717	0.503	-1.465841
0.390000	0.497	-1.567454
0.398383	0.503	-1.440217
0.406667	0.497	-1.517048
0.415050	0.503	-1.498471
0.423333	0.497	-1.537484
0.431717	0.503	-1.441416
0.440000	0.497	-1.537709
0.448383	0.503	-1.404251
0.456667	0.497	-1.509662
0.465050	0.503	-1.448789
0.473333	0.497	-1.531770
0.481717	0.503	-1.433170
0.490000	0.497	-1.430249
0.498383	0.503	-1.415386
0.506667	0.497	-1.514227
0.515050	0.503	-1.455110
0.523333	0.497	-1.585415
0.531717	0.503	-1.469859
0.540000	0.497	-1.495256
0.548383	0.503	-1.460716
0.556667	0.497	-1.493150
0.565050	0.503	-1.429812
0.573333	0.497	-1.461086
0.581717	0.503	-1.416472
0.590000	0.497	-1.559717
0.598383	0.503	-1.497732
0.606667	0.497	-1.498174
0.615050	0.503	-1.450403
0.623333	0.497	-1.424621
0.631717	0.503	-1.382188
0.640000	0.497	-1.449116
0.648383	0.503	-1.434656
0.656667	0.497	-1.518905
0.665050	0.503	-1.411973
0.673333	0.497	-1.472649
0.681717	0.503	-1.433188
0.690000	0.497	-1.473540
0.698383	0.503	-1.414888
0.706667	0.497	-1.444052
0.715050	0.503	-1.407660
0.723333	0.497	-1.484787
0.731717	0.503	-1.437704
0.740000	0.497	-1.424072
0.748383	0.503	-1.415272
0.756667	0.497	-1.390453
0.765050	0.503	-1.364857
0.773333	0.497	-1.536956
0.781717	0.503	-1.416447
0.790000	0.497	-1.441775
0.798383	0.503	-1.392966
0.806667	0.497	-1.492674
0.815050	0.503	-1.376037
0.823333	0.497	-1.453134
0.831717	0.503	-1.381093
0.840000	0.497	-1.405713
0.848383	0.503	-1.437262
0.856667	0.497	-1.469384
0.865050	0.503	-1.364774
0.873333	0.497	-1.411444
0.881717	0.503	-1.330203
0.890000	0.497	-1.358691
0.898383	0.503	-1.361781
0.906667	0.497	-1.407356
0.915050	0.503	-1.422910
0.923333	0.497	-1.353569
0.931717	0.503	-1.382064
0.940000	0.497	-1.385259
0.948383	0.503	-1.350071
0.956667	0.497	-1.460446
0.965050	0.503	-1.366688
0.973333	0.497	-1.376637
0.981717	0.503	-1.358253
0.990000	0.497	-1.359803
0.998383	0.503	-1.308193
1.006667	0.497	-1.333738
1.015050	0.503	-1.346394
1.023333	0.497	-1.336908
1.031717	0.503	-1.297089
1.040000	0.497	-1.333237
1.048383	0.503	-1.286870
1.056667	0.497	-1.363790
1.065050	0.503	-1.287497
1.073333	0.497	-1.326682
1.081717	0.503	-1.305074
1.090000	0.497	-1.364218
1.098383	0.503	-1.262769
1.106667	0.497	-1.334182
1.115050	0.503	-1.334263
1.123333	0.497	-1.346766
1.131717	0.503	-1.350937
1.140000	0.497	-1.369814
1.148383	0.503	-1.345379
1.156667	0.497	-1.297937
1.165050	0.503	-1.275236
1.173333	0.497	-1.330435
1.181717	0.503	-1.247486
1.190000	0.497	-1.339799
1.198383	0.503	-1.295065
1.206667	0.497	-1.314570
1.215050	0.503	-1.329219
1.223333	0.497	-1.334255
1.231717	0.503	-1.294745
1.240000	0.497	-1.345439
1.248383	0.503	-1.346600
1.256667	0.497	-1.353109
1.265050	0.503	-1.258358
1.273333	0.497	-1.356339
1.281717	0.503	-1.305600
1.290000	0.497	-1.310311
1.298383	0.503	-1.322755
1.306667	0.497	-1.358380
1.315050	0.503	-1.284994
1.323333	0.497	-1.315834
1.331717	0.503	-1.316438
1.340000	0.497	-1.341686
1.348383	0.503	-1.348224
1.356667	0.497	-1.349019
1.365050	0.503	-1.292856
1.373333	0.497	-1.320376
1.381717	0.503	-1.263169
1.390000	0.497	-1.317176
1.398383	0.503	-1.294075
1.406667	0.497	-1.332618
1.415050	0.503	-1.315062
1.423333	0.497	-1.285979
1.431717	0.503	-1.280529
1.440000	0.497	-1.299121
1.448383	0.503	-1.301446
1.456667	0.497	-1.334810
1.465050	0.503	-1.341905
1.473333	0.497	-1.327733
1.481717	0.503	-1.283911
1.490000	0.497	-1.231352
1.498383	0.503	-1.270569
1.506667	0.497	-1.342116
1.515050	0.503	-1.255607
1.523333	0.497	-1.288086
1.531717	0.503	-1.235253
1.540000	0.497	-1.363593
1.548383	0.503	-1.233552
1.556667	0.497	-1.291304
1.565050	0.503	-1.303321
1.573333	0.497	-1.293817
1.581717	0.503	-1.227128
1.590000	0.497	-1.276938
1.598383	0.503	-1.265845
1.606733	0.501	-1.298610
1.615050	0.499	-1.247991
1.623400	0.501	-1.263073
1.631717	0.499	-1.269491
1.640067	0.501	-1.294651
1.648383	0.499	-1.229401
1.656733	0.501	-1.237844
1.665017	0.497	-1.308013
1.673383	0.502	-0.970427
1.681733	0.501	-1.279700
1.690017	0.497	-1.231295
1.698400	0.503	-0.953519
1.706683	0.497	-1.270299
1.715067	0.503	-1.210119
1.723350	0.497	-1.276324
1.731733	0.503	-1.226596
1.740017	0.497	-1.289200
1.748400	0.503	-1.274668
1.756683	0.497	-1.216822
1.765067	0.503	-1.162916
1.773350	0.497	-1.266540
1.781733	0.503	-1.189254
1.790017	0.497	-1.259240
1.798400	0.503	-1.207440
1.806683	0.497	-1.247461
1.815067	0.503	-1.188597
1.823350	0.497	-1.273532
1.831733	0.503	-1.187353
1.840017	0.497	-1.246749
1.848400	0.503	-1.186539
1.856683	0.497	-1.246799
1.865067	0.503	-1.180662
1.873350	0.497	-1.219791
1.881733	0.503	-1.222764
1.890017	0.497	-1.247795
1.898400	0.503	-1.207245
1.906683	0.497	-1.243235
1.915067	0.503	-1.173981
1.923350	0.497	-1.205266
1.931733	0.503	-1.224283
1.940017	0.497	-1.214996
1.948400	0.503	-1.245480
1.956683	0.497	-1.285580
1.965067	0.503	-1.245665
1.973350	0.497	-1.236318
1.981733	0.503	-1.285355
1.990017	0.497	-1.319988
1.998400	0.503	-1.283675
2.006683	0.497	-1.272478
2.015067	0.503	-1.309009
2.023350	0.497	-1.302208
2.031733	0.503	-1.322359
2.040017	0.497	-1.335548
2.048400	0.503	-1.321186
2.056683	0.497	-1.343870
2.065067	0.503	-1.288475
2.073350	0.497	-1.353151
2.081733	0.503	-1.245607
2.090017	0.497	-1.335149
2.098400	0.503	-1.226578
2.106683	0.497	-1.334695
2.115067	0.503	-1.298907
2.123350	0.497	-1.347232
2.131733	0.503	-1.340395
2.140017	0.497	-1.416699
2.148400	0.503	-1.284655
2.156683	0.497	-1.412824
2.165067	0.503	-1.352871
2.173350	0.497	-1.394576
2.181733	0.503	-1.362648
2.190017	0.497	-1.419291
2.198400	0.503	-1.338513
2.206683	0.497	-1.391791
2.215067	0.503	-1.381190
2.223350	0.497	-1.407676
2.231733	0.503	-1.342383
2.240017	0.497	-1.395982
2.248400	0.503	-1.327547
2.256683	0.497	-1.309198
2.265067	0.503	-1.353570
2.273350	0.497	-1.359357
2.281733	0.503	-1.291284
2.290017	0.497	-1.343146
2.298400	0.503	-1.402186
2.306683	0.497	-1.373250
2.315067	0.503	-1.318709
2.323350	0.497	-1.327522
2.331733	0.503	-1.282246
2.340017	0.497	-1.313938
2.348400	0.503	-1.324977
2.356683	0.497	-1.387295
2.365067	0.503	-1.362129
2.373350	0.497	-1.326640
2.381733	0.503	-1.312993
2.390017	0.497	-1.378632
2.398400	0.503	-1.331017
2.406683	0.497	-1.430638
2.415067	0.503	-1.283042
2.423350	0.497	-1.252272
2.431733	0.503	-1.323027
2.440017	0.497	-1.345963
2.448400	0.503	-1.311544
2.456683	0.497	-1.353883
2.465067	0.503	-1.291193
2.473350	0.497	-1.388258
2.481733	0.503	-1.323089
2.490017	0.497	-1.309132
2.498400	0.503	-1.349569
2.506683	0.497	-1.342886
2.515067	0.503	-1.323746
2.523350	0.497	-1.315179
2.531733	0.503	-1.263162
2.540017	0.497	-1.290510
2.548400	0.503	-1.276820
2.556683	0.497	-1.317909
2.565067	0.503	-1.244536
2.573350	0.497	-1.298055
2.581733	0.503	-1.194286
2.590017	0.497	-1.331563
2.598400	0.503	-1.273919
2.606683	0.497	-1.288667
2.615067	0.503	-1.301430
2.623350	0.497	-1.300009
2.631733	0.503	-1.256591
2.640017	0.497	-1.300847
2.648400	0.503	-1.225535
2.656683	0.497	-1.283216
2.665067	0.503	-1.229148
2.673350	0.497	-1.211235
2.681733	0.503	-1.229301
2.690017	0.497	-1.198884
2.698400	0.503	-1.183355
2.706683	0.497	-1.209937
2.715067	0.503	-1.255889
2.723350	0.497	-1.226549
2.731733	0.503	-1.206983
2.740017	0.497	-1.194186
2.748400	0.503	-1.195585
2.756683	0.497	-1.193748
2.765067	0.503	-1.195649
2.773350	0.497	-1.191793
2.781733	0.503	-1.145939
2.790017	0.497	-1.239486
2.798400	0.503	-1.164070
2.806683	0.497	-1.184460
2.815067	0.503	-1.193253
2.823350	0.497	-1.206030
2.831733	0.503	-1.096870
2.840017	0.497	-1.143379
2.848400	0.503	-1.113685
2.856683	0.497	-1.199516
2.865067	0.503	-1.127767
2.873350	0.497	-1.076230
2.881733	0.503	-1.072322
2.890017	0.497	-1.058202
2.898400	0.503	-1.034642
2.906683	0.497	-1.098075
2.915067	0.503	-1.031860
2.923350	0.497	-1.095797
2.931733	0.503	-1.097748
2.940017	0.497	-1.081302
2.948400	0.503	-1.023125
2.956683	0.497	-1.042091
2.965067	0.503	-1.106610
2.973350	0.497	-1.036603
2.981733	0.503	-1.050594
2.990017	0.497	-1.080120
2.998400	0.503	-1.101501
3.006683	0.497	-1.079700
3.015067	0.503	-1.017046
3.023350	0.497	-1.002861
3.031733	0.503	-1.014709
3.040017	0.497	-1.068814
3.048400	0.503	-1.024940
3.056683	0.497	-1.054824
3.065067	0.503	-1.003991
3.073350	0.497	-1.002527
3.081733	0.503	-1.033265
3.090017	0.497	-1.007681
3.098400	0.503	-0.987983
3.106683	0.497	-1.059675
3.115067	0.503	-1.047538
3.123350	0.497	-1.006020
3.131733	0.503	-1.012769
3.140017	0.497	-1.116153
3.148400	0.503	-1.014161
3.156683	0.497	-1.013176
3.165067	0.503	-1.002565
3.173350	0.497	-1.000527
3.181733	0.503	-0.969117
3.190017	0.497	-1.032402
3.198400	0.503	-1.029942
3.206683	0.497	-1.032218
3.215067	0.503	-0.974474
3.223350	0.497	-1.009726
3.231733	0.503	-0.991879
3.240017	0.497	-0.975306
3.248400	0.503	-0.995225
3.256683	0.497	-1.039173
3.265067	0.503	-1.015813
3.273350	0.497	-1.050389
3.281733	0.503	-0.987166
3.290017	0.497	-1.047289
3.298400	0.503	-1.053113
3.306683	0.497	-0.995710
3.315067	0.503	-0.942175
3.323350	0.497	-0.957221
3.331733	0.503	-0.949231
3.340017	0.497	-0.982169
3.348400	0.503	-1.003659
3.356683	0.497	-0.942579
3.365067	0.503	-0.951063
3.373350	0.497	-0.891455
3.381733	0.503	-0.875063
3.390017	0.497	-0.981851
3.398400	0.503	-0.896303
3.406683	0.497	-0.966015
3.415067	0.503	-0.904049
3.423350	0.497	-0.978463
3.431733	0.503	-0.954111
3.440017	0.497	-0.891552
3.448400	0.503	-0.959614
3.456683	0.497	-0.947525
3.465067	0.503	-0.887113
3.473350	0.497	-0.914237
3.481733	0.503	-0.900519
3.490017	0.497	-0.968262
3.498400	0.503	-0.877236
3.506683	0.497	-0.965571
3.515067	0.503	-0.897845
3.523350	0.497	-0.923035
3.531733	0.503	-0.927827
3.540017	0.497	-0.975629
3.548400	0.503	-0.925353
3.556683	0.497	-0.925941
3.565067	0.503	-0.899001
3.573350	0.497	-0.982929
3.581733	0.503	-0.911239
3.590017	0.497	-0.966968
3.598400	0.503	-0.838421
3.606683	0.497	-0.956285
3.615067	0.503	-0.945451
3.623350	0.497	-0.972040
3.631733	0.503	-0.931514
3.640017	0.497	-0.914015
3.648400	0.503	-0.880148
3.656683	0.497	-0.887578
3.665067	0.503	-0.924793
3.673350	0.497	-0.940641
3.681733	0.503	-0.854158
3.690017	0.497	-0.915630
3.698400	0.503	-0.921492
3.706683	0.497	-0.909549
3.715067	0.503	-0.904854
3.723350	0.497	-0.896820
3.731733	0.503	-0.900476
3.740017	0.497	-0.979148
3.748400	0.503	-0.838874
3.756683	0.497	-0.931977
3.765067	0.503	-0.882974
3.773350	0.497	-0.894012
3.781733	0.503	-0.822030
3.790017	0.497	-0.922987
3.798400	0.503	-0.872519
3.806683	0.497	-0.852440
3.815067	0.503	-0.874202
3.823350	0.497	-0.930983
3.831733	0.503	-0.885143
3.840017	0.497	-0.931250
3.848400	0.503	-0.901523
3.856683	0.497	-0.878251
3.865067	0.503	-0.860977
3.873350	0.497	-0.918363
3.881733	0.503	-0.897139
3.890017	0.497	-0.892508
3.898400	0.503	-0.898389
3.906683	0.497	-0.890352
3.915067	0.503	-0.865255
3.923350	0.497	-0.899632
3.931733	0.503	-0.886145
3.940017	0.497	-0.892079
3.948400	0.503	-0.873534
3.956683	0.497	-0.947391
3.965067	0.503	-0.947699
3.973350	0.497	-0.925099
3.981733	0.503	-0.942788
3.990017	0.497	-0.895989
3.998400	0.503	-0.904604
4.006683	0.497	-0.971065
4.015067	0.503	-0.880009
4.023350	0.497	-0.928973
4.031733	0.503	-0.841585
4.040017	0.497	-0.935889
4.048400	0.503	-0.872993
4.056683	0.497	-0.906059
4.065067	0.503	-0.900838
4.073350	0.497	-0.923533
4.081733	0.503	-0.860073
4.090017	0.497	-0.921999
4.098400	0.503	-0.890978
4.106683	0.497	-0.918831
4.115067	0.503	-0.903343
4.123350	0.497	-0.872126
4.131733	0.503	-0.936944
4.140017	0.497	-0.928664
4.148400	0.503	-0.891262
4.156683	0.497	-0.904524
4.165067	0.503	-0.917324
4.173350	0.497	-0.919908
4.181733	0.503	-0.829009
4.190017	0.497	-0.908893
4.198400	0.503	-0.954593
4.206683	0.497	-0.892134
4.215067	0.503	-0.947734
4.223350	0.497	-0.995040
4.231733	0.503	-0.895398
4.240017	0.497	-1.003628
4.248400	0.503	-0.837828
4.256683	0.497	-0.946179
4.265067	0.503	-0.916474
4.273350	0.497	-0.897350
4.281733	0.503	-0.931602
4.290017	0.497	-0.968014
4.298400	0.503	-0.991408
4.306683	0.497	-1.058536
4.315067	0.503	-0.965573
4.323350	0.497	-0.987710
4.331733	0.503	-0.928402
4.340017	0.497	-1.001004
4.348400	0.503	-0.978077
4.356683	0.497	-1.033476
4.365067	0.503	-0.977029
4.373350	0.497	-0.985801
4.381733	0.503	-0.977615
4.390017	0.497	-1.004360
4.398400	0.503	-0.984608
4.406683	0.497	-1.006694
4.415067	0.503	-1.017338
4.423350	0.497	-1.005619
4.431733	0.503	-0.955498
4.440017	0.497	-1.011872
4.448400	0.503	-0.980524
4.456683	0.497	-1.008519
4.465067	0.503	-0.926757
4.473350	0.497	-0.942897
4.481733	0.503	-0.965969
4.490083	0.501	-1.024537
4.498400	0.499	-0.976719
4.506750	0.501	-1.068084
4.515067	0.499	-1.012907
4.523417	0.501	-0.968278
4.531733	0.499	-0.921179
4.540083	0.501	-1.002326
4.548367	0.497	-0.988557
4.556733	0.502	-0.622402
4.565083	0.501	-0.962503
4.573367	0.497	-1.042992
4.581750	0.503	-0.655214
4.590033	0.497	-0.950878
4.598417	0.503	-0.743553
4.606700	0.497	-0.970186
4.615083	0.503	-0.962486
4.623367	0.497	-0.958345
4.631750	0.503	-0.966199
4.640033	0.497	-0.974971
4.648417	0.503	-0.935757
4.656700	0.497	-0.984493
4.665083	0.503	-0.934332
4.673367	0.497	-0.990628
4.681750	0.503	-0.946576
4.690033	0.497	-0.980609
4.698417	0.503	-0.987639
4.706700	0.497	-1.012812
4.715083	0.503	-0.930637
4.723367	0.497	-0.986205
4.731750	0.503	-0.981700
4.740033	0.497	-0.944639
4.748417	0.503	-0.978400
4.756700	0.497	-0.983811
4.765083	0.503	-0.954835
4.773367	0.497	-0.910848
4.781750	0.503	-0.888441
4.790033	0.497	-1.007554
4.798417	0.503	-0.984226
4.806700	0.497	-0.940411
4.815083	0.503	-0.947005
4.823367	0.497	-0.986644
4.831750	0.503	-0.979357
4.840033	0.497	-1.057761
4.848417	0.503	-0.960836
4.856700	0.497	-0.960406
4.865083	0.503	-0.953883
4.873367	0.497	-0.947824
4.881750	0.503	-0.932815
4.890033	0.497	-1.014982
4.898417	0.503	-1.011243
4.906700	0.497	-0.926872
4.915083	0.503	-0.915725
4.923367	0.497	-0.971098
4.931750	0.503	-0.958361
4.940033	0.497	-0.945933
4.948417	0.503	-0.922656
4.956700	0.497	-0.944560
4.965083	0.503	-0.891421
4.973367	0.497	-0.931368
4.981750	0.503	-0.977677
4.990033	0.497	-0.969154
4.998417	0.503	-0.947959
5.006700	0.497	-0.947476
5.015083	0.503	-0.895664
5.023367	0.497	-0.964281
5.031750	0.503	-0.889903
5.040033	0.497	-0.902366
5.048417	0.503	-0.877594
5.056700	0.497	-0.922473
5.065083	0.503	-0.878368
5.073367	0.497	-0.895738
5.081750	0.503	-0.803014
5.090033	0.497	-0.835756
5.098417	0.503	-0.809501
5.106700	0.497	-0.868826
5.115083	0.503	-0.781501
5.123367	0.497	-0.797812
5.131750	0.503	-0.727930
5.140033	0.497	-0.744694
5.148417	0.503	-0.786285
5.156700	0.497	-0.721473
5.165083	0.503	-0.686330
5.173367	0.497	-0.714237
5.181750	0.503	-0.576563
5.190033	0.497	-0.615688
5.198417	0.503	-0.567285
5.206700	0.497	-0.553612
5.215083	0.503	-0.493082
5.223367	0.497	-0.495399
5.231750	0.503	-0.532563
5.240033	0.497	-0.469950
5.248417	0.503	-0.382883
5.256700	0.497	-0.388903
5.265083	0.503	-0.318609
5.273367	0.497	-0.316474
5.281750	0.503	-0.283014
5.290033	0.497	-0.214157
5.298417	0.503	-0.153942
5.306700	0.497	-0.135842
5.315083	0.503	-0.099816
5.323367	0.497	-0.057673
5.331750	0.503	-0.043836
5.340033	0.497	-0.016883
5.348417	0.503	0.092143
5.356700	0.497	0.004167
5.365083	0.503	0.134090
5.373367	0.497	0.151890
5.381750	0.503	0.227414
5.390033	0.497	0.254114
5.398417	0.503	0.319467
5.406700	0.497	0.331720
5.415083	0.503	0.456296
5.423367	0.497	0.441274
5.431750	0.503	0.480396
5.440033	0.497	0.543410
5.448417	0.503	0.618123
5.456700	0.497	0.530999
5.465083	0.503	0.607357
5.473367	0.497	0.619640
5.481750	0.503	0.717610
5.490033	0.497	0.716310
5.498417	0.503	0.701805
5.506700	0.497	0.763004
5.515083	0.503	0.773721
5.523367	0.497	0.829591
5.531750	0.503	0.875087
5.540033	0.497	0.847253
5.548417	0.503	0.881733
5.556700	0.497	0.899264
5.565083	0.503	0.897997
5.573367	0.497	0.924612
5.581750	0.503	0.965333
5.590033	0.497	0.937023
5.598417	0.503	0.909435
5.606700	0.497	0.893934
5.615083	0.503	0.916699
5.623367	0.497	0.836580
5.631750	0.503	0.848399
5.640033	0.497	0.908696
5.648417	0.503	0.885958
5.656700	0.497	0.766808
5.665083	0.503	0.902223
5.673367	0.497	0.776296
5.681750	0.503	0.815488
5.690033	0.497	0.738030
5.698417	0.503	0.762674
5.706700	0.497	0.639211
5.715083	0.503	0.685204
5.723367	0.497	0.595156
5.731750	0.503	0.516130
5.740033	0.497	0.556949
5.748417	0.503	0.562726
5.756700	0.497	0.485826
5.765083	0.503	0.444389
5.773367	0.497	0.339551
5.781750	0.503	0.359218
5.790033	0.497	0.279020
5.798417	0.503	0.264353
5.806700	0.497	0.232718
5.815083	0.503	0.217360
5.823367	0.497	0.074162
5.831750	0.503	0.088421
5.840033	0.497	-0.008248
5.848417	0.503	-0.052610
5.856700	0.497	-0.097502
5.865083	0.503	-0.154560
5.873367	0.497	-0.162577
5.881750	0.503	-0.191527
5.890033	0.497	-0.306165
5.898417	0.503	-0.293333
5.906700	0.497	-0.392078
5.915083	0.503	-0.324726
5.923367	0.497	-0.463187
5.931750	0.503	-0.461386
5.940033	0.497	-0.523386
5.948417	0.503	-0.570245
5.956700	0.497	-0.625657
5.965083	0.503	-0.668402
5.973367	0.497	-0.702915
5.981750	0.503	-0.662689
5.990033	0.497	-0.688581
5.998417	0.503	-0.716045
6.006700	0.497	-0.776939
6.015083	0.503	-0.832315
6.023367	0.497	-0.828223
6.031750	0.503	-0.843976
6.040033	0.497	-0.859099
6.048417	0.503	-0.896563
6.056700	0.497	-0.900058
6.065083	0.503	-0.931040
6.073367	0.497	-0.958981
6.081750	0.503	-0.934626
6.090033	0.497	-1.066354
6.098417	0.503	-0.991724
6.106700	0.497	-1.078254
6.115083	0.503	-1.053976
6.123367	0.497	-1.102989
6.131750	0.503	-1.147545
6.140033	0.497	-1.120348
6.148417	0.503	-1.131625
6.156700	0.497	-1.214780
6.165083	0.503	-1.115856
6.173367	0.497	-1.252997
6.181750	0.503	-1.234797
6.190033	0.497	-1.296089
6.198417	0.503	-1.256776
6.206700	0.497	-1.303037
6.215083	0.503	-1.310615
6.223367	0.497	-1.298493
6.231750	0.503	-1.299918
6.240033	0.497	-1.294237
6.248417	0.503	-1.293755
6.256700	0.497	-1.359718
6.265083	0.503	-1.316412
6.273367	0.497	-1.323531
6.281750	0.503	-1.327755
6.290033	0.497	-1.389712
6.298417	0.503	-1.352318
6.306700	0.497	-1.370006
6.315083	0.503	-1.376454
6.323367	0.497	-1.424237
6.331750	0.503	-1.369883
6.340033	0.497	-1.405505
6.348417	0.503	-1.357095
6.356700	0.497	-1.458562
6.365083	0.503	-1.375148
6.373367	0.497	-1.383154
6.381750	0.503	-1.321347
6.390033	0.497	-1.402080
6.398417	0.503	-1.431263
6.406700	0.497	-1.395249
6.415083	0.503	-1.400215
6.423367	0.497	-1.353222
6.431750	0.503	-1.378277
6.440033	0.497	-1.457492
6.448417	0.503	-1.393666
6.456700	0.497	-1.408514
6.465083	0.503	-1.357261
6.473367	0.497	-1.372345
6.481750	0.503	-1.372527
6.490033	0.497	-1.397528
6.498417	0.503	-1.350818
6.506700	0.497	-1.384343
6.515083	0.503	-1.325606
6.523367	0.497	-1.379476
6.531750	0.503	-1.362487
6.540033	0.497	-1.310681
6.548417	0.503	-1.197629
6.556700	0.497	-1.231184
6.565083	0.503	-1.040535
6.573367	0.497	-0.808305
6.581750	0.503	-0.356869
6.590033	0.497	0.611033
6.598417	0.503	2.455755
6.606700	0.497	6.040105
6.615083	0.503	13.024246
6.623367	0.497	25.642633
6.631750	0.503	46.785087
6.640033	0.497	79.845414
6.648417	0.503	126.366809
6.656700	0.497	185.878161
6.665083	0.503	254.095905
6.673367	0.497	326.350772
6.681750	0.503	397.536478
6.690033	0.497	464.878467
6.698417	0.503	527.233840
6.706700	0.497	585.685959
6.715083	0.503	640.289831
6.723367	0.497	693.013402
6.731750	0.503	744.030130
6.740033	0.497	793.454877
6.748417	0.503	840.361945
6.756700	0.497	884.713188
6.765083	0.503	925.246522
6.773367	0.497	959.617518
6.781750	0.503	985.918023
6.790033	0.497	1,001.394647
6.798417	0.503	1,002.182772
6.806700	0.497	984.142929
6.815083	0.503	941.900910
6.823367	0.497	870.207204
6.831750	0.503	771.259481
6.840033	0.497	649.198753
6.848417	0.503	519.100352
6.856700	0.497	394.944486
6.865083	0.503	289.994360
6.873367	0.497	208.621123
6.881750	0.503	150.373188
6.890033	0.497	109.751574
6.898417	0.503	82.305891
6.906700	0.497	63.572973
6.915083	0.503	50.648887
6.923367	0.497	41.467462
6.931750	0.503	34.725456
6.940033	0.497	29.775407
6.948417	0.503	25.913929
6.956700	0.497	22.806832
6.965083	0.503	20.389449
6.973367	0.497	18.348548
6.981750	0.503	16.642626
6.990033	0.497	15.155953
6.998417	0.503	14.031343
7.006700	0.497	12.932092
7.015083	0.503	12.136131
7.023367	0.497	11.341521
7.031750	0.503	10.943690
7.040033	0.497	10.558573
7.048417	0.503	10.595642
7.056700	0.497	10.645264
7.065083	0.503	11.087660
7.073367	0.497	11.579429
7.081750	0.503	12.278218
7.090033	0.497	12.908137
7.098417	0.503	13.637628
7.106700	0.497	14.061178
7.115083	0.503	14.310280
7.123367	0.497	14.284639
7.131750	0.503	13.994371
7.140033	0.497	13.498849
7.148417	0.503	12.934719
7.156700	0.497	12.163980
7.165083	0.503	11.229545
7.173367	0.497	10.285998
7.181750	0.503	9.536204
7.190033	0.497	8.751702
7.198417	0.503	8.128752
7.206700	0.497	7.499980
7.215083	0.503	6.963515
7.223367	0.497	6.523149
7.231750	0.503	6.232614
7.240033	0.497	5.871714
7.248417	0.503	5.580024
7.256700	0.497	5.384169
7.265083	0.503	5.156706
7.273367	0.497	4.923892
7.281750	0.503	4.894104
7.290033	0.497	4.720939
7.298417	0.503	4.601369
7.306700	0.497	4.515736
7.315083	0.503	4.545146
7.323367	0.497	4.440895
7.331750	0.503	4.377597
7.340033	0.497	4.312493
7.348417	0.503	4.388415
7.356700	0.497	4.268742
7.365083	0.503	4.340883
7.373433	0.501	4.334311
7.381750	0.499	4.351630
7.390100	0.501	4.336678
7.398417	0.499	4.405536
7.406767	0.501	4.474548
7.415050	0.497	4.526899
7.423417	0.502	5.009503
7.431767	0.501	4.772766
7.440050	0.497	4.934580
7.448417	0.502	5.400544
7.456767	0.501	5.581534
7.465050	0.497	5.344390
7.473433	0.503	5.712552
7.481717	0.497	5.593149
7.490100	0.503	5.716074
7.498383	0.497	5.867539
7.506767	0.503	5.944255
7.515050	0.497	6.036538
7.523433	0.503	6.136578
7.531717	0.497	6.100837
7.540100	0.503	6.257709
7.548383	0.497	6.230505
7.556767	0.503	6.276457
7.565050	0.497	6.270834
7.573433	0.503	6.360978
7.581717	0.497	6.195716
7.590100	0.503	6.228950
7.598383	0.497	6.162334
7.606767	0.503	6.186477
7.615050	0.497	6.194616
7.623433	0.503	6.264633
7.631717	0.497	6.375080
7.640100	0.503	6.511899
7.648383	0.497	6.727103
7.656767	0.503	7.198686
7.665050	0.497	7.560960
7.673433	0.503	8.312801
7.681717	0.497	9.126361
7.690100	0.503	10.140886
7.698383	0.497	11.378734
7.706767	0.503	12.903041
7.715050	0.497	14.643252
7.723433	0.503	16.602853
7.731717	0.497	18.663360
7.740100	0.503	21.031009
7.748383	0.497	23.362508
7.756767	0.503	26.005361
7.765050	0.497	28.456250
7.773433	0.503	31.151465
7.781717	0.497	33.633197
7.790100	0.503	36.152900
7.798383	0.497	38.554104
7.806767	0.503	40.970351
7.815050	0.497	43.165012
7.823433	0.503	45.407758
7.831717	0.497	47.428184
7.840100	0.503	49.270311
7.848383	0.497	51.160557
7.856767	0.503	52.877588
7.865050	0.497	54.570698
7.873433	0.503	56.087664
7.881717	0.497	57.490629
7.890100	0.503	58.791219
7.898383	0.497	59.979371
7.906767	0.503	61.094864
7.915050	0.497	62.127117
7.923433	0.503	63.056494
7.931717	0.497	63.837352
7.940100	0.503	64.489972
7.948383	0.497	65.023161
7.956767	0.503	65.490288
7.965050	0.497	65.769955
7.973433	0.503	66.032603
7.981717	0.497	66.038365
7.990100	0.503	66.011881
7.998383	0.497	65.711120
8.006767	0.503	65.335013
8.015050	0.497	64.701762
8.023433	0.503	64.118514
8.031717	0.497	63.182768
8.040100	0.503	62.192037
8.048383	0.497	60.961853
8.056767	0.503	59.745926
8.065050	0.497	58.238384
8.073433	0.503	56.764387
8.081717	0.497	55.048418
8.090100	0.503	53.358515
8.098383	0.497	51.431908
8.106767	0.503	49.581269
8.115050	0.497	47.652785
8.123433	0.503	45.720220
8.131717	0.497	43.713193
8.140100	0.503	41.765091
8.148383	0.497	39.788808
8.156767	0.503	37.852319
8.165050	0.497	35.881689
8.173433	0.503	34.049156
8.181717	0.497	32.251740
8.190100	0.503	30.668934
8.198383	0.497	29.022062
8.206767	0.503	27.511057
8.215050	0.497	26.028729
8.223433	0.503	24.624929
8.231717	0.497	23.376790
8.240100	0.503	22.298656
8.248383	0.497	21.206494
8.256767	0.503	20.252140
8.265050	0.497	19.444007
8.273433	0.503	18.703838
8.281717	0.497	18.000195
8.290100	0.503	17.514767
8.298383	0.497	16.925758
8.306767	0.503	16.544711
8.315050	0.497	16.231855
8.323433	0.503	16.037283
8.331717	0.497	15.807129
8.340100	0.503	15.715887
8.348383	0.497	15.573559
8.356767	0.503	15.646515
8.365050	0.497	15.665001
8.373433	0.503	15.700419
8.381717	0.497	15.904698
8.390100	0.503	16.102207
8.398383	0.497	16.259489
8.406767	0.503	16.563480
8.415050	0.497	16.834941
8.423433	0.503	17.172172
8.431717	0.497	17.448044
8.440100	0.503	17.837910
8.448383	0.497	18.140627
8.456767	0.503	18.533634
8.465050	0.497	18.911782
8.473433	0.503	19.284691
8.481717	0.497	19.729700
8.490100	0.503	20.087086
8.498383	0.497	20.461860
8.506767	0.503	20.885531
8.515050	0.497	21.245868
8.523433	0.503	21.667031
8.531717	0.497	22.097942
8.540100	0.503	22.603060
8.548383	0.497	23.210465
8.556767	0.503	23.887906
8.565050	0.497	24.834059
8.573433	0.503	26.102932
8.581717	0.497	28.059095
8.590100	0.503	30.581779
8.598383	0.497	33.129645
8.606767	0.503	35.436539
8.615050	0.497	36.758029
8.623433	0.503	36.773617
8.631717	0.497	36.314045
8.640100	0.503	36.064640
8.648383	0.497	36.207337
8.656767	0.503	36.286660
8.665050	0.497	35.877893
8.673433	0.503	34.786507
8.681717	0.497	33.161200
8.690100	0.503	31.098530
8.698383	0.497	28.500177
8.706767	0.503	25.909006
8.715050	0.497	23.105370
8.723433	0.503	20.318510
8.731717	0.497	17.750739
8.740100	0.503	15.250472
8.748383	0.497	13.063858
8.756767	0.503	11.214399
8.765050	0.497	9.432335
8.773433	0.503	8.197968
8.781717	0.497	6.955767
8.790100	0.503	6.065203
8.798383	0.497	5.293129
8.806767	0.503	4.623000
8.815050	0.497	4.080910
8.823433	0.503	3.790524
8.831717	0.497	3.381746
8.840100	0.503	3.171683
8.848383	0.497	2.958911
8.856767	0.503	2.823485
8.865050	0.497	2.584439
8.873433	0.503	2.556098
8.881717	0.497	2.465601
8.890100	0.503	2.442624
8.898383	0.497	2.387264
8.906767	0.503	2.380037
8.915050	0.497	2.349821
8.923433	0.503	2.357643
8.931717	0.497	2.405287
8.940100	0.503	2.478216
8.948383	0.497	2.473556
8.956767	0.503	2.644019
8.965050	0.497	2.638765
8.973433	0.503	2.740749
8.981717	0.497	2.826649
8.990100	0.503	2.962796
8.998383	0.497	3.029161
9.006767	0.503	3.208211
9.015050	0.497	3.394638
9.023433	0.503	3.561069
9.031717	0.497	3.713697
9.040100	0.503	3.810640
9.048383	0.497	4.038586
9.056767	0.503	4.298647
9.065050	0.497	4.454515
9.073433	0.503	4.645453
9.081717	0.497	4.795106
9.090100	0.503	5.067726
9.098383	0.497	5.198988
9.106767	0.503	5.450916
9.115050	0.497	5.516194
9.123433	0.503	5.745157
9.131717	0.497	5.885440
9.140100	0.503	5.900787
9.148383	0.497	5.940782
9.156767	0.503	5.981995
9.165050	0.497	5.905861
9.173433	0.503	5.903088
9.181717	0.497	5.775419
9.190100	0.503	5.625148
9.198383	0.497	5.446278
9.206767	0.503	5.359478
9.215050	0.497	5.080854
9.223433	0.503	4.861243
9.231717	0.497	4.591424
9.240100	0.503	4.363692
9.248383	0.497	4.150211
9.256767	0.503	4.014147
9.265050	0.497	3.666034
9.273433	0.503	3.538634
9.281717	0.497	3.230922
9.290100	0.503	3.100551
9.298383	0.497	2.854859
9.306767	0.503	2.709740
9.315050	0.497	2.508234
9.323433	0.503	2.479310
9.331717	0.497	2.214462
9.340100	0.503	2.160509
9.348383	0.497	1.998844
9.356767	0.503	1.910806
9.365050	0.497	1.835518
9.373433	0.503	1.787615
9.381717	0.497	1.715245
9.390100	0.503	1.737854
9.398383	0.497	1.669908
9.406767	0.503	1.707615
9.415050	0.497	1.704340
9.423433	0.503	1.810335
9.431717	0.497	1.753039
9.440100	0.503	1.854933
9.448383	0.497	1.926574
9.456767	0.503	1.995586
9.465050	0.497	2.077963
9.473433	0.503	2.199617
9.481717	0.497	2.223770
9.490100	0.503	2.351519
9.498383	0.497	2.473478
9.506767	0.503	2.533618
9.515050	0.497	2.612112
9.523433	0.503	2.781194
9.531717	0.497	2.750564
9.540100	0.503	2.895870
9.548383	0.497	3.032591
9.556767	0.503	2.987110
9.565050	0.497	3.095960
9.573433	0.503	3.195153
9.581717	0.497	3.127369
9.590100	0.503	3.121560
9.598383	0.497	3.056286
9.606767	0.503	3.046345
9.615050	0.497	2.974999
9.623433	0.503	2.852346
9.631717	0.497	2.823417
9.640100	0.503	2.639616
9.648383	0.497	2.542352
9.656767	0.503	2.400275
9.665050	0.497	2.254530
9.673433	0.503	2.077927
9.681717	0.497	1.927181
9.690100	0.503	1.781304
9.698383	0.497	1.615216
9.706767	0.503	1.475288
9.715050	0.497	1.344394
9.723433	0.503	1.211769
9.731717	0.497	1.102065
9.740100	0.503	0.989046
9.748383	0.497	0.939808
9.756767	0.503	0.785355
9.765050	0.497	0.728372
9.773433	0.503	0.689605
9.781717	0.497	0.617959
9.790100	0.503	0.591151
9.798383	0.497	0.443251
9.806767	0.503	0.482415
9.815050	0.497	0.408907
9.823433	0.503	0.429467
9.831717	0.497	0.368002
9.840100	0.503	0.360141
9.848383	0.497	0.308184
9.856767	0.503	0.318947
9.865050	0.497	0.327210
9.873433	0.503	0.340082
9.881717	0.497	0.284595
9.890100	0.503	0.256073
9.898383	0.497	0.258981
9.906767	0.503	0.325496
9.915050	0.497	0.281904
9.923433	0.503	0.355289
9.931717	0.497	0.314032
9.940100	0.503	0.316990
9.948383	0.497	0.291702
9.956767	0.503	0.363929
9.965050	0.497	0.315946
9.973433	0.503	0.368540
9.981717	0.497	0.351443
9.990100	0.503	0.373988
9.998383	0.497	0.361781
10.006767	0.503	0.343170
10.015050	0.497	0.396161
10.023433	0.503	0.447804
10.031717	0.497	0.428440
10.040100	0.503	0.411638
10.048383	0.497	0.400563
10.056767	0.503	0.449874
10.065050	0.497	0.422406
10.073433	0.503	0.483918
10.081717	0.497	0.464750
10.090100	0.503	0.435437
10.098383	0.497	0.386490
10.106767	0.503	0.428786
10.115050	0.497	0.394809
10.123433	0.503	0.435347
10.131717	0.497	0.376618
10.140100	0.503	0.445374
10.148383	0.497	0.387003
10.156767	0.503	0.358683
10.165050	0.497	0.311910
10.173433	0.503	0.405759
10.181717	0.497	0.265857
10.190100	0.503	0.234852
10.198383	0.497	0.235652
10.206767	0.503	0.271361
10.215117	0.501	0.240849
10.223433	0.499	0.200969
10.231783	0.501	0.127055
10.240100	0.499	0.156151
10.248450	0.501	0.119473
10.256767	0.499	0.104199
10.265117	0.501	-0.006118
10.273400	0.497	-0.005076
10.281767	0.502	0.371952
10.290117	0.501	-0.034959
10.298400	0.497	-0.006458
10.306767	0.502	0.208198
10.315117	0.501	-0.075253
10.323400	0.497	-0.125292
10.331783	0.503	-0.039799
10.340067	0.497	-0.150874
10.348450	0.503	-0.087776
10.356733	0.497	-0.135672
10.365117	0.503	-0.168098
10.373400	0.497	-0.152725
10.381783	0.503	-0.158254
10.390067	0.497	-0.241475
10.398450	0.503	-0.148553
10.406733	0.497	-0.172986
10.415117	0.503	-0.158870
10.423400	0.497	-0.208240
10.431783	0.503	-0.203427
10.440067	0.497	-0.209653
10.448450	0.503	-0.176638
10.456733	0.497	-0.192357
10.465117	0.503	-0.167786
10.473400	0.497	-0.239563
10.481783	0.503	-0.239716
10.490067	0.497	-0.291269
10.498450	0.503	-0.210115
10.506733	0.497	-0.199699
10.515117	0.503	-0.159957
10.523400	0.497	-0.222779
10.531783	0.503	-0.168711
10.540067	0.497	-0.225270
10.548450	0.503	-0.195801
10.556733	0.497	-0.213659
10.565117	0.503	-0.094312
10.573400	0.497	-0.111481
10.581783	0.503	-0.107677
10.590067	0.497	-0.097396
10.598450	0.503	-0.063847
10.606733	0.497	-0.025952
10.615117	0.503	0.033476
10.623400	0.497	0.078260
10.631783	0.503	0.141997
10.640067	0.497	0.172781
10.648450	0.503	0.221259
10.656733	0.497	0.232703
10.665117	0.503	0.349424
10.673400	0.497	0.352870
10.681783	0.503	0.456567
10.690067	0.497	0.457282
10.698450	0.503	0.519488
10.706733	0.497	0.581354
10.715117	0.503	0.653665
10.723400	0.497	0.632983
10.731783	0.503	0.740158
10.740067	0.497	0.687376
10.748450	0.503	0.766660
10.756733	0.497	0.774853
10.765117	0.503	0.734084
10.773400	0.497	0.751248
10.781783	0.503	0.811775
10.790067	0.497	0.833943
10.798450	0.503	0.820502
10.806733	0.497	0.764257
10.815117	0.503	0.795569
10.823400	0.497	0.813099
10.831783	0.503	0.753883
10.840067	0.497	0.811778
10.848450	0.503	0.741314
10.856733	0.497	0.718324
10.865117	0.503	0.707415
10.873400	0.497	0.640889
10.881783	0.503	0.667897
10.890067	0.497	0.571012
10.898450	0.503	0.547884
10.906733	0.497	0.447379
10.915117	0.503	0.446624
10.923400	0.497	0.446401
10.931783	0.503	0.421965
10.940067	0.497	0.317884
10.948450	0.503	0.351718
10.956733	0.497	0.315363
10.965117	0.503	0.254583
10.973400	0.497	0.140829
10.981783	0.503	0.226395
10.990067	0.497	0.168973
10.998450	0.503	0.229190
11.006733	0.497	0.152413
11.015117	0.503	0.148228
11.023400	0.497	0.151975
11.031783	0.503	0.080077
11.040067	0.497	0.108485
11.048450	0.503	0.138366
11.056733	0.497	0.128726
11.065117	0.503	0.215654
11.073400	0.497	0.151888
11.081783	0.503	0.261437
11.090067	0.497	0.223812
11.098450	0.503	0.274193
11.106733	0.497	0.215600
11.115117	0.503	0.305068
11.123400	0.497	0.291226
11.131783	0.503	0.307564
11.140067	0.497	0.295469
11.148450	0.503	0.282675
11.156733	0.497	0.232520
11.165117	0.503	0.260012
11.173400	0.497	0.262880
11.181783	0.503	0.190556
11.190067	0.497	0.155063
11.198450	0.503	0.139782
11.206733	0.497	0.056571
11.215117	0.503	0.014685
11.223400	0.497	-0.052670
11.231783	0.503	-0.035928
11.240067	0.497	-0.142802
11.248450	0.503	-0.139904
11.256733	0.497	-0.247533
11.265117	0.503	-0.228014
11.273400	0.497	-0.326620
11.281783	0.503	-0.348072
11.290067	0.497	-0.439761
11.298450	0.503	-0.419577
11.306733	0.497	-0.468805
11.315117	0.503	-0.544347
11.323400	0.497	-0.536561
11.331783	0.503	-0.598072
11.340067	0.497	-0.587913
11.348450	0.503	-0.595562
11.356733	0.497	-0.639421
11.365117	0.503	-0.607393
11.373400	0.497	-0.678675
11.381783	0.503	-0.660159
11.390067	0.497	-0.665949
11.398450	0.503	-0.659603
11.406733	0.497	-0.668133
11.415117	0.503	-0.674258
11.423400	0.497	-0.723991
11.431783	0.503	-0.628711
11.440067	0.497	-0.677402
11.448450	0.503	-0.647737
11.456733	0.497	-0.673939
11.465117	0.503	-0.610308
11.473400	0.497	-0.672669
11.481783	0.503	-0.659892
11.490067	0.497	-0.686607
11.498450	0.503	-0.658449
11.506733	0.497	-0.668096
11.515117	0.503	-0.631083
11.523400	0.497	-0.687726
11.531783	0.503	-0.596562
11.540067	0.497	-0.682314
11.548450	0.503	-0.602334
11.556733	0.497	-0.637264
11.565117	0.503	-0.600964
11.573400	0.497	-0.651706
11.581783	0.503	-0.630160
11.590067	0.497	-0.681346
11.598450	0.503	-0.567010
11.606733	0.497	-0.700010
11.615117	0.503	-0.664880
11.623400	0.497	-0.663897
11.631783	0.503	-0.605846
11.640067	0.497	-0.637206
11.648450	0.503	-0.675269
11.656733	0.497	-0.686926
11.665117	0.503	-0.674914
11.673400	0.497	-0.709530
11.681783	0.503	-0.640062
11.690067	0.497	-0.671243
11.698450	0.503	-0.653657
11.706733	0.497	-0.667692
11.715117	0.503	-0.702998
11.723400	0.497	-0.696189
11.731783	0.503	-0.670871
11.740067	0.497	-0.750646
11.748450	0.503	-0.662010
11.756733	0.497	-0.721319
11.765117	0.503	-0.650939
11.773400	0.497	-0.731301
11.781783	0.503	-0.640894
11.790067	0.497	-0.625865
11.798450	0.503	-0.652193
11.806733	0.497	-0.646977
11.815117	0.503	-0.582595
11.823400	0.497	-0.599620
11.831783	0.503	-0.576912
11.840067	0.497	-0.514540
11.848450	0.503	-0.528934
11.856733	0.497	-0.436662
11.865117	0.503	-0.450370
11.873400	0.497	-0.374508
11.881783	0.503	-0.311813
11.890067	0.497	-0.180468
11.898450	0.503	-0.041663
11.906733	0.497	0.071906
11.915117	0.503	0.162451
11.923400	0.497	0.334448
11.931783	0.503	0.538858
11.940067	0.497	0.701740
11.948450	0.503	0.900146
11.956733	0.497	1.124936
11.965117	0.503	1.377113
11.973400	0.497	1.616636
11.981783	0.503	1.881687
11.990067	0.497	2.206965
11.998450	0.503	2.479425
12.006733	0.497	2.746831
12.015117	0.503	3.076169
12.023400	0.497	3.225310
12.031783	0.503	3.572209
12.040067	0.497	3.676133
12.048450	0.503	3.892282
12.056733	0.497	4.046214
12.065117	0.503	4.203697
12.073400	0.497	4.298381
12.081783	0.503	4.425108
12.090067	0.497	4.357165
12.098450	0.503	4.299257
12.106733	0.497	4.284215
12.115117	0.503	4.263223
12.123400	0.497	4.114389
12.131783	0.503	3.976182
12.140067	0.497	3.802971
12.148450	0.503	3.647946
12.156733	0.497	3.376234
12.165117	0.503	3.251341
12.173400	0.497	3.024877
12.181783	0.503	2.787236
12.190067	0.497	2.578181
12.198450	0.503	2.384565
12.206733	0.497	2.096271
12.215117	0.503	1.923465
12.223400	0.497	1.625473
12.231783	0.503	1.465190
12.240067	0.497	1.314821
12.248450	0.503	1.127996
12.256733	0.497	0.890284
12.265117	0.503	0.808491
12.273400	0.497	0.543244
12.281783	0.503	0.474773
12.290067	0.497	0.342415
12.298450	0.503	0.280715
12.306733	0.497	0.127616
12.315117	0.503	0.028154
12.323400	0.497	-0.078581
12.331783	0.503	-0.096035
12.340067	0.497	-0.278492
12.348450	0.503	-0.191130
12.356733	0.497	-0.335083
12.365117	0.503	-0.326813
12.373400	0.497	-0.426189
12.381783	0.503	-0.420761
12.390067	0.497	-0.454088
12.398450	0.503	-0.431877
12.406733	0.497	-0.524174
12.415117	0.503	-0.477549
12.423400	0.497	-0.558840
12.431783	0.503	-0.497274
12.440067	0.497	-0.507949
12.448450	0.503	-0.497329
12.456733	0.497	-0.546925
12.465117	0.503	-0.498774
12.473400	0.497	-0.475034
12.481783	0.503	-0.494378
12.490067	0.497	-0.532514
12.498450	0.503	-0.460905
12.506733	0.497	-0.523148
12.515117	0.503	-0.524865
12.523400	0.497	-0.562374
12.531783	0.503	-0.426850
12.540067	0.497	-0.486985
12.548450	0.503	-0.507478
12.556733	0.497	-0.512253
12.565117	0.503	-0.505950
12.573400	0.497	-0.526781
12.581783	0.503	-0.483736
12.590067	0.497	-0.538448
12.598450	0.503	-0.488510
12.606733	0.497	-0.491147
12.615117	0.503	-0.511416
12.623400	0.497	-0.463149
12.631783	0.503	-0.481714
12.640067	0.497	-0.491105
12.648450	0.503	-0.468313
12.656733	0.497	-0.490680
12.665117	0.503	-0.416350
12.673400	0.497	-0.507503
12.681783	0.503	-0.425269
12.690067	0.497	-0.425244
12.698450	0.503	-0.375412
12.706733	0.497	-0.275149
12.715117	0.503	-0.306935
12.723400	0.497	-0.227891
12.731783	0.503	-0.144527
12.740067	0.497	-0.047180
12.748450	0.503	0.092724
12.756733	0.497	0.210524
12.765117	0.503	0.379784
12.773400	0.497	0.544190
12.781783	0.503	0.717203
12.790067	0.497	0.937290
12.798450	0.503	1.211606
12.806733	0.497	1.434989
12.815117	0.503	1.807415
12.823400	0.497	2.123198
12.831783	0.503	2.443270
12.840067	0.497	2.799614
12.848450	0.503	3.217100
12.856733	0.497	3.637276
12.865117	0.503	4.087318
12.873400	0.497	4.537913
12.881783	0.503	5.058907
12.890067	0.497	5.590379
12.898450	0.503	6.101780
12.906733	0.497	6.508942
12.915117	0.503	7.122370
12.923400	0.497	7.627878
12.931783	0.503	8.185647
12.940067	0.497	8.608083
12.948450	0.503	9.113813
12.956733	0.497	9.487114
12.965117	0.503	9.962396
12.973400	0.497	10.272019
12.981783	0.503	10.583414
12.990067	0.497	10.787365
12.998450	0.503	11.116924
13.006733	0.497	11.272080
13.015117	0.503	11.423932
13.023400	0.497	11.438452
13.031783	0.503	11.404041
13.040067	0.497	11.406031
13.048450	0.503	11.294834
13.056733	0.497	11.036260
13.065117	0.503	10.781046
13.073400	0.497	10.509564
13.081783	0.503	10.197554
13.090133	0.501	9.787747
13.098450	0.499	9.395521
13.106800	0.501	8.987557
13.115117	0.499	8.516396
13.123467	0.501	8.021087
13.131750	0.497	7.588054
13.140117	0.502	7.407155
13.148467	0.501	6.532341
13.156750	0.497	6.003505
13.165117	0.502	5.869709
13.173467	0.501	5.024156
13.181750	0.497	4.578572
13.190133	0.503	4.472340
13.198417	0.497	3.720934
13.206800	0.503	3.293064
13.215083	0.497	2.957878
13.223467	0.503	2.556492
13.231750	0.497	2.236239
13.240133	0.503	1.944252
13.248417	0.497	1.576637
13.256800	0.503	1.391189
13.265083	0.497	1.144789
13.273467	0.503	0.922082
13.281750	0.497	0.712167
13.290133	0.503	0.575386
13.298417	0.497	0.246448
13.306800	0.503	0.184527
13.315083	0.497	0.089337
13.323467	0.503	-0.037251
13.331750	0.497	-0.146727
13.340133	0.503	-0.170562
13.348417	0.497	-0.260343
13.356800	0.503	-0.306127
13.365083	0.497	-0.390178
13.373467	0.503	-0.440201
13.381750	0.497	-0.505967
13.390133	0.503	-0.521961
13.398417	0.497	-0.568381
13.406800	0.503	-0.616937
13.415083	0.497	-0.550631
13.423467	0.503	-0.569058
13.431750	0.497	-0.617064
13.440133	0.503	-0.546044
13.448417	0.497	-0.546437
13.456800	0.503	-0.519378
13.465083	0.497	-0.580413
13.473467	0.503	-0.462448
13.481750	0.497	-0.514719
13.490133	0.503	-0.443900
13.498417	0.497	-0.528364
13.506800	0.503	-0.371998
13.515083	0.497	-0.357437
13.523467	0.503	-0.300398
13.531750	0.497	-0.297259
13.540133	0.503	-0.178937
13.548417	0.497	-0.115644
13.556800	0.503	0.002338
13.565083	0.497	0.001479
13.573467	0.503	0.156814
13.581750	0.497	0.175572
13.590133	0.503	0.354487
13.598417	0.497	0.477214
13.606800	0.503	0.632793
13.615083	0.497	0.786099
13.623467	0.503	0.940537
13.631750	0.497	1.211676
13.640133	0.503	1.363463
13.648417	0.497	1.664374
13.656800	0.503	1.938015
13.665083	0.497	2.174060
13.673467	0.503	2.522867
13.681750	0.497	2.865416
13.690133	0.503	3.240862
13.698417	0.497	3.549727
13.706800	0.503	4.001694
13.715083	0.497	4.356721
13.723467	0.503	4.809738
13.731750	0.497	5.215210
13.740133	0.503	5.632722
13.748417	0.497	5.967569
13.756800	0.503	6.294933
13.765083	0.497	6.650087
13.773467	0.503	6.983633
13.781750	0.497	7.288914
13.790133	0.503	7.557674
13.798417	0.497	7.705937
13.806800	0.503	7.842229
13.815083	0.497	7.889691
13.823467	0.503	7.992885
13.831750	0.497	8.024904
13.840133	0.503	7.950533
13.848417	0.497	7.796289
13.856800	0.503	7.607101
13.865083	0.497	7.360705
13.873467	0.503	7.215325
13.881750	0.497	6.899638
13.890133	0.503	6.566539
13.898417	0.497	6.128701
13.906800	0.503	5.807073
13.915083	0.497	5.383062
13.923467	0.503	5.009814
13.931750	0.497	4.532435
13.940133	0.503	4.161012
13.948417	0.497	3.680274
13.956800	0.503	3.257496
13.965083	0.497	2.903073
13.973467	0.503	2.524025
13.981750	0.497	2.156827
13.990133	0.503	1.780381
13.998417	0.497	1.469971
14.006800	0.503	1.184716
14.015083	0.497	0.888334
14.023467	0.503	0.702924
14.031750	0.497	0.415997
14.040133	0.503	0.212561
14.048417	0.497	-0.026983
14.056800	0.503	-0.168774
14.065083	0.497	-0.253827
14.073467	0.503	-0.361436
14.081750	0.497	-0.509311
14.090133	0.503	-0.588418
14.098417	0.497	-0.654699
14.106800	0.503	-0.778184
14.115083	0.497	-0.815208
14.123467	0.503	-0.832754
14.131750	0.497	-0.955113
14.140133	0.503	-0.960793
14.148417	0.497	-1.074382
14.156800	0.503	-1.042666
14.165083	0.497	-1.091523
14.173467	0.503	-1.128076
14.181750	0.497	-1.199242
14.190133	0.503	-1.141609
14.198417	0.497	-1.212253
14.206800	0.503	-1.195558
14.215083	0.497	-1.250789
14.223467	0.503	-1.134877
14.231750	0.497	-1.302409
14.240133	0.503	-1.150931
14.248417	0.497	-1.195747
14.256800	0.503	-1.193020
14.265083	0.497	-1.215839
14.273467	0.503	-1.195514
14.281750	0.497	-1.164243
14.290133	0.503	-1.132012
14.298417	0.497	-1.180683
14.306800	0.503	-1.142848
14.315083	0.497	-1.197370
14.323467	0.503	-1.180623
14.331750	0.497	-1.207007
14.340133	0.503	-1.176767
14.348417	0.497	-1.186322
14.356800	0.503	-1.144978
14.365083	0.497	-1.144032
14.373467	0.503	-1.121217
14.381750	0.497	-1.132957
14.390133	0.503	-1.143355
14.398417	0.497	-1.150080
14.406800	0.503	-1.051076
14.415083	0.497	-1.116345
14.423467	0.503	-1.037676
14.431750	0.497	-1.080964
14.440133	0.503	-1.090169
14.448417	0.497	-1.101162
14.456800	0.503	-1.039250
14.465083	0.497	-1.043865
14.473467	0.503	-1.060221
14.481750	0.497	-1.067368
14.490133	0.503	-1.046525
14.498417	0.497	-1.079133
14.506800	0.503	-1.018060
14.515083	0.497	-1.084409
14.523467	0.503	-0.973109
14.531750	0.497	-1.027456
14.540133	0.503	-1.028785
14.548417	0.497	-1.064102
14.556800	0.503	-1.079554
14.565083	0.497	-1.102781
14.573467	0.503	-1.078694
14.581750	0.497	-1.150219
14.590133	0.503	-1.092666
14.598417	0.497	-1.130096
14.606800	0.503	-1.087826
14.615083	0.497	-1.127987
14.623467	0.503	-1.122921
14.631750	0.497	-1.201112
14.640133	0.503	-1.127103
14.648417	0.497	-1.168174
14.656800	0.503	-1.140586
14.665083	0.497	-1.150147
14.673467	0.503	-1.071519
14.681750	0.497	-1.067647
14.690133	0.503	-0.998988
14.698417	0.497	-1.087949
14.706800	0.503	-1.011982
14.715083	0.497	-0.931767
14.723467	0.503	-0.842488
14.731750	0.497	-0.868814
14.740133	0.503	-0.728805
14.748417	0.497	-0.689734
14.756800	0.503	-0.568444
14.765083	0.497	-0.441457
14.773467	0.503	-0.267620
14.781750	0.497	-0.128438
14.790133	0.503	0.051380
14.798417	0.497	0.242715
14.806800	0.503	0.506034
14.815083	0.497	0.666445
14.823467	0.503	0.835529
14.831750	0.497	1.015853
14.840133	0.503	1.403552
14.848417	0.497	1.580758
14.856800	0.503	1.775319
14.865083	0.497	1.972155
14.873467	0.503	2.208867
14.881750	0.497	2.288481
14.890133	0.503	2.517942
14.898417	0.497	2.640737
14.906800	0.503	2.747449
14.915083	0.497	2.772925
14.923467	0.503	2.822036
14.931750	0.497	2.773256
14.940133	0.503	2.776180
14.948417	0.497	2.659616
14.956800	0.503	2.535466
14.965083	0.497	2.454651
14.973467	0.503	2.315146
14.981750	0.497	2.090744
14.990133	0.503	1.934447
14.998417	0.497	1.713682
15.006800	0.503	1.501714
15.015083	0.497	1.240411
15.023467	0.503	0.981144
15.031750	0.497	0.803453
15.040133	0.503	0.742313
15.048417	0.497	0.384712
15.056800	0.503	0.232843
15.065083	0.497	0.046138
15.073467	0.503	-0.108162
15.081750	0.497	-0.261802
15.090133	0.503	-0.396734
15.098417	0.497	-0.576183
15.106800	0.503	-0.579758
15.115083	0.497	-0.825266
15.123467	0.503	-0.855457
15.131750	0.497	-0.972179
15.140133	0.503	-0.990136
15.148417	0.497	-1.073279
15.156800	0.503	-1.149840
15.165083	0.497	-1.144109
15.173467	0.503	-1.215883
15.181750	0.497	-1.274102
15.190133	0.503	-1.292162
15.198417	0.497	-1.321628
15.206800	0.503	-1.243983
15.215083	0.497	-1.365578
15.223467	0.503	-1.369289
15.231750	0.497	-1.439418
15.240133	0.503	-1.319812
15.248417	0.497	-1.423470
15.256800	0.503	-1.323399
15.265083	0.497	-1.425690
15.273467	0.503	-1.323692
15.281750	0.497	-1.328952
15.290133	0.503	-1.302200
15.298417	0.497	-1.266521
15.306800	0.503	-1.246684
15.315083	0.497	-1.281253
15.323467	0.503	-1.207913
15.331750	0.497	-1.224444
15.340133	0.503	-1.090538
15.348417	0.497	-1.163025
15.356800	0.503	-1.053900
15.365083	0.497	-1.013830
15.373467	0.503	-0.960462
15.381750	0.497	-0.930456
15.390133	0.503	-0.840576
15.398417	0.497	-0.805151
15.406800	0.503	-0.729489
15.415083	0.497	-0.684327
15.423467	0.503	-0.628862
15.431750	0.497	-0.602609
15.440133	0.503	-0.481970
15.448417	0.497	-0.468141
15.456800	0.503	-0.357861
15.465083	0.497	-0.371133
15.473467	0.503	-0.214488
15.481750	0.497	-0.220441
15.490133	0.503	-0.079804
15.498417	0.497	-0.042909
15.506800	0.503	0.035184
15.515083	0.497	0.049567
15.523467	0.503	0.209563
15.531750	0.497	0.174923
15.540133	0.503	0.335649
15.548417	0.497	0.364632
15.556800	0.503	0.488269
15.565083	0.497	0.506156
15.573467	0.503	0.583577
15.581750	0.497	0.643371
15.590133	0.503	0.699755
15.598417	0.497	0.719351
15.606800	0.503	0.824181
15.615083	0.497	0.826626
15.623467	0.503	0.928589
15.631750	0.497	0.904613
15.640133	0.503	1.020014
15.648417	0.497	1.023518
15.656800	0.503	1.065654
15.665083	0.497	1.128150
15.673467	0.503	1.166067
15.681750	0.497	1.160457
15.690133	0.503	1.239531
15.698417	0.497	1.249843
15.706800	0.503	1.376839
15.715083	0.497	1.326252
15.723467	0.503	1.316953
15.731750	0.497	1.328532
15.740133	0.503	1.387489
15.748417	0.497	1.299934
15.756800	0.503	1.397141
15.765083	0.497	1.330849
15.773467	0.503	1.404075
15.781750	0.497	1.381446
15.790133	0.503	1.341252
15.798417	0.497	1.313150
15.806800	0.503	1.326734
15.815083	0.497	1.260517
15.823467	0.503	1.333842
15.831750	0.497	1.285698
15.840133	0.503	1.259963
15.848417	0.497	1.236035
15.856800	0.503	1.137926
15.865083	0.497	1.120166
15.873467	0.503	1.101497
15.881750	0.497	1.096318
15.890133	0.503	1.054889
15.898417	0.497	0.991121
15.906800	0.503	1.020717
15.915083	0.497	0.897155
15.923467	0.503	0.922376
15.931750	0.497	0.809302
15.940133	0.503	0.768751
15.948417	0.497	0.800261
15.956800	0.503	0.739763
15.965150	0.501	0.625752
15.973467	0.499	0.645334
15.981817	0.501	0.484458
15.990133	0.499	0.502581
15.998483	0.501	0.380674
16.006800	0.499	0.352209
16.015150	0.501	0.297619
16.023467	0.499	0.318705
16.031817	0.501	0.198992
16.040100	0.497	0.172651
16.048467	0.502	0.302312
16.056817	0.501	-0.059956
16.065100	0.497	-0.120649
16.073483	0.503	0.169087
16.081767	0.497	-0.206248
16.090150	0.503	-0.191060
16.098433	0.497	-0.279740
16.106817	0.503	-0.327523
16.115100	0.497	-0.432223
16.123483	0.503	-0.377661
16.131767	0.497	-0.487633
16.140150	0.503	-0.511482
16.148433	0.497	-0.640145
16.156817	0.503	-0.703945
16.165100	0.497	-0.734765
16.173483	0.503	-0.725480
16.181767	0.497	-0.807766
16.190150	0.503	-0.832692
16.198433	0.497	-0.992665
16.206817	0.503	-0.908596
16.215100	0.497	-0.978488
16.223483	0.503	-0.932758
16.231767	0.497	-0.960637
16.240150	0.503	-0.942476
16.248433	0.497	-1.016556
16.256817	0.503	-1.008331
16.265100	0.497	-1.080347
16.273483	0.503	-1.026876
16.281767	0.497	-1.043945
16.290150	0.503	-1.023574
16.298433	0.497	-0.990346
16.306817	0.503	-0.924894
16.315100	0.497	-0.962501
16.323483	0.503	-0.874698
16.331767	0.497	-0.934078
16.340150	0.503	-0.840850
16.348433	0.497	-0.865103
16.356817	0.503	-0.727407
16.365100	0.497	-0.708994
16.373483	0.503	-0.588467
16.381767	0.497	-0.543715
16.390150	0.503	-0.405835
16.398433	0.497	-0.426748
16.406817	0.503	-0.298702
16.415100	0.497	-0.229210
16.423483	0.503	-0.115144
16.431767	0.497	0.022248
16.440150	0.503	0.142809
16.448433	0.497	0.191490
16.456817	0.503	0.427028
16.465100	0.497	0.450247
16.473483	0.503	0.685427
16.481767	0.497	0.650974
16.490150	0.503	0.821891
16.498433	0.497	0.923916
16.506817	0.503	1.018781
16.515100	0.497	1.105785
16.523483	0.503	1.254157
16.531767	0.497	1.270973
16.540150	0.503	1.466741
16.548433	0.497	1.459685
16.556817	0.503	1.542856
16.565100	0.497	1.642339
16.573483	0.503	1.681282
16.581767	0.497	1.729701
16.590150	0.503	1.787634
16.598433	0.497	1.699834
16.606817	0.503	1.689139
16.615100	0.497	1.711533
16.623483	0.503	1.745530
16.631767	0.497	1.671597
16.640150	0.503	1.644819
16.648433	0.497	1.583643
16.656817	0.503	1.488580
16.665100	0.497	1.398017
16.673483	0.503	1.418447
16.681767	0.497	1.234626
16.690150	0.503	1.179153
16.698433	0.497	1.057462
16.706817	0.503	0.964755
16.715100	0.497	0.860180
16.723483	0.503	0.743099
16.731767	0.497	0.559571
16.740150	0.503	0.520664
16.748433	0.497	0.401688
16.756817	0.503	0.273983
16.765100	0.497	0.154504
16.773483	0.503	-0.002414
16.781767	0.497	-0.040456
16.790150	0.503	-0.217284
16.798433	0.497	-0.325924
16.806817	0.503	-0.337338
16.815100	0.497	-0.562699
16.823483	0.503	-0.532520
16.831767	0.497	-0.655466
16.840150	0.503	-0.743844
16.848433	0.497	-0.866094
16.856817	0.503	-0.919403
16.865100	0.497	-0.962407
16.873483	0.503	-1.010995
16.881767	0.497	-1.062133
16.890150	0.503	-1.160377
16.898433	0.497	-1.241769
16.906817	0.503	-1.233792
16.915100	0.497	-1.295680
16.923483	0.503	-1.338511
16.931767	0.497	-1.413970
16.940150	0.503	-1.302976
16.948433	0.497	-1.337026
16.956817	0.503	-1.381156
16.965100	0.497	-1.415543
16.973483	0.503	-1.476259
16.981767	0.497	-1.461765
16.990150	0.503	-1.446908
16.998433	0.497	-1.444497
17.006817	0.503	-1.444347
17.015100	0.497	-1.489653
17.023483	0.503	-1.464043
17.031767	0.497	-1.527305
17.040150	0.503	-1.500161
17.048433	0.497	-1.524384
17.056817	0.503	-1.473534
17.065100	0.497	-1.504954
17.073483	0.503	-1.473016
17.081767	0.497	-1.540003
17.090150	0.503	-1.545842
17.098433	0.497	-1.558648
17.106817	0.503	-1.531942
17.115100	0.497	-1.481974
17.123483	0.503	-1.484459
17.131767	0.497	-1.521637
17.140150	0.503	-1.502242
17.148433	0.497	-1.514213
17.156817	0.503	-1.415268
17.165100	0.497	-1.531858
17.173483	0.503	-1.481977
17.181767	0.497	-1.505149
17.190150	0.503	-1.509812
17.198433	0.497	-1.501893
17.206817	0.503	-1.433511
17.215100	0.497	-1.456198
17.223483	0.503	-1.425940
17.231767	0.497	-1.464309
17.240150	0.503	-1.457018
17.248433	0.497	-1.489982
17.256817	0.503	-1.451618
17.265100	0.497	-1.438328
17.273483	0.503	-1.413108
17.281767	0.497	-1.439213
17.290150	0.503	-1.419169
17.298433	0.497	-1.373536
17.306817	0.503	-1.431717
17.315100	0.497	-1.394635
17.323483	0.503	-1.401600
17.331767	0.497	-1.467749
17.340150	0.503	-1.428548
17.348433	0.497	-1.409134
17.356817	0.503	-1.414551
17.365100	0.497	-1.437592
17.373483	0.503	-1.378181
17.381767	0.497	-1.415669
17.390150	0.503	-1.476554
17.398433	0.497	-1.400270
17.406817	0.503	-1.395738
17.415100	0.497	-1.471920
17.423483	0.503	-1.418570
17.431767	0.497	-1.439972
17.440150	0.503	-1.417524
17.448433	0.497	-1.450030
17.456817	0.503	-1.405468
17.465100	0.497	-1.439410
17.473483	0.503	-1.401000
17.481767	0.497	-1.395915
17.490150	0.503	-1.389351
17.498433	0.497	-1.403899
17.506817	0.503	-1.387336
17.515100	0.497	-1.358667
17.523483	0.503	-1.342687
17.531767	0.497	-1.429142
17.540150	0.503	-1.402871
17.548433	0.497	-1.381522
17.556817	0.503	-1.345642
17.565100	0.497	-1.484853
17.573483	0.503	-1.357076
17.581767	0.497	-1.407016
17.590150	0.503	-1.414560
17.598433	0.497	-1.433527
17.606817	0.503	-1.365917
17.615100	0.497	-1.460738
17.623483	0.503	-1.389360
17.631767	0.497	-1.397801
17.640150	0.503	-1.354503
17.648433	0.497	-1.433875
17.656817	0.503	-1.314287
17.665100	0.497	-1.424102
17.673483	0.503	-1.373996
17.681767	0.497	-1.360203
17.690150	0.503	-1.403032
17.698433	0.497	-1.437227
17.706817	0.503	-1.417515
17.715100	0.497	-1.394628
17.723483	0.503	-1.387350
17.731767	0.497	-1.383211
17.740150	0.503	-1.372679
17.748433	0.497	-1.419928
17.756817	0.503	-1.349069
17.765100	0.497	-1.357454
17.773483	0.503	-1.353351
17.781767	0.497	-1.409078
17.790150	0.503	-1.293100
17.798433	0.497	-1.347251
17.806817	0.503	-1.229238
17.815100	0.497	-1.345301
17.823483	0.503	-1.315815
17.831767	0.497	-1.345863
17.840150	0.503	-1.311761
17.848433	0.497	-1.286255
17.856817	0.503	-1.264559
17.865100	0.497	-1.288975
17.873483	0.503	-1.289524
17.881767	0.497	-1.301964
17.890150	0.503	-1.230049
17.898433	0.497	-1.230203
17.906817	0.503	-1.273260
17.915100	0.497	-1.254163
17.923483	0.503	-1.152353
17.931767	0.497	-1.287376
17.940150	0.503	-1.194616
17.948433	0.497	-1.249561
17.956817	0.503	-1.152135
17.965100	0.497	-1.165904
17.973483	0.503	-1.155853
17.981767	0.497	-1.149681
17.990150	0.503	-1.091319
17.998433	0.497	-1.122698
18.006817	0.503	-1.061684
18.015100	0.497	-1.031450
18.023483	0.503	-0.997285
18.031767	0.497	-1.031125
18.040150	0.503	-1.003541
18.048433	0.497	-0.946857
18.056817	0.503	-0.868603
18.065100	0.497	-0.866552
18.073483	0.503	-0.837334
18.081767	0.497	-0.729411
18.090150	0.503	-0.643634
18.098433	0.497	-0.682025
18.106817	0.503	-0.571874
18.115100	0.497	-0.580983
18.123483	0.503	-0.523329
18.131767	0.497	-0.470235
18.140150	0.503	-0.375276
18.148433	0.497	-0.312814
18.156817	0.503	-0.188740
18.165100	0.497	-0.166949
18.173483	0.503	-0.079104
18.181767	0.497	-0.124024
18.190150	0.503	-0.036341
18.198433	0.497	-0.021761
18.206817	0.503	0.142452
18.215100	0.497	0.130602
18.223483	0.503	0.225502
18.231767	0.497	0.193437
18.240150	0.503	0.304001
18.248433	0.497	0.292834
18.256817	0.503	0.354633
18.265100	0.497	0.317194
18.273483	0.503	0.432087
18.281767	0.497	0.369327
18.290150	0.503	0.481397
18.298433	0.497	0.368956
18.306817	0.503	0.388177
18.315100	0.497	0.336750
18.323483	0.503	0.323002
18.331767	0.497	0.361506
18.340150	0.503	0.377771
18.348433	0.497	0.293140
18.356817	0.503	0.348436
18.365100	0.497	0.308964
18.373483	0.503	0.322059
18.381767	0.497	0.223410
18.390150	0.503	0.263807
18.398433	0.497	0.262806
18.406817	0.503	0.333362
18.415100	0.497	0.331438
18.423483	0.503	0.387234
18.431767	0.497	0.341377
18.440150	0.503	0.476476
18.448433	0.497	0.484745
18.456817	0.503	0.563481
18.465100	0.497	0.667028
18.473483	0.503	0.786505
18.481767	0.497	0.910168
18.490150	0.503	0.997355
18.498433	0.497	1.173076
18.506817	0.503	1.332429
18.515100	0.497	1.469774
18.523483	0.503	1.623611
18.531767	0.497	1.760877
18.540150	0.503	1.960579
18.548433	0.497	2.192450
18.556817	0.503	2.403502
18.565100	0.497	2.494683
18.573483	0.503	2.753893
18.581767	0.497	2.888332
18.590150	0.503	3.021680
18.598433	0.497	3.108427
18.606817	0.503	3.353074
18.615100	0.497	3.474602
18.623483	0.503	3.556235
18.631767	0.497	3.703798
18.640150	0.503	3.765216
18.648433	0.497	3.818648
18.656817	0.503	3.833004
18.665100	0.497	3.850002
18.673483	0.503	3.857393
18.681767	0.497	3.823899
18.690150	0.503	3.862707
18.698433	0.497	3.686498
18.706817	0.503	3.700106
18.715100	0.497	3.585639
18.723483	0.503	3.542746
18.731767	0.497	3.420228
18.740150	0.503	3.293818
18.748433	0.497	3.131700
18.756817	0.503	3.066687
18.765100	0.497	2.871010
18.773483	0.503	2.763034
18.781767	0.497	2.606008
18.790150	0.503	2.499056
18.798433	0.497	2.379134
18.806817	0.503	2.278502
18.815100	0.497	2.175100
18.823483	0.503	1.997971
18.831767	0.497	1.940063
18.840150	0.503	1.895231
18.848433	0.497	1.843753
18.856817	0.503	1.788232
18.865100	0.497	1.647733
18.873483	0.503	1.601856
18.881833	0.501	1.577496
18.890150	0.499	1.558439
18.898500	0.501	1.445426
18.906817	0.499	1.435841
18.915167	0.501	1.387829
18.923483	0.499	1.380248
18.931833	0.501	1.342365
18.940117	0.497	1.312286
18.948483	0.502	1.634132
18.956833	0.501	1.339906
18.965117	0.497	1.247844
18.973483	0.502	1.511274
18.981833	0.501	1.644971
18.990117	0.497	1.191573
18.998500	0.503	1.210639
19.006783	0.497	1.175550
19.015167	0.503	1.166956
19.023450	0.497	1.135208
19.031833	0.503	1.126167
19.040117	0.497	1.164961
19.048500	0.503	1.124926
19.056783	0.497	1.069866
19.065167	0.503	1.159229
19.073450	0.497	1.091175
19.081833	0.503	1.064912
19.090117	0.497	1.057363
19.098500	0.503	1.067956
19.106783	0.497	0.987146
19.115167	0.503	1.069784
19.123450	0.497	1.003792
19.131833	0.503	1.014669
19.140117	0.497	0.965126
19.148500	0.503	1.017565
19.156783	0.497	0.995822
19.165167	0.503	0.993527
19.173450	0.497	0.949902
19.181833	0.503	0.992455
19.190117	0.497	0.904605
19.198500	0.503	0.939211
19.206783	0.497	0.931808
19.215167	0.503	0.958683
19.223450	0.497	0.886737
19.231833	0.503	0.884985
19.240117	0.497	0.882367
19.248500	0.503	0.884427
19.256783	0.497	0.925471
19.265167	0.503	0.842559
19.273450	0.497	0.833414
19.281833	0.503	0.908115
19.290117	0.497	0.847902
19.298500	0.503	0.835811
19.306783	0.497	0.833094
19.315167	0.503	0.843928
19.323450	0.497	0.837734
19.331833	0.503	0.844069
19.340117	0.497	0.808748
19.348500	0.503	0.851437
19.356783	0.497	0.835834
19.365167	0.503	0.858474
19.373450	0.497	0.778288
19.381833	0.503	0.742853
19.390117	0.497	0.753872
19.398500	0.503	0.870765
19.406783	0.497	0.793329
19.415167	0.503	0.832750
19.423450	0.497	0.792124
19.431833	0.503	0.795116
19.440117	0.497	0.785041
19.448500	0.503	0.852646
19.456783	0.497	0.759491
19.465167	0.503	0.798406
19.473450	0.497	0.757980
19.481833	0.503	0.850105
19.490117	0.497	0.811183
19.498500	0.503	0.814441
19.506783	0.497	0.812191
19.515167	0.503	0.870290
19.523450	0.497	0.822410
19.531833	0.503	0.901886
19.540117	0.497	0.945071
19.548500	0.503	0.961660
19.556783	0.497	0.897529
19.565167	0.503	0.941246
19.573450	0.497	0.975642
19.581833	0.503	0.949729
19.590117	0.497	0.938455
19.598500	0.503	1.023404
19.606783	0.497	0.951385
19.615167	0.503	0.990896
19.623450	0.497	0.987598
19.631833	0.503	1.076887
19.640117	0.497	0.982299
19.648500	0.503	1.043604
19.656783	0.497	0.968721
19.665167	0.503	1.024541
19.673450	0.497	0.974431
19.681833	0.503	1.093103
19.690117	0.497	1.059126
19.698500	0.503	1.021290
19.706783	0.497	0.996695
19.715167	0.503	1.037717
19.723450	0.497	0.997215
19.731833	0.503	1.000434
19.740117	0.497	0.973022
19.748500	0.503	0.995626
19.756783	0.497	0.871643
19.765167	0.503	0.940459
19.773450	0.497	0.987925
19.781833	0.503	0.894596
19.790117	0.497	0.885130
19.798500	0.503	0.957264
19.806783	0.497	0.860049
19.815167	0.503	0.865637
19.823450	0.497	0.832112
19.831833	0.503	0.806933
19.840117	0.497	0.849184
19.848500	0.503	0.780353
19.856783	0.497	0.746928
19.865167	0.503	0.832741
19.873450	0.497	0.754584
19.881833	0.503	0.796116
19.890117	0.497	0.733091
19.898500	0.503	0.776823
19.906783	0.497	0.711524
19.915167	0.503	0.730539
19.923450	0.497	0.667049
19.931833	0.503	0.702303
19.940117	0.497	0.666257
19.948500	0.503	0.671428
19.956783	0.497	0.625721
19.965167	0.503	0.668263
19.973450	0.497	0.658563
19.981833	0.503	0.654493
19.990117	0.497	0.614813
19.998500	0.503	0.591158
20.006783	0.497	0.627243
20.015167	0.503	0.612101
20.023450	0.497	0.537322
20.031833	0.503	0.655188
20.040117	0.497	0.606293
20.048500	0.503	0.636306
20.056783	0.497	0.564420
20.065167	0.503	0.666089
20.073450	0.497	0.602675
20.081833	0.503	0.630088
20.090117	0.497	0.663659
20.098500	0.503	0.646401
20.106783	0.497	0.709527
20.115167	0.503	0.805452
20.123450	0.497	0.675524
20.131833	0.503	0.760611
20.140117	0.497	0.762881
20.148500	0.503	0.804723
20.156783	0.497	0.849219
20.165167	0.503	0.869698
20.173450	0.497	0.849352
20.181833	0.503	0.919421
20.190117	0.497	0.844722
20.198500	0.503	0.964717
20.206783	0.497	1.007316
20.215167	0.503	1.056908
20.223450	0.497	1.006172
20.231833	0.503	1.052692
20.240117	0.497	1.016313
20.248500	0.503	1.148303
20.256783	0.497	1.127252
20.265167	0.503	1.168186
20.273450	0.497	1.152502
20.281833	0.503	1.243138
20.290117	0.497	1.206371
20.298500	0.503	1.299056
20.306783	0.497	1.301197
20.315167	0.503	1.366071
20.323450	0.497	1.348951
20.331833	0.503	1.448294
20.340117	0.497	1.411767
20.348500	0.503	1.473173
20.356783	0.497	1.412669
20.365167	0.503	1.543810
20.373450	0.497	1.503710
20.381833	0.503	1.531863
20.390117	0.497	1.577796
20.398500	0.503	1.575531
20.406783	0.497	1.643492
20.415167	0.503	1.625289
20.423450	0.497	1.713221
20.431833	0.503	1.741509
20.440117	0.497	1.623888
20.448500	0.503	1.759390
20.456783	0.497	1.688655
20.465167	0.503	1.719810
20.473450	0.497	1.672933
20.481833	0.503	1.717414
20.490117	0.497	1.710278
20.498500	0.503	1.803451
20.506783	0.497	1.671166
20.515167	0.503	1.742385
20.523450	0.497	1.683814
20.531833	0.503	1.742651
20.540117	0.497	1.733443
20.548500	0.503	1.729197
20.556783	0.497	1.764462
20.565167	0.503	1.705709
20.573450	0.497	1.668419
20.581833	0.503	1.773436
20.590117	0.497	1.707634
20.598500	0.503	1.755710
20.606783	0.497	1.688303
20.615167	0.503	1.788173
20.623450	0.497	1.668765
20.631833	0.503	1.696456
20.640117	0.497	1.646857
20.648500	0.503	1.681066
20.656783	0.497	1.652585
20.665167	0.503	1.670708
20.673450	0.497	1.544559
20.681833	0.503	1.648865
20.690117	0.497	1.531784
20.698500	0.503	1.575471
20.706783	0.497	1.508319
20.715167	0.503	1.500311
20.723450	0.497	1.485376
20.731833	0.503	1.476873
20.740117	0.497	1.474124
20.748500	0.503	1.422341
20.756783	0.497	1.393543
20.765167	0.503	1.395233
20.773450	0.497	1.370207
20.781833	0.503	1.394523
20.790117	0.497	1.341044
20.798500	0.503	1.337649
20.806783	0.497	1.293615
20.815167	0.503	1.404637
20.823450	0.497	1.240065
20.831833	0.503	1.247502
20.840117	0.497	1.226507
20.848500	0.503	1.230357
20.856783	0.497	1.201235
20.865167	0.503	1.202568
20.873450	0.497	1.101118
20.881833	0.503	1.147965
20.890117	0.497	1.140705
20.898500	0.503	1.140695
20.906783	0.497	1.064049
20.915167	0.503	1.111568
20.923450	0.497	0.973975
20.931833	0.503	1.013438
20.940117	0.497	0.968724
20.948500	0.503	1.029890
20.956783	0.497	0.948700
20.965167	0.503	0.928015
20.973450	0.497	0.810989
20.981833	0.503	0.882043
20.990117	0.497	0.875326
20.998500	0.503	0.838470
21.006783	0.497	0.789747
21.015167	0.503	0.796764
21.023450	0.497	0.728110
21.031833	0.503	0.701397
21.040117	0.497	0.628294
21.048500	0.503	0.646743
21.056783	0.497	0.624323
21.065167	0.503	0.634202
21.073450	0.497	0.536808
21.081833	0.503	0.575651
21.090117	0.497	0.518586
21.098500	0.503	0.515043
21.106783	0.497	0.450403
21.115167	0.503	0.469311
21.123450	0.497	0.395299
21.131833	0.503	0.366485
21.140117	0.497	0.278356
21.148500	0.503	0.383783
21.156783	0.497	0.308051
21.165167	0.503	0.282862
21.173450	0.497	0.219844
21.181833	0.503	0.166661
21.190117	0.497	0.131847
21.198500	0.503	0.151482
21.206783	0.497	0.108621
21.215167	0.503	0.138561
21.223450	0.497	0.062820
21.231833	0.503	0.037834
21.240117	0.497	-0.008778
21.248500	0.503	-0.051159
21.256783	0.497	-0.036275
21.265167	0.503	-0.045794
21.273450	0.497	-0.124909
21.281833	0.503	-0.112342
21.290117	0.497	-0.133210
21.298500	0.503	-0.179115
21.306783	0.497	-0.248596
21.315167	0.503	-0.215469
21.323450	0.497	-0.299259
21.331833	0.503	-0.318205
21.340117	0.497	-0.335756
21.348500	0.503	-0.319493
21.356783	0.497	-0.411988
21.365167	0.503	-0.396339
21.373450	0.497	-0.402315
21.381833	0.503	-0.430916
21.390117	0.497	-0.568212
21.398500	0.503	-0.489850
21.406783	0.497	-0.565758
21.415167	0.503	-0.491550
21.423450	0.497	-0.654505
21.431833	0.503	-0.618285
21.440117	0.497	-0.681138
21.448500	0.503	-0.680761
21.456783	0.497	-0.677103
21.465167	0.503	-0.719905
21.473450	0.497	-0.729754
21.481833	0.503	-0.764841
21.490117	0.497	-0.873184
21.498500	0.503	-0.754786
21.506783	0.497	-0.817320
21.515167	0.503	-0.800407
21.523450	0.497	-0.818849
21.531833	0.503	-0.841827
21.540117	0.497	-0.916932
21.548500	0.503	-0.904662
21.556783	0.497	-0.972584
21.565167	0.503	-0.949590
21.573450	0.497	-1.027422
21.581833	0.503	-0.975768
21.590117	0.497	-1.019882
21.598500	0.503	-1.012822
21.606783	0.497	-1.045927
21.615167	0.503	-1.042275
21.623450	0.497	-1.127164
21.631833	0.503	-1.115142
21.640117	0.497	-1.154412
21.648500	0.503	-1.076742
21.656783	0.497	-1.173447
21.665167	0.503	-1.137218
21.673450	0.497	-1.187870
21.681833	0.503	-1.182832
21.690117	0.497	-1.230435
21.698500	0.503	-1.198761
21.706783	0.497	-1.243366
21.715167	0.503	-1.213559
21.723450	0.497	-1.258142
21.731833	0.503	-1.290396
21.740117	0.497	-1.273002
21.748500	0.503	-1.255558
21.756783	0.497	-1.278073
21.765167	0.503	-1.402128
21.773450	0.497	-1.327971
21.781833	0.503	-1.327353
21.790183	0.501	-1.329818
21.798500	0.499	-1.356559
21.806783	0.497	-1.376136
21.815167	0.503	-1.316377
21.823517	0.501	-1.337694
21.831833	0.499	-1.391604
21.840183	0.501	-1.412121
21.848500	0.499	-1.383539
21.856850	0.501	-1.403807
21.865133	0.497	-1.521474
21.873500	0.502	-1.158623
21.881850	0.501	-1.512057
21.890133	0.497	-1.502471
21.898500	0.502	-1.104248
21.906850	0.501	-1.514594
21.915133	0.497	-1.508722
21.923517	0.503	-1.452627
21.931800	0.497	-1.519027
21.940183	0.503	-1.487913
21.948467	0.497	-1.532488
21.956850	0.503	-1.463675
21.965133	0.497	-1.546308
21.973517	0.503	-1.525892
21.981800	0.497	-1.548281
21.990183	0.503	-1.480586
21.998467	0.497	-1.561146
22.006850	0.503	-1.544808
22.015133	0.497	-1.573346
22.023517	0.503	-1.483384
22.031800	0.497	-1.579673
22.040183	0.503	-1.489757
22.048467	0.497	-1.579733
22.056850	0.503	-1.551481
22.065133	0.497	-1.618779
22.073517	0.503	-1.544669
22.081800	0.497	-1.593885
22.090183	0.503	-1.568484
22.098467	0.497	-1.598777
22.106850	0.503	-1.630415
22.115133	0.497	-1.604877
22.123517	0.503	-1.519386
22.131800	0.497	-1.626105
22.140183	0.503	-1.563285
22.148467	0.497	-1.592371
22.156850	0.503	-1.531436
22.165133	0.497	-1.593465
22.173517	0.503	-1.632219
22.181800	0.497	-1.629612
22.190183	0.503	-1.569642
22.198467	0.497	-1.648309
22.206850	0.503	-1.615494
22.215133	0.497	-1.703106
22.223517	0.503	-1.567734
22.231800	0.497	-1.695285
22.240183	0.503	-1.719830
22.248467	0.497	-1.702139
22.256850	0.503	-1.586311
22.265133	0.497	-1.685709
22.273517	0.503	-1.678406
22.281800	0.497	-1.719331
22.290183	0.503	-1.636399
22.298467	0.497	-1.732576
22.306850	0.503	-1.684043
22.315133	0.497	-1.711447
22.323517	0.503	-1.670836
22.331800	0.497	-1.725467
22.340183	0.503	-1.632302
22.348467	0.497	-1.713942
22.356850	0.503	-1.695830
22.365133	0.497	-1.697382
22.373517	0.503	-1.703469
22.381800	0.497	-1.701968
22.390183	0.503	-1.697641
22.398467	0.497	-1.728488
22.406850	0.503	-1.702379
22.415133	0.497	-1.718197
22.423517	0.503	-1.724806
22.431800	0.497	-1.731382
22.440183	0.503	-1.706817
22.448467	0.497	-1.691702
22.456850	0.503	-1.693188
22.465133	0.497	-1.757220
22.473517	0.503	-1.732099
22.481800	0.497	-1.809684
22.490183	0.503	-1.717062
22.498467	0.497	-1.768072
22.506850	0.503	-1.683226
22.515133	0.497	-1.765241
22.523517	0.503	-1.763292
22.531800	0.497	-1.849838
22.540183	0.503	-1.753513
22.548467	0.497	-1.818834
22.556850	0.503	-1.707510
22.565133	0.497	-1.808905
22.573517	0.503	-1.774730
22.581800	0.497	-1.747332
22.590183	0.503	-1.787450
22.598467	0.497	-1.830006
22.606850	0.503	-1.789964
22.615133	0.497	-1.854817
22.623517	0.503	-1.794926
22.631800	0.497	-1.807678
22.640183	0.503	-1.787386
22.648467	0.497	-1.805542
22.656850	0.503	-1.820163
22.665133	0.497	-1.900965
22.673517	0.503	-1.784184
22.681800	0.497	-1.881329
22.690183	0.503	-1.886381
22.698467	0.497	-1.847710
22.706850	0.503	-1.844176
22.715133	0.497	-1.918122
22.723517	0.503	-1.827862
22.731800	0.497	-1.895244
22.740183	0.503	-1.868215
22.748467	0.497	-1.927214
22.756850	0.503	-1.842523
22.765133	0.497	-1.864816
22.773517	0.503	-1.851073
22.781800	0.497	-1.881483
22.790183	0.503	-1.913182
22.798467	0.497	-1.963659
22.806850	0.503	-1.964998
22.815133	0.497	-1.952974
22.823517	0.503	-1.904978
22.831800	0.497	-1.955268
22.840183	0.503	-1.952596
22.848467	0.497	-1.985433
22.856850	0.503	-1.934862
22.865133	0.497	-2.015819
22.873517	0.503	-1.964615
22.881800	0.497	-2.022925
22.890183	0.503	-2.075922
22.898467	0.497	-2.065528
22.906850	0.503	-2.003291
22.915133	0.497	-2.079551
22.923517	0.503	-1.991570
22.931800	0.497	-2.052626
22.940183	0.503	-2.054241
22.948467	0.497	-2.126523
22.956850	0.503	-2.062788
22.965133	0.497	-2.165794
22.973517	0.503	-2.072188
22.981800	0.497	-2.094187
22.990183	0.503	-2.049527
22.998467	0.497	-2.109986
23.006850	0.503	-2.136203
23.015133	0.497	-2.162086
23.023517	0.503	-2.148281
23.031800	0.497	-2.164502
23.040183	0.503	-2.133916
23.048467	0.497	-2.219490
23.056850	0.503	-2.141885
23.065133	0.497	-2.180748
23.073517	0.503	-2.171491
23.081800	0.497	-2.210456
23.090183	0.503	-2.207247
23.098467	0.497	-2.180725
23.106850	0.503	-2.194068
23.115133	0.497	-2.248192
23.123517	0.503	-2.208395
23.131800	0.497	-2.279442
23.140183	0.503	-2.240436
23.148467	0.497	-2.298751
23.156850	0.503	-2.234793
23.165133	0.497	-2.325544
23.173517	0.503	-2.163555
23.181800	0.497	-2.306782
23.190183	0.503	-2.239170
23.198467	0.497	-2.268223
23.206850	0.503	-2.287340
23.215133	0.497	-2.288226
23.223517	0.503	-2.318845
23.231800	0.497	-2.309672
23.240183	0.503	-2.230992
23.248467	0.497	-2.292354
23.256850	0.503	-2.228430
23.265133	0.497	-2.327314
23.273517	0.503	-2.289198
23.281800	0.497	-2.292167
23.290183	0.503	-2.302438
23.298467	0.497	-2.360390
23.306850	0.503	-2.296310
23.315133	0.497	-2.382854
23.323517	0.503	-2.313459
23.331800	0.497	-2.383338
23.340183	0.503	-2.360711
23.348467	0.497	-2.372580
23.356850	0.503	-2.352182
23.365133	0.497	-2.378528
23.373517	0.503	-2.286623
23.381800	0.497	-2.407176
23.390183	0.503	-2.299890
23.398467	0.497	-2.376930
23.406850	0.503	-2.323638
23.415133	0.497	-2.258521
23.423517	0.503	-2.219260
23.431800	0.497	-2.302328
23.440183	0.503	-2.198016
23.448467	0.497	-2.274987
23.456850	0.503	-2.203166
23.465133	0.497	-2.246448
23.473517	0.503	-2.157142
23.481800	0.497	-2.154620
23.490183	0.503	-2.160519
23.498467	0.497	-2.173272
23.506850	0.503	-2.091184
23.515133	0.497	-2.023262
23.523517	0.503	-1.983686
23.531800	0.497	-1.890489
23.540183	0.503	-1.858297
23.548467	0.497	-1.867752
23.556850	0.503	-1.760853
23.565133	0.497	-1.763842
23.573517	0.503	-1.654811
23.581800	0.497	-1.581826
23.590183	0.503	-1.521659
23.598467	0.497	-1.448037
23.606850	0.503	-1.360996
23.615133	0.497	-1.327640
23.623517	0.503	-1.157552
23.631800	0.497	-1.205927
23.640183	0.503	-1.065081
23.648467	0.497	-0.964239
23.656850	0.503	-0.793816
23.665133	0.497	-0.743260
23.673517	0.503	-0.657114
23.681800	0.497	-0.526854
23.690183	0.503	-0.394431
23.698467	0.497	-0.353645
23.706850	0.503	-0.244811
23.715133	0.497	-0.177678
23.723517	0.503	-0.057504
23.731800	0.497	-0.025398
23.740183	0.503	0.097875
23.748467	0.497	0.159393
23.756850	0.503	0.215230
23.765133	0.497	0.309761
23.773517	0.503	0.418548
23.781800	0.497	0.439747
23.790183	0.503	0.536364
23.798467	0.497	0.462275
23.806850	0.503	0.634044
23.815133	0.497	0.612015
23.823517	0.503	0.665470
23.831800	0.497	0.718635
23.840183	0.503	0.712181
23.848467	0.497	0.659825
23.856850	0.503	0.689831
23.865133	0.497	0.605653
23.873517	0.503	0.578556
23.881800	0.497	0.552629
23.890183	0.503	0.593432
23.898467	0.497	0.492842
23.906850	0.503	0.531568
23.915133	0.497	0.402379
23.923517	0.503	0.390037
23.931800	0.497	0.248892
23.940183	0.503	0.188973
23.948467	0.497	0.094153
23.956850	0.503	0.097345
23.965133	0.497	0.016659
23.973517	0.503	-0.076298
23.981800	0.497	-0.238377
23.990183	0.503	-0.294766
23.998467	0.497	-0.398029
24.006850	0.503	-0.539500
24.015133	0.497	-0.605798
24.023517	0.503	-0.634616
24.031800	0.497	-0.822871
24.040183	0.503	-0.867846
24.048467	0.497	-0.958146
24.056850	0.503	-0.946124
24.065133	0.497	-1.129423
24.073517	0.503	-1.161778
24.081800	0.497	-1.317334
24.090183	0.503	-1.334259
24.098467	0.497	-1.390621
24.106850	0.503	-1.476666
24.115133	0.497	-1.510275
24.123517	0.503	-1.535766
24.131800	0.497	-1.666441
24.140183	0.503	-1.707434
24.148467	0.497	-1.791084
24.156850	0.503	-1.740135
24.165133	0.497	-1.835280
24.173517	0.503	-1.866863
24.181800	0.497	-1.974847
24.190183	0.503	-1.974007
24.198467	0.497	-2.043938
24.206850	0.503	-1.984249
24.215133	0.497	-2.039939
24.223517	0.503	-2.029624
24.231800	0.497	-2.092838
24.240183	0.503	-2.045416
24.248467	0.497	-2.097404
24.256850	0.503	-2.086650
24.265133	0.497	-2.168646
24.273517	0.503	-2.197709
24.281800	0.497	-2.178264
24.290183	0.503	-2.210402
24.298467	0.497	-2.215568
24.306850	0.503	-2.213759
24.315133	0.497	-2.242471
24.323517	0.503	-2.251339
24.331800	0.497	-2.264236
24.340183	0.503	-2.208945
24.348467	0.497	-2.297692
24.356850	0.503	-2.242902
24.365133	0.497	-2.294764
24.373517	0.503	-2.275750
24.381800	0.497	-2.328571
24.390183	0.503	-2.274558
24.398467	0.497	-2.402550
24.406850	0.503	-2.316032
24.415133	0.497	-2.278605
24.423517	0.503	-2.318369
24.431800	0.497	-2.340328
24.440183	0.503	-2.318211
24.448467	0.497	-2.323759
24.456850	0.503	-2.336269
24.465133	0.497	-2.361402
24.473517	0.503	-2.306334
24.481800	0.497	-2.354235
24.490183	0.503	-2.275339
24.498467	0.497	-2.371666
24.506850	0.503	-2.306890
24.515133	0.497	-2.335596
24.523517	0.503	-2.287169
24.531800	0.497	-2.330966
24.540183	0.503	-2.307566
24.548467	0.497	-2.290716
24.556850	0.503	-2.370107
24.565133	0.497	-2.319306
24.573517	0.503	-2.333976
24.581800	0.497	-2.305843
24.590183	0.503	-2.343805
24.598467	0.497	-2.345139
24.606850	0.503	-2.260629
24.615133	0.497	-2.340409
24.623517	0.503	-2.297309
24.631800	0.497	-2.286081
24.640183	0.503	-2.250753
24.648467	0.497	-2.268036
24.656850	0.503	-2.194500
24.665133	0.497	-2.247773
24.673517	0.503	-2.206222
24.681800	0.497	-2.237919
24.690183	0.503	-2.222269
24.698467	0.497	-2.252904
24.706850	0.503	-2.173370
24.715133	0.497	-2.218397
24.723517	0.503	-2.127095
24.731867	0.501	-2.223114
24.740183	0.499	-2.137683
24.748533	0.501	-2.198776
24.756850	0.499	-2.188206
24.765200	0.501	-2.204341
24.773517	0.499	-2.174144
24.781867	0.501	-2.181275
24.790150	0.497	-2.210517
24.798517	0.502	-1.897222
24.806867	0.501	-2.201597
24.815150	0.497	-2.202905
24.823517	0.502	-1.919582
24.831867	0.501	-1.811593
24.840150	0.497	-2.194607
24.848533	0.503	-1.952245
24.856817	0.497	-2.160131
24.865200	0.503	-2.098606
24.873483	0.497	-2.146287
24.881867	0.503	-2.094178
24.890150	0.497	-2.150023
24.898533	0.503	-2.116810
24.906817	0.497	-2.109958
24.915200	0.503	-2.105351
24.923483	0.497	-2.074527
24.931867	0.503	-2.108344
24.940150	0.497	-2.088979
24.948533	0.503	-2.102549
24.956817	0.497	-2.111348
24.965200	0.503	-2.111563
24.973483	0.497	-2.011062
24.981867	0.503	-2.065190
24.990150	0.497	-2.046506
24.998533	0.503	-2.049919
25.006817	0.497	-2.025435
