# Supplementary material for: Methanol-dependent Escherichia coli strains with a complete ribulose monophosphate cycle
Source: Nat Commun. 2020 Oct 26;11:5403. doi: 10.1038/s41467-020-19235-5 (PMC7588473; doi:10.1038/s41467-020-19235-5)
Supplement: Supplementary file 11 — Source data [file 41467_2020_19235_MOESM11_ESM.zip › Source_Data/SupplementaryFigure5/medium_wo_cells_batch1.txt]

File Path	chrom://marshall/Chromeleon7/HPLC_Ultimate_3000/Users/kellerp/20200525_fbp_tpiA_anc_evol_SN_stat.seq/148.smp/UV_VIS_3.channel
Channel	UV_VIS_3

Injection Information:
Data Vault	Chromeleon7
Injection	20200703_medium_ctrl_1
Injection Number	24
Position	RD8
Comment	
Processing Method	Quantitative
Instrument Method	20200525_Rezex_ROA_OrganicAcid_600uL_2500uM_H2SO4_50A_50D
Type	Unknown
Status	Finished
Injection Date	7/3/2020
Injection Time	10:23:13 PM
Injection Volume (µl)	10.000
Dilution Factor	1.0000
Weight	1.0000

Raw Data Information:
Time Min. (min)	0.006717
Time Max. (min)	25.006900
Data Points	3001
Detector	UV
Generating Data System	Chromeleon 7.2.5.9507
Exporting Data System	Chromeleon 7.2.8.0
Operator	Instrument Controller
Signal Quantity	Absorbance
Signal Unit	mAU
Signal Min.	-2.782283
Signal Max.	2,042.389448
Channel	UV_VIS_3
Driver Name	VWD3000.dll
Channel Type	Evaluation
Min. Step (s)	0.497
Max. Step (s)	0.503
Average Step (s)	0.50000367

Signal Parameter Information:
Signal Info	WVL:190 nm

Raw Data:
Time (min)	Step (s)	Value (mAU)
0.006717	n.a.	-1.988038
0.015100	0.503	-1.976182
0.023383	0.497	-2.169539
0.031767	0.503	-2.115989
0.040050	0.497	-2.145518
0.048433	0.503	-2.172790
0.056717	0.497	-2.268419
0.065100	0.503	-2.207536
0.073383	0.497	-2.327009
0.081767	0.503	-2.211532
0.090050	0.497	-2.292472
0.098433	0.503	-2.237295
0.106717	0.497	-2.283128
0.115100	0.503	-2.187573
0.123383	0.497	-2.310177
0.131767	0.503	-2.243939
0.140050	0.497	-2.277066
0.148433	0.503	-2.234851
0.156717	0.497	-2.317888
0.165100	0.503	-2.260631
0.173383	0.497	-2.277595
0.181767	0.503	-2.255217
0.190050	0.497	-2.269354
0.198433	0.503	-2.300267
0.206717	0.497	-2.322169
0.215100	0.503	-2.219645
0.223383	0.497	-2.321412
0.231767	0.503	-2.252539
0.240050	0.497	-2.314501
0.248433	0.503	-2.281173
0.256717	0.497	-2.280455
0.265100	0.503	-2.259493
0.273383	0.497	-2.322966
0.281767	0.503	-2.240436
0.290050	0.497	-2.404391
0.298433	0.503	-2.234713
0.306717	0.497	-2.342559
0.315100	0.503	-2.308949
0.323383	0.497	-2.347118
0.331767	0.503	-2.218668
0.340050	0.497	-2.344198
0.348433	0.503	-2.269748
0.356717	0.497	-2.343901
0.365100	0.503	-2.224615
0.373383	0.497	-2.305605
0.381767	0.503	-2.328407
0.390050	0.497	-2.347851
0.398433	0.503	-2.360388
0.406717	0.497	-2.375338
0.415100	0.503	-2.295526
0.423383	0.497	-2.317896
0.431767	0.503	-2.254823
0.440050	0.497	-2.283918
0.448433	0.503	-2.348269
0.456717	0.497	-2.356608
0.465100	0.503	-2.405937
0.473383	0.497	-2.391293
0.481767	0.503	-2.297928
0.490050	0.497	-2.367262
0.498433	0.503	-2.280978
0.506717	0.497	-2.362718
0.515100	0.503	-2.295142
0.523383	0.497	-2.375302
0.531767	0.503	-2.338607
0.540050	0.497	-2.282510
0.548433	0.503	-2.307064
0.556717	0.497	-2.365520
0.565100	0.503	-2.313600
0.573383	0.497	-2.359458
0.581767	0.503	-2.309463
0.590050	0.497	-2.349282
0.598433	0.503	-2.331711
0.606717	0.497	-2.355910
0.615100	0.503	-2.294876
0.623383	0.497	-2.377383
0.631767	0.503	-2.309949
0.640050	0.497	-2.390167
0.648433	0.503	-2.369871
0.656717	0.497	-2.367511
0.665100	0.503	-2.293253
0.673383	0.497	-2.356896
0.681767	0.503	-2.301011
0.690050	0.497	-2.324108
0.698433	0.503	-2.320538
0.706717	0.497	-2.324843
0.715100	0.503	-2.324631
0.723383	0.497	-2.339198
0.731767	0.503	-2.269714
0.740050	0.497	-2.356150
0.748433	0.503	-2.249703
0.756717	0.497	-2.400393
0.765100	0.503	-2.252906
0.773383	0.497	-2.304119
0.781767	0.503	-2.171870
0.790050	0.497	-2.237907
0.798433	0.503	-2.295182
0.806717	0.497	-2.356784
0.815100	0.503	-2.243321
0.823383	0.497	-2.299693
0.831767	0.503	-2.208667
0.840050	0.497	-2.273974
0.848433	0.503	-2.216144
0.856717	0.497	-2.284431
0.865100	0.503	-2.161036
0.873383	0.497	-2.256030
0.881767	0.503	-2.186749
0.890050	0.497	-2.289654
0.898433	0.503	-2.183580
0.906717	0.497	-2.233917
0.915100	0.503	-2.173564
0.923383	0.497	-2.282787
0.931767	0.503	-2.212342
0.940050	0.497	-2.224727
0.948433	0.503	-2.214348
0.956717	0.497	-2.239075
0.965100	0.503	-2.216939
0.973383	0.497	-2.218597
0.981767	0.503	-2.166932
0.990050	0.497	-2.260104
0.998433	0.503	-2.147662
1.006717	0.497	-2.255311
1.015100	0.503	-2.166135
1.023383	0.497	-2.208858
1.031767	0.503	-2.189505
1.040050	0.497	-2.234283
1.048433	0.503	-2.186087
1.056717	0.497	-2.250491
1.065100	0.503	-2.192685
1.073383	0.497	-2.221953
1.081767	0.503	-2.257536
1.090050	0.497	-2.217673
1.098433	0.503	-2.259382
1.106717	0.497	-2.226218
1.115100	0.503	-2.210383
1.123383	0.497	-2.202012
1.131767	0.503	-2.269317
1.140050	0.497	-2.238548
1.148433	0.503	-2.210638
1.156717	0.497	-2.236926
1.165100	0.503	-2.147200
1.173383	0.497	-2.265635
1.181767	0.503	-2.187041
1.190050	0.497	-2.242274
1.198433	0.503	-2.202791
1.206717	0.497	-2.267397
1.215100	0.503	-2.164528
1.223383	0.497	-2.266066
1.231767	0.503	-2.176698
1.240050	0.497	-2.231726
1.248433	0.503	-2.146920
1.256717	0.497	-2.212313
1.265100	0.503	-2.206010
1.273383	0.497	-2.210002
1.281767	0.503	-2.216174
1.290050	0.497	-2.265730
1.298433	0.503	-2.127604
1.306717	0.497	-2.217917
1.315100	0.503	-2.199835
1.323383	0.497	-2.296048
1.331767	0.503	-2.155163
1.340050	0.497	-2.259790
1.348433	0.503	-2.195183
1.356717	0.497	-2.265182
1.365100	0.503	-2.176610
1.373383	0.497	-2.252223
1.381767	0.503	-2.192798
1.390050	0.497	-2.242575
1.398433	0.503	-2.161738
1.406717	0.497	-2.188157
1.415100	0.503	-2.238134
1.423383	0.497	-2.295347
1.431767	0.503	-2.218829
1.440050	0.497	-2.274296
1.448433	0.503	-2.222259
1.456717	0.497	-2.210697
1.465100	0.503	-2.234749
1.473383	0.497	-2.297155
1.481767	0.503	-2.262035
1.490050	0.497	-2.271366
1.498433	0.503	-2.220135
1.506717	0.497	-2.282525
1.515100	0.503	-2.222748
1.523383	0.497	-2.354373
1.531767	0.503	-2.278020
1.540050	0.497	-2.288307
1.548433	0.503	-2.237109
1.556717	0.497	-2.336365
1.565100	0.503	-2.269392
1.573383	0.497	-2.308589
1.581767	0.503	-2.204867
1.590050	0.497	-2.279891
1.598433	0.503	-2.281979
1.606717	0.497	-2.345916
1.615100	0.503	-2.263518
1.623383	0.497	-2.283842
1.631767	0.503	-2.286345
1.640050	0.497	-2.331423
1.648433	0.503	-2.232196
1.656717	0.497	-2.346428
1.665100	0.503	-2.281849
1.673383	0.497	-2.308868
1.681767	0.503	-2.336239
1.690050	0.497	-2.304612
1.698433	0.503	-2.301339
1.706717	0.497	-2.344382
1.715100	0.503	-2.287951
1.723383	0.497	-2.329790
1.731767	0.503	-2.271168
1.740050	0.497	-2.331232
1.748433	0.503	-2.355408
1.756717	0.497	-2.342032
1.765100	0.503	-2.222284
1.773383	0.497	-2.337869
1.781767	0.503	-2.287812
1.790050	0.497	-2.342095
1.798433	0.503	-2.271365
1.806717	0.497	-2.351676
1.815100	0.503	-2.310735
1.823383	0.497	-2.311932
1.831767	0.503	-2.280859
1.840050	0.497	-2.321263
1.848433	0.503	-2.244038
1.856717	0.497	-2.291235
1.865100	0.503	-2.273948
1.873383	0.497	-2.333295
1.881767	0.503	-2.252841
1.890050	0.497	-2.316019
1.898433	0.503	-2.246032
1.906717	0.497	-2.295422
1.915100	0.503	-2.329550
1.923383	0.497	-2.361708
1.931767	0.503	-2.189902
1.940050	0.497	-2.258741
1.948433	0.503	-2.256561
1.956717	0.497	-2.258704
1.965100	0.503	-2.244230
1.973383	0.497	-2.319985
1.981767	0.503	-2.241964
1.990050	0.497	-2.268580
1.998433	0.503	-2.283552
2.006717	0.497	-2.255613
2.015100	0.503	-2.227737
2.023383	0.497	-2.245656
2.031767	0.503	-2.229409
2.040050	0.497	-2.286649
2.048433	0.503	-2.306839
2.056717	0.497	-2.272728
2.065100	0.503	-2.226103
2.073383	0.497	-2.331778
2.081767	0.503	-2.275298
2.090050	0.497	-2.279857
2.098433	0.503	-2.220274
2.106717	0.497	-2.306857
2.115100	0.503	-2.286692
2.123383	0.497	-2.300892
2.131767	0.503	-2.224924
2.140117	0.501	-2.298942
2.148433	0.499	-2.280421
2.156783	0.501	-2.292458
2.165100	0.499	-2.235072
2.173450	0.501	-2.239618
2.181767	0.499	-2.262183
2.190117	0.501	-2.304159
2.198433	0.499	-2.229398
2.206783	0.501	-2.295070
2.215067	0.497	-2.303248
2.223433	0.502	-1.950414
2.231783	0.501	-2.292570
2.240067	0.497	-2.268093
2.248433	0.502	-2.033666
2.256783	0.501	-1.871579
2.265067	0.497	-2.326694
2.273450	0.503	-2.289566
2.281733	0.497	-2.255745
2.290117	0.503	-2.240070
2.298400	0.497	-2.317821
2.306783	0.503	-2.254287
2.315067	0.497	-2.310259
2.323450	0.503	-2.307440
2.331733	0.497	-2.422488
2.340117	0.503	-2.251483
2.348400	0.497	-2.326428
2.356783	0.503	-2.299909
2.365067	0.497	-2.303285
2.373450	0.503	-2.311532
2.381733	0.497	-2.408563
2.390117	0.503	-2.263447
2.398400	0.497	-2.396707
2.406783	0.503	-2.343154
2.415067	0.497	-2.384952
2.423450	0.503	-2.346982
2.431733	0.497	-2.401502
2.440117	0.503	-2.329230
2.448400	0.497	-2.396989
2.456783	0.503	-2.388508
2.465067	0.497	-2.408914
2.473450	0.503	-2.444269
2.481733	0.497	-2.377825
2.490117	0.503	-2.359206
2.498400	0.497	-2.426332
2.506783	0.503	-2.416196
2.515067	0.497	-2.473409
2.523450	0.503	-2.380485
2.531733	0.497	-2.466237
2.540117	0.503	-2.327012
2.548400	0.497	-2.409168
2.556783	0.503	-2.325276
2.565067	0.497	-2.445917
2.573450	0.503	-2.365404
2.581733	0.497	-2.447302
2.590117	0.503	-2.402476
2.598400	0.497	-2.475286
2.606783	0.503	-2.376702
2.615067	0.497	-2.357452
2.623450	0.503	-2.381086
2.631733	0.497	-2.429341
2.640117	0.503	-2.457269
2.648400	0.497	-2.401105
2.656783	0.503	-2.372296
2.665067	0.497	-2.414838
2.673450	0.503	-2.422065
2.681733	0.497	-2.399932
2.690117	0.503	-2.398886
2.698400	0.497	-2.343700
2.706783	0.503	-2.350145
2.715067	0.497	-2.383199
2.723450	0.503	-2.334719
2.731733	0.497	-2.349967
2.740117	0.503	-2.298765
2.748400	0.497	-2.363109
2.756783	0.503	-2.363002
2.765067	0.497	-2.381575
2.773450	0.503	-2.336763
2.781733	0.497	-2.376564
2.790117	0.503	-2.346959
2.798400	0.497	-2.370791
2.806783	0.503	-2.365155
2.815067	0.497	-2.359176
2.823450	0.503	-2.350558
2.831733	0.497	-2.344258
2.840117	0.503	-2.356266
2.848400	0.497	-2.362843
2.856783	0.503	-2.315670
2.865067	0.497	-2.298039
2.873450	0.503	-2.245901
2.881733	0.497	-2.416927
2.890117	0.503	-2.292780
2.898400	0.497	-2.366984
2.906783	0.503	-2.278875
2.915067	0.497	-2.384832
2.923450	0.503	-2.305989
2.931733	0.497	-2.273054
2.940117	0.503	-2.298462
2.948400	0.497	-2.334478
2.956783	0.503	-2.275675
2.965067	0.497	-2.294739
2.973450	0.503	-2.295051
2.981733	0.497	-2.280836
2.990117	0.503	-2.276138
2.998400	0.497	-2.313159
3.006783	0.503	-2.268863
3.015067	0.497	-2.259567
3.023450	0.503	-2.267293
3.031733	0.497	-2.263522
3.040117	0.503	-2.222230
3.048400	0.497	-2.247751
3.056783	0.503	-2.258735
3.065067	0.497	-2.310459
3.073450	0.503	-2.217433
3.081733	0.497	-2.253695
3.090117	0.503	-2.230190
3.098400	0.497	-2.252363
3.106783	0.503	-2.221891
3.115067	0.497	-2.253777
3.123450	0.503	-2.219959
3.131733	0.497	-2.219051
3.140117	0.503	-2.204419
3.148400	0.497	-2.308912
3.156783	0.503	-2.186442
3.165067	0.497	-2.250680
3.173450	0.503	-2.203166
3.181733	0.497	-2.238840
3.190117	0.503	-2.270791
3.198400	0.497	-2.247139
3.206783	0.503	-2.219578
3.215067	0.497	-2.194355
3.223450	0.503	-2.207618
3.231733	0.497	-2.243282
3.240117	0.503	-2.188697
3.248400	0.497	-2.259117
3.256783	0.503	-2.181039
3.265067	0.497	-2.295686
3.273450	0.503	-2.243676
3.281733	0.497	-2.248430
3.290117	0.503	-2.211358
3.298400	0.497	-2.278241
3.306783	0.503	-2.257390
3.315067	0.497	-2.298107
3.323450	0.503	-2.208918
3.331733	0.497	-2.345806
3.340117	0.503	-2.310965
3.348400	0.497	-2.334700
3.356783	0.503	-2.263355
3.365067	0.497	-2.368083
3.373450	0.503	-2.252042
3.381733	0.497	-2.293697
3.390117	0.503	-2.307346
3.398400	0.497	-2.297717
3.406783	0.503	-2.340318
3.415067	0.497	-2.356125
3.423450	0.503	-2.346048
3.431733	0.497	-2.358339
3.440117	0.503	-2.294892
3.448400	0.497	-2.371115
3.456783	0.503	-2.397838
3.465067	0.497	-2.280030
3.473450	0.503	-2.290417
3.481733	0.497	-2.379216
3.490117	0.503	-2.293257
3.498400	0.497	-2.438805
3.506783	0.503	-2.383502
3.515067	0.497	-2.390181
3.523450	0.503	-2.299812
3.531733	0.497	-2.412199
3.540117	0.503	-2.378623
3.548400	0.497	-2.381783
3.556783	0.503	-2.414557
3.565067	0.497	-2.350293
3.573450	0.503	-2.312903
3.581733	0.497	-2.381674
3.590117	0.503	-2.330312
3.598400	0.497	-2.390470
3.606783	0.503	-2.361453
3.615067	0.497	-2.395579
3.623450	0.503	-2.408700
3.631733	0.497	-2.409384
3.640117	0.503	-2.329003
3.648400	0.497	-2.353446
3.656783	0.503	-2.417652
3.665067	0.497	-2.393124
3.673450	0.503	-2.359325
3.681733	0.497	-2.383203
3.690117	0.503	-2.404425
3.698400	0.497	-2.437870
3.706783	0.503	-2.350510
3.715067	0.497	-2.450612
3.723450	0.503	-2.389737
3.731733	0.497	-2.398450
3.740117	0.503	-2.410880
3.748400	0.497	-2.403299
3.756783	0.503	-2.361727
3.765067	0.497	-2.387287
3.773450	0.503	-2.414553
3.781733	0.497	-2.395001
3.790117	0.503	-2.441471
3.798400	0.497	-2.398001
3.806783	0.503	-2.388252
3.815067	0.497	-2.449438
3.823450	0.503	-2.313649
3.831733	0.497	-2.435048
3.840117	0.503	-2.294719
3.848400	0.497	-2.448730
3.856783	0.503	-2.387817
3.865067	0.497	-2.435254
3.873450	0.503	-2.387177
3.881733	0.497	-2.433145
3.890117	0.503	-2.366647
3.898400	0.497	-2.399808
3.906783	0.503	-2.388077
3.915067	0.497	-2.416745
3.923450	0.503	-2.363940
3.931733	0.497	-2.403786
3.940117	0.503	-2.312261
3.948400	0.497	-2.379278
3.956783	0.503	-2.422507
3.965067	0.497	-2.460798
3.973450	0.503	-2.295444
3.981733	0.497	-2.428091
3.990117	0.503	-2.304684
3.998400	0.497	-2.405687
4.006783	0.503	-2.330751
4.015067	0.497	-2.390140
4.023450	0.503	-2.315858
4.031733	0.497	-2.391815
4.040117	0.503	-2.295264
4.048400	0.497	-2.374731
4.056783	0.503	-2.266075
4.065067	0.497	-2.277356
4.073450	0.503	-2.279631
4.081733	0.497	-2.331152
4.090117	0.503	-2.330462
4.098400	0.497	-2.310175
4.106783	0.503	-2.315403
4.115067	0.497	-2.313879
4.123450	0.503	-2.313480
4.131733	0.497	-2.297150
4.140117	0.503	-2.314890
4.148400	0.497	-2.284883
4.156783	0.503	-2.242872
4.165067	0.497	-2.255883
4.173450	0.503	-2.276707
4.181733	0.497	-2.341164
4.190117	0.503	-2.256676
4.198400	0.497	-2.256498
4.206783	0.503	-2.229441
4.215067	0.497	-2.304707
4.223450	0.503	-2.302908
4.231733	0.497	-2.331658
4.240117	0.503	-2.260458
4.248400	0.497	-2.238149
4.256783	0.503	-2.231156
4.265067	0.497	-2.235187
4.273450	0.503	-2.259737
4.281733	0.497	-2.264607
4.290117	0.503	-2.252313
4.298400	0.497	-2.209019
4.306783	0.503	-2.207705
4.315067	0.497	-2.320510
4.323450	0.503	-2.206605
4.331733	0.497	-2.275294
4.340117	0.503	-2.242521
4.348400	0.497	-2.243618
4.356783	0.503	-2.186010
4.365067	0.497	-2.258204
4.373450	0.503	-2.202855
4.381733	0.497	-2.266986
4.390117	0.503	-2.168222
4.398400	0.497	-2.267921
4.406783	0.503	-2.238048
4.415067	0.497	-2.282447
4.423450	0.503	-2.302231
4.431733	0.497	-2.222976
4.440117	0.503	-2.222375
4.448400	0.497	-2.181529
4.456783	0.503	-2.239611
4.465067	0.497	-2.294691
4.473450	0.503	-2.230662
4.481733	0.497	-2.294407
4.490117	0.503	-2.191504
4.498400	0.497	-2.229628
4.506783	0.503	-2.208152
4.515067	0.497	-2.308272
4.523450	0.503	-2.231075
4.531733	0.497	-2.265848
4.540117	0.503	-2.188600
4.548400	0.497	-2.285003
4.556783	0.503	-2.238627
4.565067	0.497	-2.231181
4.573450	0.503	-2.214365
4.581733	0.497	-2.246849
4.590117	0.503	-2.210651
4.598400	0.497	-2.244640
4.606783	0.503	-2.229021
4.615067	0.497	-2.224660
4.623450	0.503	-2.173162
4.631733	0.497	-2.245543
4.640117	0.503	-2.270287
4.648400	0.497	-2.285677
4.656783	0.503	-2.215962
4.665067	0.497	-2.228370
4.673450	0.503	-2.191531
4.681733	0.497	-2.248040
4.690117	0.503	-2.167404
4.698400	0.497	-2.158918
4.706783	0.503	-2.230425
4.715067	0.497	-2.230802
4.723450	0.503	-2.164845
4.731733	0.497	-2.249344
4.740117	0.503	-2.202466
4.748400	0.497	-2.219634
4.756783	0.503	-2.197432
4.765067	0.497	-2.203095
4.773450	0.503	-2.231947
4.781733	0.497	-2.243283
4.790117	0.503	-2.150917
4.798400	0.497	-2.189305
4.806783	0.503	-2.184117
4.815067	0.497	-2.206917
4.823450	0.503	-2.176512
4.831733	0.497	-2.181746
4.840117	0.503	-2.157247
4.848400	0.497	-2.173126
4.856783	0.503	-2.197873
4.865067	0.497	-2.155880
4.873450	0.503	-2.135865
4.881733	0.497	-2.221588
4.890117	0.503	-2.135827
4.898400	0.497	-2.223619
4.906783	0.503	-2.129783
4.915067	0.497	-2.235742
4.923450	0.503	-2.148591
4.931733	0.497	-2.189112
4.940117	0.503	-2.134596
4.948400	0.497	-2.166069
4.956783	0.503	-2.113542
4.965067	0.497	-2.163188
4.973450	0.503	-2.173026
4.981733	0.497	-2.183849
4.990117	0.503	-2.136471
4.998400	0.497	-2.135398
5.006783	0.503	-2.149611
5.015067	0.497	-2.156261
5.023450	0.503	-2.127552
5.031733	0.497	-2.188264
5.040117	0.503	-2.101820
5.048400	0.497	-2.144523
5.056783	0.503	-2.112764
5.065067	0.497	-2.113954
5.073450	0.503	-2.103693
5.081733	0.497	-2.167242
5.090117	0.503	-2.148300
5.098400	0.497	-2.154126
5.106783	0.503	-2.059519
5.115067	0.497	-2.180070
5.123450	0.503	-2.089113
5.131733	0.497	-2.086474
5.140117	0.503	-2.102735
5.148467	0.501	-2.169304
5.156783	0.499	-2.064268
5.165133	0.501	-2.110610
5.173450	0.499	-2.066562
5.181800	0.501	-2.102236
5.190117	0.499	-2.056071
5.198467	0.501	-2.120345
5.206783	0.499	-2.031736
5.215133	0.501	-2.064173
5.223417	0.497	-2.046817
5.231783	0.502	-1.713426
5.240133	0.501	-2.044248
5.248417	0.497	-2.029676
5.256800	0.503	-1.686162
5.265083	0.497	-1.973168
5.273467	0.503	-1.918228
5.281750	0.497	-1.947624
5.290133	0.503	-1.952373
5.298417	0.497	-1.944450
5.306800	0.503	-1.925689
5.315083	0.497	-1.890436
5.323467	0.503	-1.808899
5.331750	0.497	-1.839337
5.340133	0.503	-1.741287
5.348417	0.497	-1.841259
5.356800	0.503	-1.829859
5.365083	0.497	-1.827741
5.373467	0.503	-1.734895
5.381750	0.497	-1.746636
5.390133	0.503	-1.670627
5.398417	0.497	-1.672722
5.406800	0.503	-1.666277
5.415083	0.497	-1.719870
5.423467	0.503	-1.622318
5.431750	0.497	-1.644360
5.440133	0.503	-1.560513
5.448417	0.497	-1.603441
5.456800	0.503	-1.468592
5.465083	0.497	-1.522461
5.473467	0.503	-1.511610
5.481750	0.497	-1.534057
5.490133	0.503	-1.497435
5.498417	0.497	-1.455459
5.506800	0.503	-1.445561
5.515083	0.497	-1.416874
5.523467	0.503	-1.347577
5.531750	0.497	-1.355996
5.540133	0.503	-1.333513
5.548417	0.497	-1.345243
5.556800	0.503	-1.248639
5.565083	0.497	-1.332461
5.573467	0.503	-1.215314
5.581750	0.497	-1.255106
5.590133	0.503	-1.256149
5.598417	0.497	-1.207027
5.606800	0.503	-1.240291
5.615083	0.497	-1.251906
5.623467	0.503	-1.208719
5.631750	0.497	-1.181057
5.640133	0.503	-1.165559
5.648417	0.497	-1.177433
5.656800	0.503	-1.150901
5.665083	0.497	-1.191420
5.673467	0.503	-1.225421
5.681750	0.497	-1.191750
5.690133	0.503	-1.176135
5.698417	0.497	-1.182057
5.706800	0.503	-1.161219
5.715083	0.497	-1.218542
5.723467	0.503	-1.154187
5.731750	0.497	-1.197770
5.740133	0.503	-1.163882
5.748417	0.497	-1.177529
5.756800	0.503	-1.216709
5.765083	0.497	-1.240848
5.773467	0.503	-1.179440
5.781750	0.497	-1.276621
5.790133	0.503	-1.213764
5.798417	0.497	-1.333172
5.806800	0.503	-1.310139
5.815083	0.497	-1.284902
5.823467	0.503	-1.302202
5.831750	0.497	-1.430623
5.840133	0.503	-1.358245
5.848417	0.497	-1.372668
5.856800	0.503	-1.399658
5.865083	0.497	-1.417309
5.873467	0.503	-1.423834
5.881750	0.497	-1.456909
5.890133	0.503	-1.412540
5.898417	0.497	-1.553414
5.906800	0.503	-1.514308
5.915083	0.497	-1.593503
5.923467	0.503	-1.552514
5.931750	0.497	-1.606911
5.940133	0.503	-1.585904
5.948417	0.497	-1.552328
5.956800	0.503	-1.629437
5.965083	0.497	-1.724533
5.973467	0.503	-1.698452
5.981750	0.497	-1.755445
5.990133	0.503	-1.777610
5.998417	0.497	-1.761954
6.006800	0.503	-1.740637
6.015083	0.497	-1.849175
6.023467	0.503	-1.903960
6.031750	0.497	-1.936499
6.040133	0.503	-1.883838
6.048417	0.497	-1.923537
6.056800	0.503	-1.897886
6.065083	0.497	-2.047395
6.073467	0.503	-1.953308
6.081750	0.497	-1.999742
6.090133	0.503	-2.068949
6.098417	0.497	-2.141084
6.106800	0.503	-2.085460
6.115083	0.497	-2.141425
6.123467	0.503	-2.120505
6.131750	0.497	-2.185828
6.140133	0.503	-2.187781
6.148417	0.497	-2.243441
6.156800	0.503	-2.220365
6.165083	0.497	-2.281416
6.173467	0.503	-2.301497
6.181750	0.497	-2.296301
6.190133	0.503	-2.256636
6.198417	0.497	-2.335767
6.206800	0.503	-2.247599
6.215083	0.497	-2.261540
6.223467	0.503	-2.241152
6.231750	0.497	-2.312625
6.240133	0.503	-2.298375
6.248417	0.497	-2.302008
6.256800	0.503	-2.236156
6.265083	0.497	-2.365783
6.273467	0.503	-2.336691
6.281750	0.497	-2.332032
6.290133	0.503	-2.323509
6.298417	0.497	-2.343869
6.306800	0.503	-2.346435
6.315083	0.497	-2.416491
6.323467	0.503	-2.383710
6.331750	0.497	-2.448335
6.340133	0.503	-2.359790
6.348417	0.497	-2.390088
6.356800	0.503	-2.343653
6.365083	0.497	-2.414199
6.373467	0.503	-2.385389
6.381750	0.497	-2.388809
6.390133	0.503	-2.353793
6.398417	0.497	-2.402381
6.406800	0.503	-2.430158
6.415083	0.497	-2.416998
6.423467	0.503	-2.354708
6.431750	0.497	-2.467857
6.440133	0.503	-2.399350
6.448417	0.497	-2.397498
6.456800	0.503	-2.356151
6.465083	0.497	-2.465814
6.473467	0.503	-2.368407
6.481750	0.497	-2.445704
6.490133	0.503	-2.326791
6.498417	0.497	-2.434051
6.506800	0.503	-2.422978
6.515083	0.497	-2.420609
6.523467	0.503	-2.383548
6.531750	0.497	-2.372315
6.540133	0.503	-2.310134
6.548417	0.497	-2.363832
6.556800	0.503	-2.311970
6.565083	0.497	-2.269502
6.573467	0.503	-2.080790
6.581750	0.497	-1.767169
6.590133	0.503	-1.106183
6.598417	0.497	0.078127
6.606800	0.503	2.624439
6.615083	0.497	7.512344
6.623467	0.503	16.611798
6.631750	0.497	32.529832
6.640133	0.503	58.412370
6.648417	0.497	96.905038
6.656800	0.503	148.310285
6.665083	0.497	210.839060
6.673467	0.503	279.500458
6.681750	0.497	349.678107
6.690133	0.503	417.013233
6.698417	0.497	480.293926
6.706800	0.503	539.182592
6.715083	0.497	594.554324
6.723467	0.503	647.112543
6.731750	0.497	697.579021
6.740133	0.503	746.428769
6.748417	0.497	793.421215
6.756800	0.503	837.945151
6.765083	0.497	878.884372
6.773467	0.503	914.351428
6.781750	0.497	943.259498
6.790133	0.503	962.656466
6.798417	0.497	969.090096
6.806800	0.503	959.241584
6.815083	0.497	927.184935
6.823467	0.503	869.117496
6.831750	0.497	782.728819
6.840133	0.503	672.269314
6.848417	0.497	546.900281
6.856800	0.503	423.348073
6.865083	0.497	313.177591
6.873467	0.503	225.640675
6.881750	0.497	160.606266
6.890133	0.503	115.456354
6.898417	0.497	84.651262
6.906800	0.503	63.856277
6.915083	0.497	49.474648
6.923467	0.503	39.555039
6.931750	0.497	32.311097
6.940133	0.503	27.097010
6.948417	0.497	22.966232
6.956800	0.503	19.923574
6.965083	0.497	17.352667
6.973467	0.503	15.465385
6.981750	0.497	13.793876
6.990133	0.503	12.512679
6.998417	0.497	11.258387
7.006800	0.503	10.337332
7.015083	0.497	9.607857
7.023467	0.503	9.074192
7.031750	0.497	8.671932
7.040133	0.503	8.710835
7.048417	0.497	8.890504
7.056800	0.503	9.572636
7.065083	0.497	10.523566
7.073467	0.503	11.911843
7.081750	0.497	13.395540
7.090133	0.503	15.025759
7.098417	0.497	16.564883
7.106800	0.503	17.900847
7.115083	0.497	18.670644
7.123467	0.503	19.103520
7.131750	0.497	18.765632
7.140133	0.503	18.077262
7.148417	0.497	16.798083
7.156800	0.503	15.440377
7.165083	0.497	13.728904
7.173467	0.503	12.202821
7.181750	0.497	10.506199
7.190133	0.503	9.058529
7.198417	0.497	7.709789
7.206800	0.503	6.562020
7.215083	0.497	5.499616
7.223467	0.503	4.824354
7.231750	0.497	4.027755
7.240133	0.503	3.590468
7.248417	0.497	3.011160
7.256800	0.503	2.656360
7.265083	0.497	2.288282
7.273467	0.503	2.073278
7.281750	0.497	1.778203
7.290133	0.503	1.703335
7.298417	0.497	1.433426
7.306800	0.503	1.288267
7.315083	0.497	1.072469
7.323467	0.503	1.109443
7.331750	0.497	0.966990
7.340133	0.503	0.822360
7.348417	0.497	0.809424
7.356800	0.503	0.835893
7.365083	0.497	0.731263
7.373467	0.503	0.784036
7.381750	0.497	0.719453
7.390133	0.503	0.777671
7.398417	0.497	0.706445
7.406800	0.503	0.762410
7.415083	0.497	0.765939
7.423467	0.503	0.801584
7.431750	0.497	0.775415
7.440133	0.503	0.857771
7.448417	0.497	0.845420
7.456800	0.503	0.853585
7.465083	0.497	0.777472
7.473467	0.503	0.837370
7.481750	0.497	0.867552
7.490133	0.503	0.902020
7.498417	0.497	0.912921
7.506800	0.503	0.779073
7.515083	0.497	0.937904
7.523467	0.503	1.003776
7.531750	0.497	0.968021
7.540133	0.503	1.023122
7.548417	0.497	0.952054
7.556800	0.503	1.065923
7.565083	0.497	1.038140
7.573467	0.503	1.139047
7.581750	0.497	1.071274
7.590133	0.503	1.163205
7.598417	0.497	1.111736
7.606800	0.503	1.164220
7.615083	0.497	1.268886
7.623467	0.503	1.415448
7.631750	0.497	1.496472
7.640133	0.503	1.791859
7.648417	0.497	2.059379
7.656800	0.503	2.521143
7.665083	0.497	3.018730
7.673467	0.503	3.736730
7.681750	0.497	4.664367
7.690133	0.503	5.863685
7.698417	0.497	7.387629
7.706800	0.503	9.098452
7.715083	0.497	11.017267
7.723467	0.503	13.357494
7.731750	0.497	15.899351
7.740133	0.503	18.719318
7.748417	0.497	21.622232
7.756800	0.503	24.675495
7.765083	0.497	27.959299
7.773467	0.503	31.229370
7.781750	0.497	34.493464
7.790133	0.503	37.655907
7.798417	0.497	40.888397
7.806800	0.503	44.053757
7.815083	0.497	47.001426
7.823467	0.503	49.887122
7.831750	0.497	52.735029
7.840133	0.503	55.411371
7.848417	0.497	57.991608
7.856800	0.503	60.549767
7.865083	0.497	62.976942
7.873467	0.503	65.407830
7.881750	0.497	67.675583
7.890133	0.503	69.970989
7.898417	0.497	72.140699
7.906800	0.503	74.248885
7.915083	0.497	76.378554
7.923467	0.503	78.351467
7.931750	0.497	80.145052
7.940133	0.503	82.064166
7.948417	0.497	83.673478
7.956800	0.503	85.330404
7.965083	0.497	86.800199
7.973467	0.503	88.166133
7.981750	0.497	89.312579
7.990133	0.503	90.384862
7.998417	0.497	91.124992
8.006800	0.503	91.789308
8.015083	0.497	92.081734
8.023467	0.503	92.297583
8.031750	0.497	92.040783
8.040133	0.503	91.570608
8.048417	0.497	90.799761
8.056800	0.503	89.800476
8.065083	0.497	88.436132
8.073467	0.503	86.889329
8.081750	0.497	85.023180
8.090133	0.503	82.975112
8.098417	0.497	80.574038
8.106800	0.503	78.077059
8.115083	0.497	75.299545
8.123467	0.503	72.457354
8.131750	0.497	69.343586
8.140133	0.503	66.259767
8.148483	0.501	63.060010
8.156800	0.499	59.930397
8.165150	0.501	56.644522
8.173467	0.499	53.476103
8.181817	0.501	50.331274
8.190100	0.497	47.243071
8.198467	0.502	44.529639
8.206817	0.501	41.263963
8.215100	0.497	38.438782
8.223467	0.502	36.144569
8.231817	0.501	33.750562
8.240100	0.497	30.944003
8.248483	0.503	29.073685
8.256767	0.497	26.657409
8.265150	0.503	24.823623
8.273433	0.497	23.092931
8.281817	0.503	21.555489
8.290100	0.497	20.064259
8.298483	0.503	18.807487
8.306767	0.497	17.661908
8.315150	0.503	16.630431
8.323433	0.497	15.687427
8.331817	0.503	14.953778
8.340100	0.497	14.255156
8.348483	0.503	13.695502
8.356767	0.497	13.202795
8.365150	0.503	12.828788
8.373433	0.497	12.463729
8.381817	0.503	12.231747
8.390100	0.497	11.950961
8.398483	0.503	11.944611
8.406767	0.497	11.729085
8.415150	0.503	11.761241
8.423433	0.497	11.756588
8.431817	0.503	11.829854
8.440100	0.497	11.793907
8.448483	0.503	11.976301
8.456767	0.497	11.967266
8.465150	0.503	12.204165
8.473433	0.497	12.265838
8.481817	0.503	12.548757
8.490100	0.497	12.682519
8.498483	0.503	12.874237
8.506767	0.497	13.054046
8.515150	0.503	13.311877
8.523433	0.497	13.512168
8.531817	0.503	13.811943
8.540100	0.497	13.978249
8.548483	0.503	14.287780
8.556767	0.497	14.592456
8.565150	0.503	15.111600
8.573433	0.497	15.877143
8.581817	0.503	16.652092
8.590100	0.497	17.225577
8.598483	0.503	17.515486
8.606767	0.497	17.364852
8.615150	0.503	16.881835
8.623433	0.497	17.091160
8.631817	0.503	18.241085
8.640100	0.497	20.306124
8.648483	0.503	22.570701
8.656767	0.497	24.493828
8.665150	0.503	25.849981
8.673433	0.497	26.396685
8.681817	0.503	26.275579
8.690100	0.497	25.332351
8.698483	0.503	23.852557
8.706767	0.497	21.966031
8.715150	0.503	19.832448
8.723433	0.497	17.478315
8.731817	0.503	15.278741
8.740100	0.497	13.081268
8.748483	0.503	11.066382
8.756767	0.497	9.278952
8.765150	0.503	7.831532
8.773433	0.497	6.538759
8.781817	0.503	5.497148
8.790100	0.497	4.652129
8.798483	0.503	4.052188
8.806767	0.497	3.423459
8.815150	0.503	3.070846
8.823433	0.497	2.696230
8.831817	0.503	2.391384
8.840100	0.497	2.166329
8.848483	0.503	2.028607
8.856767	0.497	1.760869
8.865150	0.503	1.794024
8.873433	0.497	1.664151
8.881817	0.503	1.641933
8.890100	0.497	1.590859
8.898483	0.503	1.516843
8.906767	0.497	1.442082
8.915150	0.503	1.469110
8.923433	0.497	1.378457
8.931817	0.503	1.376023
8.940100	0.497	1.369406
8.948483	0.503	1.298866
8.956767	0.497	1.284304
8.965150	0.503	1.267225
8.973433	0.497	1.251819
8.981817	0.503	1.328859
8.990100	0.497	1.210638
8.998483	0.503	1.235825
9.006767	0.497	1.209939
9.015150	0.503	1.275363
9.023433	0.497	1.178009
9.031817	0.503	1.231087
9.040100	0.497	1.205722
9.048483	0.503	1.192483
9.056767	0.497	1.156435
9.065150	0.503	1.261410
9.073433	0.497	1.233117
9.081817	0.503	1.255597
9.090100	0.497	1.224691
9.098483	0.503	1.230470
9.106767	0.497	1.315109
9.115150	0.503	1.347183
9.123433	0.497	1.335736
9.131817	0.503	1.333447
9.140100	0.497	1.457272
9.148483	0.503	1.511534
9.156767	0.497	1.471500
9.165150	0.503	1.607339
9.173433	0.497	1.565589
9.181817	0.503	1.633285
9.190100	0.497	1.640755
9.198483	0.503	1.774316
9.206767	0.497	1.732705
9.215150	0.503	1.831461
9.223433	0.497	1.782450
9.231817	0.503	1.878598
9.240100	0.497	1.825434
9.248483	0.503	1.823629
9.256767	0.497	1.829792
9.265150	0.503	1.786640
9.273433	0.497	1.739543
9.281817	0.503	1.682603
9.290100	0.497	1.570462
9.298483	0.503	1.519500
9.306767	0.497	1.443282
9.315150	0.503	1.306283
9.323433	0.497	1.144527
9.331817	0.503	1.127496
9.340100	0.497	0.938421
9.348483	0.503	0.785660
9.356767	0.497	0.625763
9.365150	0.503	0.631370
9.373433	0.497	0.530098
9.381817	0.503	0.504088
9.390100	0.497	0.376811
9.398483	0.503	0.431439
9.406767	0.497	0.364340
9.415150	0.503	0.360463
9.423433	0.497	0.446728
9.431817	0.503	0.654940
9.440100	0.497	0.865769
9.448483	0.503	1.121056
9.456767	0.497	1.636059
9.465150	0.503	2.273868
9.473433	0.497	3.042457
9.481817	0.503	4.315739
9.490100	0.497	5.839078
9.498483	0.503	8.018038
9.506767	0.497	10.769065
9.515150	0.503	14.505267
9.523433	0.497	19.225723
9.531817	0.503	25.194107
9.540100	0.497	32.681877
9.548483	0.503	41.731926
9.556767	0.497	52.636466
9.565150	0.503	65.590073
9.573433	0.497	80.675101
9.581817	0.503	97.869425
9.590100	0.497	117.354283
9.598483	0.503	139.229984
9.606767	0.497	163.382374
9.615150	0.503	189.635571
9.623433	0.497	218.222952
9.631817	0.503	249.012826
9.640100	0.497	281.745389
9.648483	0.503	316.381007
9.656767	0.497	352.835137
9.665150	0.503	391.034867
9.673433	0.497	430.935318
9.681817	0.503	472.073777
9.690100	0.497	514.913384
9.698483	0.503	558.906705
9.706767	0.497	604.093221
9.715150	0.503	650.409173
9.723433	0.497	697.954217
9.731817	0.503	746.697672
9.740100	0.497	795.844424
9.748483	0.503	846.377678
9.756767	0.497	898.145453
9.765150	0.503	950.176752
9.773433	0.497	1,003.292025
9.781817	0.503	1,056.852642
9.790100	0.497	1,112.062768
9.798483	0.503	1,166.901091
9.806767	0.497	1,222.672202
9.815150	0.503	1,279.090606
9.823433	0.497	1,336.365745
9.831817	0.503	1,393.815792
9.840100	0.497	1,452.384167
9.848483	0.503	1,511.014366
9.856767	0.497	1,568.833362
9.865150	0.503	1,628.699980
9.873433	0.497	1,688.577180
9.881817	0.503	1,748.771152
9.890100	0.497	1,806.067684
9.898483	0.503	1,865.413495
9.906767	0.497	1,919.620255
9.915150	0.503	1,973.021488
9.923433	0.497	2,017.676782
9.931817	0.503	2,042.389448
9.940100	0.497	2,031.017348
9.948483	0.503	1,961.457272
9.956767	0.497	1,812.420035
9.965150	0.503	1,587.628115
9.973433	0.497	1,302.117134
9.981817	0.503	998.110997
9.990100	0.497	715.478730
9.998483	0.503	487.030809
10.006767	0.497	320.632367
10.015150	0.503	210.418501
10.023433	0.497	140.742188
10.031817	0.503	98.354477
10.040100	0.497	71.932058
10.048483	0.503	55.146670
10.056767	0.497	43.830052
10.065150	0.503	36.058182
10.073433	0.497	30.301202
10.081817	0.503	26.032527
10.090100	0.497	22.856052
10.098483	0.503	20.283401
10.106767	0.497	18.155293
10.115150	0.503	16.561323
10.123433	0.497	15.178940
10.131817	0.503	13.996188
10.140100	0.497	12.943726
10.148483	0.503	11.967443
10.156767	0.497	11.111755
10.165150	0.503	10.351683
10.173433	0.497	9.602923
10.181817	0.503	9.032829
10.190100	0.497	8.379540
10.198483	0.503	7.914762
10.206767	0.497	7.331100
10.215150	0.503	6.880144
10.223433	0.497	6.440573
10.231817	0.503	6.032951
10.240100	0.497	5.568089
10.248483	0.503	5.323921
10.256767	0.497	4.898452
10.265150	0.503	4.640793
10.273433	0.497	4.390842
10.281817	0.503	4.122578
10.290100	0.497	3.861988
10.298483	0.503	3.678598
10.306767	0.497	3.466868
10.315150	0.503	3.291576
10.323433	0.497	3.113495
10.331817	0.503	2.948215
10.340100	0.497	2.803766
10.348483	0.503	2.745187
10.356767	0.497	2.533373
10.365150	0.503	2.493939
10.373433	0.497	2.355249
10.381817	0.503	2.297277
10.390100	0.497	2.189458
10.398483	0.503	2.194794
10.406767	0.497	2.059846
10.415150	0.503	2.086834
10.423433	0.497	2.022923
10.431817	0.503	1.940635
10.440100	0.497	1.937662
10.448483	0.503	1.886181
10.456767	0.497	1.880432
10.465150	0.503	1.896778
10.473433	0.497	1.783186
10.481817	0.503	1.825436
10.490100	0.497	1.743618
10.498483	0.503	1.851414
10.506767	0.497	1.769428
10.515150	0.503	1.833751
10.523433	0.497	1.731332
10.531817	0.503	1.790572
10.540100	0.497	1.757098
10.548483	0.503	1.735553
10.556767	0.497	1.873387
10.565150	0.503	1.900873
10.573433	0.497	1.830910
10.581817	0.503	1.972170
10.590100	0.497	1.887225
10.598483	0.503	1.978075
10.606767	0.497	1.964205
10.615150	0.503	2.067875
10.623433	0.497	2.091362
10.631817	0.503	2.094629
10.640100	0.497	2.119013
10.648483	0.503	2.205607
10.656767	0.497	2.184885
10.665150	0.503	2.297038
10.673433	0.497	2.272766
10.681817	0.503	2.366004
10.690100	0.497	2.304292
10.698483	0.503	2.400050
10.706767	0.497	2.421137
10.715150	0.503	2.480470
10.723433	0.497	2.415426
10.731817	0.503	2.509316
10.740100	0.497	2.472638
10.748483	0.503	2.589977
10.756767	0.497	2.599385
10.765150	0.503	2.662583
10.773433	0.497	2.560245
10.781817	0.503	2.640381
10.790100	0.497	2.600727
10.798483	0.503	2.635245
10.806767	0.497	2.575648
10.815150	0.503	2.682615
10.823433	0.497	2.616943
10.831817	0.503	2.658397
10.840100	0.497	2.588712
10.848483	0.503	2.616036
10.856767	0.497	2.585207
10.865150	0.503	2.661764
10.873433	0.497	2.559581
10.881817	0.503	2.614893
10.890100	0.497	2.552122
10.898483	0.503	2.569096
10.906767	0.497	2.508980
10.915150	0.503	2.551364
10.923433	0.497	2.458725
10.931817	0.503	2.553654
10.940100	0.497	2.479386
10.948483	0.503	2.458827
10.956767	0.497	2.445371
10.965150	0.503	2.374576
10.973433	0.497	2.342708
10.981817	0.503	2.400465
10.990100	0.497	2.242150
10.998483	0.503	2.247553
11.006767	0.497	2.230587
11.015150	0.503	2.247078
11.023433	0.497	2.199824
11.031817	0.503	2.161180
11.040100	0.497	2.132596
11.048483	0.503	2.175916
11.056767	0.497	2.093457
11.065150	0.503	2.108221
11.073433	0.497	2.081144
11.081817	0.503	2.070344
11.090100	0.497	2.082097
11.098483	0.503	2.051563
11.106767	0.497	2.004458
11.115150	0.503	1.930621
11.123500	0.501	1.956991
11.131817	0.499	2.031042
11.140167	0.501	1.862653
11.148483	0.499	1.849560
11.156833	0.501	1.819600
11.165150	0.499	1.792229
11.173500	0.501	1.701880
11.181783	0.497	1.630843
11.190150	0.502	1.832705
11.198500	0.501	1.533150
11.206783	0.497	1.405775
11.215150	0.502	1.639044
11.223500	0.501	1.301105
11.231783	0.497	1.170799
11.240167	0.503	1.125722
11.248450	0.497	1.047725
11.256833	0.503	0.931461
11.265117	0.497	0.805365
11.273500	0.503	0.801773
11.281783	0.497	0.654644
11.290167	0.503	0.697917
11.298450	0.497	0.543817
11.306833	0.503	0.501977
11.315117	0.497	0.430003
11.323500	0.503	0.325035
11.331783	0.497	0.273931
11.340167	0.503	0.259996
11.348450	0.497	0.187079
11.356833	0.503	0.164682
11.365117	0.497	0.082927
11.373500	0.503	0.074593
11.381783	0.497	0.063711
11.390167	0.503	0.009962
11.398450	0.497	-0.063937
11.406833	0.503	-0.041575
11.415117	0.497	-0.036828
11.423500	0.503	-0.011514
11.431783	0.497	-0.151462
11.440167	0.503	-0.126771
11.448450	0.497	-0.186241
11.456833	0.503	-0.160946
11.465117	0.497	-0.160534
11.473500	0.503	-0.176633
11.481783	0.497	-0.208422
11.490167	0.503	-0.208989
11.498450	0.497	-0.252679
11.506833	0.503	-0.278415
11.515117	0.497	-0.248604
11.523500	0.503	-0.251555
11.531783	0.497	-0.280901
11.540167	0.503	-0.225801
11.548450	0.497	-0.343905
11.556833	0.503	-0.297916
11.565117	0.497	-0.342211
11.573500	0.503	-0.304147
11.581783	0.497	-0.422915
11.590167	0.503	-0.368556
11.598450	0.497	-0.437243
11.606833	0.503	-0.410404
11.615117	0.497	-0.395183
11.623500	0.503	-0.398601
11.631783	0.497	-0.434298
11.640167	0.503	-0.389609
11.648450	0.497	-0.456636
11.656833	0.503	-0.423297
11.665117	0.497	-0.480325
11.673500	0.503	-0.430297
11.681783	0.497	-0.538407
11.690167	0.503	-0.456838
11.698450	0.497	-0.561866
11.706833	0.503	-0.451358
11.715117	0.497	-0.516540
11.723500	0.503	-0.499611
11.731783	0.497	-0.503500
11.740167	0.503	-0.567498
11.748450	0.497	-0.526154
11.756833	0.503	-0.526794
11.765117	0.497	-0.529182
11.773500	0.503	-0.458509
11.781783	0.497	-0.578436
11.790167	0.503	-0.518035
11.798450	0.497	-0.578124
11.806833	0.503	-0.522098
11.815117	0.497	-0.584436
11.823500	0.503	-0.518134
11.831783	0.497	-0.481551
11.840167	0.503	-0.529678
11.848450	0.497	-0.500470
11.856833	0.503	-0.548913
11.865117	0.497	-0.540301
11.873500	0.503	-0.552077
11.881783	0.497	-0.530151
11.890167	0.503	-0.518939
11.898450	0.497	-0.500382
11.906833	0.503	-0.486902
11.915117	0.497	-0.550535
11.923500	0.503	-0.457292
11.931783	0.497	-0.498260
11.940167	0.503	-0.489043
11.948450	0.497	-0.509517
11.956833	0.503	-0.553428
11.965117	0.497	-0.526210
11.973500	0.503	-0.512627
11.981783	0.497	-0.557867
11.990167	0.503	-0.596202
11.998450	0.497	-0.595663
12.006833	0.503	-0.566394
12.015117	0.497	-0.633845
12.023500	0.503	-0.569591
12.031783	0.497	-0.635980
12.040167	0.503	-0.617067
12.048450	0.497	-0.658390
12.056833	0.503	-0.727216
12.065117	0.497	-0.773131
12.073500	0.503	-0.707984
12.081783	0.497	-0.733409
12.090167	0.503	-0.719560
12.098450	0.497	-0.822244
12.106833	0.503	-0.788058
12.115117	0.497	-0.869779
12.123500	0.503	-0.791779
12.131783	0.497	-0.869897
12.140167	0.503	-0.855536
12.148450	0.497	-0.917119
12.156833	0.503	-0.842482
12.165117	0.497	-0.883939
12.173500	0.503	-0.921981
12.181783	0.497	-0.937836
12.190167	0.503	-0.948441
12.198450	0.497	-0.994345
12.206833	0.503	-0.941938
12.215117	0.497	-0.965288
12.223500	0.503	-0.990461
12.231783	0.497	-1.053448
12.240167	0.503	-1.007779
12.248450	0.497	-1.089091
12.256833	0.503	-1.037673
12.265117	0.497	-1.062925
12.273500	0.503	-1.049170
12.281783	0.497	-1.018024
12.290167	0.503	-1.039584
12.298450	0.497	-1.091981
12.306833	0.503	-1.004725
12.315117	0.497	-1.018878
12.323500	0.503	-0.985983
12.331783	0.497	-1.106698
12.340167	0.503	-1.069129
12.348450	0.497	-1.014744
12.356833	0.503	-1.014900
12.365117	0.497	-1.031476
12.373500	0.503	-1.046101
12.381783	0.497	-1.018080
12.390167	0.503	-1.002632
12.398450	0.497	-1.014669
12.406833	0.503	-1.018739
12.415117	0.497	-1.043950
12.423500	0.503	-0.999192
12.431783	0.497	-1.074359
12.440167	0.503	-1.024856
12.448450	0.497	-1.031868
12.456833	0.503	-0.998902
12.465117	0.497	-1.068099
12.473500	0.503	-1.012296
12.481783	0.497	-1.033580
12.490167	0.503	-0.976327
12.498450	0.497	-1.162111
12.506833	0.503	-1.079262
12.515117	0.497	-1.050087
12.523500	0.503	-1.106621
12.531783	0.497	-1.046812
12.540167	0.503	-1.009613
12.548450	0.497	-1.140653
12.556833	0.503	-0.998138
12.565117	0.497	-1.080501
12.573500	0.503	-1.068409
12.581783	0.497	-1.092894
12.590167	0.503	-1.056265
12.598450	0.497	-1.111185
12.606833	0.503	-1.050713
12.615117	0.497	-1.115075
12.623500	0.503	-1.042612
12.631783	0.497	-1.040716
12.640167	0.503	-1.032130
12.648450	0.497	-1.009351
12.656833	0.503	-0.888832
12.665117	0.497	-0.930919
12.673500	0.503	-0.867887
12.681783	0.497	-0.821006
12.690167	0.503	-0.804708
12.698450	0.497	-0.711672
12.706833	0.503	-0.592983
12.715117	0.497	-0.554481
12.723500	0.503	-0.524086
12.731783	0.497	-0.430908
12.740167	0.503	-0.297447
12.748450	0.497	-0.140905
12.756833	0.503	0.023187
12.765117	0.497	0.188612
12.773500	0.503	0.355613
12.781783	0.497	0.593866
12.790167	0.503	0.858462
12.798450	0.497	1.025569
12.806833	0.503	1.414381
12.815117	0.497	1.610306
12.823500	0.503	2.015051
12.831783	0.497	2.352930
12.840167	0.503	2.704570
12.848450	0.497	3.082689
12.856833	0.503	3.513482
12.865117	0.497	3.969340
12.873500	0.503	4.462028
12.881783	0.497	4.906603
12.890167	0.503	5.331142
12.898450	0.497	5.780617
12.906833	0.503	6.362716
12.915117	0.497	6.805217
12.923500	0.503	7.252723
12.931783	0.497	7.691780
12.940167	0.503	8.108539
12.948450	0.497	8.467633
12.956833	0.503	8.867497
12.965117	0.497	9.256238
12.973500	0.503	9.520385
12.981783	0.497	9.770057
12.990167	0.503	9.958045
12.998450	0.497	10.151084
13.006833	0.503	10.187856
13.015117	0.497	10.304385
13.023500	0.503	10.272513
13.031783	0.497	10.159020
13.040167	0.503	10.124639
13.048450	0.497	9.944166
13.056833	0.503	9.769256
13.065117	0.497	9.488603
13.073500	0.503	9.290795
13.081783	0.497	8.913393
13.090167	0.503	8.536838
13.098450	0.497	8.123361
13.106833	0.503	7.653711
13.115117	0.497	7.242509
13.123500	0.503	6.845722
13.131783	0.497	6.336408
13.140167	0.503	5.990119
13.148450	0.497	5.430830
13.156833	0.503	4.947483
13.165117	0.497	4.525533
13.173500	0.503	4.101278
13.181783	0.497	3.663227
13.190167	0.503	3.225287
13.198450	0.497	2.858006
13.206833	0.503	2.512088
13.215117	0.497	2.050871
13.223500	0.503	1.835303
13.231783	0.497	1.451508
13.240167	0.503	1.176479
13.248450	0.497	0.896600
13.256833	0.503	0.629257
13.265117	0.497	0.391242
13.273500	0.503	0.297510
13.281783	0.497	0.030309
13.290167	0.503	-0.095671
13.298450	0.497	-0.293618
13.306833	0.503	-0.343262
13.315117	0.497	-0.524283
13.323500	0.503	-0.602116
13.331783	0.497	-0.701589
13.340167	0.503	-0.766226
13.348450	0.497	-0.879803
13.356833	0.503	-0.895387
13.365117	0.497	-1.046444
13.373500	0.503	-1.003648
13.381783	0.497	-1.023217
13.390167	0.503	-1.097812
13.398450	0.497	-1.159938
13.406833	0.503	-1.163796
13.415117	0.497	-1.180625
13.423500	0.503	-1.164425
13.431783	0.497	-1.190958
13.440167	0.503	-1.261534
13.448450	0.497	-1.294758
13.456833	0.503	-1.310063
13.465117	0.497	-1.312923
13.473500	0.503	-1.296292
13.481783	0.497	-1.320763
13.490167	0.503	-1.335718
13.498450	0.497	-1.305459
13.506833	0.503	-1.380615
13.515117	0.497	-1.378974
13.523500	0.503	-1.411921
13.531783	0.497	-1.472654
13.540167	0.503	-1.443553
13.548450	0.497	-1.449121
13.556833	0.503	-1.525107
13.565117	0.497	-1.435161
13.573500	0.503	-1.506222
13.581783	0.497	-1.500527
13.590167	0.503	-1.572010
13.598450	0.497	-1.625892
13.606833	0.503	-1.516163
13.615117	0.497	-1.658884
13.623500	0.503	-1.577031
13.631783	0.497	-1.632286
13.640167	0.503	-1.670951
13.648450	0.497	-1.707087
13.656833	0.503	-1.654635
13.665117	0.497	-1.718834
13.673500	0.503	-1.698078
13.681783	0.497	-1.765333
13.690167	0.503	-1.746913
13.698450	0.497	-1.709629
13.706833	0.503	-1.749157
13.715117	0.497	-1.810169
13.723500	0.503	-1.731591
13.731783	0.497	-1.745934
13.740167	0.503	-1.776924
13.748450	0.497	-1.735107
13.756833	0.503	-1.854869
13.765117	0.497	-1.852472
13.773500	0.503	-1.788571
13.781783	0.497	-1.844466
13.790167	0.503	-1.786423
13.798450	0.497	-1.848269
13.806833	0.503	-1.872819
13.815117	0.497	-1.838680
13.823500	0.503	-1.814943
13.831783	0.497	-1.871665
13.840167	0.503	-1.898087
13.848450	0.497	-1.843547
13.856833	0.503	-1.835644
13.865117	0.497	-1.899264
13.873500	0.503	-1.812649
13.881783	0.497	-1.884048
13.890167	0.503	-1.853421
13.898450	0.497	-1.889535
13.906833	0.503	-1.851487
13.915117	0.497	-1.873146
13.923500	0.503	-1.809950
13.931783	0.497	-1.881994
13.940167	0.503	-1.878239
13.948450	0.497	-1.919102
13.956833	0.503	-1.883244
13.965117	0.497	-1.925423
13.973500	0.503	-1.842205
13.981783	0.497	-1.942609
13.990167	0.503	-1.848900
13.998450	0.497	-1.897716
14.006833	0.503	-1.917521
14.015117	0.497	-1.953192
14.023500	0.503	-1.935877
14.031783	0.497	-1.890180
14.040167	0.503	-1.981096
14.048450	0.497	-1.965561
14.056833	0.503	-1.940388
14.065117	0.497	-1.978564
14.073500	0.503	-1.940592
14.081783	0.497	-1.970502
14.090167	0.503	-2.078176
14.098517	0.501	-2.007515
14.106833	0.499	-2.023767
14.115183	0.501	-2.049189
14.123500	0.499	-2.020877
14.131850	0.501	-2.020304
14.140167	0.499	-2.011776
14.148517	0.501	-2.007565
14.156833	0.499	-1.949858
14.165183	0.501	-1.979017
14.173467	0.497	-2.031299
14.181833	0.502	-1.741384
14.190183	0.501	-2.054973
14.198467	0.497	-2.089211
14.206833	0.502	-1.806796
14.215183	0.501	-1.624756
14.223467	0.497	-2.055060
14.231850	0.503	-2.033556
14.240133	0.497	-2.109105
14.248517	0.503	-2.070239
14.256800	0.497	-2.038319
14.265183	0.503	-2.072158
14.273467	0.497	-2.067149
14.281850	0.503	-2.033986
14.290133	0.497	-2.125686
14.298517	0.503	-2.035953
14.306800	0.497	-2.158514
14.315183	0.503	-2.080007
14.323467	0.497	-2.110639
14.331850	0.503	-2.055913
14.340133	0.497	-2.130507
14.348517	0.503	-2.085200
14.356800	0.497	-2.127126
14.365183	0.503	-2.074796
14.373467	0.497	-2.184379
14.381850	0.503	-2.119898
14.390133	0.497	-2.118063
14.398517	0.503	-2.107459
14.406800	0.497	-2.171125
14.415183	0.503	-2.129734
14.423467	0.497	-2.165552
14.431850	0.503	-2.178962
14.440133	0.497	-2.162926
14.448517	0.503	-2.086310
14.456800	0.497	-2.182711
14.465183	0.503	-2.130086
14.473467	0.497	-2.235514
14.481850	0.503	-2.164564
14.490133	0.497	-2.209884
14.498517	0.503	-2.207012
14.506800	0.497	-2.256187
14.515183	0.503	-2.191956
14.523467	0.497	-2.229285
14.531850	0.503	-2.215744
14.540133	0.497	-2.305896
14.548517	0.503	-2.242798
14.556800	0.497	-2.275911
14.565183	0.503	-2.252360
14.573467	0.497	-2.247580
14.581850	0.503	-2.234918
14.590133	0.497	-2.287917
14.598517	0.503	-2.351188
14.606800	0.497	-2.386093
14.615183	0.503	-2.323409
14.623467	0.497	-2.403678
14.631850	0.503	-2.327956
14.640133	0.497	-2.342383
14.648517	0.503	-2.371221
14.656800	0.497	-2.341606
14.665183	0.503	-2.348865
14.673467	0.497	-2.353209
14.681850	0.503	-2.351138
14.690133	0.497	-2.425112
14.698517	0.503	-2.347160
14.706800	0.497	-2.437238
14.715183	0.503	-2.367999
14.723467	0.497	-2.398994
14.731850	0.503	-2.428701
14.740133	0.497	-2.405041
14.748517	0.503	-2.457551
14.756800	0.497	-2.438762
14.765183	0.503	-2.372347
14.773467	0.497	-2.349946
14.781850	0.503	-2.379824
14.790133	0.497	-2.368592
14.798517	0.503	-2.409173
14.806800	0.497	-2.412666
14.815183	0.503	-2.365217
14.823467	0.497	-2.302504
14.831850	0.503	-2.355702
14.840133	0.497	-2.398604
14.848517	0.503	-2.301165
14.856800	0.497	-2.285893
14.865183	0.503	-2.289655
14.873467	0.497	-2.302200
14.881850	0.503	-2.333187
14.890133	0.497	-2.285051
14.898517	0.503	-2.277182
14.906800	0.497	-2.281302
14.915183	0.503	-2.205113
14.923467	0.497	-2.256364
14.931850	0.503	-2.184000
14.940133	0.497	-2.251688
14.948517	0.503	-2.132489
14.956800	0.497	-2.208927
14.965183	0.503	-2.174235
14.973467	0.497	-2.257477
14.981850	0.503	-2.150984
14.990133	0.497	-2.238149
14.998517	0.503	-2.171114
15.006800	0.497	-2.220553
15.015183	0.503	-2.219908
15.023467	0.497	-2.228198
15.031850	0.503	-2.181169
15.040133	0.497	-2.245441
15.048517	0.503	-2.152835
15.056800	0.497	-2.232229
15.065183	0.503	-2.253127
15.073467	0.497	-2.317478
15.081850	0.503	-2.284451
15.090133	0.497	-2.277526
15.098517	0.503	-2.342846
15.106800	0.497	-2.314282
15.115183	0.503	-2.220723
15.123467	0.497	-2.312502
15.131850	0.503	-2.302911
15.140133	0.497	-2.349893
15.148517	0.503	-2.277236
15.156800	0.497	-2.386011
15.165183	0.503	-2.339981
15.173467	0.497	-2.382017
15.181850	0.503	-2.370679
15.190133	0.497	-2.374573
15.198517	0.503	-2.323234
15.206800	0.497	-2.432641
15.215183	0.503	-2.372276
15.223467	0.497	-2.426065
15.231850	0.503	-2.392545
15.240133	0.497	-2.408245
15.248517	0.503	-2.408458
15.256800	0.497	-2.455894
15.265183	0.503	-2.492056
15.273467	0.497	-2.511893
15.281850	0.503	-2.551470
15.290133	0.497	-2.483010
15.298517	0.503	-2.507407
15.306800	0.497	-2.575884
15.315183	0.503	-2.501923
15.323467	0.497	-2.547036
15.331850	0.503	-2.503248
15.340133	0.497	-2.545045
15.348517	0.503	-2.550387
15.356800	0.497	-2.579334
15.365183	0.503	-2.504119
15.373467	0.497	-2.569847
15.381850	0.503	-2.592067
15.390133	0.497	-2.636129
15.398517	0.503	-2.561353
15.406800	0.497	-2.659546
15.415183	0.503	-2.627794
15.423467	0.497	-2.600244
15.431850	0.503	-2.603386
15.440133	0.497	-2.622045
15.448517	0.503	-2.601851
15.456800	0.497	-2.626115
15.465183	0.503	-2.589817
15.473467	0.497	-2.625626
15.481850	0.503	-2.587657
15.490133	0.497	-2.537503
15.498517	0.503	-2.603513
15.506800	0.497	-2.593323
15.515183	0.503	-2.586675
15.523467	0.497	-2.644088
15.531850	0.503	-2.524517
15.540133	0.497	-2.592851
15.548517	0.503	-2.564053
15.556800	0.497	-2.657706
15.565183	0.503	-2.576421
15.573467	0.497	-2.639645
15.581850	0.503	-2.540886
15.590133	0.497	-2.654832
15.598517	0.503	-2.535076
15.606800	0.497	-2.650583
15.615183	0.503	-2.584346
15.623467	0.497	-2.578269
15.631850	0.503	-2.614984
15.640133	0.497	-2.599893
15.648517	0.503	-2.613606
15.656800	0.497	-2.659437
15.665183	0.503	-2.590775
15.673467	0.497	-2.674920
15.681850	0.503	-2.570784
15.690133	0.497	-2.602502
15.698517	0.503	-2.591025
15.706800	0.497	-2.638182
15.715183	0.503	-2.569502
15.723467	0.497	-2.651728
15.731850	0.503	-2.590432
15.740133	0.497	-2.572419
15.748517	0.503	-2.614860
15.756800	0.497	-2.570942
15.765183	0.503	-2.616742
15.773467	0.497	-2.640815
15.781850	0.503	-2.543013
15.790133	0.497	-2.591350
15.798517	0.503	-2.582435
15.806800	0.497	-2.586502
15.815183	0.503	-2.611001
15.823467	0.497	-2.618167
15.831850	0.503	-2.519714
15.840133	0.497	-2.590720
15.848517	0.503	-2.572184
15.856800	0.497	-2.590297
15.865183	0.503	-2.494164
15.873467	0.497	-2.577497
15.881850	0.503	-2.549174
15.890133	0.497	-2.577209
15.898517	0.503	-2.559452
15.906800	0.497	-2.530456
15.915183	0.503	-2.566391
15.923467	0.497	-2.581765
15.931850	0.503	-2.535001
15.940133	0.497	-2.562477
15.948517	0.503	-2.552843
15.956800	0.497	-2.581554
15.965183	0.503	-2.496101
15.973467	0.497	-2.577559
15.981850	0.503	-2.590375
15.990133	0.497	-2.613394
15.998517	0.503	-2.513296
16.006800	0.497	-2.582387
16.015183	0.503	-2.547452
16.023467	0.497	-2.649050
16.031850	0.503	-2.569997
16.040133	0.497	-2.678486
16.048517	0.503	-2.589428
16.056800	0.497	-2.623851
16.065183	0.503	-2.591783
16.073467	0.497	-2.593060
16.081850	0.503	-2.551902
16.090133	0.497	-2.620629
16.098517	0.503	-2.513739
16.106800	0.497	-2.510715
16.115183	0.503	-2.500164
16.123467	0.497	-2.514405
16.131850	0.503	-2.518650
16.140133	0.497	-2.467742
16.148517	0.503	-2.463810
16.156800	0.497	-2.408528
16.165183	0.503	-2.365437
16.173467	0.497	-2.413540
16.181850	0.503	-2.353262
16.190133	0.497	-2.308632
16.198517	0.503	-2.269934
16.206800	0.497	-2.283281
16.215183	0.503	-2.168355
16.223467	0.497	-2.236905
16.231850	0.503	-2.187600
16.240133	0.497	-2.182158
16.248517	0.503	-2.134628
16.256800	0.497	-2.197039
16.265183	0.503	-2.135081
16.273467	0.497	-2.168419
16.281850	0.503	-2.136307
16.290133	0.497	-2.203190
16.298517	0.503	-2.192801
16.306800	0.497	-2.192726
16.315183	0.503	-2.173924
16.323467	0.497	-2.161460
16.331850	0.503	-2.205839
16.340133	0.497	-2.264930
16.348517	0.503	-2.254358
16.356800	0.497	-2.293360
16.365183	0.503	-2.296282
16.373467	0.497	-2.298520
16.381850	0.503	-2.327144
16.390133	0.497	-2.447106
16.398517	0.503	-2.327533
16.406800	0.497	-2.500580
16.415183	0.503	-2.497542
16.423467	0.497	-2.516243
16.431850	0.503	-2.487785
16.440133	0.497	-2.534392
16.448517	0.503	-2.543958
16.456800	0.497	-2.591598
16.465183	0.503	-2.578427
16.473467	0.497	-2.631578
16.481850	0.503	-2.596089
16.490133	0.497	-2.683431
16.498517	0.503	-2.593540
16.506800	0.497	-2.695704
16.515183	0.503	-2.612395
16.523467	0.497	-2.685981
16.531850	0.503	-2.677714
16.540133	0.497	-2.735220
16.548517	0.503	-2.623935
16.556800	0.497	-2.727418
16.565183	0.503	-2.668691
16.573467	0.497	-2.728574
16.581850	0.503	-2.662673
16.590133	0.497	-2.687575
16.598517	0.503	-2.735282
16.606800	0.497	-2.681746
16.615183	0.503	-2.679728
16.623467	0.497	-2.690254
16.631850	0.503	-2.706658
16.640133	0.497	-2.729830
16.648517	0.503	-2.644286
16.656800	0.497	-2.686992
16.665183	0.503	-2.714806
16.673467	0.497	-2.701528
16.681850	0.503	-2.758304
16.690133	0.497	-2.772639
16.698517	0.503	-2.670173
16.706800	0.497	-2.769742
16.715183	0.503	-2.694881
16.723467	0.497	-2.750044
16.731850	0.503	-2.768181
16.740133	0.497	-2.766751
16.748517	0.503	-2.698860
16.756800	0.497	-2.715355
16.765183	0.503	-2.717704
16.773467	0.497	-2.765307
16.781850	0.503	-2.674234
16.790133	0.497	-2.741207
16.798517	0.503	-2.697978
16.806800	0.497	-2.701047
16.815183	0.503	-2.676191
16.823467	0.497	-2.782283
16.831850	0.503	-2.766918
16.840133	0.497	-2.746178
16.848517	0.503	-2.696094
16.856800	0.497	-2.733665
16.865183	0.503	-2.724366
16.873467	0.497	-2.763174
16.881850	0.503	-2.770356
16.890133	0.497	-2.766716
16.898517	0.503	-2.719213
16.906800	0.497	-2.738516
16.915183	0.503	-2.681294
16.923467	0.497	-2.753626
16.931850	0.503	-2.706444
16.940133	0.497	-2.758489
16.948517	0.503	-2.743597
16.956800	0.497	-2.757582
16.965183	0.503	-2.716847
16.973467	0.497	-2.738388
16.981850	0.503	-2.738810
16.990133	0.497	-2.747267
16.998517	0.503	-2.695968
17.006800	0.497	-2.729387
17.015183	0.503	-2.685247
17.023467	0.497	-2.739315
17.031850	0.503	-2.634129
17.040133	0.497	-2.766411
17.048517	0.503	-2.678018
17.056800	0.497	-2.728818
17.065183	0.503	-2.681052
17.073467	0.497	-2.710251
17.081850	0.503	-2.672133
17.090200	0.501	-2.681467
17.098517	0.499	-2.743183
17.106867	0.501	-2.753461
17.115183	0.499	-2.673624
17.123533	0.501	-2.630169
17.131850	0.499	-2.610311
17.140200	0.501	-2.732984
17.148483	0.497	-2.701893
17.156850	0.502	-2.395321
17.165200	0.501	-2.715973
17.173483	0.497	-2.668513
17.181850	0.502	-2.310079
17.190200	0.501	-2.201958
17.198483	0.497	-2.730091
17.206867	0.503	-2.328339
17.215150	0.497	-2.654245
17.223533	0.503	-2.600631
17.231817	0.497	-2.640197
17.240200	0.503	-2.604438
17.248483	0.497	-2.644544
17.256867	0.503	-2.639335
17.265150	0.497	-2.647683
17.273533	0.503	-2.557249
17.281817	0.497	-2.653211
17.290200	0.503	-2.547295
17.298483	0.497	-2.583083
17.306867	0.503	-2.586091
17.315150	0.497	-2.578160
17.323533	0.503	-2.542756
17.331817	0.497	-2.593266
17.340200	0.503	-2.559665
17.348483	0.497	-2.550624
17.356867	0.503	-2.506927
17.365150	0.497	-2.594054
17.373533	0.503	-2.531137
17.381817	0.497	-2.586691
17.390200	0.503	-2.567662
17.398483	0.497	-2.594056
17.406867	0.503	-2.567996
17.415150	0.497	-2.544735
17.423533	0.503	-2.531396
17.431817	0.497	-2.512807
17.440200	0.503	-2.577848
17.448483	0.497	-2.551200
17.456867	0.503	-2.517289
17.465150	0.497	-2.629263
17.473533	0.503	-2.548547
17.481817	0.497	-2.636406
17.490200	0.503	-2.554815
17.498483	0.497	-2.638637
17.506867	0.503	-2.522150
17.515150	0.497	-2.574155
17.523533	0.503	-2.518042
17.531817	0.497	-2.590287
17.540200	0.503	-2.571843
17.548483	0.497	-2.596058
17.556867	0.503	-2.520744
17.565150	0.497	-2.547302
17.573533	0.503	-2.554141
17.581817	0.497	-2.550449
17.590200	0.503	-2.521448
17.598483	0.497	-2.508371
17.606867	0.503	-2.579693
17.615150	0.497	-2.625143
17.623533	0.503	-2.537913
17.631817	0.497	-2.554054
17.640200	0.503	-2.546205
17.648483	0.497	-2.582994
17.656867	0.503	-2.561443
17.665150	0.497	-2.556833
17.673533	0.503	-2.546179
17.681817	0.497	-2.556294
17.690200	0.503	-2.529768
17.698483	0.497	-2.526985
17.706867	0.503	-2.530857
17.715150	0.497	-2.561907
17.723533	0.503	-2.562783
17.731817	0.497	-2.511770
17.740200	0.503	-2.524343
17.748483	0.497	-2.537032
17.756867	0.503	-2.491985
17.765150	0.497	-2.554412
17.773533	0.503	-2.535762
17.781817	0.497	-2.574150
17.790200	0.503	-2.577459
17.798483	0.497	-2.512179
17.806867	0.503	-2.542730
17.815150	0.497	-2.531461
17.823533	0.503	-2.537100
17.831817	0.497	-2.529250
17.840200	0.503	-2.500114
17.848483	0.497	-2.575271
17.856867	0.503	-2.489244
17.865150	0.497	-2.490754
17.873533	0.503	-2.490801
17.881817	0.497	-2.548386
17.890200	0.503	-2.457387
17.898483	0.497	-2.432375
17.906867	0.503	-2.412749
17.915150	0.497	-2.537615
17.923533	0.503	-2.440661
17.931817	0.497	-2.499378
17.940200	0.503	-2.464265
17.948483	0.497	-2.506280
17.956867	0.503	-2.384290
17.965150	0.497	-2.392955
17.973533	0.503	-2.380844
17.981817	0.497	-2.440056
17.990200	0.503	-2.291896
17.998483	0.497	-2.408607
18.006867	0.503	-2.313449
18.015150	0.497	-2.306493
18.023533	0.503	-2.197196
18.031817	0.497	-2.288636
18.040200	0.503	-2.211083
18.048483	0.497	-2.217099
18.056867	0.503	-2.147173
18.065150	0.497	-2.118683
18.073533	0.503	-2.041598
18.081817	0.497	-2.039444
18.090200	0.503	-2.020555
18.098483	0.497	-1.987393
18.106867	0.503	-1.848356
18.115150	0.497	-1.852525
18.123533	0.503	-1.780430
18.131817	0.497	-1.735219
18.140200	0.503	-1.671843
18.148483	0.497	-1.618757
18.156867	0.503	-1.532579
18.165150	0.497	-1.538440
18.173533	0.503	-1.439447
18.181817	0.497	-1.432729
18.190200	0.503	-1.411591
18.198483	0.497	-1.446075
18.206867	0.503	-1.331602
18.215150	0.497	-1.338724
18.223533	0.503	-1.229679
18.231817	0.497	-1.324967
18.240200	0.503	-1.208312
18.248483	0.497	-1.256477
18.256867	0.503	-1.210523
18.265150	0.497	-1.285445
18.273533	0.503	-1.231909
18.281817	0.497	-1.246914
18.290200	0.503	-1.255459
18.298483	0.497	-1.371012
18.306867	0.503	-1.333391
18.315150	0.497	-1.435323
18.323533	0.503	-1.421706
18.331817	0.497	-1.528619
18.340200	0.503	-1.502887
18.348483	0.497	-1.557896
18.356867	0.503	-1.614948
18.365150	0.497	-1.711477
18.373533	0.503	-1.673089
18.381817	0.497	-1.826250
18.390200	0.503	-1.791910
18.398483	0.497	-1.912300
18.406867	0.503	-1.952890
18.415150	0.497	-2.057022
18.423533	0.503	-1.994438
18.431817	0.497	-2.107620
18.440200	0.503	-2.071982
18.448483	0.497	-2.126646
18.456867	0.503	-2.167239
18.465150	0.497	-2.211762
18.473533	0.503	-2.120364
18.481817	0.497	-2.232757
18.490200	0.503	-2.225968
18.498483	0.497	-2.307902
18.506867	0.503	-2.248728
18.515150	0.497	-2.281962
18.523533	0.503	-2.305585
18.531817	0.497	-2.329071
18.540200	0.503	-2.300735
18.548483	0.497	-2.380084
18.556867	0.503	-2.370217
18.565150	0.497	-2.367942
18.573533	0.503	-2.322390
18.581817	0.497	-2.339826
18.590200	0.503	-2.321652
18.598483	0.497	-2.401419
18.606867	0.503	-2.338007
18.615150	0.497	-2.348452
18.623533	0.503	-2.309584
18.631817	0.497	-2.386463
18.640200	0.503	-2.341507
18.648483	0.497	-2.381319
18.656867	0.503	-2.294240
18.665150	0.497	-2.418902
18.673533	0.503	-2.311668
18.681817	0.497	-2.335188
18.690200	0.503	-2.352278
18.698483	0.497	-2.377538
18.706867	0.503	-2.345423
18.715150	0.497	-2.356992
18.723533	0.503	-2.320080
18.731817	0.497	-2.364320
18.740200	0.503	-2.336705
18.748483	0.497	-2.335982
18.756867	0.503	-2.294838
18.765150	0.497	-2.322341
18.773533	0.503	-2.286281
18.781817	0.497	-2.318004
18.790200	0.503	-2.253166
18.798483	0.497	-2.306790
18.806867	0.503	-2.285632
18.815150	0.497	-2.283015
18.823533	0.503	-2.276707
18.831817	0.497	-2.247877
18.840200	0.503	-2.267437
18.848483	0.497	-2.272274
18.856867	0.503	-2.274345
18.865150	0.497	-2.297181
18.873533	0.503	-2.217569
18.881817	0.497	-2.324074
18.890200	0.503	-2.245149
18.898483	0.497	-2.310660
18.906867	0.503	-2.218039
18.915150	0.497	-2.246255
18.923533	0.503	-2.209854
18.931817	0.497	-2.295136
18.940200	0.503	-2.160028
18.948483	0.497	-2.295765
18.956867	0.503	-2.200941
18.965150	0.497	-2.214923
18.973533	0.503	-2.245960
18.981817	0.497	-2.236798
18.990200	0.503	-2.199268
18.998483	0.497	-2.276447
19.006867	0.503	-2.165506
19.015150	0.497	-2.242497
19.023533	0.503	-2.195370
19.031817	0.497	-2.202311
19.040200	0.503	-2.224982
19.048483	0.497	-2.193085
19.056867	0.503	-2.222666
19.065150	0.497	-2.254473
19.073533	0.503	-2.160706
19.081817	0.497	-2.232003
19.090200	0.503	-2.184873
19.098483	0.497	-2.160839
19.106867	0.503	-2.211388
19.115150	0.497	-2.165866
19.123533	0.503	-2.223934
19.131817	0.497	-2.184740
19.140200	0.503	-2.115471
19.148483	0.497	-2.273555
19.156867	0.503	-2.190148
19.165150	0.497	-2.195867
19.173533	0.503	-2.187665
19.181817	0.497	-2.210138
19.190200	0.503	-2.159418
19.198483	0.497	-2.188794
19.206867	0.503	-2.121701
19.215150	0.497	-2.183412
19.223533	0.503	-2.113272
19.231817	0.497	-2.199588
19.240200	0.503	-2.101550
19.248483	0.497	-2.131466
19.256867	0.503	-2.101576
19.265150	0.497	-2.086438
19.273533	0.503	-2.128950
19.281817	0.497	-2.140831
19.290200	0.503	-2.105870
19.298483	0.497	-2.142072
19.306867	0.503	-2.046380
19.315150	0.497	-2.099041
19.323533	0.503	-2.073695
19.331817	0.497	-2.079394
19.340200	0.503	-2.011529
19.348483	0.497	-2.065041
19.356867	0.503	-1.994367
19.365150	0.497	-2.039855
19.373533	0.503	-1.962939
19.381817	0.497	-1.981249
19.390200	0.503	-1.926232
19.398483	0.497	-1.924689
19.406867	0.503	-1.856497
19.415150	0.497	-1.899925
19.423533	0.503	-1.800258
19.431817	0.497	-1.801494
19.440200	0.503	-1.721149
19.448483	0.497	-1.679748
19.456867	0.503	-1.657739
19.465150	0.497	-1.581101
19.473533	0.503	-1.496130
19.481817	0.497	-1.473501
19.490200	0.503	-1.410582
19.498483	0.497	-1.369975
19.506867	0.503	-1.215936
19.515150	0.497	-1.223678
19.523533	0.503	-1.120948
19.531817	0.497	-1.023099
19.540200	0.503	-0.902330
19.548483	0.497	-0.829070
19.556867	0.503	-0.750066
19.565150	0.497	-0.589418
19.573533	0.503	-0.402233
19.581817	0.497	-0.318609
19.590200	0.503	-0.173213
19.598483	0.497	-0.022575
19.606867	0.503	0.094060
19.615150	0.497	0.248066
19.623533	0.503	0.406379
19.631817	0.497	0.545093
19.640200	0.503	0.649006
19.648483	0.497	0.719954
19.656867	0.503	0.968891
19.665150	0.497	1.090063
19.673533	0.503	1.247138
19.681817	0.497	1.351133
19.690200	0.503	1.508538
19.698483	0.497	1.562109
19.706867	0.503	1.738476
19.715150	0.497	1.863728
19.723533	0.503	1.909481
19.731817	0.497	2.014424
19.740200	0.503	2.105185
19.748483	0.497	2.111522
19.756867	0.503	2.263755
19.765150	0.497	2.342804
19.773533	0.503	2.339580
19.781817	0.497	2.295301
19.790200	0.503	2.423230
19.798483	0.497	2.333132
19.806867	0.503	2.382787
19.815150	0.497	2.332099
19.823533	0.503	2.278729
19.831817	0.497	2.305817
19.840200	0.503	2.245111
19.848483	0.497	2.118355
19.856867	0.503	2.137210
19.865150	0.497	2.025709
19.873533	0.503	1.943618
19.881817	0.497	1.833052
19.890200	0.503	1.705422
19.898483	0.497	1.620424
19.906867	0.503	1.458153
19.915150	0.497	1.264587
19.923533	0.503	1.169825
19.931817	0.497	1.054817
19.940200	0.503	0.908709
19.948483	0.497	0.804627
19.956867	0.503	0.718877
19.965150	0.497	0.474340
19.973533	0.503	0.431386
19.981817	0.497	0.258760
19.990200	0.503	0.181277
19.998483	0.497	0.058878
20.006867	0.503	-0.039835
20.015150	0.497	-0.263909
20.023533	0.503	-0.291291
20.031817	0.497	-0.471812
20.040200	0.503	-0.471013
20.048550	0.501	-0.603547
20.056867	0.499	-0.599001
20.065217	0.501	-0.766032
20.073533	0.499	-0.801687
20.081883	0.501	-0.850555
20.090200	0.499	-0.934121
20.098550	0.501	-1.003008
20.106833	0.497	-0.996845
20.115200	0.502	-0.746935
20.123550	0.501	-1.164089
20.131833	0.497	-1.174758
20.140200	0.502	-0.965018
20.148550	0.501	-0.774267
20.156833	0.497	-1.257020
20.165217	0.503	-0.948912
20.173500	0.497	-1.330586
20.181883	0.503	-1.348664
20.190167	0.497	-1.390588
20.198550	0.503	-1.336095
20.206833	0.497	-1.410802
20.215217	0.503	-1.353067
20.223500	0.497	-1.388623
20.231883	0.503	-1.437139
20.240167	0.497	-1.399562
20.248550	0.503	-1.439295
20.256833	0.497	-1.498336
20.265217	0.503	-1.514250
20.273500	0.497	-1.418483
20.281883	0.503	-1.464651
20.290167	0.497	-1.513579
20.298550	0.503	-1.531208
20.306833	0.497	-1.492909
20.315217	0.503	-1.580265
20.323500	0.497	-1.548152
20.331883	0.503	-1.563417
20.340167	0.497	-1.603054
20.348550	0.503	-1.612318
20.356833	0.497	-1.598438
20.365217	0.503	-1.579127
20.373500	0.497	-1.683579
20.381883	0.503	-1.649713
20.390167	0.497	-1.636555
20.398550	0.503	-1.637969
20.406833	0.497	-1.693710
20.415217	0.503	-1.689104
20.423500	0.497	-1.679001
20.431883	0.503	-1.637156
20.440167	0.497	-1.710215
20.448550	0.503	-1.652626
20.456833	0.497	-1.706372
20.465217	0.503	-1.580373
20.473500	0.497	-1.714513
20.481883	0.503	-1.609600
20.490167	0.497	-1.748364
20.498550	0.503	-1.672513
20.506833	0.497	-1.709236
20.515217	0.503	-1.667184
20.523500	0.497	-1.678239
20.531883	0.503	-1.629058
20.540167	0.497	-1.689563
20.548550	0.503	-1.680835
20.556833	0.497	-1.715732
20.565217	0.503	-1.644516
20.573500	0.497	-1.677520
20.581883	0.503	-1.618927
20.590167	0.497	-1.674744
20.598550	0.503	-1.678349
20.606833	0.497	-1.713754
20.615217	0.503	-1.681638
20.623500	0.497	-1.658234
20.631883	0.503	-1.601577
20.640167	0.497	-1.659762
20.648550	0.503	-1.628565
20.656833	0.497	-1.623620
20.665217	0.503	-1.557432
20.673500	0.497	-1.678893
20.681883	0.503	-1.565288
20.690167	0.497	-1.613414
20.698550	0.503	-1.561262
20.706833	0.497	-1.641815
20.715217	0.503	-1.590831
20.723500	0.497	-1.663352
20.731883	0.503	-1.601664
20.740167	0.497	-1.593966
20.748550	0.503	-1.550077
20.756833	0.497	-1.629127
20.765217	0.503	-1.528475
20.773500	0.497	-1.568872
20.781883	0.503	-1.578297
20.790167	0.497	-1.590986
20.798550	0.503	-1.578969
20.806833	0.497	-1.625841
20.815217	0.503	-1.549149
20.823500	0.497	-1.633231
20.831883	0.503	-1.514350
20.840167	0.497	-1.568424
20.848550	0.503	-1.532876
20.856833	0.497	-1.583448
20.865217	0.503	-1.539509
20.873500	0.497	-1.591858
20.881883	0.503	-1.537729
20.890167	0.497	-1.616470
20.898550	0.503	-1.497346
20.906833	0.497	-1.580220
20.915217	0.503	-1.572328
20.923500	0.497	-1.545660
20.931883	0.503	-1.524041
20.940167	0.497	-1.544130
20.948550	0.503	-1.538314
20.956833	0.497	-1.618385
20.965217	0.503	-1.550889
20.973500	0.497	-1.573717
20.981883	0.503	-1.613188
20.990167	0.497	-1.546817
20.998550	0.503	-1.618682
21.006833	0.497	-1.637536
21.015217	0.503	-1.586492
21.023500	0.497	-1.597345
21.031883	0.503	-1.558392
21.040167	0.497	-1.623224
21.048550	0.503	-1.610691
21.056833	0.497	-1.589912
21.065217	0.503	-1.617889
21.073500	0.497	-1.705204
21.081883	0.503	-1.559497
21.090167	0.497	-1.610788
21.098550	0.503	-1.643089
21.106833	0.497	-1.673073
21.115217	0.503	-1.624489
21.123500	0.497	-1.660083
21.131883	0.503	-1.636377
21.140167	0.497	-1.650498
21.148550	0.503	-1.687723
21.156833	0.497	-1.713650
21.165217	0.503	-1.668813
21.173500	0.497	-1.684255
21.181883	0.503	-1.567142
21.190167	0.497	-1.689029
21.198550	0.503	-1.672136
21.206833	0.497	-1.729420
21.215217	0.503	-1.706408
21.223500	0.497	-1.689580
21.231883	0.503	-1.674256
21.240167	0.497	-1.737752
21.248550	0.503	-1.727153
21.256833	0.497	-1.718833
21.265217	0.503	-1.697876
21.273500	0.497	-1.726103
21.281883	0.503	-1.724763
21.290167	0.497	-1.716724
21.298550	0.503	-1.732821
21.306833	0.497	-1.807619
21.315217	0.503	-1.801325
21.323500	0.497	-1.797199
21.331883	0.503	-1.774280
21.340167	0.497	-1.812672
21.348550	0.503	-1.741713
21.356833	0.497	-1.865148
21.365217	0.503	-1.838010
21.373500	0.497	-1.841643
21.381883	0.503	-1.783840
21.390167	0.497	-1.833566
21.398550	0.503	-1.839151
21.406833	0.497	-1.851779
21.415217	0.503	-1.816984
21.423500	0.497	-1.863404
21.431883	0.503	-1.798819
21.440167	0.497	-1.834171
21.448550	0.503	-1.869902
21.456833	0.497	-1.869083
21.465217	0.503	-1.879171
21.473500	0.497	-1.896000
21.481883	0.503	-1.898506
21.490167	0.497	-1.952145
21.498550	0.503	-1.879726
21.506833	0.497	-1.941321
21.515217	0.503	-1.914328
21.523500	0.497	-1.995909
21.531883	0.503	-1.932466
21.540167	0.497	-1.988289
21.548550	0.503	-1.956856
21.556833	0.497	-1.999290
21.565217	0.503	-1.955345
21.573500	0.497	-1.980693
21.581883	0.503	-1.913553
21.590167	0.497	-1.969140
21.598550	0.503	-1.950039
21.606833	0.497	-1.974426
21.615217	0.503	-1.919470
21.623500	0.497	-1.956939
21.631883	0.503	-1.945787
21.640167	0.497	-1.994747
21.648550	0.503	-1.946745
21.656833	0.497	-2.017267
21.665217	0.503	-1.945522
21.673500	0.497	-2.027706
21.681883	0.503	-1.964289
21.690167	0.497	-1.993426
21.698550	0.503	-1.996198
21.706833	0.497	-2.014768
21.715217	0.503	-1.941119
21.723500	0.497	-2.015306
21.731883	0.503	-1.996675
21.740167	0.497	-2.004618
21.748550	0.503	-1.949018
21.756833	0.497	-2.027629
21.765217	0.503	-2.058937
21.773500	0.497	-2.086688
21.781883	0.503	-1.949478
21.790167	0.497	-2.046377
21.798550	0.503	-2.022364
21.806833	0.497	-2.048625
21.815217	0.503	-1.997688
21.823500	0.497	-2.049752
21.831883	0.503	-2.001983
21.840167	0.497	-2.041694
21.848550	0.503	-1.964650
21.856833	0.497	-2.011798
21.865217	0.503	-2.002613
21.873500	0.497	-2.035490
21.881883	0.503	-1.976993
21.890167	0.497	-2.071584
21.898550	0.503	-1.984009
21.906833	0.497	-2.051414
21.915217	0.503	-1.970864
21.923500	0.497	-2.075764
21.931883	0.503	-2.002648
21.940167	0.497	-2.070549
21.948550	0.503	-2.054073
21.956833	0.497	-2.028927
21.965217	0.503	-2.046451
21.973500	0.497	-2.049265
21.981883	0.503	-2.048919
21.990167	0.497	-2.067765
21.998550	0.503	-2.020791
22.006833	0.497	-2.058617
22.015217	0.503	-2.020513
22.023500	0.497	-2.099763
22.031883	0.503	-2.052801
22.040167	0.497	-2.078054
22.048550	0.503	-2.062197
22.056833	0.497	-2.101023
22.065217	0.503	-2.073199
22.073500	0.497	-2.047955
22.081883	0.503	-2.127109
22.090167	0.497	-2.076219
22.098550	0.503	-2.051899
22.106833	0.497	-2.073835
22.115217	0.503	-2.026896
22.123500	0.497	-2.062815
22.131883	0.503	-2.020703
22.140167	0.497	-2.062557
22.148550	0.503	-2.057653
22.156833	0.497	-2.189033
22.165217	0.503	-2.036694
22.173500	0.497	-2.114386
22.181883	0.503	-2.057069
22.190167	0.497	-2.088478
22.198550	0.503	-2.035922
22.206833	0.497	-2.100068
22.215217	0.503	-2.093776
22.223500	0.497	-2.116256
22.231883	0.503	-2.147753
22.240167	0.497	-2.120062
22.248550	0.503	-2.086178
22.256833	0.497	-2.120265
22.265217	0.503	-2.069712
22.273500	0.497	-2.103233
22.281883	0.503	-2.102139
22.290167	0.497	-2.135186
22.298550	0.503	-2.121679
22.306833	0.497	-2.150219
22.315217	0.503	-2.060505
22.323500	0.497	-2.189424
22.331883	0.503	-2.127400
22.340167	0.497	-2.123666
22.348550	0.503	-2.117195
22.356833	0.497	-2.108989
22.365217	0.503	-2.094047
22.373500	0.497	-2.083612
22.381883	0.503	-2.089019
22.390167	0.497	-2.132737
22.398550	0.503	-2.082492
22.406833	0.497	-2.103822
22.415217	0.503	-2.011582
22.423500	0.497	-2.130160
22.431883	0.503	-1.997817
22.440167	0.497	-2.082410
22.448550	0.503	-2.056283
22.456833	0.497	-2.069970
22.465217	0.503	-2.057755
22.473500	0.497	-2.123430
22.481883	0.503	-2.055308
22.490167	0.497	-2.071910
22.498550	0.503	-2.039241
22.506833	0.497	-2.114283
22.515217	0.503	-2.013873
22.523500	0.497	-2.043793
22.531883	0.503	-1.949891
22.540167	0.497	-2.058340
22.548550	0.503	-2.016244
22.556833	0.497	-2.085027
22.565217	0.503	-1.961579
22.573500	0.497	-2.033940
22.581883	0.503	-2.064989
22.590167	0.497	-2.004437
22.598550	0.503	-2.018489
22.606833	0.497	-2.105492
22.615217	0.503	-2.009408
22.623500	0.497	-2.076555
22.631883	0.503	-2.074491
22.640167	0.497	-2.084779
22.648550	0.503	-2.033524
22.656833	0.497	-2.046449
22.665217	0.503	-2.026125
22.673500	0.497	-2.110046
22.681883	0.503	-1.974683
22.690167	0.497	-2.087838
22.698550	0.503	-2.019177
22.706833	0.497	-2.045994
22.715217	0.503	-2.036479
22.723500	0.497	-2.036190
22.731883	0.503	-1.976446
22.740167	0.497	-2.026029
22.748550	0.503	-2.056170
22.756833	0.497	-2.127203
22.765217	0.503	-2.049191
22.773500	0.497	-2.067402
22.781883	0.503	-2.065821
22.790167	0.497	-2.049568
22.798550	0.503	-1.976663
22.806833	0.497	-2.071388
22.815217	0.503	-2.029045
22.823500	0.497	-2.097632
22.831883	0.503	-2.101784
22.840167	0.497	-2.065003
22.848550	0.503	-2.028663
22.856833	0.497	-2.081231
22.865217	0.503	-2.029219
22.873500	0.497	-2.081126
22.881883	0.503	-2.154707
22.890167	0.497	-2.077033
22.898550	0.503	-2.035200
22.906833	0.497	-2.120438
22.915217	0.503	-2.137396
22.923500	0.497	-2.105134
22.931883	0.503	-2.034018
22.940167	0.497	-2.087378
22.948550	0.503	-2.126088
22.956833	0.497	-2.178702
22.965217	0.503	-2.141082
22.973500	0.497	-2.107345
22.981883	0.503	-2.112321
22.990167	0.497	-2.139271
22.998550	0.503	-2.082382
23.006833	0.497	-2.097167
23.015217	0.503	-2.124289
23.023567	0.501	-2.158222
23.031883	0.499	-2.121983
23.040233	0.501	-2.172639
23.048550	0.499	-2.069236
23.056900	0.501	-2.113240
23.065183	0.497	-2.108680
23.073550	0.502	-1.884503
23.081900	0.501	-2.228941
23.090183	0.497	-2.221134
23.098550	0.502	-1.832446
23.106900	0.501	-2.124621
23.115183	0.497	-2.178656
23.123567	0.503	-1.845587
23.131850	0.497	-2.217173
23.140233	0.503	-2.111527
23.148517	0.497	-2.100309
23.156900	0.503	-2.167446
23.165183	0.497	-2.161654
23.173567	0.503	-2.134272
23.181850	0.497	-2.092774
23.190233	0.503	-2.044134
23.198517	0.497	-2.167790
23.206900	0.503	-2.103856
23.215183	0.497	-2.167711
23.223567	0.503	-2.105828
23.231850	0.497	-2.161794
23.240233	0.503	-2.192075
23.248517	0.497	-2.108900
23.256900	0.503	-2.173997
23.265183	0.497	-2.204741
23.273567	0.503	-2.117319
23.281850	0.497	-2.172264
23.290233	0.503	-2.110162
23.298517	0.497	-2.184297
23.306900	0.503	-2.137119
23.315183	0.497	-2.205665
23.323567	0.503	-2.166638
23.331850	0.497	-2.171855
23.340233	0.503	-2.134765
23.348517	0.497	-2.230288
23.356900	0.503	-2.157025
23.365183	0.497	-2.169517
23.373567	0.503	-2.171587
23.381850	0.497	-2.161664
23.390233	0.503	-2.198179
23.398517	0.497	-2.189361
23.406900	0.503	-2.106548
23.415183	0.497	-2.149315
23.423567	0.503	-2.154684
23.431850	0.497	-2.169503
23.440233	0.503	-2.167696
23.448517	0.497	-2.184148
23.456900	0.503	-2.143344
23.465183	0.497	-2.214235
23.473567	0.503	-2.185525
23.481850	0.497	-2.190993
23.490233	0.503	-2.201287
23.498517	0.497	-2.226595
23.506900	0.503	-2.214765
23.515183	0.497	-2.218651
23.523567	0.503	-2.245361
23.531850	0.497	-2.268892
23.540233	0.503	-2.281737
23.548517	0.497	-2.270045
23.556900	0.503	-2.240518
23.565183	0.497	-2.287390
23.573567	0.503	-2.278345
23.581850	0.497	-2.243270
23.590233	0.503	-2.211200
23.598517	0.497	-2.288376
23.606900	0.503	-2.292627
23.615183	0.497	-2.282708
23.623567	0.503	-2.189703
23.631850	0.497	-2.242493
23.640233	0.503	-2.248063
23.648517	0.497	-2.297736
23.656900	0.503	-2.245670
23.665183	0.497	-2.297660
23.673567	0.503	-2.212794
23.681850	0.497	-2.359997
23.690233	0.503	-2.296900
23.698517	0.497	-2.307534
23.706900	0.503	-2.268601
23.715183	0.497	-2.349682
23.723567	0.503	-2.257489
23.731850	0.497	-2.345206
23.740233	0.503	-2.319021
23.748517	0.497	-2.349247
23.756900	0.503	-2.302974
23.765183	0.497	-2.354954
23.773567	0.503	-2.313268
23.781850	0.497	-2.318277
23.790233	0.503	-2.291500
23.798517	0.497	-2.356565
23.806900	0.503	-2.317448
23.815183	0.497	-2.349313
23.823567	0.503	-2.310944
23.831850	0.497	-2.301821
23.840233	0.503	-2.313689
23.848517	0.497	-2.349194
23.856900	0.503	-2.313152
23.865183	0.497	-2.390242
23.873567	0.503	-2.378036
23.881850	0.497	-2.332704
23.890233	0.503	-2.293975
23.898517	0.497	-2.413975
23.906900	0.503	-2.349907
23.915183	0.497	-2.337912
23.923567	0.503	-2.396919
23.931850	0.497	-2.401030
23.940233	0.503	-2.341138
23.948517	0.497	-2.380677
23.956900	0.503	-2.357328
23.965183	0.497	-2.416097
23.973567	0.503	-2.337698
23.981850	0.497	-2.442302
23.990233	0.503	-2.393985
23.998517	0.497	-2.380376
24.006900	0.503	-2.349002
24.015183	0.497	-2.409790
24.023567	0.503	-2.401198
24.031850	0.497	-2.335587
24.040233	0.503	-2.337460
24.048517	0.497	-2.376609
24.056900	0.503	-2.352959
24.065183	0.497	-2.346373
24.073567	0.503	-2.368616
24.081850	0.497	-2.371612
24.090233	0.503	-2.365254
24.098517	0.497	-2.357101
24.106900	0.503	-2.321769
24.115183	0.497	-2.361764
24.123567	0.503	-2.330054
24.131850	0.497	-2.302544
24.140233	0.503	-2.278806
24.148517	0.497	-2.313060
24.156900	0.503	-2.350969
24.165183	0.497	-2.284733
24.173567	0.503	-2.329748
24.181850	0.497	-2.370092
24.190233	0.503	-2.221224
24.198517	0.497	-2.260054
24.206900	0.503	-2.205483
24.215183	0.497	-2.228761
24.223567	0.503	-2.206747
24.231850	0.497	-2.257502
24.240233	0.503	-2.090419
24.248517	0.497	-2.153113
24.256900	0.503	-2.120004
24.265183	0.497	-2.193163
24.273567	0.503	-2.205485
24.281850	0.497	-2.138279
24.290233	0.503	-2.092779
24.298517	0.497	-2.110125
24.306900	0.503	-1.999558
24.315183	0.497	-2.035455
24.323567	0.503	-2.007530
24.331850	0.497	-1.994357
24.340233	0.503	-1.928155
24.348517	0.497	-1.897681
24.356900	0.503	-1.824422
24.365183	0.497	-1.902333
24.373567	0.503	-1.781350
24.381850	0.497	-1.785875
24.390233	0.503	-1.670739
24.398517	0.497	-1.694011
24.406900	0.503	-1.610260
24.415183	0.497	-1.507124
24.423567	0.503	-1.458357
24.431850	0.497	-1.350225
24.440233	0.503	-1.276483
24.448517	0.497	-1.264224
24.456900	0.503	-1.176997
24.465183	0.497	-1.094152
24.473567	0.503	-0.984354
24.481850	0.497	-0.880304
24.490233	0.503	-0.839564
24.498517	0.497	-0.838644
24.506900	0.503	-0.590902
24.515183	0.497	-0.496984
24.523567	0.503	-0.378121
24.531850	0.497	-0.364431
24.540233	0.503	-0.241877
24.548517	0.497	-0.067534
24.556900	0.503	-0.013723
24.565183	0.497	0.074408
24.573567	0.503	0.244835
24.581850	0.497	0.288927
24.590233	0.503	0.427111
24.598517	0.497	0.482823
24.606900	0.503	0.619312
24.615183	0.497	0.672556
24.623567	0.503	0.834077
24.631850	0.497	0.815793
24.640233	0.503	0.966854
24.648517	0.497	0.960541
24.656900	0.503	1.093396
24.665183	0.497	1.169560
24.673567	0.503	1.261263
24.681850	0.497	1.214162
24.690233	0.503	1.237751
24.698517	0.497	1.291986
24.706900	0.503	1.350111
24.715183	0.497	1.351324
24.723567	0.503	1.279334
24.731850	0.497	1.291271
24.740233	0.503	1.362416
24.748517	0.497	1.308247
24.756900	0.503	1.311039
24.765183	0.497	1.255132
24.773567	0.503	1.230852
24.781850	0.497	1.140848
24.790233	0.503	1.117524
24.798517	0.497	1.017199
24.806900	0.503	1.003940
24.815183	0.497	0.877106
24.823567	0.503	0.862900
24.831850	0.497	0.651712
24.840233	0.503	0.703127
24.848517	0.497	0.478982
24.856900	0.503	0.519973
24.865183	0.497	0.289707
24.873567	0.503	0.305271
24.881850	0.497	0.117793
24.890233	0.503	0.105826
24.898517	0.497	-0.020771
24.906900	0.503	-0.106866
24.915183	0.497	-0.308292
24.923567	0.503	-0.345226
24.931850	0.497	-0.480558
24.940233	0.503	-0.590027
24.948517	0.497	-0.698605
24.956900	0.503	-0.833722
24.965183	0.497	-0.893670
24.973567	0.503	-0.947021
24.981850	0.497	-1.132120
24.990233	0.503	-1.104742
24.998517	0.497	-1.268726
25.006900	0.503	-1.284258
