# Supplementary material for: Methanol-dependent Escherichia coli strains with a complete ribulose monophosphate cycle
Source: Nat Commun. 2020 Oct 26;11:5403. doi: 10.1038/s41467-020-19235-5 (PMC7588473; doi:10.1038/s41467-020-19235-5)
Supplement: Supplementary file 11 — Source data [file 41467_2020_19235_MOESM11_ESM.zip › Source_Data/SupplementaryFigure5/medium_wo_cells_batch2.txt]

File Path	chrom://marshall/Chromeleon7/HPLC_Ultimate_3000/Users/kellerp/20200525_fbp_tpiA_anc_evol_SN_stat.seq/786.smp/UV_VIS_3.channel
Channel	UV_VIS_3

Injection Information:
Data Vault	Chromeleon7
Injection	20200703_medium_ctrl_2
Injection Number	25
Position	RE1
Comment	
Processing Method	Quantitative
Instrument Method	20200525_Rezex_ROA_OrganicAcid_600uL_2500uM_H2SO4_50A_50D
Type	Unknown
Status	Finished
Injection Date	7/3/2020
Injection Time	10:49:26 PM
Injection Volume (µl)	10.000
Dilution Factor	1.0000
Weight	1.0000

Raw Data Information:
Time Min. (min)	0.006717
Time Max. (min)	25.006900
Data Points	3001
Detector	UV
Generating Data System	Chromeleon 7.2.5.9507
Exporting Data System	Chromeleon 7.2.8.0
Operator	Instrument Controller
Signal Quantity	Absorbance
Signal Unit	mAU
Signal Min.	-1.557836
Signal Max.	2,078.407707
Channel	UV_VIS_3
Driver Name	VWD3000.dll
Channel Type	Evaluation
Min. Step (s)	0.497
Max. Step (s)	0.503
Average Step (s)	0.50000367

Signal Parameter Information:
Signal Info	WVL:190 nm

Raw Data:
Time (min)	Step (s)	Value (mAU)
0.006717	n.a.	-0.929310
0.015083	0.502	-0.824546
0.023433	0.501	-1.128803
0.031717	0.497	-1.226756
0.040100	0.503	-0.832277
0.048383	0.497	-1.161913
0.056767	0.503	-1.155623
0.065050	0.497	-1.199193
0.073433	0.503	-1.226797
0.081717	0.497	-1.252688
0.090100	0.503	-1.222506
0.098383	0.497	-1.258975
0.106767	0.503	-1.156669
0.115050	0.497	-1.312441
0.123433	0.503	-1.226425
0.131717	0.497	-1.300225
0.140100	0.503	-1.211536
0.148383	0.497	-1.244196
0.156767	0.503	-1.205564
0.165050	0.497	-1.336743
0.173433	0.503	-1.229200
0.181717	0.497	-1.331265
0.190100	0.503	-1.319616
0.198383	0.497	-1.327966
0.206767	0.503	-1.266176
0.215050	0.497	-1.357158
0.223433	0.503	-1.277503
0.231717	0.497	-1.332985
0.240100	0.503	-1.270466
0.248383	0.497	-1.363458
0.256767	0.503	-1.292016
0.265050	0.497	-1.314824
0.273433	0.503	-1.251454
0.281717	0.497	-1.249786
0.290100	0.503	-1.222805
0.298383	0.497	-1.341546
0.306767	0.503	-1.264488
0.315050	0.497	-1.303845
0.323433	0.503	-1.236606
0.331717	0.497	-1.386979
0.340100	0.503	-1.308962
0.348383	0.497	-1.307226
0.356767	0.503	-1.259499
0.365050	0.497	-1.325871
0.373433	0.503	-1.266112
0.381717	0.497	-1.357281
0.390100	0.503	-1.254782
0.398383	0.497	-1.323877
0.406767	0.503	-1.212514
0.415050	0.497	-1.343253
0.423433	0.503	-1.328507
0.431717	0.497	-1.342925
0.440100	0.503	-1.279107
0.448383	0.497	-1.396896
0.456767	0.503	-1.268464
0.465050	0.497	-1.312297
0.473433	0.503	-1.278048
0.481717	0.497	-1.347302
0.490100	0.503	-1.254543
0.498383	0.497	-1.367146
0.506767	0.503	-1.341831
0.515050	0.497	-1.320787
0.523433	0.503	-1.301156
0.531717	0.497	-1.350319
0.540100	0.503	-1.326874
0.548383	0.497	-1.422939
0.556767	0.503	-1.306489
0.565050	0.497	-1.356590
0.573433	0.503	-1.333175
0.581717	0.497	-1.415004
0.590100	0.503	-1.326678
0.598383	0.497	-1.386077
0.606767	0.503	-1.288885
0.615050	0.497	-1.419886
0.623400	0.501	-1.333479
0.631767	0.502	-0.941342
0.640050	0.497	-1.353399
0.648433	0.503	-1.294065
0.656717	0.497	-1.364456
0.665067	0.501	-1.387295
0.673433	0.502	-1.050347
0.681717	0.497	-1.354821
0.690100	0.503	-1.325101
0.698383	0.497	-1.375671
0.706733	0.501	-1.395908
0.715100	0.502	-0.999144
0.723383	0.497	-1.394122
0.731767	0.503	-1.383885
0.740050	0.497	-1.400093
0.748400	0.501	-1.390492
0.756767	0.502	-1.039923
0.765050	0.497	-1.405707
0.773433	0.503	-1.301829
0.781717	0.497	-1.329688
0.790067	0.501	-1.334580
0.798433	0.502	-0.974108
0.806717	0.497	-1.399553
0.815100	0.503	-1.277011
0.823383	0.497	-1.337351
0.831733	0.501	-1.295759
0.840100	0.502	-0.929932
0.848383	0.497	-1.371341
0.856767	0.503	-1.331587
0.865050	0.497	-1.392272
0.873400	0.501	-1.330151
0.881767	0.502	-0.990747
0.890050	0.497	-1.393670
0.898433	0.503	-1.373376
0.906717	0.497	-1.449249
0.915067	0.501	-1.297173
0.923433	0.502	-0.929906
0.931717	0.497	-1.367273
0.940100	0.503	-1.292450
0.948383	0.497	-1.356019
0.956733	0.501	-1.296398
0.965100	0.502	-0.969138
0.973383	0.497	-1.333567
0.981767	0.503	-1.239932
0.990050	0.497	-1.290737
0.998400	0.501	-1.290059
1.006767	0.502	-0.907003
1.015050	0.497	-1.269759
1.023433	0.503	-1.219275
1.031717	0.497	-1.271395
1.040067	0.501	-1.196824
1.048433	0.502	-0.883707
1.056717	0.497	-1.232155
1.065100	0.503	-1.238628
1.073383	0.497	-1.278238
1.081733	0.501	-1.269189
1.090100	0.502	-0.855018
1.098383	0.497	-1.216815
1.106767	0.503	-1.157817
1.115050	0.497	-1.218021
1.123400	0.501	-1.213759
1.131767	0.502	-0.834565
1.140050	0.497	-1.214069
1.148433	0.503	-1.102212
1.156717	0.497	-1.191722
1.165067	0.501	-1.159367
1.173433	0.502	-0.820536
1.181717	0.497	-1.221631
1.190100	0.503	-1.112692
1.198383	0.497	-1.179395
1.206733	0.501	-1.146509
1.215100	0.502	-0.745879
1.223383	0.497	-1.155562
1.231767	0.503	-1.131184
1.240050	0.497	-1.136874
1.248400	0.501	-1.153407
1.256767	0.502	-0.791550
1.265050	0.497	-1.130438
1.273433	0.503	-1.109853
1.281717	0.497	-1.136001
1.290067	0.501	-1.105895
1.298433	0.502	-0.763185
1.306717	0.497	-1.034783
1.315100	0.503	-1.065809
1.323383	0.497	-1.157242
1.331733	0.501	-1.026414
1.340100	0.502	-0.773046
1.348383	0.497	-1.106819
1.356767	0.503	-1.111039
1.365050	0.497	-1.135907
1.373400	0.501	-1.093544
1.381767	0.502	-0.707012
1.390050	0.497	-1.123230
1.398433	0.503	-1.029059
1.406717	0.497	-1.071821
1.415067	0.501	-1.056423
1.423433	0.502	-0.767782
1.431717	0.497	-1.108686
1.440100	0.503	-1.082381
1.448383	0.497	-1.097988
1.456733	0.501	-1.080026
1.465100	0.502	-0.772508
1.473383	0.497	-1.133443
1.481767	0.503	-1.091214
1.490050	0.497	-1.110671
1.498400	0.501	-1.107283
1.506767	0.502	-0.785921
1.515050	0.497	-1.067982
1.523433	0.503	-1.130294
1.531717	0.497	-1.152988
1.540067	0.501	-1.094071
1.548433	0.502	-0.760785
1.556717	0.497	-1.106299
1.565100	0.503	-1.075797
1.573383	0.497	-1.134659
1.581733	0.501	-1.120370
1.590100	0.502	-0.798404
1.598383	0.497	-1.095154
1.606767	0.503	-1.110420
1.615050	0.497	-1.150323
1.623400	0.501	-1.161835
1.631767	0.502	-0.733695
1.640050	0.497	-1.111608
1.648433	0.503	-1.071952
1.656717	0.497	-1.099758
1.665067	0.501	-1.199286
1.673433	0.502	-0.811219
1.681717	0.497	-1.132505
1.690100	0.503	-1.115894
1.698383	0.497	-1.113224
1.706733	0.501	-1.195564
1.715100	0.502	-0.786019
1.723383	0.497	-1.162546
1.731767	0.503	-1.100115
1.740050	0.497	-1.178606
1.748400	0.501	-1.226408
1.756767	0.502	-0.830737
1.765050	0.497	-1.134961
1.773433	0.503	-1.107623
1.781717	0.497	-1.193343
1.790067	0.501	-1.162965
1.798433	0.502	-0.859704
1.806717	0.497	-1.181286
1.815100	0.503	-1.129731
1.823383	0.497	-1.202440
1.831733	0.501	-1.157203
1.840100	0.502	-0.820047
1.848383	0.497	-1.190459
1.856767	0.503	-1.099192
1.865050	0.497	-1.213612
1.873400	0.501	-1.141128
1.881767	0.502	-0.877232
1.890050	0.497	-1.167537
1.898433	0.503	-1.168409
1.906717	0.497	-1.213901
1.915067	0.501	-1.091678
1.923433	0.502	-0.846845
1.931717	0.497	-1.117163
1.940100	0.503	-1.117399
1.948383	0.497	-1.160781
1.956733	0.501	-1.124852
1.965100	0.502	-0.792429
1.973383	0.497	-1.109204
1.981767	0.503	-1.096455
1.990050	0.497	-1.180589
1.998400	0.501	-1.127630
2.006767	0.502	-0.833754
2.015050	0.497	-1.087939
2.023433	0.503	-1.167895
2.031717	0.497	-1.123273
2.040067	0.501	-1.130067
2.048433	0.502	-0.840151
2.056717	0.497	-1.113081
2.065100	0.503	-1.084351
2.073383	0.497	-1.133027
2.081733	0.501	-1.105539
2.090100	0.502	-0.771252
2.098383	0.497	-1.067451
2.106767	0.503	-1.093282
2.115050	0.497	-1.166054
2.123400	0.501	-1.100515
2.131767	0.502	-0.688673
2.140050	0.497	-1.163593
2.148433	0.503	-1.026078
2.156717	0.497	-1.044615
2.165067	0.501	-1.045069
2.173433	0.502	-0.725973
2.181717	0.497	-1.080189
2.190100	0.503	-1.052262
2.198383	0.497	-0.971333
2.206733	0.501	-1.038670
2.215100	0.502	-0.731746
2.223383	0.497	-1.047356
2.231767	0.503	-1.012021
2.240050	0.497	-1.066480
2.248400	0.501	-0.940610
2.256767	0.502	-0.696073
2.265050	0.497	-0.994761
2.273433	0.503	-0.942173
2.281717	0.497	-1.049958
2.290067	0.501	-1.022297
2.298433	0.502	-0.671509
2.306717	0.497	-1.053517
2.315100	0.503	-0.962364
2.323383	0.497	-0.951868
2.331733	0.501	-0.934971
2.340100	0.502	-0.691537
2.348383	0.497	-0.998753
2.356767	0.503	-0.942432
2.365050	0.497	-0.998570
2.373400	0.501	-0.969401
2.381767	0.502	-0.647259
2.390050	0.497	-0.937741
2.398433	0.503	-0.870623
2.406717	0.497	-0.922239
2.415067	0.501	-0.977364
2.423433	0.502	-0.604058
2.431717	0.497	-0.967364
2.440100	0.503	-0.842655
2.448383	0.497	-0.890561
2.456733	0.501	-0.896015
2.465100	0.502	-0.543926
2.473383	0.497	-0.907882
2.481767	0.503	-0.826797
2.490050	0.497	-0.822020
2.498400	0.501	-0.888001
2.506767	0.502	-0.589097
2.515050	0.497	-0.855730
2.523433	0.503	-0.794092
2.531717	0.497	-0.790186
2.540067	0.501	-0.823133
2.548433	0.502	-0.469485
2.556783	0.501	-0.776172
2.565100	0.499	-0.787659
2.573450	0.501	-0.831410
2.581733	0.497	-0.803787
2.590100	0.502	-0.436295
2.598450	0.501	-0.742216
2.606767	0.499	-0.712547
2.615117	0.501	-0.767378
2.623400	0.497	-0.791868
2.631767	0.502	-0.442118
2.640117	0.501	-0.794288
2.648433	0.499	-0.745274
2.656783	0.501	-0.758563
2.665067	0.497	-0.746412
2.673433	0.502	-0.364506
2.681783	0.501	-0.693175
2.690100	0.499	-0.719370
2.698450	0.501	-0.660567
2.706733	0.497	-0.689702
2.715100	0.502	-0.348432
2.723450	0.501	-0.682428
2.731767	0.499	-0.585372
2.740117	0.501	-0.675266
2.748400	0.497	-0.575092
2.756767	0.502	-0.289142
2.765117	0.501	-0.672457
2.773433	0.499	-0.646916
2.781783	0.501	-0.629757
2.790067	0.497	-0.647754
2.798433	0.502	-0.305550
2.806783	0.501	-0.652242
2.815100	0.499	-0.601076
2.823450	0.501	-0.620273
2.831733	0.497	-0.651739
2.840100	0.502	-0.254427
2.848450	0.501	-0.617802
2.856767	0.499	-0.575211
2.865117	0.501	-0.627473
2.873400	0.497	-0.643686
2.881767	0.502	-0.227540
2.890117	0.501	-0.567379
2.898433	0.499	-0.592097
2.906783	0.501	-0.605380
2.915067	0.497	-0.653301
2.923433	0.502	-0.248678
2.931783	0.501	-0.601118
2.940100	0.499	-0.601659
2.948450	0.501	-0.618036
2.956733	0.497	-0.614692
2.965100	0.502	-0.234722
2.973450	0.501	-0.633845
2.981733	0.497	-0.623475
2.990100	0.502	-0.243612
2.998450	0.501	-0.603071
3.006733	0.497	-0.688383
3.015100	0.502	-0.404850
3.023450	0.501	-0.738030
3.031733	0.497	-0.618569
3.040117	0.503	-0.410968
3.048400	0.497	-0.647283
3.056783	0.503	-0.681478
3.065067	0.497	-0.670241
3.073450	0.503	-0.583026
3.081733	0.497	-0.640388
3.090117	0.503	-0.633771
3.098400	0.497	-0.639963
3.106783	0.503	-0.675073
3.115067	0.497	-0.690810
3.123450	0.503	-0.618937
3.131733	0.497	-0.705589
3.140117	0.503	-0.660485
3.148400	0.497	-0.626427
3.156783	0.503	-0.689135
3.165067	0.497	-0.697213
3.173450	0.503	-0.720232
3.181733	0.497	-0.751868
3.190117	0.503	-0.655637
3.198400	0.497	-0.768410
3.206783	0.503	-0.745015
3.215067	0.497	-0.721717
3.223450	0.503	-0.708470
3.231733	0.497	-0.759844
3.240117	0.503	-0.709702
3.248400	0.497	-0.774262
3.256783	0.503	-0.736975
3.265067	0.497	-0.748474
3.273450	0.503	-0.717718
3.281733	0.497	-0.762171
3.290117	0.503	-0.744825
3.298400	0.497	-0.787720
3.306783	0.503	-0.797158
3.315067	0.497	-0.795551
3.323450	0.503	-0.817903
3.331733	0.497	-0.878542
3.340117	0.503	-0.799778
3.348400	0.497	-0.859385
3.356783	0.503	-0.859031
3.365067	0.497	-0.894221
3.373450	0.503	-0.913805
3.381733	0.497	-0.947422
3.390117	0.503	-0.919428
3.398400	0.497	-0.943670
3.406783	0.503	-0.954211
3.415067	0.497	-0.919886
3.423450	0.503	-0.924769
3.431733	0.497	-0.914748
3.440117	0.503	-0.914430
3.448400	0.497	-0.990696
3.456783	0.503	-1.007373
3.465067	0.497	-1.096272
3.473450	0.503	-0.983701
3.481733	0.497	-1.069016
3.490117	0.503	-1.015797
3.498400	0.497	-1.090504
3.506783	0.503	-1.039257
3.515067	0.497	-1.152790
3.523450	0.503	-1.174854
3.531733	0.497	-1.175785
3.540117	0.503	-1.076807
3.548400	0.497	-1.174841
3.556783	0.503	-1.093337
3.565067	0.497	-1.164935
3.573450	0.503	-1.148551
3.581733	0.497	-1.158420
3.590117	0.503	-1.127592
3.598400	0.497	-1.190817
3.606783	0.503	-1.194600
3.615067	0.497	-1.293622
3.623417	0.501	-1.169335
3.631783	0.502	-0.897750
3.640067	0.497	-1.241184
3.648450	0.503	-1.194095
3.656733	0.497	-1.225853
3.665083	0.501	-1.253580
3.673450	0.502	-0.888108
3.681733	0.497	-1.271703
3.690117	0.503	-1.207632
3.698400	0.497	-1.253169
3.706750	0.501	-1.241952
3.715117	0.502	-0.924624
3.723400	0.497	-1.287223
3.731783	0.503	-1.220258
3.740067	0.497	-1.251280
3.748417	0.501	-1.281145
3.756783	0.502	-0.847586
3.765067	0.497	-1.206604
3.773450	0.503	-1.306274
3.781733	0.497	-1.227440
3.790083	0.501	-1.280410
3.798450	0.502	-0.886962
3.806733	0.497	-1.286029
3.815117	0.503	-1.243075
3.823400	0.497	-1.233764
3.831750	0.501	-1.282768
3.840117	0.502	-0.897288
3.848400	0.497	-1.191845
3.856783	0.503	-1.250329
3.865067	0.497	-1.270984
3.873417	0.501	-1.250964
3.881783	0.502	-0.894277
3.890067	0.497	-1.222835
3.898450	0.503	-1.202138
3.906733	0.497	-1.253187
3.915083	0.501	-1.285466
3.923450	0.502	-0.963444
3.931733	0.497	-1.270215
3.940117	0.503	-1.265379
3.948400	0.497	-1.302347
3.956750	0.501	-1.293152
3.965117	0.502	-0.982488
3.973400	0.497	-1.346694
3.981783	0.503	-1.298569
3.990067	0.497	-1.317824
3.998417	0.501	-1.322632
4.006783	0.502	-0.964582
4.015067	0.497	-1.325790
4.023450	0.503	-1.221883
4.031733	0.497	-1.288703
4.040083	0.501	-1.342214
4.048450	0.502	-0.917786
4.056733	0.497	-1.266606
4.065117	0.503	-1.259160
4.073400	0.497	-1.300179
4.081750	0.501	-1.311784
4.090117	0.502	-0.916923
4.098400	0.497	-1.317990
4.106783	0.503	-1.291460
4.115067	0.497	-1.235298
4.123417	0.501	-1.334398
4.131783	0.502	-0.948717
4.140067	0.497	-1.271718
4.148450	0.503	-1.267525
4.156733	0.497	-1.242866
4.165083	0.501	-1.318222
4.173450	0.502	-0.993710
4.181733	0.497	-1.219951
4.190117	0.503	-1.288670
4.198400	0.497	-1.325707
4.206750	0.501	-1.324784
4.215117	0.502	-0.915353
4.223400	0.497	-1.297541
4.231783	0.503	-1.252020
4.240067	0.497	-1.275423
4.248417	0.501	-1.298682
4.256783	0.502	-1.013682
4.265067	0.497	-1.249439
4.273450	0.503	-1.291666
4.281733	0.497	-1.256218
4.290083	0.501	-1.213936
4.298450	0.502	-0.875230
4.306733	0.497	-1.300589
4.315117	0.503	-1.268531
4.323400	0.497	-1.243091
4.331750	0.501	-1.287508
4.340117	0.502	-0.887457
4.348400	0.497	-1.280388
4.356783	0.503	-1.201981
4.365067	0.497	-1.296460
4.373417	0.501	-1.235659
4.381783	0.502	-0.972649
4.390067	0.497	-1.231934
4.398450	0.503	-1.245888
4.406733	0.497	-1.240275
4.415083	0.501	-1.203074
4.423450	0.502	-0.905655
4.431733	0.497	-1.254148
4.440117	0.503	-1.166175
4.448400	0.497	-1.283187
4.456750	0.501	-1.235572
4.465117	0.502	-0.919215
4.473400	0.497	-1.281395
4.481783	0.503	-1.237082
4.490067	0.497	-1.260652
4.498417	0.501	-1.257329
4.506783	0.502	-0.940385
4.515067	0.497	-1.271835
4.523450	0.503	-1.224509
4.531733	0.497	-1.225299
4.540083	0.501	-1.239636
4.548450	0.502	-0.890412
4.556733	0.497	-1.212867
4.565117	0.503	-1.249702
4.573400	0.497	-1.304326
4.581750	0.501	-1.302116
4.590117	0.502	-0.871890
4.598400	0.497	-1.216283
4.606783	0.503	-1.251842
4.615067	0.497	-1.277770
4.623417	0.501	-1.258113
4.631783	0.502	-0.942720
4.640067	0.497	-1.294595
4.648450	0.503	-1.219222
4.656733	0.497	-1.336650
4.665083	0.501	-1.270168
4.673450	0.502	-0.941053
4.681733	0.497	-1.261753
4.690117	0.503	-1.251252
4.698400	0.497	-1.277942
4.706750	0.501	-1.251820
4.715117	0.502	-0.950742
4.723400	0.497	-1.280679
4.731783	0.503	-1.251892
4.740067	0.497	-1.302616
4.748417	0.501	-1.339075
4.756783	0.502	-1.019600
4.765067	0.497	-1.250074
4.773450	0.503	-1.291876
4.781733	0.497	-1.332727
4.790083	0.501	-1.237292
4.798450	0.502	-1.003927
4.806733	0.497	-1.265971
4.815117	0.503	-1.228726
4.823400	0.497	-1.277355
4.831750	0.501	-1.278771
4.840117	0.502	-0.939211
4.848400	0.497	-1.284507
4.856783	0.503	-1.219044
4.865067	0.497	-1.217379
4.873417	0.501	-1.297463
4.881783	0.502	-0.964564
4.890067	0.497	-1.252332
4.898450	0.503	-1.242757
4.906733	0.497	-1.250856
4.915083	0.501	-1.316938
4.923450	0.502	-0.985729
4.931733	0.497	-1.230380
4.940117	0.503	-1.166106
4.948400	0.497	-1.199305
4.956750	0.501	-1.290737
4.965117	0.502	-0.880175
4.973400	0.497	-1.278505
4.981783	0.503	-1.253798
4.990067	0.497	-1.253496
4.998417	0.501	-1.238791
5.006783	0.502	-0.923731
5.015067	0.497	-1.185198
5.023450	0.503	-1.294230
5.031733	0.497	-1.277271
5.040083	0.501	-1.260069
5.048450	0.502	-0.915961
5.056733	0.497	-1.228168
5.065117	0.503	-1.221274
5.073400	0.497	-1.221323
5.081750	0.501	-1.278760
5.090117	0.502	-0.866823
5.098400	0.497	-1.226546
5.106783	0.503	-1.229499
5.115067	0.497	-1.219615
5.123417	0.501	-1.178079
5.131783	0.502	-0.905097
5.140067	0.497	-1.291432
5.148450	0.503	-1.223327
5.156733	0.497	-1.297580
5.165083	0.501	-1.240279
5.173450	0.502	-0.931923
5.181733	0.497	-1.255492
5.190117	0.503	-1.166739
5.198400	0.497	-1.264905
5.206750	0.501	-1.228967
5.215117	0.502	-0.836646
5.223400	0.497	-1.188731
5.231783	0.503	-1.207987
5.240067	0.497	-1.231326
5.248417	0.501	-1.279450
5.256783	0.502	-0.887767
5.265067	0.497	-1.208846
5.273450	0.503	-1.132414
5.281733	0.497	-1.228866
5.290083	0.501	-1.227920
5.298450	0.502	-0.898546
5.306733	0.497	-1.235878
5.315117	0.503	-1.250658
5.323400	0.497	-1.154635
5.331750	0.501	-1.143382
5.340117	0.502	-0.856847
5.348400	0.497	-1.178946
5.356783	0.503	-1.148122
5.365067	0.497	-1.157680
5.373417	0.501	-1.124831
5.381783	0.502	-0.813093
5.390067	0.497	-1.183983
5.398450	0.503	-1.160688
5.406733	0.497	-1.174540
5.415083	0.501	-1.232351
5.423450	0.502	-0.904930
5.431733	0.497	-1.260736
5.440117	0.503	-1.136292
5.448400	0.497	-1.225051
5.456750	0.501	-1.207193
5.465117	0.502	-0.862665
5.473400	0.497	-1.179195
5.481783	0.503	-1.211899
5.490067	0.497	-1.161735
5.498417	0.501	-1.233927
5.506783	0.502	-0.861796
5.515067	0.497	-1.222449
5.523450	0.503	-1.167901
5.531733	0.497	-1.242512
5.540083	0.501	-1.218037
5.548450	0.502	-0.879638
5.556800	0.501	-1.272741
5.565117	0.499	-1.196033
5.573467	0.501	-1.257820
5.581750	0.497	-1.278087
5.590117	0.502	-0.867012
5.598467	0.501	-1.284689
5.606783	0.499	-1.258274
5.615133	0.501	-1.274112
5.623417	0.497	-1.297220
5.631783	0.502	-0.834663
5.640133	0.501	-1.248777
5.648450	0.499	-1.289891
5.656800	0.501	-1.344914
5.665083	0.497	-1.321894
5.673450	0.502	-0.913643
5.681800	0.501	-1.300372
5.690117	0.499	-1.291695
5.698467	0.501	-1.326653
5.706750	0.497	-1.321441
5.715117	0.502	-0.961156
5.723467	0.501	-1.281359
5.731783	0.499	-1.340491
5.740133	0.501	-1.328032
5.748417	0.497	-1.305029
5.756783	0.502	-0.964795
5.765133	0.501	-1.322679
5.773450	0.499	-1.298686
5.781800	0.501	-1.320574
5.790083	0.497	-1.306890
5.798450	0.502	-0.903140
5.806800	0.501	-1.294133
5.815117	0.499	-1.318199
5.823467	0.501	-1.358248
5.831750	0.497	-1.359481
5.840117	0.502	-0.949965
5.848467	0.501	-1.340726
5.856783	0.499	-1.219019
5.865133	0.501	-1.324413
5.873417	0.497	-1.325563
5.881783	0.502	-0.992239
5.890133	0.501	-1.276212
5.898450	0.499	-1.266146
5.906800	0.501	-1.325740
5.915083	0.497	-1.303050
5.923450	0.502	-0.964666
5.931800	0.501	-1.269130
5.940117	0.499	-1.286841
5.948467	0.501	-1.318300
5.956750	0.497	-1.261704
5.965117	0.502	-0.982001
5.973467	0.501	-1.360155
5.981750	0.497	-1.326633
5.990117	0.502	-0.974217
5.998467	0.501	-1.312668
6.006750	0.497	-1.329131
6.015133	0.503	-1.027712
6.023417	0.497	-1.301798
6.031800	0.503	-1.277351
6.040083	0.497	-1.311619
6.048467	0.503	-1.312517
6.056750	0.497	-1.288017
6.065133	0.503	-1.305628
6.073417	0.497	-1.283796
6.081800	0.503	-1.336294
6.090083	0.497	-1.368827
6.098467	0.503	-1.332834
6.106750	0.497	-1.442844
6.115133	0.503	-1.359706
6.123417	0.497	-1.408637
6.131800	0.503	-1.354406
6.140083	0.497	-1.426831
6.148467	0.503	-1.445419
6.156750	0.497	-1.433906
6.165133	0.503	-1.464266
6.173417	0.497	-1.557836
6.181800	0.503	-1.449403
6.190083	0.497	-1.522499
6.198467	0.503	-1.477263
6.206750	0.497	-1.488393
6.215133	0.503	-1.529589
6.223417	0.497	-1.481797
6.231800	0.503	-1.455481
6.240083	0.497	-1.481664
6.248467	0.503	-1.414138
6.256750	0.497	-1.463904
6.265133	0.503	-1.405515
6.273417	0.497	-1.422536
6.281800	0.503	-1.430913
6.290083	0.497	-1.415085
6.298467	0.503	-1.408227
6.306750	0.497	-1.461623
6.315133	0.503	-1.475351
6.323417	0.497	-1.424750
6.331800	0.503	-1.449674
6.340083	0.497	-1.465031
6.348467	0.503	-1.446642
6.356750	0.497	-1.495798
6.365133	0.503	-1.425057
6.373417	0.497	-1.458090
6.381800	0.503	-1.446431
6.390083	0.497	-1.505897
6.398467	0.503	-1.410864
6.406750	0.497	-1.482161
6.415133	0.503	-1.455614
6.423417	0.497	-1.465219
6.431800	0.503	-1.467316
6.440083	0.497	-1.477729
6.448467	0.503	-1.492494
6.456750	0.497	-1.464477
6.465133	0.503	-1.413739
6.473417	0.497	-1.552108
6.481800	0.503	-1.451572
6.490083	0.497	-1.495954
6.498467	0.503	-1.501314
6.506750	0.497	-1.553030
6.515133	0.503	-1.426983
6.523417	0.497	-1.484887
6.531800	0.503	-1.457856
6.540083	0.497	-1.481800
6.548467	0.503	-1.418585
6.556750	0.497	-1.388076
6.565133	0.503	-1.249178
6.573417	0.497	-1.226661
6.581767	0.501	-0.855468
6.590133	0.502	0.052825
6.598417	0.497	0.992209
6.606800	0.503	3.578061
6.615083	0.497	8.515199
6.623433	0.501	17.872105
6.631800	0.502	34.296429
6.640083	0.497	60.175325
6.648467	0.503	98.876557
6.656750	0.497	150.847743
6.665100	0.501	213.774781
6.673467	0.502	282.860335
6.681750	0.497	352.599810
6.690133	0.503	420.051672
6.698417	0.497	483.298281
6.706767	0.501	542.455100
6.715133	0.502	598.261830
6.723417	0.497	650.127248
6.731800	0.503	700.544616
6.740083	0.497	749.668751
6.748433	0.501	796.617506
6.756800	0.502	841.684650
6.765083	0.497	881.648580
6.773467	0.503	917.416712
6.781750	0.497	945.892711
6.790100	0.501	964.964948
6.798467	0.502	971.824351
6.806750	0.497	960.500943
6.815133	0.503	927.846098
6.823417	0.497	868.577255
6.831767	0.501	781.456795
6.840133	0.502	671.159777
6.848417	0.497	545.542413
6.856800	0.503	421.918618
6.865083	0.497	312.147417
6.873433	0.501	224.613201
6.881800	0.502	160.930315
6.890083	0.497	115.577374
6.898467	0.503	85.197164
6.906750	0.497	64.360855
6.915100	0.501	50.191048
6.923467	0.502	40.647411
6.931750	0.497	33.102823
6.940133	0.503	27.891424
6.948417	0.497	23.779819
6.956767	0.501	20.594061
6.965133	0.502	18.385854
6.973417	0.497	16.098522
6.981800	0.503	14.363795
6.990083	0.497	12.892171
6.998433	0.501	11.641296
7.006800	0.502	11.006076
7.015083	0.497	9.803810
7.023467	0.503	9.100550
7.031750	0.497	8.628426
7.040100	0.501	8.464460
7.048467	0.502	8.803862
7.056750	0.497	8.864984
7.065133	0.503	9.527101
7.073417	0.497	10.453329
7.081767	0.501	11.640572
7.090133	0.502	13.188684
7.098417	0.497	14.034671
7.106800	0.503	15.030625
7.115083	0.497	15.551573
7.123433	0.501	15.803710
7.131800	0.502	15.935766
7.140083	0.497	15.043875
7.148467	0.503	14.169795
7.156750	0.497	12.943859
7.165100	0.501	11.740000
7.173467	0.502	10.748859
7.181750	0.497	9.181309
7.190133	0.503	8.012783
7.198417	0.497	6.976875
7.206767	0.501	6.010402
7.215133	0.502	5.612936
7.223417	0.497	4.585183
7.231800	0.503	4.021535
7.240083	0.497	3.543023
7.248433	0.501	3.149448
7.256800	0.502	3.228288
7.265083	0.497	2.600666
7.273467	0.503	2.334029
7.281750	0.497	2.128700
7.290100	0.501	2.000012
7.298467	0.502	2.119569
7.306750	0.497	1.689267
7.315133	0.503	1.497814
7.323417	0.497	1.440249
7.331767	0.501	1.326810
7.340133	0.502	1.661575
7.348417	0.497	1.211684
7.356800	0.503	1.195466
7.365083	0.497	1.120604
7.373433	0.501	1.101852
7.381800	0.502	1.478684
7.390083	0.497	1.051064
7.398467	0.503	1.136961
7.406750	0.497	1.095899
7.415100	0.501	1.127935
7.423467	0.502	1.514615
7.431750	0.497	1.173906
7.440133	0.503	1.211099
7.448417	0.497	1.172711
7.456767	0.501	1.281229
7.465133	0.502	1.595795
7.473417	0.497	1.304910
7.481800	0.503	1.330889
7.490083	0.497	1.352009
7.498433	0.501	1.383708
7.506800	0.502	1.715285
7.515083	0.497	1.376595
7.523467	0.503	1.438522
7.531750	0.497	1.502009
7.540100	0.501	1.460778
7.548467	0.502	1.796308
7.556750	0.497	1.480412
7.565133	0.503	1.470693
7.573417	0.497	1.456063
7.581767	0.501	1.571105
7.590133	0.502	1.961453
7.598417	0.497	1.516863
7.606800	0.503	1.598061
7.615083	0.497	1.602455
7.623433	0.501	1.625397
7.631800	0.502	2.116356
7.640083	0.497	1.904571
7.648467	0.503	2.107335
7.656750	0.497	2.372184
7.665100	0.501	2.668746
7.673467	0.502	3.593923
7.681750	0.497	3.840482
7.690133	0.503	4.667535
7.698417	0.497	5.613854
7.706767	0.501	6.727852
7.715133	0.502	8.430653
7.723417	0.497	9.627353
7.731800	0.503	11.335566
7.740083	0.497	13.142140
7.748433	0.501	15.070795
7.756800	0.502	17.517195
7.765083	0.497	19.180843
7.773467	0.503	21.339402
7.781750	0.497	23.415825
7.790100	0.501	25.598543
7.798467	0.502	27.960884
7.806750	0.497	29.623549
7.815133	0.503	31.543313
7.823417	0.497	33.372891
7.831767	0.501	35.254919
7.840133	0.502	37.318841
7.848417	0.497	38.705588
7.856800	0.503	40.355096
7.865083	0.497	41.902228
7.873433	0.501	43.514739
7.881800	0.502	45.400036
7.890083	0.497	46.573312
7.898467	0.503	48.087641
7.906750	0.497	49.454681
7.915100	0.501	50.924681
7.923467	0.502	52.749507
7.931750	0.497	53.701574
7.940133	0.503	55.053195
7.948417	0.497	56.269982
7.956767	0.501	57.471353
7.965133	0.502	58.958003
7.973417	0.497	59.657392
7.981800	0.503	60.690163
7.990083	0.497	61.555080
7.998433	0.501	62.195048
8.006800	0.502	63.243095
8.015083	0.497	63.301851
8.023467	0.503	63.641505
8.031750	0.497	63.714200
8.040100	0.501	63.637635
8.048467	0.502	63.689487
8.056750	0.497	62.926029
8.065133	0.503	62.340123
8.073417	0.497	61.445636
8.081767	0.501	60.382132
8.090133	0.502	59.571301
8.098417	0.497	57.832023
8.106800	0.503	56.290658
8.115083	0.497	54.607033
8.123433	0.501	52.757408
8.131800	0.502	51.294515
8.140083	0.497	48.945980
8.148467	0.503	46.931616
8.156750	0.497	44.745979
8.165100	0.501	42.676631
8.173467	0.502	40.875420
8.181750	0.497	38.375235
8.190133	0.503	36.339253
8.198417	0.497	34.306119
8.206767	0.501	32.296127
8.215133	0.502	30.658233
8.223417	0.497	28.485944
8.231800	0.503	26.761720
8.240083	0.497	25.077903
8.248433	0.501	23.513367
8.256800	0.502	22.413281
8.265083	0.497	20.720196
8.273467	0.503	19.566678
8.281750	0.497	18.250328
8.290100	0.501	17.261588
8.298467	0.502	16.689477
8.306750	0.497	15.498411
8.315133	0.503	14.795314
8.323417	0.497	14.127124
8.331767	0.501	13.561870
8.340133	0.502	13.374509
8.348417	0.497	12.623015
8.356800	0.503	12.328610
8.365083	0.497	11.986577
8.373433	0.501	11.707949
8.381800	0.502	11.938675
8.390083	0.497	11.431942
8.398467	0.503	11.380260
8.406750	0.497	11.283521
8.415100	0.501	11.301047
8.423467	0.502	11.722383
8.431750	0.497	11.463161
8.440133	0.503	11.580508
8.448417	0.497	11.621666
8.456767	0.501	11.709659
8.465133	0.502	12.254726
8.473417	0.497	11.994402
8.481800	0.503	12.200742
8.490083	0.497	12.355548
8.498433	0.501	12.557046
8.506800	0.502	13.208600
8.515150	0.501	13.038304
8.523467	0.499	13.279616
8.531817	0.501	13.421694
8.540100	0.497	13.740337
8.548467	0.502	14.309057
8.556817	0.501	14.253585
8.565133	0.499	14.633437
8.573483	0.501	15.063196
8.581767	0.497	15.740169
8.590133	0.502	16.951788
8.598483	0.501	17.362857
8.606800	0.499	17.771036
8.615150	0.501	17.587778
8.623433	0.497	16.773955
8.631800	0.502	16.231220
8.640150	0.501	15.611446
8.648467	0.499	16.165091
8.656817	0.501	17.351813
8.665100	0.497	18.371496
8.673467	0.502	19.483787
8.681817	0.501	19.196032
8.690133	0.499	18.868552
8.698483	0.501	18.061609
8.706767	0.497	16.934396
8.715133	0.502	15.895364
8.723483	0.501	14.037855
8.731800	0.499	12.569591
8.740150	0.501	11.043926
8.748433	0.497	9.707724
8.756800	0.502	8.899420
8.765150	0.501	7.522591
8.773467	0.499	6.608993
8.781817	0.501	5.902118
8.790100	0.497	5.291845
8.798467	0.502	5.248214
8.806817	0.501	4.547716
8.815133	0.499	4.316197
8.823483	0.501	4.027595
8.831767	0.497	3.925414
8.840133	0.502	4.119724
8.848483	0.501	3.650999
8.856800	0.499	3.578536
8.865150	0.501	3.503459
8.873433	0.497	3.401203
8.881800	0.502	3.776645
8.890150	0.501	3.341086
8.898433	0.497	3.219257
8.906800	0.502	3.539818
8.915150	0.501	3.104975
8.923433	0.497	3.025271
8.931800	0.502	3.341966
8.940150	0.501	2.859909
8.948433	0.497	2.782975
8.956817	0.503	3.031217
8.965100	0.497	2.657562
8.973483	0.503	2.861134
8.981767	0.497	2.378893
8.990150	0.503	2.355672
8.998433	0.497	2.305140
9.006817	0.503	2.272428
9.015100	0.497	2.035179
9.023483	0.503	2.087795
9.031767	0.497	1.930095
9.040150	0.503	1.956611
9.048433	0.497	1.841065
9.056817	0.503	1.792072
9.065100	0.497	1.691083
9.073483	0.503	1.729654
9.081767	0.497	1.738851
9.090150	0.503	1.592491
9.098433	0.497	1.655661
9.106817	0.503	1.664090
9.115100	0.497	1.693019
9.123483	0.503	1.729820
9.131767	0.497	1.744956
9.140150	0.503	1.867913
9.148433	0.497	1.918950
9.156817	0.503	2.057907
9.165100	0.497	2.219111
9.173483	0.503	2.432067
9.181767	0.497	2.560246
9.190150	0.503	2.861582
9.198433	0.497	3.017680
9.206817	0.503	3.361476
9.215100	0.497	3.648113
9.223483	0.503	4.084297
9.231767	0.497	4.400783
9.240150	0.503	4.841016
9.248433	0.497	5.266182
9.256817	0.503	5.732112
9.265100	0.497	6.155109
9.273483	0.503	6.533149
9.281767	0.497	6.823806
9.290150	0.503	7.176173
9.298433	0.497	7.391334
9.306817	0.503	7.665262
9.315100	0.497	7.752569
9.323483	0.503	7.896788
9.331767	0.497	7.879668
9.340150	0.503	7.884170
9.348433	0.497	7.753409
9.356817	0.503	7.653493
9.365100	0.497	7.479506
9.373483	0.503	7.254599
9.381767	0.497	6.987948
9.390150	0.503	6.663445
9.398433	0.497	6.272413
9.406817	0.503	6.090839
9.415100	0.497	5.748354
9.423483	0.503	5.543925
9.431767	0.497	5.268134
9.440150	0.503	5.286632
9.448433	0.497	5.178656
9.456817	0.503	5.321818
9.465100	0.497	5.592476
9.473483	0.503	6.237289
9.481767	0.497	7.068589
9.490150	0.503	8.384997
9.498433	0.497	10.287083
9.506817	0.503	12.813172
9.515100	0.497	16.147165
9.523483	0.503	20.791455
9.531767	0.497	26.464537
9.540117	0.501	33.716740
9.548483	0.502	42.975209
9.556767	0.497	53.318204
9.565150	0.503	66.027754
9.573433	0.497	80.921646
9.581783	0.501	97.927425
9.590150	0.502	117.668711
9.598433	0.497	138.944426
9.606817	0.503	162.985211
9.615100	0.497	189.301723
9.623450	0.501	217.880542
9.631817	0.502	248.799819
9.640100	0.497	281.063445
9.648483	0.503	315.739178
9.656767	0.497	352.249778
9.665117	0.501	390.358548
9.673483	0.502	430.481014
9.681767	0.497	471.326447
9.690150	0.503	513.912227
9.698433	0.497	558.043749
9.706783	0.501	603.266461
9.715150	0.502	649.797332
9.723433	0.497	696.864842
9.731817	0.503	745.597121
9.740100	0.497	795.202098
9.748450	0.501	845.780317
9.756817	0.502	897.350729
9.765100	0.497	949.371427
9.773483	0.503	1,002.400081
9.781767	0.497	1,056.368296
9.790117	0.501	1,110.976081
9.798483	0.502	1,166.483843
9.806767	0.497	1,221.750610
9.815150	0.503	1,278.481402
9.823433	0.497	1,335.719612
9.831783	0.501	1,394.206827
9.840150	0.502	1,450.995925
9.848433	0.497	1,509.409727
9.856817	0.503	1,568.372213
9.865100	0.497	1,628.229647
9.873450	0.501	1,686.546942
9.881817	0.502	1,746.297751
9.890100	0.497	1,805.426370
9.898483	0.503	1,864.165419
9.906767	0.497	1,921.186613
9.915117	0.501	1,975.368167
9.923483	0.502	2,025.202112
9.931767	0.497	2,061.275655
9.940150	0.503	2,078.407707
9.948433	0.497	2,049.611045
9.956783	0.501	1,949.310549
9.965150	0.502	1,770.255142
9.973433	0.497	1,511.190736
9.981817	0.503	1,205.995417
9.990100	0.497	897.186868
9.998450	0.501	626.801789
10.006817	0.502	419.980088
10.015100	0.497	274.998998
10.023483	0.503	182.124776
10.031767	0.497	124.795795
10.040117	0.501	89.825457
10.048483	0.502	68.637504
10.056767	0.497	54.219487
10.065150	0.503	44.838429
10.073433	0.497	37.945852
10.081783	0.501	32.993416
10.090150	0.502	29.621667
10.098433	0.497	26.353939
10.106817	0.503	23.966887
10.115100	0.497	22.140602
10.123450	0.501	20.508438
10.131817	0.502	19.475231
10.140100	0.497	17.822566
10.148483	0.503	16.650085
10.156767	0.497	15.592021
10.165117	0.501	14.648386
10.173483	0.502	14.068536
10.181767	0.497	12.853448
10.190150	0.503	12.036692
10.198433	0.497	11.211310
10.206783	0.501	10.473009
10.215150	0.502	10.134161
10.223433	0.497	9.107598
10.231817	0.503	8.566099
10.240100	0.497	7.937871
10.248450	0.501	7.462756
10.256817	0.502	7.319503
10.265100	0.497	6.463716
10.273483	0.503	6.150096
10.281767	0.497	5.686795
10.290117	0.501	5.390330
10.298483	0.502	5.444873
10.306767	0.497	4.780317
10.315150	0.503	4.618267
10.323433	0.497	4.317250
10.331783	0.501	4.102001
10.340150	0.502	4.255966
10.348433	0.497	3.694633
10.356817	0.503	3.670707
10.365100	0.497	3.416410
10.373450	0.501	3.267259
10.381817	0.502	3.587280
10.390100	0.497	3.052759
10.398483	0.503	3.031844
10.406767	0.497	2.960471
10.415117	0.501	2.846234
10.423483	0.502	3.151933
10.431767	0.497	2.779671
10.440150	0.503	2.795168
10.448433	0.497	2.735350
10.456783	0.501	2.617106
10.465150	0.502	2.943145
10.473433	0.497	2.603232
10.481817	0.503	2.557479
10.490100	0.497	2.508035
10.498450	0.501	2.489836
10.506817	0.502	2.894451
10.515100	0.497	2.477589
10.523483	0.503	2.566110
10.531767	0.497	2.523127
10.540117	0.501	2.471988
10.548483	0.502	2.922412
10.556767	0.497	2.536573
10.565150	0.503	2.580474
10.573433	0.497	2.618758
10.581783	0.501	2.599624
10.590150	0.502	3.065742
10.598433	0.497	2.719290
10.606817	0.503	2.791905
10.615100	0.497	2.758456
10.623450	0.501	2.871754
10.631817	0.502	3.257080
10.640100	0.497	2.924794
10.648483	0.503	2.991184
10.656767	0.497	2.963620
10.665117	0.501	3.014986
10.673483	0.502	3.478187
10.681767	0.497	3.128437
10.690150	0.503	3.232356
10.698433	0.497	3.228519
10.706783	0.501	3.299380
10.715150	0.502	3.748821
10.723433	0.497	3.396653
10.731817	0.503	3.442008
10.740100	0.497	3.463979
10.748450	0.501	3.466448
10.756817	0.502	3.820322
10.765100	0.497	3.492368
10.773483	0.503	3.619903
10.781767	0.497	3.617409
10.790117	0.501	3.621000
10.798483	0.502	3.924992
10.806767	0.497	3.593354
10.815150	0.503	3.650244
10.823433	0.497	3.645069
10.831783	0.501	3.580090
10.840150	0.502	3.994497
10.848433	0.497	3.651783
10.856817	0.503	3.601555
10.865100	0.497	3.591897
10.873450	0.501	3.583052
10.881817	0.502	3.930630
10.890100	0.497	3.479469
10.898483	0.503	3.523732
10.906767	0.497	3.497723
10.915117	0.501	3.457314
10.923483	0.502	3.799679
10.931767	0.497	3.429543
10.940150	0.503	3.472429
10.948433	0.497	3.435825
10.956783	0.501	3.444969
10.965150	0.502	3.782466
10.973433	0.497	3.403949
10.981817	0.503	3.404930
10.990100	0.497	3.365031
10.998450	0.501	3.303718
11.006817	0.502	3.730626
11.015100	0.497	3.332143
11.023483	0.503	3.232571
11.031767	0.497	3.266272
11.040117	0.501	3.317468
11.048483	0.502	3.597496
11.056767	0.497	3.221796
11.065150	0.503	3.328742
11.073433	0.497	3.262965
11.081783	0.501	3.230098
11.090150	0.502	3.586276
11.098433	0.497	3.279647
11.106817	0.503	3.158314
11.115100	0.497	3.122867
11.123450	0.501	3.076217
11.131817	0.502	3.490507
11.140100	0.497	3.046249
11.148483	0.503	3.016109
11.156767	0.497	2.842612
11.165117	0.501	2.874349
11.173483	0.502	3.126449
11.181767	0.497	2.692512
11.190150	0.503	2.587726
11.198433	0.497	2.519864
11.206783	0.501	2.451772
11.215150	0.502	2.714864
11.223433	0.497	2.258803
11.231817	0.503	2.203267
11.240100	0.497	2.103776
11.248450	0.501	1.951342
11.256817	0.502	2.211517
11.265100	0.497	1.783123
11.273483	0.503	1.697313
11.281767	0.497	1.574584
11.290117	0.501	1.539543
11.298483	0.502	1.815009
11.306767	0.497	1.346925
11.315150	0.503	1.292882
11.323433	0.497	1.228755
11.331783	0.501	1.189598
11.340150	0.502	1.477298
11.348433	0.497	1.063412
11.356817	0.503	1.052503
11.365100	0.497	1.060111
11.373450	0.501	0.969376
11.381817	0.502	1.275896
11.390100	0.497	0.869066
11.398483	0.503	0.868837
11.406767	0.497	0.802461
11.415117	0.501	0.800448
11.423483	0.502	1.175762
11.431833	0.501	0.778935
11.440150	0.499	0.700879
11.448500	0.501	0.714533
11.456783	0.497	0.611844
11.465150	0.502	0.921276
11.473500	0.501	0.649012
11.481817	0.499	0.636735
11.490167	0.501	0.592894
11.498450	0.497	0.542121
11.506817	0.502	0.929989
11.515167	0.501	0.515128
11.523483	0.499	0.531620
11.531833	0.501	0.447107
11.540117	0.497	0.456966
11.548483	0.502	0.826089
11.556833	0.501	0.482993
11.565150	0.499	0.505850
11.573500	0.501	0.409158
11.581783	0.497	0.404322
11.590150	0.502	0.752180
11.598500	0.501	0.389777
11.606817	0.499	0.408044
11.615167	0.501	0.408178
11.623450	0.497	0.311328
11.631817	0.502	0.728229
11.640167	0.501	0.370377
11.648483	0.499	0.372335
11.656833	0.501	0.326673
11.665117	0.497	0.353902
11.673483	0.502	0.669380
11.681833	0.501	0.350162
11.690150	0.499	0.322105
11.698500	0.501	0.236424
11.706783	0.497	0.282918
11.715150	0.502	0.719306
11.723500	0.501	0.312436
11.731817	0.499	0.283625
11.740167	0.501	0.249396
11.748450	0.497	0.293838
11.756817	0.502	0.655506
11.765167	0.501	0.244584
11.773483	0.499	0.357623
11.781833	0.501	0.313752
11.790117	0.497	0.316294
11.798483	0.502	0.683031
11.806833	0.501	0.389592
11.815150	0.499	0.391242
11.823500	0.501	0.351847
11.831783	0.497	0.439451
11.840150	0.502	0.748904
11.848500	0.501	0.393920
11.856783	0.497	0.403751
11.865150	0.502	0.730504
11.873500	0.501	0.436697
11.881783	0.497	0.416955
11.890167	0.503	0.747546
11.898450	0.497	0.435379
11.906833	0.503	0.673871
11.915117	0.497	0.445242
11.923500	0.503	0.502508
11.931783	0.497	0.470921
11.940167	0.503	0.453897
11.948450	0.497	0.479899
11.956833	0.503	0.478955
11.965117	0.497	0.426952
11.973500	0.503	0.475131
11.981783	0.497	0.464042
11.990167	0.503	0.492990
11.998450	0.497	0.448168
12.006833	0.503	0.434618
12.015117	0.497	0.404691
12.023500	0.503	0.468436
12.031783	0.497	0.410004
12.040167	0.503	0.423014
12.048450	0.497	0.346878
12.056833	0.503	0.348706
12.065117	0.497	0.357067
12.073500	0.503	0.330693
12.081783	0.497	0.265235
12.090167	0.503	0.323570
12.098450	0.497	0.281529
12.106833	0.503	0.307520
12.115117	0.497	0.303898
12.123500	0.503	0.301920
12.131783	0.497	0.284995
12.140167	0.503	0.293202
12.148450	0.497	0.282685
12.156833	0.503	0.256058
12.165117	0.497	0.201201
12.173500	0.503	0.212098
12.181783	0.497	0.168807
12.190167	0.503	0.248267
12.198450	0.497	0.238056
12.206833	0.503	0.221361
12.215117	0.497	0.212298
12.223500	0.503	0.272154
12.231783	0.497	0.180960
12.240167	0.503	0.252794
12.248450	0.497	0.246502
12.256833	0.503	0.211524
12.265117	0.497	0.257648
12.273500	0.503	0.292370
12.281783	0.497	0.280540
12.290167	0.503	0.338545
12.298450	0.497	0.298697
12.306833	0.503	0.316271
12.315117	0.497	0.302229
12.323500	0.503	0.343277
12.331783	0.497	0.325620
12.340167	0.503	0.405847
12.348450	0.497	0.370903
12.356833	0.503	0.384742
12.365117	0.497	0.407439
12.373500	0.503	0.381781
12.381783	0.497	0.409465
12.390167	0.503	0.418751
12.398450	0.497	0.355048
12.406833	0.503	0.448073
12.415117	0.497	0.419787
12.423500	0.503	0.404726
12.431783	0.497	0.407897
12.440167	0.503	0.439589
12.448450	0.497	0.351556
12.456800	0.501	0.379895
12.465167	0.502	0.722183
12.473450	0.497	0.333566
12.481833	0.503	0.340245
12.490117	0.497	0.304936
12.498467	0.501	0.332821
12.506833	0.502	0.662717
12.515117	0.497	0.278478
12.523500	0.503	0.297248
12.531783	0.497	0.289342
12.540133	0.501	0.233209
12.548500	0.502	0.616451
12.556783	0.497	0.216861
12.565167	0.503	0.258043
12.573450	0.497	0.195334
12.581800	0.501	0.193259
12.590167	0.502	0.569526
12.598450	0.497	0.238076
12.606833	0.503	0.225689
12.615117	0.497	0.262419
12.623467	0.501	0.261293
12.631833	0.502	0.627492
12.640117	0.497	0.320313
12.648500	0.503	0.288169
12.656783	0.497	0.361247
12.665133	0.501	0.307845
12.673500	0.502	0.775604
12.681783	0.497	0.395084
12.690167	0.503	0.484252
12.698450	0.497	0.544418
12.706800	0.501	0.567393
12.715167	0.502	1.008907
12.723450	0.497	0.742766
12.731833	0.503	0.837967
12.740117	0.497	0.929411
12.748467	0.501	1.050314
12.756833	0.502	1.620212
12.765117	0.497	1.381713
12.773500	0.503	1.594160
12.781783	0.497	1.743221
12.790133	0.501	2.035593
12.798500	0.502	2.579341
12.806783	0.497	2.496530
12.815167	0.503	2.851747
12.823450	0.497	3.185574
12.831800	0.501	3.532966
12.840167	0.502	4.253796
12.848450	0.497	4.248342
12.856833	0.503	4.630036
12.865117	0.497	5.006176
12.873467	0.501	5.581599
12.881833	0.502	6.372176
12.890117	0.497	6.413527
12.898500	0.503	6.903741
12.906783	0.497	7.412665
12.915133	0.501	7.915320
12.923500	0.502	8.726536
12.931783	0.497	8.819575
12.940167	0.503	9.255345
12.948450	0.497	9.678999
12.956800	0.501	10.067436
12.965167	0.502	10.810078
12.973450	0.497	10.685337
12.981833	0.503	11.044540
12.990117	0.497	11.248806
12.998467	0.501	11.387338
13.006833	0.502	11.892715
13.015117	0.497	11.590943
13.023500	0.503	11.681794
13.031783	0.497	11.626911
13.040133	0.501	11.567983
13.048500	0.502	11.722160
13.056783	0.497	11.206618
13.065167	0.503	10.924803
13.073450	0.497	10.609131
13.081800	0.501	10.311905
13.090167	0.502	10.344063
13.098450	0.497	9.602011
13.106833	0.503	9.195553
13.115117	0.497	8.748801
13.123467	0.501	8.334910
13.131833	0.502	8.238610
13.140117	0.497	7.388044
13.148500	0.503	6.976088
13.156783	0.497	6.474724
13.165133	0.501	5.959321
13.173500	0.502	5.913313
13.181783	0.497	5.040605
13.190167	0.503	4.712917
13.198450	0.497	4.281480
13.206800	0.501	3.993409
13.215167	0.502	3.922555
13.223450	0.497	3.200715
13.231833	0.503	2.871124
13.240117	0.497	2.557782
13.248467	0.501	2.345149
13.256833	0.502	2.450027
13.265117	0.497	1.825996
13.273500	0.503	1.676327
13.281783	0.497	1.437469
13.290133	0.501	1.275048
13.298500	0.502	1.474218
13.306783	0.497	0.980838
13.315167	0.503	0.911958
13.323450	0.497	0.783497
13.331800	0.501	0.609989
13.340167	0.502	0.965413
13.348450	0.497	0.481795
13.356833	0.503	0.431657
13.365117	0.497	0.370297
13.373467	0.501	0.362245
13.381833	0.502	0.693318
13.390117	0.497	0.225821
13.398500	0.503	0.279359
13.406783	0.497	0.268529
13.415133	0.501	0.210353
13.423500	0.502	0.601678
13.431783	0.497	0.117716
13.440167	0.503	0.143738
13.448450	0.497	0.179427
13.456800	0.501	0.091886
13.465167	0.502	0.444945
13.473450	0.497	0.053454
13.481833	0.503	0.090469
13.490117	0.497	0.116075
13.498467	0.501	0.040680
13.506833	0.502	0.400262
13.515117	0.497	-0.003761
13.523500	0.503	-0.000054
13.531783	0.497	-0.037352
13.540133	0.501	-0.042606
13.548500	0.502	0.327341
13.556783	0.497	-0.080561
13.565167	0.503	-0.165404
13.573450	0.497	-0.149523
13.581800	0.501	-0.198493
13.590167	0.502	0.173896
13.598450	0.497	-0.264597
13.606833	0.503	-0.245161
13.615117	0.497	-0.288125
13.623467	0.501	-0.264836
13.631833	0.502	-0.009991
13.640117	0.497	-0.387697
13.648500	0.503	-0.331353
13.656783	0.497	-0.418444
13.665133	0.501	-0.355173
13.673500	0.502	-0.059919
13.681783	0.497	-0.444855
13.690167	0.503	-0.442521
13.698450	0.497	-0.485823
13.706800	0.501	-0.480942
13.715167	0.502	-0.195940
13.723450	0.497	-0.537709
13.731833	0.503	-0.505211
13.740117	0.497	-0.567918
13.748467	0.501	-0.606905
13.756833	0.502	-0.205827
13.765117	0.497	-0.548040
13.773500	0.503	-0.496858
13.781783	0.497	-0.592272
13.790133	0.501	-0.622047
13.798500	0.502	-0.173232
13.806783	0.497	-0.617015
13.815167	0.503	-0.636991
13.823450	0.497	-0.641955
13.831800	0.501	-0.679250
13.840167	0.502	-0.251515
13.848450	0.497	-0.664589
13.856833	0.503	-0.588989
13.865117	0.497	-0.638546
13.873467	0.501	-0.691499
13.881833	0.502	-0.280555
13.890117	0.497	-0.663693
13.898500	0.503	-0.661315
13.906783	0.497	-0.725062
13.915133	0.501	-0.675563
13.923500	0.502	-0.329640
13.931783	0.497	-0.681730
13.940167	0.503	-0.632778
13.948450	0.497	-0.734466
13.956800	0.501	-0.640750
13.965167	0.502	-0.340870
13.973450	0.497	-0.696318
13.981833	0.503	-0.705350
13.990117	0.497	-0.619506
13.998467	0.501	-0.678485
14.006833	0.502	-0.397775
14.015117	0.497	-0.718741
14.023500	0.503	-0.716356
14.031783	0.497	-0.722741
14.040133	0.501	-0.745613
14.048500	0.502	-0.397641
14.056783	0.497	-0.762072
14.065167	0.503	-0.793858
14.073450	0.497	-0.780662
14.081800	0.501	-0.782419
14.090167	0.502	-0.349357
14.098450	0.497	-0.741960
14.106833	0.503	-0.756245
14.115117	0.497	-0.765166
14.123467	0.501	-0.763344
14.131833	0.502	-0.404599
14.140117	0.497	-0.714891
14.148500	0.503	-0.623680
14.156783	0.497	-0.750514
14.165133	0.501	-0.760857
14.173500	0.502	-0.286752
14.181783	0.497	-0.637169
14.190167	0.503	-0.615063
14.198450	0.497	-0.713215
14.206800	0.501	-0.597140
14.215167	0.502	-0.217904
14.223450	0.497	-0.573263
14.231833	0.503	-0.551527
14.240117	0.497	-0.606716
14.248467	0.501	-0.546463
14.256833	0.502	-0.140213
14.265117	0.497	-0.480380
14.273500	0.503	-0.422940
14.281783	0.497	-0.407040
14.290133	0.501	-0.426960
14.298500	0.502	0.022190
14.306783	0.497	-0.357679
14.315167	0.503	-0.386101
14.323450	0.497	-0.352248
14.331800	0.501	-0.266422
14.340167	0.502	0.072981
14.348450	0.497	-0.284061
14.356833	0.503	-0.208476
14.365117	0.497	-0.245754
14.373467	0.501	-0.207723
14.381833	0.502	0.155034
14.390183	0.501	-0.189261
14.398500	0.499	-0.209727
14.406850	0.501	-0.223049
14.415133	0.497	-0.217361
14.423500	0.502	0.150582
14.431850	0.501	-0.171005
14.440167	0.499	-0.192646
14.448517	0.501	-0.199823
14.456800	0.497	-0.268001
14.465167	0.502	0.145211
14.473517	0.501	-0.306961
14.481833	0.499	-0.269035
14.490183	0.501	-0.377404
14.498467	0.497	-0.302483
14.506833	0.502	0.009875
14.515183	0.501	-0.311134
14.523500	0.499	-0.281604
14.531850	0.501	-0.433343
14.540133	0.497	-0.423483
14.548500	0.502	-0.088807
14.556850	0.501	-0.493419
14.565167	0.499	-0.532332
14.573517	0.501	-0.556232
14.581800	0.497	-0.624944
14.590167	0.502	-0.268336
14.598517	0.501	-0.618383
14.606833	0.499	-0.618709
14.615183	0.501	-0.732088
14.623467	0.497	-0.727306
14.631833	0.502	-0.386899
14.640183	0.501	-0.766209
14.648500	0.499	-0.851896
14.656850	0.501	-0.815422
14.665133	0.497	-0.869892
14.673500	0.502	-0.581161
14.681850	0.501	-0.856613
14.690167	0.499	-0.918402
14.698517	0.501	-0.947269
14.706800	0.497	-0.935960
14.715167	0.502	-0.671767
14.723517	0.501	-1.071249
14.731833	0.499	-0.953727
14.740183	0.501	-1.051320
14.748467	0.497	-1.058259
14.756833	0.502	-0.681548
14.765183	0.501	-1.038658
14.773500	0.499	-1.035157
14.781850	0.501	-1.094928
14.790133	0.497	-1.125562
14.798500	0.502	-0.741417
14.806850	0.501	-1.102415
14.815133	0.497	-1.084609
14.823500	0.502	-0.748808
14.831850	0.501	-1.038763
14.840133	0.497	-1.059961
14.848517	0.503	-0.838795
14.856800	0.497	-1.076186
14.865183	0.503	-1.005352
14.873467	0.497	-1.124821
14.881850	0.503	-0.963738
14.890133	0.497	-1.117337
14.898517	0.503	-1.027232
14.906800	0.497	-1.030932
14.915183	0.503	-1.004111
14.923467	0.497	-1.011834
14.931850	0.503	-0.966478
14.940133	0.497	-1.068035
14.948517	0.503	-0.937101
14.956800	0.497	-1.087634
14.965183	0.503	-0.972922
14.973467	0.497	-1.019045
14.981850	0.503	-1.042768
14.990133	0.497	-1.060155
14.998517	0.503	-1.027664
15.006800	0.497	-1.026812
15.015183	0.503	-1.022511
15.023467	0.497	-1.037015
15.031850	0.503	-0.998189
15.040133	0.497	-1.106033
15.048517	0.503	-1.033198
15.056800	0.497	-1.025156
15.065183	0.503	-1.012147
15.073467	0.497	-1.028487
15.081850	0.503	-1.010280
15.090133	0.497	-1.063324
15.098517	0.503	-1.015478
15.106800	0.497	-1.106581
15.115183	0.503	-1.061851
15.123467	0.497	-1.032029
15.131850	0.503	-1.053543
15.140133	0.497	-1.124316
15.148517	0.503	-1.074806
15.156800	0.497	-1.094165
15.165183	0.503	-1.102657
15.173467	0.497	-1.144498
15.181850	0.503	-1.083763
15.190133	0.497	-1.112878
15.198517	0.503	-1.159050
15.206800	0.497	-1.131793
15.215183	0.503	-1.136837
15.223467	0.497	-1.180404
15.231850	0.503	-1.103244
15.240133	0.497	-1.220259
15.248517	0.503	-1.182543
15.256800	0.497	-1.216674
15.265183	0.503	-1.124838
15.273467	0.497	-1.177860
15.281850	0.503	-1.091018
15.290133	0.497	-1.215934
15.298517	0.503	-1.129019
15.306800	0.497	-1.151237
15.315183	0.503	-1.159954
15.323467	0.497	-1.195238
15.331817	0.501	-1.171809
15.340183	0.502	-0.837634
15.348467	0.497	-1.156296
15.356850	0.503	-1.135612
15.365133	0.497	-1.180300
15.373483	0.501	-1.177583
15.381850	0.502	-0.831773
15.390133	0.497	-1.131517
15.398517	0.503	-1.171766
15.406800	0.497	-1.166889
15.415150	0.501	-1.172839
15.423517	0.502	-0.798696
15.431800	0.497	-1.099643
15.440183	0.503	-1.168630
15.448467	0.497	-1.129866
15.456817	0.501	-1.167562
15.465183	0.502	-0.779854
15.473467	0.497	-1.203779
15.481850	0.503	-1.167725
15.490133	0.497	-1.168729
15.498483	0.501	-1.121497
15.506850	0.502	-0.825842
15.515133	0.497	-1.114801
15.523517	0.503	-1.115632
15.531800	0.497	-1.173307
15.540150	0.501	-1.162862
15.548517	0.502	-0.792070
15.556800	0.497	-1.113994
15.565183	0.503	-1.121716
15.573467	0.497	-1.149038
15.581817	0.501	-1.176619
15.590183	0.502	-0.835816
15.598467	0.497	-1.209877
15.606850	0.503	-1.067095
15.615133	0.497	-1.165734
15.623483	0.501	-1.158493
15.631850	0.502	-0.845582
15.640133	0.497	-1.201925
15.648517	0.503	-1.159591
15.656800	0.497	-1.164600
15.665150	0.501	-1.220221
15.673517	0.502	-0.830972
15.681800	0.497	-1.226052
15.690183	0.503	-1.100560
15.698467	0.497	-1.220109
15.706817	0.501	-1.254940
15.715183	0.502	-0.846429
15.723467	0.497	-1.230608
15.731850	0.503	-1.162499
15.740133	0.497	-1.222073
15.748483	0.501	-1.219958
15.756850	0.502	-0.863684
15.765133	0.497	-1.266165
15.773517	0.503	-1.200616
15.781800	0.497	-1.231607
15.790150	0.501	-1.215988
15.798517	0.502	-0.839057
15.806800	0.497	-1.261127
15.815183	0.503	-1.245575
15.823467	0.497	-1.255652
15.831817	0.501	-1.192116
15.840183	0.502	-0.926995
15.848467	0.497	-1.204506
15.856850	0.503	-1.194475
15.865133	0.497	-1.218956
15.873483	0.501	-1.225773
15.881850	0.502	-0.909216
15.890133	0.497	-1.248864
15.898517	0.503	-1.187485
15.906800	0.497	-1.189947
15.915150	0.501	-1.230984
15.923517	0.502	-0.814589
15.931800	0.497	-1.225276
15.940183	0.503	-1.184601
15.948467	0.497	-1.232875
15.956817	0.501	-1.273393
15.965183	0.502	-0.838287
15.973467	0.497	-1.195207
15.981850	0.503	-1.183557
15.990133	0.497	-1.232842
15.998483	0.501	-1.269258
16.006850	0.502	-0.852626
16.015133	0.497	-1.242939
16.023517	0.503	-1.183102
16.031800	0.497	-1.198005
16.040150	0.501	-1.194149
16.048517	0.502	-0.887469
16.056800	0.497	-1.215130
16.065183	0.503	-1.147187
16.073467	0.497	-1.209001
16.081817	0.501	-1.157531
16.090183	0.502	-0.789374
16.098467	0.497	-1.160670
16.106850	0.503	-1.085958
16.115133	0.497	-1.065190
16.123483	0.501	-1.066766
16.131850	0.502	-0.696135
16.140133	0.497	-1.085895
16.148517	0.503	-1.059119
16.156800	0.497	-1.023406
16.165150	0.501	-0.991410
16.173517	0.502	-0.613390
16.181800	0.497	-0.875686
16.190183	0.503	-0.910479
16.198467	0.497	-0.942652
16.206817	0.501	-0.883969
16.215183	0.502	-0.476249
16.223467	0.497	-0.762390
16.231850	0.503	-0.781581
16.240133	0.497	-0.784410
16.248483	0.501	-0.737055
16.256850	0.502	-0.381242
16.265133	0.497	-0.699918
16.273517	0.503	-0.654128
16.281800	0.497	-0.803227
16.290150	0.501	-0.776798
16.298517	0.502	-0.376273
16.306800	0.497	-0.705860
16.315183	0.503	-0.734645
16.323467	0.497	-0.760557
16.331817	0.501	-0.820886
16.340183	0.502	-0.507649
16.348467	0.497	-0.876677
16.356850	0.503	-0.824233
16.365133	0.497	-0.890848
16.373483	0.501	-0.907275
16.381850	0.502	-0.534655
16.390133	0.497	-0.943347
16.398517	0.503	-0.962018
16.406800	0.497	-0.979327
16.415150	0.501	-0.990187
16.423517	0.502	-0.646301
16.431800	0.497	-1.109307
16.440183	0.503	-1.051687
16.448467	0.497	-1.081034
16.456817	0.501	-1.149581
16.465183	0.502	-0.809707
16.473467	0.497	-1.157575
16.481850	0.503	-1.102417
16.490133	0.497	-1.181216
16.498483	0.501	-1.150700
16.506850	0.502	-0.783056
16.515133	0.497	-1.156469
16.523517	0.503	-1.162084
16.531800	0.497	-1.160287
16.540150	0.501	-1.149989
16.548517	0.502	-0.822220
16.556800	0.497	-1.184402
16.565183	0.503	-1.199971
16.573467	0.497	-1.221163
16.581817	0.501	-1.153836
16.590183	0.502	-0.801692
16.598467	0.497	-1.148862
16.606850	0.503	-1.211365
16.615133	0.497	-1.200999
16.623483	0.501	-1.243984
16.631850	0.502	-0.825380
16.640133	0.497	-1.170400
16.648517	0.503	-1.177020
16.656800	0.497	-1.212303
16.665150	0.501	-1.161964
16.673517	0.502	-0.886553
16.681800	0.497	-1.174503
16.690183	0.503	-1.232761
16.698467	0.497	-1.300483
16.706817	0.501	-1.193693
16.715183	0.502	-0.834162
16.723467	0.497	-1.224313
16.731850	0.503	-1.180826
16.740133	0.497	-1.210520
16.748483	0.501	-1.232069
16.756850	0.502	-0.921972
16.765133	0.497	-1.280211
16.773517	0.503	-1.221596
16.781800	0.497	-1.279608
16.790150	0.501	-1.160035
16.798517	0.502	-0.855880
16.806800	0.497	-1.224873
16.815183	0.503	-1.154050
16.823467	0.497	-1.273337
16.831817	0.501	-1.196731
16.840183	0.502	-0.827865
16.848467	0.497	-1.240377
16.856850	0.503	-1.199962
16.865133	0.497	-1.235652
16.873483	0.501	-1.138134
16.881850	0.502	-0.871360
16.890133	0.497	-1.241756
16.898517	0.503	-1.166909
16.906800	0.497	-1.197881
16.915150	0.501	-1.213043
16.923517	0.502	-0.886220
16.931800	0.497	-1.258683
16.940183	0.503	-1.194086
16.948467	0.497	-1.247921
16.956817	0.501	-1.193848
16.965183	0.502	-0.846524
16.973467	0.497	-1.259394
16.981850	0.503	-1.210589
16.990133	0.497	-1.166217
16.998483	0.501	-1.228475
17.006850	0.502	-0.829188
17.015133	0.497	-1.238258
17.023517	0.503	-1.228592
17.031800	0.497	-1.224362
17.040150	0.501	-1.203361
17.048517	0.502	-0.875672
17.056800	0.497	-1.241765
17.065183	0.503	-1.187399
17.073467	0.497	-1.200369
17.081817	0.501	-1.171836
17.090183	0.502	-0.852029
17.098467	0.497	-1.202259
17.106850	0.503	-1.174048
17.115133	0.497	-1.235024
17.123483	0.501	-1.257435
17.131850	0.502	-0.848331
17.140133	0.497	-1.150732
17.148517	0.503	-1.180494
17.156800	0.497	-1.265852
17.165150	0.501	-1.186391
17.173517	0.502	-0.867008
17.181800	0.497	-1.247717
17.190183	0.503	-1.171293
17.198467	0.497	-1.230806
17.206817	0.501	-1.131946
17.215183	0.502	-0.822090
17.223467	0.497	-1.244452
17.231850	0.503	-1.177301
17.240133	0.497	-1.195983
17.248483	0.501	-1.171897
17.256850	0.502	-0.848099
17.265133	0.497	-1.193938
17.273517	0.503	-1.144966
17.281800	0.497	-1.195152
17.290150	0.501	-1.200749
17.298517	0.502	-0.744005
17.306867	0.501	-1.143652
17.315183	0.499	-1.133136
17.323533	0.501	-1.166020
17.331817	0.497	-1.222507
17.340183	0.502	-0.812716
17.348533	0.501	-1.215798
17.356850	0.499	-1.088080
17.365200	0.501	-1.189244
17.373483	0.497	-1.217144
17.381850	0.502	-0.810445
17.390200	0.501	-1.188953
17.398517	0.499	-1.144919
17.406867	0.501	-1.201365
17.415150	0.497	-1.205137
17.423517	0.502	-0.869897
17.431867	0.501	-1.203124
17.440183	0.499	-1.180397
17.448533	0.501	-1.171677
17.456817	0.497	-1.228785
17.465183	0.502	-0.858265
17.473533	0.501	-1.204800
17.481850	0.499	-1.176382
17.490200	0.501	-1.212832
17.498483	0.497	-1.172713
17.506850	0.502	-0.850230
17.515200	0.501	-1.249832
17.523517	0.499	-1.190188
17.531867	0.501	-1.254338
17.540150	0.497	-1.250023
17.548517	0.502	-0.914584
17.556867	0.501	-1.212835
17.565183	0.499	-1.209436
17.573533	0.501	-1.269175
17.581817	0.497	-1.264980
17.590183	0.502	-0.867657
17.598533	0.501	-1.250561
17.606850	0.499	-1.210744
17.615200	0.501	-1.252937
17.623483	0.497	-1.270373
17.631850	0.502	-0.904819
17.640200	0.501	-1.309251
17.648517	0.499	-1.264069
17.656867	0.501	-1.307803
17.665150	0.497	-1.278402
17.673517	0.502	-0.919387
17.681867	0.501	-1.258197
17.690183	0.499	-1.204687
17.698533	0.501	-1.242127
17.706817	0.497	-1.245506
17.715183	0.502	-0.903989
17.723533	0.501	-1.274255
17.731817	0.497	-1.271176
17.740183	0.502	-0.960712
17.748533	0.501	-1.269772
17.756817	0.497	-1.219633
17.765200	0.503	-0.928118
17.773483	0.497	-1.258106
17.781867	0.503	-1.204507
17.790150	0.497	-1.238215
17.798533	0.503	-1.183415
17.806817	0.497	-1.229222
17.815200	0.503	-1.189444
17.823483	0.497	-1.299363
17.831867	0.503	-1.189346
17.840150	0.497	-1.258256
17.848533	0.503	-1.225129
17.856817	0.497	-1.269619
17.865200	0.503	-1.188376
17.873483	0.497	-1.231412
17.881867	0.503	-1.179136
17.890150	0.497	-1.196300
17.898533	0.503	-1.145169
17.906817	0.497	-1.213585
17.915200	0.503	-1.176428
17.923483	0.497	-1.200216
17.931867	0.503	-1.173920
17.940150	0.497	-1.146692
17.948533	0.503	-1.170453
17.956817	0.497	-1.196025
17.965200	0.503	-1.093606
17.973483	0.497	-1.158443
17.981867	0.503	-1.071772
17.990150	0.497	-1.071639
17.998533	0.503	-1.059087
18.006817	0.497	-1.065005
18.015200	0.503	-0.997140
18.023483	0.497	-0.982813
18.031867	0.503	-0.957589
18.040150	0.497	-1.004328
18.048533	0.503	-0.902590
18.056817	0.497	-0.889335
18.065200	0.503	-0.816685
18.073483	0.497	-0.781880
18.081867	0.503	-0.710563
18.090150	0.497	-0.659172
18.098533	0.503	-0.679862
18.106817	0.497	-0.563363
18.115200	0.503	-0.536827
18.123483	0.497	-0.534210
18.131867	0.503	-0.365003
18.140150	0.497	-0.337270
18.148533	0.503	-0.282762
18.156817	0.497	-0.231923
18.165200	0.503	-0.151445
18.173483	0.497	-0.221661
18.181867	0.503	-0.006761
18.190150	0.497	-0.041875
18.198533	0.503	0.021264
18.206817	0.497	-0.005773
18.215200	0.503	0.026680
18.223483	0.497	0.126000
18.231867	0.503	0.187417
18.240150	0.497	0.077738
18.248500	0.501	0.113586
18.256867	0.502	0.540616
18.265150	0.497	0.229112
18.273533	0.503	0.182409
18.281817	0.497	0.149737
18.290200	0.503	0.095350
18.298483	0.497	0.062621
18.306867	0.503	0.020370
18.315150	0.497	-0.032639
18.323533	0.503	-0.066895
18.331817	0.497	-0.053865
18.340200	0.503	-0.117288
18.348483	0.497	-0.191644
18.356867	0.503	-0.195645
18.365150	0.497	-0.278501
18.373500	0.501	-0.281130
18.381867	0.502	-0.095437
18.390150	0.497	-0.415334
18.398533	0.503	-0.443584
18.406817	0.497	-0.541420
18.415167	0.501	-0.569312
18.423533	0.502	-0.248384
18.431817	0.497	-0.644303
18.440200	0.503	-0.605320
18.448483	0.497	-0.696641
18.456833	0.501	-0.685294
18.465200	0.502	-0.353109
18.473483	0.497	-0.690535
18.481867	0.503	-0.763109
18.490150	0.497	-0.839561
18.498500	0.501	-0.885276
18.506867	0.502	-0.505698
18.515150	0.497	-0.895188
18.523533	0.503	-0.827113
18.531817	0.497	-0.872503
18.540167	0.501	-0.881944
18.548533	0.502	-0.534177
18.556817	0.497	-0.893782
18.565200	0.503	-0.911305
18.573483	0.497	-0.961523
18.581833	0.501	-0.899142
18.590200	0.502	-0.577762
18.598483	0.497	-0.891098
18.606867	0.503	-0.935792
18.615150	0.497	-0.910787
18.623500	0.501	-0.948932
18.631867	0.502	-0.575214
18.640150	0.497	-0.882677
18.648533	0.503	-0.886122
18.656817	0.497	-0.886503
18.665167	0.501	-0.958359
18.673533	0.502	-0.606563
18.681817	0.497	-0.912480
18.690200	0.503	-0.847997
18.698483	0.497	-0.926439
18.706833	0.501	-0.877433
18.715200	0.502	-0.556809
18.723483	0.497	-0.913073
18.731867	0.503	-0.876727
18.740150	0.497	-0.840920
18.748500	0.501	-0.874658
18.756867	0.502	-0.566683
18.765150	0.497	-0.884716
18.773533	0.503	-0.855436
18.781817	0.497	-0.871021
18.790167	0.501	-0.884003
18.798533	0.502	-0.573226
18.806817	0.497	-0.913457
18.815200	0.503	-0.860312
18.823483	0.497	-0.918491
18.831833	0.501	-0.926717
18.840200	0.502	-0.588936
18.848483	0.497	-0.979970
18.856867	0.503	-0.839870
18.865150	0.497	-0.835546
18.873500	0.501	-0.891257
18.881867	0.502	-0.658253
18.890150	0.497	-0.932692
18.898533	0.503	-0.951583
18.906817	0.497	-0.925657
18.915167	0.501	-0.933043
18.923533	0.502	-0.651097
18.931817	0.497	-0.878914
18.940200	0.503	-0.933386
18.948483	0.497	-0.908471
18.956833	0.501	-0.948724
18.965200	0.502	-0.608377
18.973483	0.497	-0.871460
18.981867	0.503	-0.881639
18.990150	0.497	-0.929539
18.998500	0.501	-0.992518
19.006867	0.502	-0.593429
19.015150	0.497	-0.973809
19.023533	0.503	-0.909598
19.031817	0.497	-0.952927
19.040167	0.501	-0.999548
19.048533	0.502	-0.618298
19.056817	0.497	-0.919158
19.065200	0.503	-0.903726
19.073483	0.497	-1.008382
19.081833	0.501	-0.919177
19.090200	0.502	-0.597218
19.098483	0.497	-0.813691
19.106867	0.503	-0.906834
19.115150	0.497	-0.932371
19.123500	0.501	-0.857128
19.131867	0.502	-0.601500
19.140150	0.497	-0.883580
19.148533	0.503	-0.787373
19.156817	0.497	-0.838157
19.165167	0.501	-0.889233
19.173533	0.502	-0.466380
19.181817	0.497	-0.819639
19.190200	0.503	-0.727711
19.198483	0.497	-0.735514
19.206833	0.501	-0.772817
19.215200	0.502	-0.388445
19.223483	0.497	-0.658836
19.231867	0.503	-0.640517
19.240150	0.497	-0.602999
19.248500	0.501	-0.537763
19.256867	0.502	-0.162665
19.265150	0.497	-0.447962
19.273533	0.503	-0.396991
19.281817	0.497	-0.344384
19.290167	0.501	-0.301475
19.298533	0.502	0.065217
19.306817	0.497	-0.125867
19.315200	0.503	-0.022417
19.323483	0.497	0.044573
19.331833	0.501	0.172416
19.340200	0.502	0.569068
19.348483	0.497	0.436436
19.356867	0.503	0.595740
19.365150	0.497	0.693073
19.373500	0.501	0.934212
19.381867	0.502	1.496466
19.390150	0.497	1.388969
19.398533	0.503	1.661002
19.406817	0.497	1.944417
19.415167	0.501	2.173586
19.423533	0.502	2.876376
19.431817	0.497	2.906995
19.440200	0.503	3.347063
19.448483	0.497	3.799990
19.456833	0.501	4.235342
19.465200	0.502	5.085079
19.473483	0.497	5.348706
19.481867	0.503	5.986409
19.490150	0.497	6.576874
19.498500	0.501	7.313845
19.506867	0.502	8.439024
19.515150	0.497	8.987184
19.523533	0.503	9.810421
19.531817	0.497	10.693070
19.540167	0.501	11.679994
19.548533	0.502	13.105983
19.556817	0.497	13.911891
19.565200	0.503	14.998384
19.573483	0.497	16.176402
19.581833	0.501	17.420269
19.590200	0.502	18.998274
19.598483	0.497	20.046926
19.606867	0.503	21.394967
19.615150	0.497	22.775901
19.623500	0.501	24.125086
19.631867	0.502	25.860335
19.640150	0.497	26.981442
19.648533	0.503	28.417879
19.656817	0.497	29.822925
19.665167	0.501	31.138972
19.673533	0.502	32.789124
19.681817	0.497	33.762269
19.690200	0.503	34.994341
19.698483	0.497	36.241331
19.706833	0.501	37.350969
19.715200	0.502	38.701957
19.723483	0.497	39.299768
19.731867	0.503	40.121890
19.740150	0.497	40.943605
19.748500	0.501	41.513327
19.756867	0.502	42.334717
19.765150	0.497	42.457071
19.773533	0.503	42.805978
19.781817	0.497	42.975424
19.790167	0.501	42.943298
19.798533	0.502	43.212032
19.806817	0.497	42.641808
19.815200	0.503	42.365627
19.823483	0.497	41.917856
19.831833	0.501	41.288111
19.840200	0.502	41.012566
19.848483	0.497	39.859251
19.856867	0.503	39.030248
19.865150	0.497	38.023675
19.873500	0.501	36.977998
19.881867	0.502	36.155223
19.890150	0.497	34.657009
19.898533	0.503	33.557465
19.906817	0.497	32.173054
19.915167	0.501	30.819279
19.923533	0.502	29.822808
19.931817	0.497	28.106721
19.940200	0.503	26.739717
19.948483	0.497	25.350027
19.956833	0.501	23.977612
19.965200	0.502	22.963989
19.973483	0.497	21.248314
19.981867	0.503	19.967121
19.990150	0.497	18.668672
19.998500	0.501	17.328312
20.006867	0.502	16.556018
20.015150	0.497	15.042362
20.023533	0.503	14.025255
20.031817	0.497	12.898607
20.040167	0.501	11.899799
20.048533	0.502	11.303795
20.056817	0.497	9.973557
20.065200	0.503	9.191629
20.073483	0.497	8.337094
20.081833	0.501	7.576580
20.090200	0.502	7.247642
20.098483	0.497	6.217223
20.106867	0.503	5.630639
20.115150	0.497	5.053511
20.123500	0.501	4.589127
20.131867	0.502	4.380936
20.140150	0.497	3.644502
20.148533	0.503	3.309277
20.156817	0.497	2.908642
20.165167	0.501	2.566181
20.173533	0.502	2.598337
20.181817	0.497	1.949514
20.190200	0.503	1.829775
20.198483	0.497	1.583995
20.206833	0.501	1.373661
20.215200	0.502	1.492111
20.223483	0.497	1.013340
20.231867	0.503	0.900825
20.240150	0.497	0.756990
20.248500	0.501	0.614056
20.256867	0.502	0.872568
20.265217	0.501	0.431605
20.273533	0.499	0.397760
20.281883	0.501	0.321957
20.290167	0.497	0.218623
20.298533	0.502	0.459361
20.306883	0.501	0.080334
20.315200	0.499	0.031789
20.323550	0.501	0.003485
20.331833	0.497	0.000417
20.340200	0.502	0.225551
20.348550	0.501	-0.143400
20.356867	0.499	-0.133710
20.365217	0.501	-0.224461
20.373500	0.497	-0.221078
20.381867	0.502	0.111190
20.390217	0.501	-0.285160
20.398533	0.499	-0.286817
20.406883	0.501	-0.334449
20.415167	0.497	-0.286578
20.423533	0.502	0.047512
20.431883	0.501	-0.379625
20.440200	0.499	-0.339210
20.448550	0.501	-0.329728
20.456833	0.497	-0.343900
20.465200	0.502	-0.043120
20.473550	0.501	-0.444531
20.481867	0.499	-0.415540
20.490217	0.501	-0.429106
20.498500	0.497	-0.423349
20.506867	0.502	-0.119912
20.515217	0.501	-0.428207
20.523533	0.499	-0.458351
20.531883	0.501	-0.446858
20.540167	0.497	-0.522631
20.548533	0.502	-0.124988
20.556883	0.501	-0.469516
20.565200	0.499	-0.420238
20.573550	0.501	-0.433321
20.581833	0.497	-0.437790
20.590200	0.502	-0.147067
20.598550	0.501	-0.480522
20.606867	0.499	-0.533741
20.615217	0.501	-0.438856
20.623500	0.497	-0.462441
20.631867	0.502	-0.203677
20.640217	0.501	-0.426568
20.648500	0.497	-0.450077
20.656867	0.502	-0.195233
20.665217	0.501	-0.465427
20.673500	0.497	-0.473825
20.681867	0.502	-0.245774
20.690217	0.501	-0.440152
20.698500	0.497	-0.504046
20.706883	0.503	-0.213586
20.715167	0.497	-0.461775
20.723550	0.503	-0.463395
20.731833	0.497	-0.514725
20.740217	0.503	-0.458746
20.748500	0.497	-0.539719
20.756883	0.503	-0.416221
20.765167	0.497	-0.513527
20.773550	0.503	-0.454261
20.781833	0.497	-0.508485
20.790217	0.503	-0.510057
20.798500	0.497	-0.493839
20.806883	0.503	-0.491213
20.815167	0.497	-0.435408
20.823550	0.503	-0.487100
20.831833	0.497	-0.528122
20.840217	0.503	-0.498214
20.848500	0.497	-0.542633
20.856883	0.503	-0.473922
20.865167	0.497	-0.560458
20.873550	0.503	-0.583713
20.881833	0.497	-0.539244
20.890217	0.503	-0.547864
20.898500	0.497	-0.536000
20.906883	0.503	-0.502600
20.915167	0.497	-0.592234
20.923550	0.503	-0.535297
20.931833	0.497	-0.550057
20.940217	0.503	-0.558595
20.948500	0.497	-0.616522
20.956883	0.503	-0.577126
20.965167	0.497	-0.643979
20.973550	0.503	-0.594323
20.981833	0.497	-0.654835
20.990217	0.503	-0.574293
20.998500	0.497	-0.617019
21.006883	0.503	-0.587468
21.015167	0.497	-0.673278
21.023550	0.503	-0.616014
21.031833	0.497	-0.639112
21.040217	0.503	-0.614829
21.048500	0.497	-0.634717
21.056883	0.503	-0.616585
21.065167	0.497	-0.634772
21.073550	0.503	-0.660000
21.081833	0.497	-0.667228
21.090217	0.503	-0.679601
21.098500	0.497	-0.665961
21.106883	0.503	-0.677599
21.115167	0.497	-0.764635
21.123550	0.503	-0.725895
21.131833	0.497	-0.796947
21.140217	0.503	-0.737272
21.148500	0.497	-0.737565
21.156883	0.503	-0.718964
21.165167	0.497	-0.780391
21.173550	0.503	-0.781916
21.181833	0.497	-0.856352
21.190217	0.503	-0.805010
21.198500	0.497	-0.748130
21.206883	0.503	-0.816112
21.215167	0.497	-0.830796
21.223550	0.503	-0.767303
21.231833	0.497	-0.860025
21.240217	0.503	-0.807228
21.248500	0.497	-0.894306
21.256883	0.503	-0.859939
21.265167	0.497	-0.888052
21.273550	0.503	-0.792005
21.281833	0.497	-0.904196
21.290183	0.501	-0.847980
21.298550	0.502	-0.565940
21.306833	0.497	-0.931867
21.315217	0.503	-0.922918
21.323500	0.497	-0.957756
21.331850	0.501	-0.917547
21.340217	0.502	-0.611495
21.348500	0.497	-0.902540
21.356883	0.503	-0.872544
21.365167	0.497	-0.933591
21.373517	0.501	-0.933356
21.381883	0.502	-0.585288
21.390167	0.497	-0.984055
21.398550	0.503	-0.947242
21.406833	0.497	-0.927827
21.415183	0.501	-0.999112
21.423550	0.502	-0.715146
21.431833	0.497	-0.947308
21.440217	0.503	-0.939949
21.448500	0.497	-1.020301
21.456850	0.501	-1.026651
21.465217	0.502	-0.612800
21.473500	0.497	-0.974762
21.481883	0.503	-0.950963
21.490167	0.497	-0.952546
21.498517	0.501	-0.944389
21.506883	0.502	-0.612537
21.515167	0.497	-0.946020
21.523550	0.503	-0.929662
21.531833	0.497	-0.904632
21.540183	0.501	-0.938705
21.548550	0.502	-0.600073
21.556833	0.497	-0.939253
21.565217	0.503	-0.941740
21.573500	0.497	-0.944259
21.581850	0.501	-0.960617
21.590217	0.502	-0.553247
21.598500	0.497	-0.923674
21.606883	0.503	-0.891994
21.615167	0.497	-0.942545
21.623517	0.501	-0.896660
21.631883	0.502	-0.596749
21.640167	0.497	-0.894147
21.648550	0.503	-0.872497
21.656833	0.497	-0.943755
21.665183	0.501	-0.872071
21.673550	0.502	-0.511402
21.681833	0.497	-0.842026
21.690217	0.503	-0.794677
21.698500	0.497	-0.840841
21.706850	0.501	-0.887627
21.715217	0.502	-0.518136
21.723500	0.497	-0.889484
21.731883	0.503	-0.833187
21.740167	0.497	-0.835893
21.748517	0.501	-0.804754
21.756883	0.502	-0.403983
21.765167	0.497	-0.809458
21.773550	0.503	-0.809974
21.781833	0.497	-0.767224
21.790183	0.501	-0.808953
21.798550	0.502	-0.468296
21.806833	0.497	-0.832457
21.815217	0.503	-0.778100
21.823500	0.497	-0.784723
21.831850	0.501	-0.780722
21.840217	0.502	-0.521046
21.848500	0.497	-0.844504
21.856883	0.503	-0.796789
21.865167	0.497	-0.824364
21.873517	0.501	-0.889015
21.881883	0.502	-0.499629
21.890167	0.497	-0.884831
21.898550	0.503	-0.810300
21.906833	0.497	-0.904914
21.915183	0.501	-0.800848
21.923550	0.502	-0.463447
21.931833	0.497	-0.830410
21.940217	0.503	-0.862138
21.948500	0.497	-0.863449
21.956850	0.501	-0.867351
21.965217	0.502	-0.546394
21.973500	0.497	-0.923183
21.981883	0.503	-0.926588
21.990167	0.497	-0.941403
21.998517	0.501	-0.980946
22.006883	0.502	-0.632128
22.015167	0.497	-0.954773
22.023550	0.503	-0.901014
22.031833	0.497	-0.940730
22.040183	0.501	-1.065431
22.048550	0.502	-0.647078
22.056833	0.497	-0.990215
22.065217	0.503	-0.980343
22.073500	0.497	-1.029512
22.081850	0.501	-1.035276
22.090217	0.502	-0.656482
22.098500	0.497	-1.039910
22.106883	0.503	-0.988098
22.115167	0.497	-1.050289
22.123517	0.501	-1.048059
22.131883	0.502	-0.753654
22.140167	0.497	-1.055256
22.148550	0.503	-1.087223
22.156833	0.497	-1.094691
22.165183	0.501	-1.100966
22.173550	0.502	-0.718337
22.181833	0.497	-1.105426
22.190217	0.503	-1.082708
22.198500	0.497	-1.178753
22.206850	0.501	-1.144782
22.215217	0.502	-0.847268
22.223500	0.497	-1.107348
22.231883	0.503	-1.123681
22.240167	0.497	-1.143001
22.248517	0.501	-1.143614
22.256883	0.502	-0.764725
22.265167	0.497	-1.144081
22.273550	0.503	-1.165910
22.281833	0.497	-1.183424
22.290183	0.501	-1.163305
22.298550	0.502	-0.864335
22.306833	0.497	-1.143108
22.315217	0.503	-1.155832
22.323500	0.497	-1.246708
22.331850	0.501	-1.159086
22.340217	0.502	-0.841458
22.348500	0.497	-1.181400
22.356883	0.503	-1.167241
22.365167	0.497	-1.175204
22.373517	0.501	-1.197970
22.381883	0.502	-0.844684
22.390167	0.497	-1.202026
22.398550	0.503	-1.139170
22.406833	0.497	-1.172085
22.415183	0.501	-1.140507
22.423550	0.502	-0.814137
22.431833	0.497	-1.258495
22.440217	0.503	-1.183836
22.448500	0.497	-1.270215
22.456850	0.501	-1.190920
22.465217	0.502	-0.881539
22.473500	0.497	-1.207389
22.481883	0.503	-1.246169
22.490167	0.497	-1.229371
22.498517	0.501	-1.310929
22.506883	0.502	-0.889286
22.515167	0.497	-1.228029
22.523550	0.503	-1.222432
22.531833	0.497	-1.283891
22.540183	0.501	-1.279418
22.548550	0.502	-0.898780
22.556833	0.497	-1.308571
22.565217	0.503	-1.321390
22.573500	0.497	-1.262314
22.581850	0.501	-1.293252
22.590217	0.502	-0.930436
22.598500	0.497	-1.276794
22.606883	0.503	-1.297904
22.615167	0.497	-1.300641
22.623517	0.501	-1.272051
22.631883	0.502	-1.003700
22.640167	0.497	-1.266729
22.648550	0.503	-1.285129
22.656833	0.497	-1.318849
22.665183	0.501	-1.334225
22.673550	0.502	-0.981035
22.681833	0.497	-1.284751
22.690217	0.503	-1.271427
22.698500	0.497	-1.404733
22.706850	0.501	-1.406804
22.715217	0.502	-0.970973
22.723500	0.497	-1.430198
22.731883	0.503	-1.389072
22.740167	0.497	-1.392076
22.748517	0.501	-1.334511
22.756883	0.502	-0.989188
22.765167	0.497	-1.358821
22.773550	0.503	-1.329151
22.781833	0.497	-1.418822
22.790183	0.501	-1.442199
22.798550	0.502	-1.019226
22.806833	0.497	-1.386635
22.815217	0.503	-1.363070
22.823500	0.497	-1.413737
22.831850	0.501	-1.419476
22.840217	0.502	-1.043233
22.848500	0.497	-1.374827
22.856883	0.503	-1.395531
22.865167	0.497	-1.437313
22.873517	0.501	-1.418230
22.881883	0.502	-1.020731
22.890167	0.497	-1.390625
22.898550	0.503	-1.408288
22.906833	0.497	-1.367917
22.915183	0.501	-1.401661
22.923550	0.502	-1.110945
22.931833	0.497	-1.463461
22.940217	0.503	-1.375710
22.948500	0.497	-1.383521
22.956850	0.501	-1.455538
22.965217	0.502	-1.079553
22.973500	0.497	-1.382325
22.981883	0.503	-1.381572
22.990167	0.497	-1.471858
22.998517	0.501	-1.458261
23.006883	0.502	-1.106371
23.015167	0.497	-1.420076
23.023550	0.503	-1.419856
23.031833	0.497	-1.452743
23.040183	0.501	-1.433133
23.048550	0.502	-0.992412
23.056833	0.497	-1.426873
23.065217	0.503	-1.397300
23.073500	0.497	-1.402748
23.081850	0.501	-1.417287
23.090217	0.502	-1.103014
23.098500	0.497	-1.389292
23.106883	0.503	-1.428913
23.115167	0.497	-1.440772
23.123517	0.501	-1.467904
23.131883	0.502	-1.108636
23.140167	0.497	-1.438811
23.148550	0.503	-1.395441
23.156833	0.497	-1.425174
23.165183	0.501	-1.430125
23.173550	0.502	-1.043559
23.181900	0.501	-1.445362
23.190217	0.499	-1.379414
23.198567	0.501	-1.398195
23.206850	0.497	-1.384420
23.215217	0.502	-1.054779
23.223567	0.501	-1.480721
23.231883	0.499	-1.360057
23.240233	0.501	-1.403516
23.248517	0.497	-1.364012
23.256883	0.502	-1.037799
23.265233	0.501	-1.401904
23.273550	0.499	-1.281522
23.281900	0.501	-1.356021
23.290183	0.497	-1.341803
23.298550	0.502	-0.983575
23.306900	0.501	-1.311805
23.315217	0.499	-1.305462
23.323567	0.501	-1.362925
23.331850	0.497	-1.360442
23.340217	0.502	-0.996294
23.348567	0.501	-1.359372
23.356883	0.499	-1.335611
23.365233	0.501	-1.295893
23.373517	0.497	-1.298671
23.381883	0.502	-0.967730
23.390233	0.501	-1.303115
23.398550	0.499	-1.237310
23.406900	0.501	-1.305007
23.415183	0.497	-1.262050
23.423550	0.502	-0.956018
23.431900	0.501	-1.317123
23.440217	0.499	-1.237619
23.448567	0.501	-1.305269
23.456850	0.497	-1.276671
23.465217	0.502	-0.950495
23.473567	0.501	-1.333544
23.481883	0.499	-1.322412
23.490233	0.501	-1.258543
23.498517	0.497	-1.266803
23.506883	0.502	-0.937977
23.515233	0.501	-1.267228
23.523550	0.499	-1.256526
23.531900	0.501	-1.270946
23.540183	0.497	-1.353586
23.548550	0.502	-0.948984
23.556900	0.501	-1.288295
23.565217	0.499	-1.251275
23.573567	0.501	-1.315990
23.581850	0.497	-1.299562
23.590217	0.502	-0.963754
23.598567	0.501	-1.331981
23.606850	0.497	-1.320587
23.615217	0.502	-1.001792
23.623567	0.501	-1.370275
23.631850	0.497	-1.344476
23.640233	0.503	-1.031429
23.648517	0.497	-1.385175
23.656900	0.503	-1.305588
23.665183	0.497	-1.354684
23.673567	0.503	-1.304597
23.681850	0.497	-1.338140
23.690233	0.503	-1.361721
23.698517	0.497	-1.335948
23.706900	0.503	-1.318467
23.715183	0.497	-1.379735
23.723567	0.503	-1.362986
23.731850	0.497	-1.381333
23.740233	0.503	-1.371177
23.748517	0.497	-1.334152
23.756900	0.503	-1.287689
23.765183	0.497	-1.420033
23.773567	0.503	-1.393145
23.781850	0.497	-1.431507
23.790233	0.503	-1.385290
23.798517	0.497	-1.429225
23.806900	0.503	-1.405700
23.815183	0.497	-1.401106
23.823567	0.503	-1.394854
23.831850	0.497	-1.359734
23.840233	0.503	-1.352263
23.848517	0.497	-1.444624
23.856900	0.503	-1.375511
23.865183	0.497	-1.420723
23.873567	0.503	-1.448681
23.881850	0.497	-1.416821
23.890233	0.503	-1.317045
23.898517	0.497	-1.420902
23.906900	0.503	-1.382870
23.915183	0.497	-1.398349
23.923567	0.503	-1.377926
23.931850	0.497	-1.373427
23.940233	0.503	-1.422385
23.948517	0.497	-1.331836
23.956900	0.503	-1.295887
23.965183	0.497	-1.325667
23.973567	0.503	-1.314146
23.981850	0.497	-1.320147
23.990233	0.503	-1.324282
23.998517	0.497	-1.357310
24.006900	0.503	-1.315109
24.015183	0.497	-1.336566
24.023567	0.503	-1.302265
24.031850	0.497	-1.270350
24.040233	0.503	-1.287848
24.048517	0.497	-1.294795
24.056900	0.503	-1.142649
24.065183	0.497	-1.244898
24.073567	0.503	-1.116442
24.081850	0.497	-1.213384
24.090233	0.503	-1.175234
24.098517	0.497	-1.170141
24.106900	0.503	-1.126646
24.115183	0.497	-1.133587
24.123533	0.501	-1.117400
24.131900	0.502	-0.715487
24.140183	0.497	-1.015958
24.148567	0.503	-0.982214
24.156850	0.497	-0.995688
24.165200	0.501	-0.979569
24.173567	0.502	-0.536322
24.181850	0.497	-0.858228
24.190233	0.503	-0.736494
24.198517	0.497	-0.759648
24.206867	0.501	-0.583398
24.215233	0.502	-0.252029
24.223517	0.497	-0.456440
24.231900	0.503	-0.394626
24.240183	0.497	-0.393130
24.248533	0.501	-0.220106
24.256900	0.502	0.272831
24.265183	0.497	0.078872
24.273567	0.503	0.198709
24.281850	0.497	0.330164
24.290200	0.501	0.519979
24.298567	0.502	1.101109
24.306850	0.497	0.823029
24.315233	0.503	1.122156
24.323517	0.497	1.356174
24.331867	0.501	1.636784
24.340233	0.502	2.277107
24.348517	0.497	2.189014
24.356900	0.503	2.516532
24.365183	0.497	2.920166
24.373533	0.501	3.187853
24.381900	0.502	3.942786
24.390183	0.497	3.978543
24.398567	0.503	4.437831
24.406850	0.497	4.950924
24.415200	0.501	5.397207
24.423567	0.502	6.332352
24.431850	0.497	6.497647
24.440233	0.503	7.062469
24.448517	0.497	7.720214
24.456867	0.501	8.356321
24.465233	0.502	9.334207
24.473517	0.497	9.609618
24.481900	0.503	10.344682
24.490183	0.497	11.082507
24.498533	0.501	11.798093
24.506900	0.502	12.951098
24.515183	0.497	13.336485
24.523567	0.503	14.086304
24.531850	0.497	14.945264
24.540200	0.501	15.743776
24.548567	0.502	16.857613
24.556850	0.497	17.370104
24.565233	0.503	18.164337
24.573517	0.497	18.911121
24.581867	0.501	19.687686
24.590233	0.502	20.849879
24.598517	0.497	21.154037
24.606900	0.503	21.953787
24.615183	0.497	22.655068
24.623533	0.501	23.297267
24.631900	0.502	24.234842
24.640183	0.497	24.499116
24.648567	0.503	24.983407
24.656850	0.497	25.370940
24.665200	0.501	25.840473
24.673567	0.502	26.585871
24.681850	0.497	26.531979
24.690233	0.503	26.847059
24.698517	0.497	26.968398
24.706867	0.501	27.094203
24.715233	0.502	27.555643
24.723517	0.497	27.229204
24.731900	0.503	27.189859
24.740183	0.497	27.020754
24.748533	0.501	26.893332
24.756900	0.502	26.978150
24.765183	0.497	26.356931
24.773567	0.503	25.950401
24.781850	0.497	25.540780
24.790200	0.501	25.090318
24.798567	0.502	24.923935
24.806850	0.497	24.064413
24.815233	0.503	23.435974
24.823517	0.497	22.785083
24.831867	0.501	22.085075
24.840233	0.502	21.763527
24.848517	0.497	20.667950
24.856900	0.503	19.878189
24.865183	0.497	19.088112
24.873533	0.501	18.268255
24.881900	0.502	17.902214
24.890183	0.497	16.713877
24.898567	0.503	15.891336
24.906850	0.497	15.055448
24.915200	0.501	14.257782
24.923567	0.502	13.856786
24.931850	0.497	12.704078
24.940233	0.503	11.982022
24.948517	0.497	11.215527
24.956867	0.501	10.407236
24.965233	0.502	9.972882
24.973517	0.497	9.028298
24.981900	0.503	8.405528
24.990183	0.497	7.668444
24.998533	0.501	7.049517
25.006900	0.502	6.805454
