# Supplementary material for: Methanol-dependent Escherichia coli strains with a complete ribulose monophosphate cycle
Source: Nat Commun. 2020 Oct 26;11:5403. doi: 10.1038/s41467-020-19235-5 (PMC7588473; doi:10.1038/s41467-020-19235-5)
Supplement: Supplementary file 11 — Source data [file 41467_2020_19235_MOESM11_ESM.zip › Source_Data/SupplementaryFigure5/pyr_std_10mM.txt]

File Path	chrom://marshall/Chromeleon7/HPLC_Ultimate_3000/Users/kellerp/20200525_fbp_tpiA_anc_evol_SN_stat.seq/832.smp/UV_VIS_3.channel
Channel	UV_VIS_3

Injection Information:
Data Vault	Chromeleon7
Injection	20200703_std_pyr_10mM
Injection Number	5
Position	RB5
Comment	
Processing Method	Quantitative
Instrument Method	20200525_Rezex_ROA_OrganicAcid_600uL_2500uM_H2SO4_50A_50D
Type	Calibration Standard
Status	Finished
Injection Date	7/3/2020
Injection Time	2:05:11 PM
Injection Volume (µl)	10.000
Dilution Factor	1.0000
Weight	1.0000

Raw Data Information:
Time Min. (min)	0.006750
Time Max. (min)	25.006850
Data Points	3001
Detector	UV
Generating Data System	Chromeleon 7.2.5.9507
Exporting Data System	Chromeleon 7.2.8.0
Operator	Instrument Controller
Signal Quantity	Absorbance
Signal Unit	mAU
Signal Min.	-49.150799
Signal Max.	1,147.841422
Channel	UV_VIS_3
Driver Name	VWD3000.dll
Channel Type	Evaluation
Min. Step (s)	0.497
Max. Step (s)	0.503
Average Step (s)	0.500002

Signal Parameter Information:
Signal Info	WVL:190 nm

Raw Data:
Time (min)	Step (s)	Value (mAU)
0.006750	n.a.	-0.733964
0.015033	0.497	-0.782814
0.023417	0.503	-0.762558
0.031700	0.497	-0.806728
0.040083	0.503	-0.824546
0.048367	0.497	-0.829881
0.056750	0.503	-0.823314
0.065033	0.497	-0.861158
0.073417	0.503	-0.830770
0.081700	0.497	-0.963752
0.090083	0.503	-0.796023
0.098367	0.497	-0.833191
0.106750	0.503	-0.802196
0.115033	0.497	-0.833271
0.123417	0.503	-0.737532
0.131700	0.497	-0.877342
0.140083	0.503	-0.805940
0.148367	0.497	-0.862656
0.156750	0.503	-0.811650
0.165033	0.497	-0.764317
0.173417	0.503	-0.793829
0.181700	0.497	-0.782313
0.190083	0.503	-0.748529
0.198367	0.497	-0.799903
0.206750	0.503	-0.763546
0.215033	0.497	-0.873723
0.223417	0.503	-0.765673
0.231700	0.497	-0.771407
0.240083	0.503	-0.725155
0.248367	0.497	-0.770356
0.256750	0.503	-0.788090
0.265033	0.497	-0.830775
0.273417	0.503	-0.701982
0.281700	0.497	-0.750594
0.290083	0.503	-0.729214
0.298367	0.497	-0.843484
0.306750	0.503	-0.727935
0.315033	0.497	-0.782856
0.323417	0.503	-0.752767
0.331700	0.497	-0.786042
0.340083	0.503	-0.721731
0.348367	0.497	-0.824457
0.356750	0.503	-0.720730
0.365033	0.497	-0.734678
0.373417	0.503	-0.682171
0.381700	0.497	-0.681403
0.390083	0.503	-0.671988
0.398367	0.497	-0.784831
0.406750	0.503	-0.770945
0.415033	0.497	-0.783753
0.423417	0.503	-0.679441
0.431700	0.497	-0.661692
0.440083	0.503	-0.773708
0.448367	0.497	-0.798652
0.456750	0.503	-0.677487
0.465033	0.497	-0.697530
0.473417	0.503	-0.739443
0.481700	0.497	-0.793350
0.490083	0.503	-0.706411
0.498367	0.497	-0.719175
0.506750	0.503	-0.696537
0.515033	0.497	-0.762484
0.523417	0.503	-0.718257
0.531700	0.497	-0.807256
0.540083	0.503	-0.728532
0.548367	0.497	-0.864185
0.556750	0.503	-0.702762
0.565033	0.497	-0.787973
0.573417	0.503	-0.727476
0.581700	0.497	-0.767913
0.590083	0.503	-0.745805
0.598367	0.497	-0.881012
0.606750	0.503	-0.680110
0.615033	0.497	-0.831450
0.623417	0.503	-0.680773
0.631700	0.497	-0.791374
0.640083	0.503	-0.765338
0.648367	0.497	-0.798154
0.656750	0.503	-0.746607
0.665033	0.497	-0.810553
0.673417	0.503	-0.797287
0.681700	0.497	-0.789153
0.690083	0.503	-0.829820
0.698367	0.497	-0.850656
0.706750	0.503	-0.814924
0.715033	0.497	-0.818750
0.723417	0.503	-0.743129
0.731700	0.497	-0.843694
0.740083	0.503	-0.879719
0.748367	0.497	-0.835497
0.756750	0.503	-0.771018
0.765033	0.497	-0.777958
0.773417	0.503	-0.783633
0.781700	0.497	-0.854993
0.790083	0.503	-0.794651
0.798367	0.497	-0.903858
0.806750	0.503	-0.766707
0.815033	0.497	-0.836129
0.823417	0.503	-0.808675
0.831700	0.497	-0.856249
0.840083	0.503	-0.805415
0.848367	0.497	-0.858195
0.856750	0.503	-0.847095
0.865033	0.497	-0.848808
0.873417	0.503	-0.775527
0.881700	0.497	-0.836177
0.890083	0.503	-0.785637
0.898367	0.497	-0.790716
0.906750	0.503	-0.821891
0.915033	0.497	-0.831730
0.923417	0.503	-0.800100
0.931700	0.497	-0.845384
0.940083	0.503	-0.735848
0.948367	0.497	-0.743003
0.956750	0.503	-0.722239
0.965033	0.497	-0.767747
0.973417	0.503	-0.739291
0.981700	0.497	-0.780934
0.990083	0.503	-0.698297
0.998367	0.497	-0.793863
1.006750	0.503	-0.706780
1.015033	0.497	-0.746414
1.023417	0.503	-0.767842
1.031700	0.497	-0.743900
1.040083	0.503	-0.692712
1.048367	0.497	-0.766578
1.056750	0.503	-0.653345
1.065033	0.497	-0.765447
1.073417	0.503	-0.672373
1.081700	0.497	-0.680502
1.090083	0.503	-0.696705
1.098367	0.497	-0.699953
1.106750	0.503	-0.693074
1.115033	0.497	-0.705751
1.123417	0.503	-0.691906
1.131700	0.497	-0.668353
1.140083	0.503	-0.681852
1.148367	0.497	-0.674419
1.156750	0.503	-0.604681
1.165033	0.497	-0.720049
1.173417	0.503	-0.675334
1.181700	0.497	-0.703139
1.190083	0.503	-0.626909
1.198367	0.497	-0.685327
1.206750	0.503	-0.605132
1.215033	0.497	-0.718249
1.223417	0.503	-0.656336
1.231700	0.497	-0.703007
1.240083	0.503	-0.641389
1.248367	0.497	-0.681687
1.256750	0.503	-0.649068
1.265033	0.497	-0.648433
1.273417	0.503	-0.708750
1.281700	0.497	-0.723465
1.290083	0.503	-0.696313
1.298367	0.497	-0.706206
1.306750	0.503	-0.649813
1.315033	0.497	-0.704850
1.323417	0.503	-0.754382
1.331700	0.497	-0.710450
1.340083	0.503	-0.702192
1.348367	0.497	-0.723375
1.356750	0.503	-0.690154
1.365033	0.497	-0.712277
1.373417	0.503	-0.694157
1.381700	0.497	-0.712521
1.390083	0.503	-0.729756
1.398367	0.497	-0.748957
1.406750	0.503	-0.666071
1.415033	0.497	-0.759819
1.423417	0.503	-0.741689
1.431767	0.501	-0.753913
1.440083	0.499	-0.731387
1.448433	0.501	-0.707768
1.456750	0.499	-0.738027
1.465100	0.501	-0.755968
1.473417	0.499	-0.818727
1.481767	0.501	-0.787756
1.490083	0.499	-0.807652
1.498433	0.501	-0.768137
1.506750	0.499	-0.729429
1.515100	0.501	-0.776565
1.523417	0.499	-0.714871
1.531767	0.501	-0.740076
1.540083	0.499	-0.760008
1.548433	0.501	-0.842369
1.556750	0.499	-0.761156
1.565100	0.501	-0.731600
1.573417	0.499	-0.684172
1.581767	0.501	-0.737665
1.590083	0.499	-0.753665
1.598433	0.501	-0.783582
1.606750	0.499	-0.780170
1.615100	0.501	-0.759085
1.623417	0.499	-0.737347
1.631767	0.501	-0.753662
1.640083	0.499	-0.716440
1.648433	0.501	-0.803178
1.656750	0.499	-0.711838
1.665100	0.501	-0.813756
1.673417	0.499	-0.743626
1.681767	0.501	-0.818839
1.690083	0.499	-0.733182
1.698433	0.501	-0.752185
1.706750	0.499	-0.750253
1.715100	0.501	-0.819624
1.723417	0.499	-0.846246
1.731767	0.501	-0.732407
1.740083	0.499	-0.764102
1.748433	0.501	-0.796676
1.756750	0.499	-0.768162
1.765100	0.501	-0.817544
1.773417	0.499	-0.783399
1.781767	0.501	-0.705152
1.790083	0.499	-0.723242
1.798433	0.501	-0.791664
1.806750	0.499	-0.753654
1.815100	0.501	-0.763188
1.823417	0.499	-0.746262
1.831767	0.501	-0.808665
1.840050	0.497	-0.785765
1.848417	0.502	-0.507820
1.856767	0.501	-0.682298
1.865050	0.497	-0.718763
1.873417	0.502	-0.512650
1.881767	0.501	-0.709698
1.890050	0.497	-0.705288
1.898433	0.503	-0.683920
1.906717	0.497	-0.808798
1.915100	0.503	-0.607311
1.923383	0.497	-0.812517
1.931767	0.503	-0.695743
1.940050	0.497	-0.761227
1.948433	0.503	-0.694183
1.956717	0.497	-0.669253
1.965100	0.503	-0.714429
1.973383	0.497	-0.787225
1.981767	0.503	-0.778693
1.990050	0.497	-0.718191
1.998433	0.503	-0.735089
2.006717	0.497	-0.731504
2.015100	0.503	-0.695096
2.023383	0.497	-0.707109
2.031767	0.503	-0.707373
2.040050	0.497	-0.734489
2.048433	0.503	-0.681059
2.056717	0.497	-0.706899
2.065100	0.503	-0.730290
2.073383	0.497	-0.698097
2.081767	0.503	-0.652687
2.090050	0.497	-0.743469
2.098433	0.503	-0.639466
2.106717	0.497	-0.634852
2.115100	0.503	-0.738593
2.123383	0.497	-0.725351
2.131767	0.503	-0.616226
2.140050	0.497	-0.606765
2.148433	0.503	-0.610211
2.156717	0.497	-0.723799
2.165100	0.503	-0.693635
2.173383	0.497	-0.659345
2.181767	0.503	-0.683114
2.190050	0.497	-0.694906
2.198433	0.503	-0.719901
2.206717	0.497	-0.680904
2.215100	0.503	-0.623201
2.223383	0.497	-0.686506
2.231767	0.503	-0.661134
2.240050	0.497	-0.631203
2.248433	0.503	-0.661504
2.256717	0.497	-0.656277
2.265100	0.503	-0.664437
2.273383	0.497	-0.656607
2.281767	0.503	-0.589037
2.290050	0.497	-0.645784
2.298433	0.503	-0.655674
2.306717	0.497	-0.635366
2.315100	0.503	-0.617950
2.323383	0.497	-0.713447
2.331767	0.503	-0.578694
2.340050	0.497	-0.606052
2.348433	0.503	-0.638052
2.356717	0.497	-0.683115
2.365100	0.503	-0.628085
2.373383	0.497	-0.569543
2.381767	0.503	-0.611726
2.390050	0.497	-0.598784
2.398433	0.503	-0.650260
2.406717	0.497	-0.622544
2.415100	0.503	-0.594515
2.423383	0.497	-0.633664
2.431767	0.503	-0.565531
2.440050	0.497	-0.582978
2.448433	0.503	-0.547456
2.456717	0.497	-0.601083
2.465100	0.503	-0.558385
2.473383	0.497	-0.655649
2.481767	0.503	-0.610361
2.490050	0.497	-0.627782
2.498433	0.503	-0.601068
2.506717	0.497	-0.617243
2.515100	0.503	-0.609312
2.523383	0.497	-0.625819
2.531767	0.503	-0.602941
2.540050	0.497	-0.585854
2.548433	0.503	-0.589296
2.556717	0.497	-0.579275
2.565100	0.503	-0.572203
2.573383	0.497	-0.639459
2.581767	0.503	-0.614091
2.590050	0.497	-0.590664
2.598433	0.503	-0.552153
2.606717	0.497	-0.626175
2.615100	0.503	-0.605122
2.623383	0.497	-0.563386
2.631767	0.503	-0.513552
2.640050	0.497	-0.577232
2.648433	0.503	-0.560071
2.656717	0.497	-0.584615
2.665100	0.503	-0.505871
2.673383	0.497	-0.609890
2.681767	0.503	-0.552738
2.690050	0.497	-0.578116
2.698433	0.503	-0.610174
2.706717	0.497	-0.563427
2.715100	0.503	-0.515605
2.723383	0.497	-0.587422
2.731767	0.503	-0.577033
2.740050	0.497	-0.514533
2.748433	0.503	-0.568662
2.756717	0.497	-0.511737
2.765100	0.503	-0.520309
2.773383	0.497	-0.532863
2.781767	0.503	-0.531330
2.790050	0.497	-0.546226
2.798433	0.503	-0.525581
2.806717	0.497	-0.623046
2.815100	0.503	-0.621917
2.823383	0.497	-0.582836
2.831767	0.503	-0.566157
2.840050	0.497	-0.562031
2.848433	0.503	-0.542716
2.856717	0.497	-0.573820
2.865100	0.503	-0.553572
2.873383	0.497	-0.542833
2.881767	0.503	-0.603065
2.890050	0.497	-0.540064
2.898433	0.503	-0.581987
2.906717	0.497	-0.575065
2.915100	0.503	-0.553490
2.923383	0.497	-0.603680
2.931767	0.503	-0.568962
2.940050	0.497	-0.608149
2.948433	0.503	-0.497896
2.956717	0.497	-0.551193
2.965100	0.503	-0.624074
2.973383	0.497	-0.643152
2.981767	0.503	-0.629041
2.990050	0.497	-0.616557
2.998433	0.503	-0.594572
3.006717	0.497	-0.675708
3.015100	0.503	-0.594916
3.023383	0.497	-0.613188
3.031767	0.503	-0.588314
3.040050	0.497	-0.637921
3.048433	0.503	-0.633222
3.056717	0.497	-0.622836
3.065100	0.503	-0.617927
3.073383	0.497	-0.632713
3.081767	0.503	-0.681198
3.090050	0.497	-0.666398
3.098433	0.503	-0.617795
3.106717	0.497	-0.676917
3.115100	0.503	-0.615825
3.123383	0.497	-0.695528
3.131767	0.503	-0.704213
3.140050	0.497	-0.648334
3.148433	0.503	-0.617246
3.156717	0.497	-0.722795
3.165100	0.503	-0.751115
3.173383	0.497	-0.706317
3.181767	0.503	-0.742408
3.190050	0.497	-0.741221
3.198433	0.503	-0.716213
3.206717	0.497	-0.761463
3.215100	0.503	-0.750122
3.223383	0.497	-0.814919
3.231767	0.503	-0.741255
3.240050	0.497	-0.728657
3.248433	0.503	-0.738632
3.256717	0.497	-0.678581
3.265100	0.503	-0.709970
3.273383	0.497	-0.702728
3.281767	0.503	-0.723131
3.290050	0.497	-0.715673
3.298433	0.503	-0.700605
3.306717	0.497	-0.783854
3.315100	0.503	-0.752737
3.323383	0.497	-0.764786
3.331767	0.503	-0.750340
3.340050	0.497	-0.737258
3.348433	0.503	-0.755658
3.356717	0.497	-0.706108
3.365100	0.503	-0.754359
3.373383	0.497	-0.783509
3.381767	0.503	-0.696395
3.390050	0.497	-0.739762
3.398433	0.503	-0.770562
3.406717	0.497	-0.731870
3.415100	0.503	-0.789019
3.423383	0.497	-0.761722
3.431767	0.503	-0.783772
3.440050	0.497	-0.778179
3.448433	0.503	-0.698166
3.456717	0.497	-0.750530
3.465100	0.503	-0.747855
3.473383	0.497	-0.781138
3.481767	0.503	-0.811265
3.490050	0.497	-0.760379
3.498433	0.503	-0.722832
3.506717	0.497	-0.768286
3.515100	0.503	-0.733800
3.523383	0.497	-0.808023
3.531767	0.503	-0.736825
3.540050	0.497	-0.734780
3.548433	0.503	-0.743156
3.556717	0.497	-0.860232
3.565100	0.503	-0.853344
3.573383	0.497	-0.792793
3.581767	0.503	-0.807865
3.590050	0.497	-0.795798
3.598433	0.503	-0.738975
3.606717	0.497	-0.845643
3.615100	0.503	-0.832386
3.623383	0.497	-0.773457
3.631767	0.503	-0.777858
3.640050	0.497	-0.767514
3.648433	0.503	-0.817353
3.656717	0.497	-0.804526
3.665100	0.503	-0.859857
3.673383	0.497	-0.828757
3.681767	0.503	-0.829705
3.690050	0.497	-0.831898
3.698433	0.503	-0.771195
3.706717	0.497	-0.788606
3.715100	0.503	-0.784589
3.723383	0.497	-0.841059
3.731767	0.503	-0.811151
3.740050	0.497	-0.835523
3.748433	0.503	-0.783965
3.756717	0.497	-0.843319
3.765100	0.503	-0.855460
3.773383	0.497	-0.830898
3.781767	0.503	-0.899314
3.790050	0.497	-0.872136
3.798433	0.503	-0.868991
3.806717	0.497	-0.910673
3.815100	0.503	-0.849187
3.823383	0.497	-0.862237
3.831767	0.503	-0.897870
3.840050	0.497	-0.926387
3.848433	0.503	-0.887282
3.856717	0.497	-0.873918
3.865100	0.503	-0.873379
3.873383	0.497	-0.860725
3.881767	0.503	-0.857925
3.890050	0.497	-0.881297
3.898433	0.503	-0.829483
3.906717	0.497	-0.884493
3.915100	0.503	-0.892278
3.923383	0.497	-0.853245
3.931767	0.503	-0.809587
3.940050	0.497	-0.906626
3.948433	0.503	-0.857269
3.956717	0.497	-0.914628
3.965100	0.503	-0.914397
3.973383	0.497	-0.945919
3.981767	0.503	-0.915578
3.990050	0.497	-0.864342
3.998433	0.503	-0.850408
4.006717	0.497	-0.925225
4.015100	0.503	-0.906170
4.023383	0.497	-0.999943
4.031767	0.503	-0.971354
4.040050	0.497	-0.970600
4.048433	0.503	-0.830496
4.056717	0.497	-0.899324
4.065100	0.503	-0.968295
4.073383	0.497	-0.983249
4.081767	0.503	-0.949992
4.090050	0.497	-0.946933
4.098433	0.503	-0.984102
4.106717	0.497	-0.956323
4.115100	0.503	-0.965583
4.123383	0.497	-0.961995
4.131767	0.503	-0.961767
4.140050	0.497	-1.012061
4.148433	0.503	-0.956907
4.156717	0.497	-1.024085
4.165100	0.503	-0.923765
4.173383	0.497	-1.014614
4.181767	0.503	-0.898286
4.190050	0.497	-0.968284
4.198433	0.503	-0.892659
4.206717	0.497	-0.940562
4.215100	0.503	-0.996444
4.223383	0.497	-1.010546
4.231767	0.503	-0.977717
4.240050	0.497	-1.014276
4.248433	0.503	-0.889840
4.256717	0.497	-1.011603
4.265100	0.503	-0.986296
4.273450	0.501	-0.987804
4.281767	0.499	-0.968951
4.290117	0.501	-0.962210
4.298433	0.499	-0.974527
4.306783	0.501	-1.035506
4.315100	0.499	-1.041371
4.323450	0.501	-1.041442
4.331767	0.499	-1.028695
4.340117	0.501	-1.007792
4.348433	0.499	-1.000999
4.356783	0.501	-1.069579
4.365100	0.499	-0.984146
4.373450	0.501	-1.027149
4.381767	0.499	-1.047484
4.390117	0.501	-1.092077
4.398433	0.499	-1.030617
4.406783	0.501	-0.999877
4.415100	0.499	-1.013162
4.423450	0.501	-1.051388
4.431767	0.499	-1.039706
4.440117	0.501	-1.095602
4.448433	0.499	-1.066133
4.456783	0.501	-1.050633
4.465100	0.499	-1.054367
4.473450	0.501	-1.062798
4.481767	0.499	-1.100286
4.490117	0.501	-1.082780
4.498433	0.499	-1.065619
4.506783	0.501	-1.121677
4.515100	0.499	-1.064673
4.523450	0.501	-1.121760
4.531767	0.499	-1.058640
4.540117	0.501	-1.071356
4.548433	0.499	-1.081659
4.556783	0.501	-1.113635
4.565100	0.499	-1.127141
4.573450	0.501	-1.115037
4.581767	0.499	-1.102031
4.590117	0.501	-1.099686
4.598433	0.499	-1.103377
4.606783	0.501	-1.089251
4.615100	0.499	-1.024041
4.623450	0.501	-1.130647
4.631767	0.499	-1.104681
4.640117	0.501	-1.135296
4.648433	0.499	-1.150586
4.656783	0.501	-1.151509
4.665100	0.499	-1.140734
4.673450	0.501	-1.169659
4.681733	0.497	-1.145745
4.690100	0.502	-0.938100
4.698450	0.501	-1.207577
4.706733	0.497	-1.211450
4.715117	0.503	-1.000243
4.723400	0.497	-1.211354
4.731783	0.503	-1.215673
4.740067	0.497	-1.199416
4.748450	0.503	-1.194465
4.756733	0.497	-1.269604
4.765117	0.503	-1.190334
4.773400	0.497	-1.302687
4.781783	0.503	-1.293727
4.790067	0.497	-1.253985
4.798450	0.503	-1.242137
4.806733	0.497	-1.296135
4.815117	0.503	-1.293746
4.823400	0.497	-1.316643
4.831783	0.503	-1.271039
4.840067	0.497	-1.355388
4.848450	0.503	-1.293497
4.856733	0.497	-1.312647
4.865117	0.503	-1.323402
4.873400	0.497	-1.392952
4.881783	0.503	-1.376268
4.890067	0.497	-1.390747
4.898450	0.503	-1.369722
4.906733	0.497	-1.417598
4.915117	0.503	-1.441895
4.923400	0.497	-1.426139
4.931783	0.503	-1.423265
4.940067	0.497	-1.473622
4.948450	0.503	-1.422765
4.956733	0.497	-1.423162
4.965117	0.503	-1.377403
4.973400	0.497	-1.472061
4.981783	0.503	-1.372736
4.990067	0.497	-1.469865
4.998450	0.503	-1.462266
5.006733	0.497	-1.501593
5.015117	0.503	-1.515361
5.023400	0.497	-1.486570
5.031783	0.503	-1.412688
5.040067	0.497	-1.473393
5.048450	0.503	-1.458378
5.056733	0.497	-1.530889
5.065117	0.503	-1.449549
5.073400	0.497	-1.470039
5.081783	0.503	-1.462378
5.090067	0.497	-1.491355
5.098450	0.503	-1.485908
5.106733	0.497	-1.504710
5.115117	0.503	-1.500885
5.123400	0.497	-1.492469
5.131783	0.503	-1.406175
5.140067	0.497	-1.443763
5.148450	0.503	-1.461472
5.156733	0.497	-1.422555
5.165117	0.503	-1.454674
5.173400	0.497	-1.508028
5.181783	0.503	-1.429965
5.190067	0.497	-1.463166
5.198450	0.503	-1.476633
5.206733	0.497	-1.491807
5.215117	0.503	-1.412955
5.223400	0.497	-1.454326
5.231783	0.503	-1.466002
5.240067	0.497	-1.439514
5.248450	0.503	-1.490698
5.256733	0.497	-1.461315
5.265117	0.503	-1.476897
5.273400	0.497	-1.442015
5.281783	0.503	-1.398811
5.290067	0.497	-1.483195
5.298450	0.503	-1.444211
5.306733	0.497	-1.484847
5.315117	0.503	-1.402272
5.323400	0.497	-1.464763
5.331783	0.503	-1.431023
5.340067	0.497	-1.455433
5.348450	0.503	-1.474561
5.356733	0.497	-1.477509
5.365117	0.503	-1.456452
5.373400	0.497	-1.447512
5.381783	0.503	-1.405563
5.390067	0.497	-1.439754
5.398450	0.503	-1.513587
5.406733	0.497	-1.497500
5.415117	0.503	-1.446911
5.423400	0.497	-1.474478
5.431783	0.503	-1.546150
5.440067	0.497	-1.465228
5.448450	0.503	-1.447767
5.456733	0.497	-1.440985
5.465117	0.503	-1.450918
5.473400	0.497	-1.491098
5.481783	0.503	-1.362843
5.490067	0.497	-1.384176
5.498450	0.503	-1.468505
5.506733	0.497	-1.427411
5.515117	0.503	-1.448668
5.523400	0.497	-1.445217
5.531783	0.503	-1.432479
5.540067	0.497	-1.490620
5.548450	0.503	-1.454692
5.556733	0.497	-1.462222
5.565117	0.503	-1.382693
5.573400	0.497	-1.457891
5.581783	0.503	-1.458013
5.590067	0.497	-1.541541
5.598450	0.503	-1.500486
5.606733	0.497	-1.470138
5.615117	0.503	-1.464646
5.623400	0.497	-1.483446
5.631783	0.503	-1.450372
5.640067	0.497	-1.455940
5.648450	0.503	-1.468316
5.656733	0.497	-1.529156
5.665117	0.503	-1.489429
5.673400	0.497	-1.510966
5.681783	0.503	-1.430054
5.690067	0.497	-1.502939
5.698450	0.503	-1.486154
5.706733	0.497	-1.469257
5.715117	0.503	-1.447675
5.723400	0.497	-1.499295
5.731783	0.503	-1.469421
5.740067	0.497	-1.456330
5.748450	0.503	-1.397195
5.756733	0.497	-1.426984
5.765117	0.503	-1.421025
5.773400	0.497	-1.487996
5.781783	0.503	-1.441770
5.790067	0.497	-1.490702
5.798450	0.503	-1.477364
5.806733	0.497	-1.458417
5.815117	0.503	-1.524728
5.823400	0.497	-1.481042
5.831783	0.503	-1.437778
5.840067	0.497	-1.468044
5.848450	0.503	-1.466419
5.856733	0.497	-1.487705
5.865117	0.503	-1.418984
5.873400	0.497	-1.479631
5.881783	0.503	-1.426728
5.890067	0.497	-1.448618
5.898450	0.503	-1.455466
5.906733	0.497	-1.432821
5.915117	0.503	-1.415048
5.923400	0.497	-1.444258
5.931783	0.503	-1.496890
5.940067	0.497	-1.409340
5.948450	0.503	-1.420596
5.956733	0.497	-1.454782
5.965117	0.503	-1.478643
5.973400	0.497	-1.469126
5.981783	0.503	-1.445513
5.990067	0.497	-1.474114
5.998450	0.503	-1.464553
6.006733	0.497	-1.464369
6.015117	0.503	-1.363756
6.023400	0.497	-1.412990
6.031783	0.503	-1.399872
6.040067	0.497	-1.401737
6.048450	0.503	-1.432779
6.056733	0.497	-1.442558
6.065117	0.503	-1.381986
6.073400	0.497	-1.490961
6.081783	0.503	-1.377521
6.090067	0.497	-1.436602
6.098450	0.503	-1.388067
6.106733	0.497	-1.455372
6.115117	0.503	-1.459988
6.123400	0.497	-1.507772
6.131783	0.503	-1.417220
6.140067	0.497	-1.412529
6.148450	0.503	-1.420585
6.156733	0.497	-1.458665
6.165117	0.503	-1.407306
6.173400	0.497	-1.443585
6.181783	0.503	-1.429842
6.190067	0.497	-1.429960
6.198450	0.503	-1.408485
6.206733	0.497	-1.458281
6.215117	0.503	-1.413879
6.223400	0.497	-1.496281
6.231783	0.503	-1.392041
6.240067	0.497	-1.457760
6.248450	0.503	-1.459846
6.256733	0.497	-1.435008
6.265117	0.503	-1.415330
6.273400	0.497	-1.448257
6.281783	0.503	-1.457292
6.290067	0.497	-1.472439
6.298450	0.503	-1.410100
6.306733	0.497	-1.464798
6.315117	0.503	-1.441386
6.323400	0.497	-1.486274
6.331783	0.503	-1.500218
6.340067	0.497	-1.471645
6.348450	0.503	-1.445697
6.356733	0.497	-1.507531
6.365117	0.503	-1.450783
6.373400	0.497	-1.530860
6.381783	0.503	-1.434976
6.390067	0.497	-1.536398
6.398450	0.503	-1.518364
6.406733	0.497	-1.503584
6.415117	0.503	-1.425512
6.423400	0.497	-1.542243
6.431783	0.503	-1.481196
6.440067	0.497	-1.563075
6.448450	0.503	-1.454630
6.456733	0.497	-1.555878
6.465117	0.503	-1.527479
6.473400	0.497	-1.556139
6.481783	0.503	-1.463052
6.490067	0.497	-1.508082
6.498450	0.503	-1.538862
6.506733	0.497	-1.598411
6.515117	0.503	-1.455812
6.523400	0.497	-1.580810
6.531783	0.503	-1.567738
6.540067	0.497	-1.596858
6.548450	0.503	-1.568647
6.556733	0.497	-1.634697
6.565117	0.503	-1.547026
6.573400	0.497	-1.592315
6.581783	0.503	-1.572822
6.590067	0.497	-1.516082
6.598450	0.503	-1.468201
6.606733	0.497	-1.429343
6.615117	0.503	-1.277833
6.623400	0.497	-0.983616
6.631783	0.503	-0.543460
6.640067	0.497	0.100839
6.648450	0.503	1.023148
6.656733	0.497	2.045195
6.665117	0.503	3.015252
6.673400	0.497	3.510182
6.681783	0.503	2.697533
6.690067	0.497	0.234826
6.698450	0.503	-4.307672
6.706733	0.497	-10.953236
6.715117	0.503	-19.176076
6.723400	0.497	-28.014062
6.731783	0.503	-36.179923
6.740067	0.497	-42.825058
6.748450	0.503	-47.211989
6.756733	0.497	-49.150799
6.765117	0.503	-48.644161
6.773400	0.497	-46.162166
6.781783	0.503	-42.322600
6.790067	0.497	-37.633674
6.798450	0.503	-32.476720
6.806733	0.497	-27.541518
6.815117	0.503	-22.828091
6.823400	0.497	-18.692661
6.831783	0.503	-15.187990
6.840067	0.497	-12.216202
6.848450	0.503	-9.915236
6.856733	0.497	-8.069504
6.865117	0.503	-6.516048
6.873400	0.497	-5.520212
6.881783	0.503	-4.586293
6.890067	0.497	-4.003027
6.898450	0.503	-3.513227
6.906733	0.497	-3.123048
6.915117	0.503	-2.856702
6.923400	0.497	-2.674449
6.931783	0.503	-2.468310
6.940067	0.497	-2.308892
6.948450	0.503	-2.174185
6.956733	0.497	-2.112065
6.965117	0.503	-1.953805
6.973400	0.497	-1.986364
6.981783	0.503	-1.895554
6.990067	0.497	-1.853477
6.998450	0.503	-1.741604
7.006733	0.497	-1.675832
7.015117	0.503	-1.546225
7.023400	0.497	-1.540558
7.031783	0.503	-1.417134
7.040067	0.497	-1.359487
7.048450	0.503	-1.332177
7.056733	0.497	-1.344397
7.065117	0.503	-1.271587
7.073400	0.497	-1.234009
7.081783	0.503	-1.140804
7.090067	0.497	-1.313536
7.098450	0.503	-1.161569
7.106800	0.501	-1.278391
7.115117	0.499	-1.156617
7.123467	0.501	-1.144720
7.131783	0.499	-1.208873
7.140133	0.501	-1.250821
7.148450	0.499	-1.264298
7.156800	0.501	-1.354940
7.165117	0.499	-1.311568
7.173467	0.501	-1.345822
7.181783	0.499	-1.348927
7.190133	0.501	-1.374165
7.198450	0.499	-1.270642
7.206800	0.501	-1.371751
7.215117	0.499	-1.233025
7.223467	0.501	-1.249515
7.231783	0.499	-1.228983
7.240133	0.501	-1.220251
7.248450	0.499	-1.081850
7.256800	0.501	-1.063396
7.265117	0.499	-1.039838
7.273467	0.501	-1.020313
7.281783	0.499	-0.980099
7.290133	0.501	-0.930780
7.298450	0.499	-0.784988
7.306800	0.501	-0.841271
7.315117	0.499	-0.820003
7.323467	0.501	-0.825720
7.331783	0.499	-0.723511
7.340133	0.501	-0.808279
7.348450	0.499	-0.873402
7.356800	0.501	-0.858924
7.365117	0.499	-0.920981
7.373467	0.501	-0.998312
7.381783	0.499	-0.996258
7.390133	0.501	-1.077943
7.398450	0.499	-1.036421
7.406800	0.501	-1.058121
7.415117	0.499	-1.060614
7.423467	0.501	-1.200711
7.431783	0.499	-1.127439
7.440133	0.501	-1.131855
7.448450	0.499	-1.167490
7.456800	0.501	-1.252364
7.465117	0.499	-1.164889
7.473467	0.501	-1.247854
7.481783	0.499	-1.233360
7.490133	0.501	-1.239496
7.498450	0.499	-1.201922
7.506800	0.501	-1.282341
7.515083	0.497	-1.221841
7.523450	0.502	-0.947957
7.531800	0.501	-1.263824
7.540083	0.497	-1.277869
7.548450	0.502	-0.838890
7.556800	0.501	-0.606873
7.565083	0.497	-0.846507
7.573467	0.503	-0.512991
7.581750	0.497	-0.056166
7.590133	0.503	0.644039
7.598417	0.497	1.591480
7.606800	0.503	2.802017
7.615083	0.497	4.428203
7.623467	0.503	6.514075
7.631750	0.497	9.165629
7.640133	0.503	12.500410
7.648417	0.497	16.319418
7.656800	0.503	20.834510
7.665083	0.497	25.845945
7.673467	0.503	31.357295
7.681750	0.497	37.211153
7.690133	0.503	43.154480
7.698417	0.497	49.106635
7.706800	0.503	54.711930
7.715083	0.497	59.667296
7.723467	0.503	63.783837
7.731750	0.497	66.856450
7.740133	0.503	68.629370
7.748417	0.497	69.083004
7.756800	0.503	68.100440
7.765083	0.497	65.875524
7.773467	0.503	62.515836
7.781750	0.497	58.121096
7.790133	0.503	53.059988
7.798417	0.497	47.530055
7.806800	0.503	41.927211
7.815083	0.497	36.314160
7.823467	0.503	31.020474
7.831750	0.497	26.058741
7.840133	0.503	21.695391
7.848417	0.497	17.788377
7.856800	0.503	14.467807
7.865083	0.497	11.628714
7.873467	0.503	9.264649
7.881750	0.497	7.285924
7.890133	0.503	5.843639
7.898417	0.497	4.535253
7.906800	0.503	3.519696
7.915083	0.497	2.646775
7.923467	0.503	2.084414
7.931750	0.497	1.523093
7.940133	0.503	1.140516
7.948417	0.497	0.716134
7.956800	0.503	0.488846
7.965083	0.497	0.299504
7.973467	0.503	0.195402
7.981750	0.497	-0.065063
7.990133	0.503	-0.200818
7.998417	0.497	-0.303428
8.006800	0.503	-0.308489
8.015083	0.497	-0.434335
8.023467	0.503	-0.483809
8.031750	0.497	-0.527476
8.040133	0.503	-0.601715
8.048417	0.497	-0.649976
8.056800	0.503	-0.659711
8.065083	0.497	-0.733335
8.073467	0.503	-0.741589
8.081750	0.497	-0.786132
8.090133	0.503	-0.779110
8.098417	0.497	-0.835237
8.106800	0.503	-0.838838
8.115083	0.497	-0.924870
8.123467	0.503	-0.887604
8.131750	0.497	-0.901383
8.140133	0.503	-0.886775
8.148417	0.497	-0.938906
8.156800	0.503	-0.975879
8.165083	0.497	-1.070968
8.173467	0.503	-0.990035
8.181750	0.497	-1.069256
8.190133	0.503	-1.046373
8.198417	0.497	-1.044082
8.206800	0.503	-1.039343
8.215083	0.497	-1.114723
8.223467	0.503	-1.144221
8.231750	0.497	-1.126462
8.240133	0.503	-1.108934
8.248417	0.497	-1.133758
8.256800	0.503	-1.159266
8.265083	0.497	-1.195521
8.273467	0.503	-1.140414
8.281750	0.497	-1.186842
8.290133	0.503	-1.129450
8.298417	0.497	-1.140664
8.306800	0.503	-1.146949
8.315083	0.497	-1.108006
8.323467	0.503	-1.075225
8.331750	0.497	-1.022130
8.340133	0.503	-0.930788
8.348417	0.497	-0.896723
8.356800	0.503	-0.748843
8.365083	0.497	-0.617540
8.373467	0.503	-0.491915
8.381750	0.497	-0.302664
8.390133	0.503	-0.114380
8.398417	0.497	0.081394
8.406800	0.503	0.320201
8.415083	0.497	0.517556
8.423467	0.503	0.750635
8.431750	0.497	0.990226
8.440133	0.503	1.270769
8.448417	0.497	1.449005
8.456800	0.503	1.662947
8.465083	0.497	1.859788
8.473467	0.503	1.935571
8.481750	0.497	2.000871
8.490133	0.503	2.121251
8.498417	0.497	2.023140
8.506800	0.503	2.041947
8.515083	0.497	1.941089
8.523467	0.503	1.856514
8.531750	0.497	1.549084
8.540133	0.503	1.516768
8.548417	0.497	1.233995
8.556800	0.503	1.078158
8.565083	0.497	0.847168
8.573467	0.503	0.607245
8.581750	0.497	0.415300
8.590133	0.503	0.240198
8.598417	0.497	0.040025
8.606800	0.503	-0.080896
8.615083	0.497	-0.239868
8.623467	0.503	-0.340476
8.631750	0.497	-0.536060
8.640133	0.503	-0.573386
8.648417	0.497	-0.693619
8.656800	0.503	-0.655834
8.665083	0.497	-0.817805
8.673467	0.503	-0.776322
8.681750	0.497	-0.919365
8.690133	0.503	-0.896675
8.698417	0.497	-0.963000
8.706800	0.503	-0.971257
8.715083	0.497	-1.055001
8.723467	0.503	-1.032376
8.731750	0.497	-1.085944
8.740133	0.503	-1.099947
8.748417	0.497	-1.138460
8.756800	0.503	-1.189228
8.765083	0.497	-1.189164
8.773467	0.503	-1.166275
8.781750	0.497	-1.217877
8.790133	0.503	-1.271434
8.798417	0.497	-1.298179
8.806800	0.503	-1.294709
8.815083	0.497	-1.311530
8.823467	0.503	-1.361492
8.831750	0.497	-1.255220
8.840133	0.503	-1.249796
8.848417	0.497	-1.322609
8.856800	0.503	-1.316501
8.865083	0.497	-1.343695
8.873467	0.503	-1.242014
8.881750	0.497	-1.368277
8.890133	0.503	-1.263486
8.898417	0.497	-1.318948
8.906800	0.503	-1.286920
8.915083	0.497	-1.348575
8.923467	0.503	-1.273139
8.931750	0.497	-1.370987
8.940133	0.503	-1.309226
8.948417	0.497	-1.334840
8.956800	0.503	-1.343421
8.965083	0.497	-1.396387
8.973467	0.503	-1.308057
8.981750	0.497	-1.399469
8.990133	0.503	-1.335459
8.998417	0.497	-1.391824
9.006800	0.503	-1.376886
9.015083	0.497	-1.387317
9.023467	0.503	-1.335307
9.031750	0.497	-1.375762
9.040133	0.503	-1.334412
9.048417	0.497	-1.335639
9.056800	0.503	-1.387696
9.065083	0.497	-1.424947
9.073467	0.503	-1.361056
9.081750	0.497	-1.361489
9.090133	0.503	-1.367653
9.098417	0.497	-1.407716
9.106800	0.503	-1.400140
9.115083	0.497	-1.392150
9.123467	0.503	-1.378838
9.131750	0.497	-1.418309
9.140133	0.503	-1.444595
9.148417	0.497	-1.431060
9.156800	0.503	-1.342789
9.165083	0.497	-1.388069
9.173467	0.503	-1.451770
9.181750	0.497	-1.510481
9.190133	0.503	-1.501349
9.198417	0.497	-1.493200
9.206800	0.503	-1.454860
9.215083	0.497	-1.518875
9.223467	0.503	-1.545512
9.231750	0.497	-1.605230
9.240133	0.503	-1.529684
9.248417	0.497	-1.565301
9.256800	0.503	-1.515956
9.265083	0.497	-1.575209
9.273467	0.503	-1.560055
9.281750	0.497	-1.567996
9.290133	0.503	-1.543328
9.298417	0.497	-1.515431
9.306800	0.503	-1.501925
9.315083	0.497	-1.470376
9.323467	0.503	-1.417044
9.331750	0.497	-1.330285
9.340133	0.503	-1.224873
9.348417	0.497	-1.099086
9.356800	0.503	-0.915362
9.365083	0.497	-0.732607
9.373467	0.503	-0.406755
9.381750	0.497	-0.033721
9.390133	0.503	0.505839
9.398417	0.497	1.230178
9.406800	0.503	2.228597
9.415083	0.497	3.381874
9.423467	0.503	5.184515
9.431750	0.497	7.484983
9.440133	0.503	10.419570
9.448417	0.497	14.150696
9.456800	0.503	19.024679
9.465083	0.497	25.081414
9.473467	0.503	32.529175
9.481750	0.497	41.497910
9.490133	0.503	52.307758
9.498417	0.497	64.804406
9.506800	0.503	79.412655
9.515083	0.497	95.963460
9.523467	0.503	114.493306
9.531750	0.497	135.288045
9.540133	0.503	158.031421
9.548417	0.497	182.890021
9.556800	0.503	209.598274
9.565083	0.497	238.189198
9.573467	0.503	268.582704
9.581750	0.497	300.646214
9.590133	0.503	334.139455
9.598417	0.497	369.404938
9.606800	0.503	405.830356
9.615083	0.497	443.725242
9.623467	0.503	482.747815
9.631750	0.497	523.096220
9.640133	0.503	564.435277
9.648417	0.497	606.572381
9.656800	0.503	649.581713
9.665083	0.497	693.281598
9.673467	0.503	737.383013
9.681750	0.497	782.241774
9.690133	0.503	827.533360
9.698417	0.497	872.775464
9.706800	0.503	917.951602
9.715083	0.497	962.624310
9.723467	0.503	1,006.325294
9.731750	0.497	1,048.673024
9.740133	0.503	1,086.800978
9.748417	0.497	1,119.675127
9.756800	0.503	1,142.478703
9.765083	0.497	1,147.841422
9.773467	0.503	1,129.168584
9.781750	0.497	1,077.268036
9.790133	0.503	989.489656
9.798417	0.497	867.970784
9.806800	0.503	724.642468
9.815083	0.497	574.281144
9.823467	0.503	434.148278
9.831750	0.497	315.026045
9.840133	0.503	222.716045
9.848417	0.497	155.117689
9.856800	0.503	108.137721
9.865083	0.497	76.373492
9.873467	0.503	55.321375
9.881750	0.497	41.149187
9.890133	0.503	31.563260
9.898417	0.497	24.839546
9.906800	0.503	20.119757
9.915083	0.497	16.564030
9.923467	0.503	14.054803
9.931750	0.497	12.028947
9.940133	0.503	10.424265
9.948417	0.497	9.152395
9.956800	0.503	8.151481
9.965150	0.501	7.228505
9.973467	0.499	6.565569
9.981817	0.501	5.831532
9.990133	0.499	5.392045
9.998483	0.501	4.823879
10.006800	0.499	4.379614
10.015150	0.501	4.012403
10.023467	0.499	3.592598
10.031817	0.501	3.286123
10.040133	0.499	3.022088
10.048483	0.501	2.745972
10.056800	0.499	2.487443
10.065150	0.501	2.272554
10.073467	0.499	2.052256
10.081817	0.501	1.853757
10.090133	0.499	1.663120
10.098483	0.501	1.419473
10.106800	0.499	1.342756
10.115150	0.501	1.130369
10.123467	0.499	1.007272
10.131817	0.501	0.881047
10.140133	0.499	0.806405
10.148483	0.501	0.663195
10.156800	0.499	0.594472
10.165150	0.501	0.474736
10.173467	0.499	0.389699
10.181817	0.501	0.235944
10.190133	0.499	0.247983
10.198483	0.501	0.082982
10.206800	0.499	0.044872
10.215150	0.501	-0.048773
10.223467	0.499	-0.059470
10.231817	0.501	-0.144036
10.240133	0.499	-0.159182
10.248483	0.501	-0.299792
10.256800	0.499	-0.310269
10.265150	0.501	-0.308794
10.273467	0.499	-0.358637
10.281817	0.501	-0.398176
10.290133	0.499	-0.420117
10.298483	0.501	-0.374752
10.306800	0.499	-0.370939
10.315150	0.501	-0.465332
10.323467	0.499	-0.397154
10.331817	0.501	-0.435045
10.340133	0.499	-0.471148
10.348483	0.501	-0.506145
10.356767	0.497	-0.438223
10.365133	0.502	-0.207314
10.373483	0.501	-0.460287
10.381767	0.497	-0.445564
10.390133	0.502	-0.197163
10.398483	0.501	-0.050118
10.406767	0.497	-0.509743
10.415150	0.503	-0.457053
10.423433	0.497	-0.418001
10.431817	0.503	-0.452093
10.440100	0.497	-0.476491
10.448483	0.503	-0.510302
10.456767	0.497	-0.436429
10.465150	0.503	-0.346164
10.473433	0.497	-0.407980
10.481817	0.503	-0.451545
10.490100	0.497	-0.365432
10.498483	0.503	-0.362821
10.506767	0.497	-0.340103
10.515150	0.503	-0.315973
10.523433	0.497	-0.311393
10.531817	0.503	-0.296036
10.540100	0.497	-0.335816
10.548483	0.503	-0.274231
10.556767	0.497	-0.301636
10.565150	0.503	-0.318657
10.573433	0.497	-0.252680
10.581817	0.503	-0.194122
10.590100	0.497	-0.234528
10.598483	0.503	-0.208043
10.606767	0.497	-0.241234
10.615150	0.503	-0.208497
10.623433	0.497	-0.184487
10.631817	0.503	-0.145951
10.640100	0.497	-0.186723
10.648483	0.503	-0.170867
10.656767	0.497	-0.198247
10.665150	0.503	-0.066837
10.673433	0.497	-0.226151
10.681817	0.503	-0.153493
10.690100	0.497	-0.164070
10.698483	0.503	-0.147254
10.706767	0.497	-0.153387
10.715150	0.503	-0.150778
10.723433	0.497	-0.178187
10.731817	0.503	-0.162409
10.740100	0.497	-0.227133
10.748483	0.503	-0.168247
10.756767	0.497	-0.195867
10.765150	0.503	-0.238361
10.773433	0.497	-0.210247
10.781817	0.503	-0.186432
10.790100	0.497	-0.219334
10.798483	0.503	-0.234727
10.806767	0.497	-0.314712
10.815150	0.503	-0.281788
10.823433	0.497	-0.316327
10.831817	0.503	-0.298482
10.840100	0.497	-0.381416
10.848483	0.503	-0.295868
10.856767	0.497	-0.387352
10.865150	0.503	-0.398822
10.873433	0.497	-0.430484
10.881817	0.503	-0.408333
10.890100	0.497	-0.461976
10.898483	0.503	-0.425689
10.906767	0.497	-0.495882
10.915150	0.503	-0.504260
10.923433	0.497	-0.508849
10.931817	0.503	-0.552881
10.940100	0.497	-0.547718
10.948483	0.503	-0.547914
10.956767	0.497	-0.543946
10.965150	0.503	-0.595542
10.973433	0.497	-0.597466
10.981817	0.503	-0.607657
10.990100	0.497	-0.597850
10.998483	0.503	-0.597420
11.006767	0.497	-0.637369
11.015150	0.503	-0.571377
11.023433	0.497	-0.631975
11.031817	0.503	-0.600626
11.040100	0.497	-0.680930
11.048483	0.503	-0.593797
11.056767	0.497	-0.666502
11.065150	0.503	-0.595408
11.073433	0.497	-0.643446
11.081817	0.503	-0.607363
11.090100	0.497	-0.685591
11.098483	0.503	-0.673490
11.106767	0.497	-0.660605
11.115150	0.503	-0.663822
11.123433	0.497	-0.758267
11.131817	0.503	-0.707035
11.140100	0.497	-0.736887
11.148483	0.503	-0.804475
11.156767	0.497	-0.869323
11.165150	0.503	-0.837662
11.173433	0.497	-0.924284
11.181817	0.503	-0.926919
11.190100	0.497	-0.990002
11.198483	0.503	-1.100391
11.206767	0.497	-1.032912
11.215150	0.503	-1.087236
11.223433	0.497	-1.095138
11.231817	0.503	-1.168465
11.240100	0.497	-1.200122
11.248483	0.503	-1.215253
11.256767	0.497	-1.216153
11.265150	0.503	-1.255125
11.273433	0.497	-1.298450
11.281817	0.503	-1.278892
11.290100	0.497	-1.326465
11.298483	0.503	-1.386015
11.306767	0.497	-1.396334
11.315150	0.503	-1.390189
11.323433	0.497	-1.411331
11.331817	0.503	-1.438540
11.340100	0.497	-1.410495
11.348483	0.503	-1.434415
11.356767	0.497	-1.470793
11.365150	0.503	-1.467529
11.373433	0.497	-1.494678
11.381817	0.503	-1.478610
11.390100	0.497	-1.544896
11.398483	0.503	-1.486499
11.406767	0.497	-1.489139
11.415150	0.503	-1.453739
11.423433	0.497	-1.558962
11.431817	0.503	-1.520677
11.440100	0.497	-1.513162
11.448483	0.503	-1.502569
11.456767	0.497	-1.598297
11.465150	0.503	-1.559188
11.473433	0.497	-1.597940
11.481817	0.503	-1.531687
11.490100	0.497	-1.576076
11.498483	0.503	-1.489604
11.506767	0.497	-1.524458
11.515150	0.503	-1.508849
11.523433	0.497	-1.533679
11.531817	0.503	-1.486052
11.540100	0.497	-1.516158
11.548483	0.503	-1.502023
11.556767	0.497	-1.503959
11.565150	0.503	-1.462388
11.573433	0.497	-1.467587
11.581817	0.503	-1.529984
11.590100	0.497	-1.509363
11.598483	0.503	-1.541714
11.606767	0.497	-1.501442
11.615150	0.503	-1.508256
11.623433	0.497	-1.475288
11.631817	0.503	-1.480177
11.640100	0.497	-1.501432
11.648483	0.503	-1.487440
11.656767	0.497	-1.489169
11.665150	0.503	-1.478656
11.673433	0.497	-1.572138
11.681817	0.503	-1.491533
11.690100	0.497	-1.522896
11.698483	0.503	-1.463071
11.706767	0.497	-1.557211
11.715150	0.503	-1.499491
11.723433	0.497	-1.420829
11.731817	0.503	-1.493294
11.740100	0.497	-1.414385
11.748483	0.503	-1.451252
11.756767	0.497	-1.441923
11.765150	0.503	-1.366439
11.773433	0.497	-1.439448
11.781817	0.503	-1.372512
11.790100	0.497	-1.423052
11.798483	0.503	-1.390893
11.806767	0.497	-1.406723
11.815150	0.503	-1.373891
11.823433	0.497	-1.356519
11.831817	0.503	-1.420261
11.840100	0.497	-1.380829
11.848483	0.503	-1.366631
11.856767	0.497	-1.389579
11.865150	0.503	-1.473365
11.873433	0.497	-1.407505
11.881817	0.503	-1.388587
11.890100	0.497	-1.454799
11.898483	0.503	-1.396282
11.906767	0.497	-1.448903
11.915150	0.503	-1.364493
11.923433	0.497	-1.395436
11.931817	0.503	-1.456718
11.940100	0.497	-1.550448
11.948483	0.503	-1.449241
11.956767	0.497	-1.475251
11.965150	0.503	-1.480069
11.973433	0.497	-1.524262
11.981817	0.503	-1.440139
11.990100	0.497	-1.485622
11.998483	0.503	-1.520178
12.006767	0.497	-1.479972
12.015150	0.503	-1.476433
12.023433	0.497	-1.540838
12.031817	0.503	-1.519914
12.040100	0.497	-1.546627
12.048483	0.503	-1.578429
12.056767	0.497	-1.579815
12.065150	0.503	-1.587952
12.073433	0.497	-1.580012
12.081817	0.503	-1.529621
12.090100	0.497	-1.642763
12.098483	0.503	-1.625337
12.106767	0.497	-1.601980
12.115150	0.503	-1.592620
12.123433	0.497	-1.638724
12.131817	0.503	-1.596102
12.140100	0.497	-1.595122
12.148483	0.503	-1.626147
12.156767	0.497	-1.660566
12.165150	0.503	-1.594821
12.173433	0.497	-1.715559
12.181817	0.503	-1.677884
12.190100	0.497	-1.658216
12.198483	0.503	-1.634423
12.206767	0.497	-1.654792
12.215150	0.503	-1.628066
12.223433	0.497	-1.691949
12.231817	0.503	-1.689670
12.240100	0.497	-1.702501
12.248483	0.503	-1.644489
12.256767	0.497	-1.667598
12.265150	0.503	-1.632659
12.273433	0.497	-1.708984
12.281817	0.503	-1.663442
12.290100	0.497	-1.693277
12.298483	0.503	-1.727427
12.306767	0.497	-1.694892
12.315150	0.503	-1.708722
12.323433	0.497	-1.684479
12.331817	0.503	-1.681349
12.340100	0.497	-1.774999
12.348483	0.503	-1.683791
12.356767	0.497	-1.683482
12.365150	0.503	-1.668607
12.373433	0.497	-1.741337
12.381817	0.503	-1.697528
12.390100	0.497	-1.698657
12.398483	0.503	-1.623565
12.406767	0.497	-1.714835
12.415150	0.503	-1.686267
12.423433	0.497	-1.731253
12.431817	0.503	-1.690866
12.440100	0.497	-1.729352
12.448483	0.503	-1.678511
12.456767	0.497	-1.679014
12.465150	0.503	-1.678823
12.473433	0.497	-1.664490
12.481817	0.503	-1.630724
12.490100	0.497	-1.696229
12.498483	0.503	-1.654441
12.506767	0.497	-1.732496
12.515150	0.503	-1.705663
12.523433	0.497	-1.715391
12.531817	0.503	-1.705143
12.540100	0.497	-1.640661
12.548483	0.503	-1.663102
12.556767	0.497	-1.693163
12.565150	0.503	-1.650249
12.573433	0.497	-1.711382
12.581817	0.503	-1.634094
12.590100	0.497	-1.744541
12.598483	0.503	-1.629163
12.606767	0.497	-1.671724
12.615150	0.503	-1.680858
12.623433	0.497	-1.731492
12.631817	0.503	-1.716190
12.640100	0.497	-1.780401
12.648483	0.503	-1.792788
12.656767	0.497	-1.826520
12.665150	0.503	-1.729841
12.673433	0.497	-1.710224
12.681817	0.503	-1.755406
12.690100	0.497	-1.769365
12.698483	0.503	-1.771447
12.706767	0.497	-1.759538
12.715150	0.503	-1.723706
12.723433	0.497	-1.778899
12.731817	0.503	-1.774196
12.740100	0.497	-1.743048
12.748483	0.503	-1.775258
12.756767	0.497	-1.801202
12.765150	0.503	-1.797417
12.773500	0.501	-1.843587
12.781817	0.499	-1.742951
12.790167	0.501	-1.846207
12.798483	0.499	-1.755215
12.806833	0.501	-1.821803
12.815150	0.499	-1.779841
12.823500	0.501	-1.788975
12.831817	0.499	-1.795398
12.840167	0.501	-1.831235
12.848483	0.499	-1.813201
12.856833	0.501	-1.892093
12.865150	0.499	-1.780196
12.873500	0.501	-1.834964
12.881817	0.499	-1.890691
12.890167	0.501	-1.896833
12.898483	0.499	-1.811666
12.906833	0.501	-1.867568
12.915150	0.499	-1.858449
12.923500	0.501	-1.856317
12.931817	0.499	-1.891460
12.940167	0.501	-1.855388
12.948483	0.499	-1.849979
12.956833	0.501	-1.866802
12.965150	0.499	-1.837951
12.973500	0.501	-1.880869
12.981817	0.499	-1.867357
12.990167	0.501	-1.883925
12.998483	0.499	-1.829993
13.006833	0.501	-1.932631
13.015150	0.499	-1.854341
13.023500	0.501	-1.837858
13.031817	0.499	-1.870107
13.040167	0.501	-1.884110
13.048483	0.499	-1.900819
13.056833	0.501	-1.895398
13.065150	0.499	-1.843041
13.073500	0.501	-1.908155
13.081817	0.499	-1.818670
13.090167	0.501	-1.892664
13.098483	0.499	-1.861786
13.106833	0.501	-1.854574
13.115150	0.499	-1.850257
13.123500	0.501	-1.906530
13.131817	0.499	-1.839295
13.140167	0.501	-1.947854
13.148483	0.499	-1.849079
13.156833	0.501	-1.927175
13.165150	0.499	-1.900721
13.173500	0.501	-1.899793
13.181783	0.497	-1.960104
13.190150	0.502	-1.484134
13.198500	0.501	-1.870564
13.206783	0.497	-1.917755
13.215150	0.502	-1.548065
13.223500	0.501	-1.874483
13.231783	0.497	-1.886886
13.240167	0.503	-1.907769
13.248450	0.497	-1.902465
13.256833	0.503	-1.895848
13.265117	0.497	-1.895848
13.273500	0.503	-1.870657
13.281783	0.497	-1.936473
13.290167	0.503	-1.796811
13.298450	0.497	-1.882176
13.306833	0.503	-1.841051
13.315117	0.497	-1.906589
13.323500	0.503	-1.837492
13.331783	0.497	-1.929383
13.340167	0.503	-1.834291
13.348450	0.497	-1.887759
13.356833	0.503	-1.961968
13.365117	0.497	-1.949998
13.373500	0.503	-1.866056
13.381783	0.497	-1.888665
13.390167	0.503	-1.928613
13.398450	0.497	-1.930426
13.406833	0.503	-1.900897
13.415117	0.497	-1.949908
13.423500	0.503	-1.915932
13.431783	0.497	-1.965106
13.440167	0.503	-1.989304
13.448450	0.497	-1.921519
13.456833	0.503	-1.927363
13.465117	0.497	-2.002993
13.473500	0.503	-1.940585
13.481783	0.497	-1.957405
13.490167	0.503	-1.934901
13.498450	0.497	-2.048739
13.506833	0.503	-1.950472
13.515117	0.497	-1.933065
13.523500	0.503	-2.032149
13.531783	0.497	-1.991794
13.540167	0.503	-1.997056
13.548450	0.497	-2.005400
13.556833	0.503	-1.961547
13.565117	0.497	-1.968797
13.573500	0.503	-1.945792
13.581783	0.497	-2.032617
13.590167	0.503	-2.002097
13.598450	0.497	-2.028461
13.606833	0.503	-1.997873
13.615117	0.497	-2.090493
13.623500	0.503	-2.003758
13.631783	0.497	-2.061447
13.640167	0.503	-2.050690
13.648450	0.497	-2.033896
13.656833	0.503	-2.020477
13.665117	0.497	-2.084876
13.673500	0.503	-2.124190
13.681783	0.497	-2.071599
13.690167	0.503	-2.094712
13.698450	0.497	-2.112270
13.706833	0.503	-2.047941
13.715117	0.497	-2.035757
13.723500	0.503	-2.072643
13.731783	0.497	-2.115468
13.740167	0.503	-2.056431
13.748450	0.497	-2.156652
13.756833	0.503	-2.103347
13.765117	0.497	-2.139628
13.773500	0.503	-2.111318
13.781783	0.497	-2.085514
13.790167	0.503	-2.103428
13.798450	0.497	-2.125114
13.806833	0.503	-2.135949
13.815117	0.497	-2.169500
13.823500	0.503	-2.103542
13.831783	0.497	-2.075037
13.840167	0.503	-2.107402
13.848450	0.497	-2.102052
13.856833	0.503	-2.101784
13.865117	0.497	-2.126817
13.873500	0.503	-2.173172
13.881783	0.497	-2.149832
13.890167	0.503	-2.126165
13.898450	0.497	-2.173475
13.906833	0.503	-2.074880
13.915117	0.497	-2.119728
13.923500	0.503	-2.223093
13.931783	0.497	-2.124816
13.940167	0.503	-2.193890
13.948450	0.497	-2.194326
13.956833	0.503	-2.179419
13.965117	0.497	-2.187537
13.973500	0.503	-2.173066
13.981783	0.497	-2.255815
13.990167	0.503	-2.197873
13.998450	0.497	-2.165325
14.006833	0.503	-2.080975
14.015117	0.497	-2.178374
14.023500	0.503	-2.218729
14.031783	0.497	-2.267684
14.040167	0.503	-2.167017
14.048450	0.497	-2.199516
14.056833	0.503	-2.171285
14.065117	0.497	-2.147823
14.073500	0.503	-2.246676
14.081783	0.497	-2.185577
14.090167	0.503	-2.231242
14.098450	0.497	-2.197460
14.106833	0.503	-2.172981
14.115117	0.497	-2.189571
14.123500	0.503	-2.183373
14.131783	0.497	-2.171100
14.140167	0.503	-2.199492
14.148450	0.497	-2.175511
14.156833	0.503	-2.199529
14.165117	0.497	-2.165184
14.173500	0.503	-2.138731
14.181783	0.497	-2.279471
14.190167	0.503	-2.165327
14.198450	0.497	-2.172671
14.206833	0.503	-2.130763
14.215117	0.497	-2.196225
14.223500	0.503	-2.213126
14.231783	0.497	-2.227962
14.240167	0.503	-2.159566
14.248450	0.497	-2.224409
14.256833	0.503	-2.174187
14.265117	0.497	-2.147625
14.273500	0.503	-2.175950
14.281783	0.497	-2.150114
14.290167	0.503	-2.190658
14.298450	0.497	-2.223253
14.306833	0.503	-2.201174
14.315117	0.497	-2.248427
14.323500	0.503	-2.131212
14.331783	0.497	-2.246399
14.340167	0.503	-2.193586
14.348450	0.497	-2.187889
14.356833	0.503	-2.156202
14.365117	0.497	-2.145299
14.373500	0.503	-2.115393
14.381783	0.497	-2.145858
14.390167	0.503	-2.213163
14.398450	0.497	-2.221729
14.406833	0.503	-2.115863
14.415117	0.497	-2.156297
14.423500	0.503	-2.161581
14.431783	0.497	-2.186779
14.440167	0.503	-2.110703
14.448450	0.497	-2.131483
14.456833	0.503	-2.183655
14.465117	0.497	-2.195952
14.473500	0.503	-2.044142
14.481783	0.497	-2.153926
14.490167	0.503	-2.093019
14.498450	0.497	-2.180416
14.506833	0.503	-2.124851
14.515117	0.497	-2.140019
14.523500	0.503	-2.075716
14.531783	0.497	-2.203145
14.540167	0.503	-2.102712
14.548450	0.497	-2.172635
14.556833	0.503	-2.114175
14.565117	0.497	-2.181183
14.573500	0.503	-2.222625
14.581783	0.497	-2.203229
14.590167	0.503	-2.215291
14.598450	0.497	-2.188481
14.606833	0.503	-2.147927
14.615117	0.497	-2.196865
14.623500	0.503	-2.156668
14.631783	0.497	-2.203377
14.640167	0.503	-2.173451
14.648450	0.497	-2.156076
14.656833	0.503	-2.167915
14.665117	0.497	-2.216394
14.673500	0.503	-2.138531
14.681783	0.497	-2.134411
14.690167	0.503	-2.181695
14.698450	0.497	-2.231536
14.706833	0.503	-2.268044
14.715117	0.497	-2.181969
14.723500	0.503	-2.245475
14.731783	0.497	-2.208334
14.740167	0.503	-2.194573
14.748450	0.497	-2.235941
14.756833	0.503	-2.151419
14.765117	0.497	-2.184699
14.773500	0.503	-2.160590
14.781783	0.497	-2.230867
14.790167	0.503	-2.193113
14.798450	0.497	-2.200632
14.806833	0.503	-2.219406
14.815117	0.497	-2.191139
14.823500	0.503	-2.150153
14.831783	0.497	-2.205792
14.840167	0.503	-2.169813
14.848450	0.497	-2.131408
14.856833	0.503	-2.165309
14.865117	0.497	-2.116748
14.873500	0.503	-2.125256
14.881783	0.497	-2.169354
14.890167	0.503	-2.176901
14.898450	0.497	-2.183653
14.906833	0.503	-2.169140
14.915117	0.497	-2.156133
14.923500	0.503	-2.120405
14.931783	0.497	-2.210795
14.940167	0.503	-2.203228
14.948450	0.497	-2.178254
14.956833	0.503	-2.171025
14.965117	0.497	-2.185610
14.973500	0.503	-2.142178
14.981783	0.497	-2.163946
14.990167	0.503	-2.151860
14.998450	0.497	-2.112230
15.006833	0.503	-2.116826
15.015117	0.497	-2.193833
15.023500	0.503	-2.163110
15.031783	0.497	-2.222954
15.040167	0.503	-2.191113
15.048450	0.497	-2.207091
15.056833	0.503	-2.174240
15.065117	0.497	-2.229158
15.073500	0.503	-2.170524
15.081783	0.497	-2.181213
15.090167	0.503	-2.154434
15.098450	0.497	-2.222583
15.106833	0.503	-2.197441
15.115117	0.497	-2.263393
15.123500	0.503	-2.250859
15.131783	0.497	-2.179860
15.140167	0.503	-2.185705
15.148450	0.497	-2.227571
15.156833	0.503	-2.228804
15.165117	0.497	-2.272381
15.173500	0.503	-2.236409
15.181783	0.497	-2.276809
15.190167	0.503	-2.209333
15.198450	0.497	-2.248876
15.206833	0.503	-2.241840
15.215117	0.497	-2.260613
15.223500	0.503	-2.258970
15.231783	0.497	-2.290180
15.240167	0.503	-2.257724
15.248450	0.497	-2.279911
15.256833	0.503	-2.203281
15.265117	0.497	-2.236694
15.273500	0.503	-2.272869
15.281783	0.497	-2.242801
15.290167	0.503	-2.264670
15.298450	0.497	-2.300686
15.306833	0.503	-2.316265
15.315117	0.497	-2.235898
15.323500	0.503	-2.270511
15.331783	0.497	-2.309622
15.340167	0.503	-2.295670
15.348450	0.497	-2.343155
15.356833	0.503	-2.301071
15.365117	0.497	-2.293561
15.373500	0.503	-2.278886
15.381783	0.497	-2.365692
15.390167	0.503	-2.351964
15.398450	0.497	-2.322245
15.406833	0.503	-2.308820
15.415117	0.497	-2.356693
15.423500	0.503	-2.353551
15.431783	0.497	-2.364061
15.440167	0.503	-2.343438
15.448450	0.497	-2.361601
15.456833	0.503	-2.299773
15.465117	0.497	-2.443543
15.473500	0.503	-2.389534
15.481783	0.497	-2.383802
15.490167	0.503	-2.364995
15.498450	0.497	-2.353912
15.506833	0.503	-2.436816
15.515117	0.497	-2.370886
15.523500	0.503	-2.362459
15.531783	0.497	-2.422562
15.540167	0.503	-2.426518
15.548450	0.497	-2.447838
15.556833	0.503	-2.404473
15.565117	0.497	-2.490287
15.573500	0.503	-2.337032
15.581783	0.497	-2.411526
15.590167	0.503	-2.378411
15.598517	0.501	-2.473086
15.606833	0.499	-2.336724
15.615183	0.501	-2.482224
15.623500	0.499	-2.371995
15.631850	0.501	-2.424957
15.640167	0.499	-2.386767
15.648517	0.501	-2.350572
15.656833	0.499	-2.391049
15.665183	0.501	-2.407116
15.673500	0.499	-2.394864
15.681850	0.501	-2.426034
15.690167	0.499	-2.443091
15.698517	0.501	-2.422961
15.706833	0.499	-2.413874
15.715183	0.501	-2.378498
15.723500	0.499	-2.354517
15.731850	0.501	-2.341199
15.740167	0.499	-2.378195
15.748517	0.501	-2.448323
15.756833	0.499	-2.354466
15.765183	0.501	-2.434934
15.773500	0.499	-2.374797
15.781850	0.501	-2.375058
15.790167	0.499	-2.377300
15.798517	0.501	-2.394032
15.806833	0.499	-2.371565
15.815183	0.501	-2.414706
15.823500	0.499	-2.411662
15.831850	0.501	-2.368097
15.840167	0.499	-2.353910
15.848517	0.501	-2.341557
15.856833	0.499	-2.349269
15.865183	0.501	-2.382930
15.873500	0.499	-2.288214
15.881850	0.501	-2.333105
15.890167	0.499	-2.367707
15.898517	0.501	-2.379496
15.906833	0.499	-2.350455
15.915183	0.501	-2.364069
15.923500	0.499	-2.318799
15.931850	0.501	-2.344381
15.940167	0.499	-2.305525
15.948517	0.501	-2.356446
15.956833	0.499	-2.405747
15.965183	0.501	-2.353393
15.973500	0.499	-2.324606
15.981850	0.501	-2.338323
15.990133	0.497	-2.330750
15.998500	0.502	-2.004558
16.006850	0.501	-2.301457
16.015133	0.497	-2.387521
16.023500	0.502	-2.019384
16.031850	0.501	-2.358237
16.040133	0.497	-2.352122
16.048517	0.503	-2.007881
16.056800	0.497	-2.328458
16.065183	0.503	-2.332300
16.073467	0.497	-2.401054
16.081850	0.503	-2.284584
16.090133	0.497	-2.283093
16.098517	0.503	-2.305865
16.106800	0.497	-2.327393
16.115183	0.503	-2.284298
16.123467	0.497	-2.310248
16.131850	0.503	-2.321126
16.140133	0.497	-2.323785
16.148517	0.503	-2.305054
16.156800	0.497	-2.348578
16.165183	0.503	-2.290993
16.173467	0.497	-2.364592
16.181850	0.503	-2.331256
16.190133	0.497	-2.301413
16.198517	0.503	-2.318997
16.206800	0.497	-2.340649
16.215183	0.503	-2.249875
16.223467	0.497	-2.326089
16.231850	0.503	-2.226037
16.240133	0.497	-2.310636
16.248517	0.503	-2.256584
16.256800	0.497	-2.313650
16.265183	0.503	-2.294502
16.273467	0.497	-2.331407
16.281850	0.503	-2.282276
16.290133	0.497	-2.270745
16.298517	0.503	-2.288911
16.306800	0.497	-2.341647
16.315183	0.503	-2.255478
16.323467	0.497	-2.319658
16.331850	0.503	-2.217455
16.340133	0.497	-2.339194
16.348517	0.503	-2.255499
16.356800	0.497	-2.311381
16.365183	0.503	-2.285764
16.373467	0.497	-2.270760
16.381850	0.503	-2.286863
16.390133	0.497	-2.293868
16.398517	0.503	-2.329105
16.406800	0.497	-2.291116
16.415183	0.503	-2.293627
16.423467	0.497	-2.356492
16.431850	0.503	-2.370685
16.440133	0.497	-2.298666
16.448517	0.503	-2.323011
16.456800	0.497	-2.326173
16.465183	0.503	-2.315748
16.473467	0.497	-2.398670
16.481850	0.503	-2.324003
16.490133	0.497	-2.357268
16.498517	0.503	-2.345656
16.506800	0.497	-2.366138
16.515183	0.503	-2.320965
16.523467	0.497	-2.313267
16.531850	0.503	-2.338078
16.540133	0.497	-2.370270
16.548517	0.503	-2.337575
16.556800	0.497	-2.357792
16.565183	0.503	-2.320712
16.573467	0.497	-2.357070
16.581850	0.503	-2.316309
16.590133	0.497	-2.319729
16.598517	0.503	-2.321508
16.606800	0.497	-2.378021
16.615183	0.503	-2.331570
16.623467	0.497	-2.395173
16.631850	0.503	-2.338332
16.640133	0.497	-2.386644
16.648517	0.503	-2.321589
16.656800	0.497	-2.363610
16.665183	0.503	-2.320889
16.673467	0.497	-2.371677
16.681850	0.503	-2.400201
16.690133	0.497	-2.365915
16.698517	0.503	-2.416787
16.706800	0.497	-2.397595
16.715183	0.503	-2.357408
16.723467	0.497	-2.464429
16.731850	0.503	-2.373874
16.740133	0.497	-2.498051
16.748517	0.503	-2.364371
16.756800	0.497	-2.435176
16.765183	0.503	-2.341597
16.773467	0.497	-2.378565
16.781850	0.503	-2.362881
16.790133	0.497	-2.391701
16.798517	0.503	-2.404907
16.806800	0.497	-2.401310
16.815183	0.503	-2.370000
16.823467	0.497	-2.493653
16.831850	0.503	-2.420486
16.840133	0.497	-2.391295
16.848517	0.503	-2.450615
16.856800	0.497	-2.444140
16.865183	0.503	-2.379309
16.873467	0.497	-2.379573
16.881850	0.503	-2.437596
16.890133	0.497	-2.420945
16.898517	0.503	-2.424421
16.906800	0.497	-2.480690
16.915183	0.503	-2.407520
16.923467	0.497	-2.445005
16.931850	0.503	-2.377380
16.940133	0.497	-2.469061
16.948517	0.503	-2.409495
16.956800	0.497	-2.422286
16.965183	0.503	-2.411983
16.973467	0.497	-2.438731
16.981850	0.503	-2.410435
16.990133	0.497	-2.409482
16.998517	0.503	-2.411501
17.006800	0.497	-2.426255
17.015183	0.503	-2.401581
17.023467	0.497	-2.401018
17.031850	0.503	-2.419345
17.040133	0.497	-2.432827
17.048517	0.503	-2.368628
17.056800	0.497	-2.391790
17.065183	0.503	-2.333943
17.073467	0.497	-2.448718
17.081850	0.503	-2.437464
17.090133	0.497	-2.424847
17.098517	0.503	-2.383007
17.106800	0.497	-2.369086
17.115183	0.503	-2.389225
17.123467	0.497	-2.421179
17.131850	0.503	-2.407479
17.140133	0.497	-2.465739
17.148517	0.503	-2.419544
17.156800	0.497	-2.388939
17.165183	0.503	-2.435739
17.173467	0.497	-2.439299
17.181850	0.503	-2.389405
17.190133	0.497	-2.331993
17.198517	0.503	-2.360901
17.206800	0.497	-2.395450
17.215183	0.503	-2.392076
17.223467	0.497	-2.381650
17.231850	0.503	-2.306529
17.240133	0.497	-2.418743
17.248517	0.503	-2.351341
17.256800	0.497	-2.409655
17.265183	0.503	-2.409271
17.273467	0.497	-2.380336
17.281850	0.503	-2.358368
17.290133	0.497	-2.351750
17.298517	0.503	-2.309907
17.306800	0.497	-2.439402
17.315183	0.503	-2.356254
17.323467	0.497	-2.359679
17.331850	0.503	-2.308194
17.340133	0.497	-2.366808
17.348517	0.503	-2.293501
17.356800	0.497	-2.364203
17.365183	0.503	-2.337013
17.373467	0.497	-2.305498
17.381850	0.503	-2.277010
17.390133	0.497	-2.297174
17.398517	0.503	-2.297719
17.406800	0.497	-2.291408
17.415183	0.503	-2.313934
17.423467	0.497	-2.302247
17.431850	0.503	-2.229026
17.440133	0.497	-2.295464
17.448517	0.503	-2.328588
17.456800	0.497	-2.252943
17.465183	0.503	-2.281368
17.473467	0.497	-2.342796
17.481850	0.503	-2.294630
17.490133	0.497	-2.332798
17.498517	0.503	-2.319196
17.506800	0.497	-2.348181
17.515183	0.503	-2.355153
17.523467	0.497	-2.376387
17.531850	0.503	-2.297890
17.540133	0.497	-2.324434
17.548517	0.503	-2.354149
17.556800	0.497	-2.349007
17.565183	0.503	-2.327978
17.573467	0.497	-2.325388
17.581850	0.503	-2.296054
17.590133	0.497	-2.374140
17.598517	0.503	-2.355848
17.606800	0.497	-2.395010
17.615183	0.503	-2.398209
17.623467	0.497	-2.342313
17.631850	0.503	-2.377699
17.640133	0.497	-2.370496
17.648517	0.503	-2.399232
17.656800	0.497	-2.398432
17.665183	0.503	-2.377263
17.673467	0.497	-2.389551
17.681850	0.503	-2.402327
17.690133	0.497	-2.381975
17.698517	0.503	-2.333362
17.706800	0.497	-2.456513
17.715183	0.503	-2.381172
17.723467	0.497	-2.426876
17.731850	0.503	-2.397316
17.740133	0.497	-2.410740
17.748517	0.503	-2.388256
17.756800	0.497	-2.391852
17.765183	0.503	-2.406215
17.773467	0.497	-2.407023
17.781850	0.503	-2.394383
17.790133	0.497	-2.433618
17.798517	0.503	-2.316115
17.806800	0.497	-2.420814
17.815183	0.503	-2.372079
17.823467	0.497	-2.411893
17.831850	0.503	-2.371714
17.840133	0.497	-2.385190
17.848517	0.503	-2.464678
17.856800	0.497	-2.475460
17.865183	0.503	-2.429897
17.873467	0.497	-2.470081
17.881850	0.503	-2.429826
17.890133	0.497	-2.442833
17.898517	0.503	-2.420524
17.906800	0.497	-2.459461
17.915183	0.503	-2.425313
17.923467	0.497	-2.409768
17.931850	0.503	-2.404804
17.940133	0.497	-2.475792
17.948517	0.503	-2.425530
17.956800	0.497	-2.361969
17.965183	0.503	-2.334991
17.973467	0.497	-2.404672
17.981850	0.503	-2.423368
17.990133	0.497	-2.357715
17.998517	0.503	-2.330481
18.006800	0.497	-2.319518
18.015183	0.503	-2.316743
18.023467	0.497	-2.289966
18.031850	0.503	-2.280636
18.040133	0.497	-2.251422
18.048517	0.503	-2.233723
18.056800	0.497	-2.193735
18.065183	0.503	-2.192369
18.073467	0.497	-2.134557
18.081850	0.503	-2.057601
18.090133	0.497	-2.030122
18.098517	0.503	-1.902282
18.106800	0.497	-1.923553
18.115183	0.503	-1.811678
18.123467	0.497	-1.731454
18.131850	0.503	-1.737308
18.140133	0.497	-1.606518
18.148517	0.503	-1.537700
18.156800	0.497	-1.404370
18.165183	0.503	-1.287553
18.173467	0.497	-1.152684
18.181850	0.503	-1.041899
18.190133	0.497	-0.953173
18.198517	0.503	-0.812605
18.206800	0.497	-0.772972
18.215183	0.503	-0.592099
18.223467	0.497	-0.513558
18.231850	0.503	-0.412590
18.240133	0.497	-0.335010
18.248517	0.503	-0.263086
18.256800	0.497	-0.187796
18.265183	0.503	-0.085048
18.273467	0.497	-0.013392
18.281850	0.503	0.035492
18.290133	0.497	0.111665
18.298517	0.503	0.139836
18.306800	0.497	0.060617
18.315183	0.503	0.131877
18.323467	0.497	0.060621
18.331850	0.503	0.044146
18.340133	0.497	0.022160
18.348517	0.503	-0.022329
18.356800	0.497	-0.115858
18.365183	0.503	-0.114099
18.373467	0.497	-0.243902
18.381850	0.503	-0.260191
18.390133	0.497	-0.415166
18.398517	0.503	-0.441060
18.406800	0.497	-0.556549
18.415183	0.503	-0.666727
18.423533	0.501	-0.816354
18.431850	0.499	-0.878974
18.440200	0.501	-0.996081
18.448517	0.499	-1.130561
18.456867	0.501	-1.231075
18.465183	0.499	-1.275114
18.473533	0.501	-1.401975
18.481850	0.499	-1.493355
18.490200	0.501	-1.604604
18.498517	0.499	-1.655739
18.506867	0.501	-1.751456
18.515183	0.499	-1.774569
18.523533	0.501	-1.896707
18.531850	0.499	-1.966773
18.540200	0.501	-2.046121
18.548517	0.499	-2.044276
18.556867	0.501	-2.079328
18.565183	0.499	-2.130511
18.573533	0.501	-2.148690
18.581850	0.499	-2.200909
18.590200	0.501	-2.223694
18.598517	0.499	-2.280334
18.606867	0.501	-2.286581
18.615183	0.499	-2.357409
18.623533	0.501	-2.369958
18.631850	0.499	-2.378720
18.640200	0.501	-2.389420
18.648517	0.499	-2.427154
18.656867	0.501	-2.430382
18.665183	0.499	-2.401452
18.673533	0.501	-2.423353
18.681850	0.499	-2.402906
18.690200	0.501	-2.502143
18.698517	0.499	-2.476267
18.706867	0.501	-2.473318
18.715183	0.499	-2.491834
18.723533	0.501	-2.476030
18.731850	0.499	-2.502522
18.740200	0.501	-2.524013
18.748517	0.499	-2.487370
18.756867	0.501	-2.548304
18.765183	0.499	-2.446265
18.773533	0.501	-2.461968
18.781850	0.499	-2.478829
18.790200	0.501	-2.489780
18.798517	0.499	-2.558861
18.806867	0.501	-2.562978
18.815150	0.497	-2.450961
18.823517	0.502	-2.318404
18.831867	0.501	-2.541137
18.840150	0.497	-2.550136
18.848517	0.502	-2.269549
18.856867	0.501	-2.172799
18.865150	0.497	-2.544688
18.873533	0.503	-2.333712
18.881817	0.497	-2.572841
18.890200	0.503	-2.565545
18.898483	0.497	-2.583830
18.906867	0.503	-2.559459
18.915150	0.497	-2.569404
18.923533	0.503	-2.557063
18.931817	0.497	-2.633571
18.940200	0.503	-2.523635
18.948483	0.497	-2.572270
18.956867	0.503	-2.530058
18.965150	0.497	-2.570155
18.973533	0.503	-2.565372
18.981817	0.497	-2.590144
18.990200	0.503	-2.551456
18.998483	0.497	-2.595932
19.006867	0.503	-2.584869
19.015150	0.497	-2.600993
19.023533	0.503	-2.564170
19.031817	0.497	-2.629434
19.040200	0.503	-2.577510
19.048483	0.497	-2.503222
19.056867	0.503	-2.584099
19.065150	0.497	-2.657026
19.073533	0.503	-2.590824
19.081817	0.497	-2.617912
19.090200	0.503	-2.585447
19.098483	0.497	-2.601102
19.106867	0.503	-2.551606
19.115150	0.497	-2.674948
19.123533	0.503	-2.606255
19.131817	0.497	-2.614580
19.140200	0.503	-2.627047
19.148483	0.497	-2.646021
19.156867	0.503	-2.659096
19.165150	0.497	-2.653444
19.173533	0.503	-2.653354
19.181817	0.497	-2.624167
19.190200	0.503	-2.629297
19.198483	0.497	-2.604628
19.206867	0.503	-2.607853
19.215150	0.497	-2.614540
19.223533	0.503	-2.622858
19.231817	0.497	-2.704162
19.240200	0.503	-2.567671
19.248483	0.497	-2.619315
19.256867	0.503	-2.596187
19.265150	0.497	-2.686681
19.273533	0.503	-2.635386
19.281817	0.497	-2.702602
19.290200	0.503	-2.675606
19.298483	0.497	-2.726739
19.306867	0.503	-2.586798
19.315150	0.497	-2.649106
19.323533	0.503	-2.628097
19.331817	0.497	-2.588040
19.340200	0.503	-2.676131
19.348483	0.497	-2.635210
19.356867	0.503	-2.608783
19.365150	0.497	-2.577016
19.373533	0.503	-2.640517
19.381817	0.497	-2.613169
19.390200	0.503	-2.612210
19.398483	0.497	-2.620636
19.406867	0.503	-2.633108
19.415150	0.497	-2.654398
19.423533	0.503	-2.609276
19.431817	0.497	-2.589399
19.440200	0.503	-2.590817
19.448483	0.497	-2.559804
19.456867	0.503	-2.575302
19.465150	0.497	-2.611282
19.473533	0.503	-2.593713
19.481817	0.497	-2.597181
19.490200	0.503	-2.605848
19.498483	0.497	-2.583424
19.506867	0.503	-2.565776
19.515150	0.497	-2.608753
19.523533	0.503	-2.566364
19.531817	0.497	-2.582081
19.540200	0.503	-2.621690
19.548483	0.497	-2.583654
19.556867	0.503	-2.557587
19.565150	0.497	-2.562934
19.573533	0.503	-2.587873
19.581817	0.497	-2.584719
19.590200	0.503	-2.630146
19.598483	0.497	-2.589970
19.606867	0.503	-2.601441
19.615150	0.497	-2.636844
19.623533	0.503	-2.583973
19.631817	0.497	-2.536898
19.640200	0.503	-2.547514
19.648483	0.497	-2.560387
19.656867	0.503	-2.562662
19.665150	0.497	-2.536131
19.673533	0.503	-2.509968
19.681817	0.497	-2.523955
19.690200	0.503	-2.499445
19.698483	0.497	-2.556726
19.706867	0.503	-2.437771
19.715150	0.497	-2.517300
19.723533	0.503	-2.482391
19.731817	0.497	-2.477330
19.740200	0.503	-2.435357
19.748483	0.497	-2.573383
19.756867	0.503	-2.434273
19.765150	0.497	-2.511050
19.773533	0.503	-2.480152
19.781817	0.497	-2.471028
19.790200	0.503	-2.495511
19.798483	0.497	-2.492346
19.806867	0.503	-2.469153
19.815150	0.497	-2.562449
19.823533	0.503	-2.450518
19.831817	0.497	-2.538805
19.840200	0.503	-2.518704
19.848483	0.497	-2.464343
19.856867	0.503	-2.551728
19.865150	0.497	-2.548243
19.873533	0.503	-2.514710
19.881817	0.497	-2.516012
19.890200	0.503	-2.509632
19.898483	0.497	-2.530357
19.906867	0.503	-2.551778
19.915150	0.497	-2.519417
19.923533	0.503	-2.503497
19.931817	0.497	-2.519658
19.940200	0.503	-2.474266
19.948483	0.497	-2.508500
19.956867	0.503	-2.457351
19.965150	0.497	-2.447705
19.973533	0.503	-2.501408
19.981817	0.497	-2.507223
19.990200	0.503	-2.442970
19.998483	0.497	-2.519877
20.006867	0.503	-2.472409
20.015150	0.497	-2.442137
20.023533	0.503	-2.472094
20.031817	0.497	-2.448265
20.040200	0.503	-2.455704
20.048483	0.497	-2.464392
20.056867	0.503	-2.418665
20.065150	0.497	-2.432063
20.073533	0.503	-2.440777
20.081817	0.497	-2.482702
20.090200	0.503	-2.394448
20.098483	0.497	-2.402372
20.106867	0.503	-2.437918
20.115150	0.497	-2.434998
20.123533	0.503	-2.449154
20.131817	0.497	-2.468461
20.140200	0.503	-2.475405
20.148483	0.497	-2.423818
20.156867	0.503	-2.411471
20.165150	0.497	-2.456851
20.173533	0.503	-2.449819
20.181817	0.497	-2.480942
20.190200	0.503	-2.454464
20.198483	0.497	-2.487412
20.206867	0.503	-2.444694
20.215150	0.497	-2.509792
20.223533	0.503	-2.445653
20.231817	0.497	-2.485087
20.240200	0.503	-2.463156
20.248483	0.497	-2.481549
20.256867	0.503	-2.494426
20.265150	0.497	-2.542699
20.273533	0.503	-2.525427
20.281817	0.497	-2.516718
20.290200	0.503	-2.472682
20.298483	0.497	-2.475437
20.306867	0.503	-2.450569
20.315150	0.497	-2.503749
20.323533	0.503	-2.415950
20.331817	0.497	-2.478007
20.340200	0.503	-2.479700
20.348483	0.497	-2.542141
20.356867	0.503	-2.500274
20.365150	0.497	-2.493048
20.373533	0.503	-2.544679
20.381817	0.497	-2.529514
20.390200	0.503	-2.522794
20.398483	0.497	-2.454520
20.406867	0.503	-2.543416
20.415150	0.497	-2.577443
20.423533	0.503	-2.561496
20.431817	0.497	-2.553192
20.440200	0.503	-2.600594
20.448483	0.497	-2.562524
20.456867	0.503	-2.503126
20.465150	0.497	-2.518149
20.473533	0.503	-2.551771
20.481817	0.497	-2.640080
20.490200	0.503	-2.605194
20.498483	0.497	-2.633410
20.506867	0.503	-2.571848
20.515150	0.497	-2.657443
20.523533	0.503	-2.605903
20.531817	0.497	-2.652295
20.540200	0.503	-2.595322
20.548483	0.497	-2.587544
20.556867	0.503	-2.593444
20.565150	0.497	-2.695490
20.573533	0.503	-2.623631
20.581817	0.497	-2.621629
20.590200	0.503	-2.675461
20.598483	0.497	-2.648273
20.606867	0.503	-2.651328
20.615150	0.497	-2.634873
20.623533	0.503	-2.713098
20.631817	0.497	-2.713694
20.640200	0.503	-2.617948
20.648483	0.497	-2.658636
20.656867	0.503	-2.683090
20.665150	0.497	-2.663105
20.673533	0.503	-2.691242
20.681817	0.497	-2.682045
20.690200	0.503	-2.698143
20.698483	0.497	-2.667585
20.706867	0.503	-2.705987
20.715150	0.497	-2.709377
20.723533	0.503	-2.646950
20.731817	0.497	-2.676370
20.740200	0.503	-2.689329
20.748483	0.497	-2.713029
20.756867	0.503	-2.663810
20.765150	0.497	-2.708040
20.773533	0.503	-2.661520
20.781817	0.497	-2.735007
20.790200	0.503	-2.649688
20.798483	0.497	-2.734456
20.806867	0.503	-2.751488
20.815150	0.497	-2.756450
20.823533	0.503	-2.687845
20.831817	0.497	-2.729616
20.840200	0.503	-2.728716
20.848483	0.497	-2.760172
20.856867	0.503	-2.748437
20.865150	0.497	-2.744077
20.873533	0.503	-2.714637
20.881817	0.497	-2.720058
20.890200	0.503	-2.716133
20.898483	0.497	-2.799172
20.906867	0.503	-2.660373
20.915150	0.497	-2.720561
20.923533	0.503	-2.774043
20.931817	0.497	-2.705307
20.940200	0.503	-2.704996
20.948483	0.497	-2.726068
20.956867	0.503	-2.691019
20.965150	0.497	-2.673676
20.973533	0.503	-2.668670
20.981817	0.497	-2.739326
20.990200	0.503	-2.716541
20.998483	0.497	-2.699393
21.006867	0.503	-2.709003
21.015150	0.497	-2.715788
21.023533	0.503	-2.692755
21.031817	0.497	-2.729771
21.040200	0.503	-2.693269
21.048483	0.497	-2.721338
21.056867	0.503	-2.674395
21.065150	0.497	-2.685870
21.073533	0.503	-2.681691
21.081817	0.497	-2.696064
21.090200	0.503	-2.694471
21.098483	0.497	-2.704831
21.106867	0.503	-2.732060
21.115150	0.497	-2.645886
21.123533	0.503	-2.669873
21.131817	0.497	-2.677008
21.140200	0.503	-2.672779
21.148483	0.497	-2.656282
21.156867	0.503	-2.645245
21.165150	0.497	-2.692773
21.173533	0.503	-2.667112
21.181817	0.497	-2.654057
21.190200	0.503	-2.720006
21.198483	0.497	-2.664007
21.206867	0.503	-2.605832
21.215150	0.497	-2.681294
21.223533	0.503	-2.637631
21.231883	0.501	-2.667739
21.240200	0.499	-2.631195
21.248550	0.501	-2.646794
21.256867	0.499	-2.665697
21.265217	0.501	-2.687392
21.273533	0.499	-2.621124
21.281883	0.501	-2.685840
21.290200	0.499	-2.675195
21.298550	0.501	-2.702109
21.306867	0.499	-2.692258
21.315217	0.501	-2.711271
21.323533	0.499	-2.688540
21.331883	0.501	-2.711245
21.340200	0.499	-2.663708
21.348550	0.501	-2.770482
21.356867	0.499	-2.578417
21.365217	0.501	-2.707761
21.373533	0.499	-2.649181
21.381883	0.501	-2.693205
21.390200	0.499	-2.669463
21.398550	0.501	-2.691693
21.406867	0.499	-2.737766
21.415217	0.501	-2.745969
21.423533	0.499	-2.702085
21.431883	0.501	-2.730092
21.440200	0.499	-2.674889
21.448550	0.501	-2.691771
21.456867	0.499	-2.702437
21.465217	0.501	-2.709448
21.473533	0.499	-2.663652
21.481883	0.501	-2.654207
21.490200	0.499	-2.630772
21.498550	0.501	-2.723886
21.506867	0.499	-2.770357
21.515217	0.501	-2.782313
21.523533	0.499	-2.740952
21.531883	0.501	-2.748203
21.540200	0.499	-2.766848
21.548550	0.501	-2.811223
21.556867	0.499	-2.702345
21.565217	0.501	-2.776121
21.573533	0.499	-2.676328
21.581883	0.501	-2.794099
21.590200	0.499	-2.687303
21.598550	0.501	-2.769514
21.606867	0.499	-2.786287
21.615217	0.501	-2.805855
21.623533	0.499	-2.737683
21.631883	0.501	-2.735728
21.640167	0.497	-2.756303
21.648533	0.502	-2.450897
21.656883	0.501	-2.756082
21.665167	0.497	-2.792430
21.673550	0.503	-2.514427
21.681833	0.497	-2.784681
21.690217	0.503	-2.820067
21.698500	0.497	-2.850219
21.706883	0.503	-2.759635
21.715167	0.497	-2.796809
21.723550	0.503	-2.700029
21.731833	0.497	-2.842495
21.740217	0.503	-2.803125
21.748500	0.497	-2.814379
21.756883	0.503	-2.795949
21.765167	0.497	-2.816460
21.773550	0.503	-2.810440
21.781833	0.497	-2.798157
21.790217	0.503	-2.822001
21.798500	0.497	-2.844056
21.806883	0.503	-2.850641
21.815167	0.497	-2.824244
21.823550	0.503	-2.765079
21.831833	0.497	-2.904491
21.840217	0.503	-2.786046
21.848500	0.497	-2.869945
21.856883	0.503	-2.853651
21.865167	0.497	-2.901334
21.873550	0.503	-2.823265
21.881833	0.497	-2.914691
21.890217	0.503	-2.811291
21.898500	0.497	-2.841844
21.906883	0.503	-2.879776
21.915167	0.497	-2.817071
21.923550	0.503	-2.868779
21.931833	0.497	-2.839749
21.940217	0.503	-2.786389
21.948500	0.497	-2.907556
21.956883	0.503	-2.875801
21.965167	0.497	-2.924712
21.973550	0.503	-2.851219
21.981833	0.497	-2.849247
21.990217	0.503	-2.819982
21.998500	0.497	-2.842119
22.006883	0.503	-2.855027
22.015167	0.497	-2.872391
22.023550	0.503	-2.799937
22.031833	0.497	-2.878828
22.040217	0.503	-2.849649
22.048500	0.497	-2.876053
22.056883	0.503	-2.880902
22.065167	0.497	-2.868774
22.073550	0.503	-2.816128
22.081833	0.497	-2.924951
22.090217	0.503	-2.901000
22.098500	0.497	-2.865493
22.106883	0.503	-2.853689
22.115167	0.497	-2.859728
22.123550	0.503	-2.903372
22.131833	0.497	-2.865568
22.140217	0.503	-2.924380
22.148500	0.497	-2.878941
22.156883	0.503	-2.814476
22.165167	0.497	-2.931208
22.173550	0.503	-2.841086
22.181833	0.497	-2.907159
22.190217	0.503	-2.782381
22.198500	0.497	-2.882363
22.206883	0.503	-2.829445
22.215167	0.497	-2.821787
22.223550	0.503	-2.848263
22.231833	0.497	-2.952822
22.240217	0.503	-2.858219
22.248500	0.497	-2.955354
22.256883	0.503	-2.891854
22.265167	0.497	-2.902545
22.273550	0.503	-2.908772
22.281833	0.497	-2.938289
22.290217	0.503	-2.864010
22.298500	0.497	-2.887083
22.306883	0.503	-2.845977
22.315167	0.497	-2.931864
22.323550	0.503	-2.849300
22.331833	0.497	-2.882180
22.340217	0.503	-2.908324
22.348500	0.497	-2.936143
22.356883	0.503	-2.845246
22.365167	0.497	-2.925703
22.373550	0.503	-2.915278
22.381833	0.497	-2.969608
22.390217	0.503	-2.896298
22.398500	0.497	-2.974974
22.406883	0.503	-2.981569
22.415167	0.497	-2.948694
22.423550	0.503	-2.941334
22.431833	0.497	-2.997200
22.440217	0.503	-2.959283
22.448500	0.497	-3.074476
22.456883	0.503	-2.949085
22.465167	0.497	-3.036992
22.473550	0.503	-2.981236
22.481833	0.497	-3.035965
22.490217	0.503	-3.043596
22.498500	0.497	-3.037858
22.506883	0.503	-2.983481
22.515167	0.497	-3.025639
22.523550	0.503	-3.032954
22.531833	0.497	-3.041696
22.540217	0.503	-2.952442
22.548500	0.497	-3.010081
22.556883	0.503	-3.024287
22.565167	0.497	-3.058040
22.573550	0.503	-3.025576
22.581833	0.497	-3.049898
22.590217	0.503	-3.054683
22.598500	0.497	-3.036164
22.606883	0.503	-3.022947
22.615167	0.497	-3.116197
22.623550	0.503	-3.039805
22.631833	0.497	-3.068928
22.640217	0.503	-3.053213
22.648500	0.497	-3.112899
22.656883	0.503	-3.056682
22.665167	0.497	-3.038357
22.673550	0.503	-3.070804
22.681833	0.497	-3.061560
22.690217	0.503	-3.040445
22.698500	0.497	-3.079261
22.706883	0.503	-3.057456
22.715167	0.497	-3.040427
22.723550	0.503	-2.921503
22.731833	0.497	-2.988812
22.740217	0.503	-3.100528
22.748500	0.497	-2.991933
22.756883	0.503	-2.994716
22.765167	0.497	-3.109414
22.773550	0.503	-2.981475
22.781833	0.497	-2.984236
22.790217	0.503	-3.046540
22.798500	0.497	-3.025761
22.806883	0.503	-2.998048
22.815167	0.497	-3.065894
22.823550	0.503	-2.980321
22.831833	0.497	-3.102405
22.840217	0.503	-3.004306
22.848500	0.497	-3.047345
22.856883	0.503	-2.996655
22.865167	0.497	-3.022302
22.873550	0.503	-3.018597
22.881833	0.497	-3.053852
22.890217	0.503	-3.056768
22.898500	0.497	-3.084371
22.906883	0.503	-2.970470
22.915167	0.497	-3.054456
22.923550	0.503	-3.027853
22.931833	0.497	-2.985707
22.940217	0.503	-2.926156
22.948500	0.497	-3.017937
22.956883	0.503	-2.943610
22.965167	0.497	-3.016445
22.973550	0.503	-2.937419
22.981833	0.497	-2.989147
22.990217	0.503	-2.990704
22.998500	0.497	-3.049044
23.006883	0.503	-2.992355
23.015167	0.497	-3.040914
23.023550	0.503	-2.983829
23.031833	0.497	-3.057260
23.040217	0.503	-2.961536
23.048500	0.497	-3.031501
23.056883	0.503	-2.977312
23.065167	0.497	-3.019643
23.073550	0.503	-2.935382
23.081833	0.497	-3.051465
23.090217	0.503	-3.009241
23.098500	0.497	-3.035396
23.106883	0.503	-3.000474
23.115167	0.497	-3.010318
23.123550	0.503	-2.943550
23.131833	0.497	-3.068592
23.140217	0.503	-2.959918
23.148500	0.497	-3.046022
23.156883	0.503	-2.998748
23.165167	0.497	-2.974810
23.173550	0.503	-2.983952
23.181833	0.497	-3.007411
23.190217	0.503	-2.979053
23.198500	0.497	-2.989014
23.206883	0.503	-2.955450
23.215167	0.497	-3.089842
23.223550	0.503	-3.070991
23.231833	0.497	-3.112081
23.240217	0.503	-3.073632
23.248500	0.497	-3.108240
23.256883	0.503	-3.063022
23.265167	0.497	-3.136789
23.273550	0.503	-3.086591
23.281833	0.497	-3.033757
23.290217	0.503	-3.011090
23.298500	0.497	-3.072946
23.306883	0.503	-3.016547
23.315167	0.497	-3.118786
23.323550	0.503	-3.117436
23.331833	0.497	-3.097106
23.340217	0.503	-3.079406
23.348500	0.497	-3.135346
23.356883	0.503	-3.047543
23.365167	0.497	-3.140472
23.373550	0.503	-3.101542
23.381833	0.497	-3.110921
23.390217	0.503	-3.084257
23.398500	0.497	-3.145809
23.406883	0.503	-3.080887
23.415167	0.497	-3.153967
23.423550	0.503	-3.074822
23.431833	0.497	-3.093876
23.440217	0.503	-3.067101
23.448500	0.497	-3.108033
23.456883	0.503	-3.075641
23.465167	0.497	-3.089561
23.473550	0.503	-3.087704
23.481833	0.497	-3.193786
23.490217	0.503	-3.113489
23.498500	0.497	-3.128327
23.506883	0.503	-3.113713
23.515167	0.497	-3.155090
23.523550	0.503	-3.114444
23.531833	0.497	-3.179906
23.540217	0.503	-3.134131
23.548500	0.497	-3.193295
23.556883	0.503	-3.122000
23.565167	0.497	-3.201173
23.573550	0.503	-3.195248
23.581833	0.497	-3.158087
23.590217	0.503	-3.223022
23.598500	0.497	-3.235465
23.606883	0.503	-3.125828
23.615167	0.497	-3.199168
23.623550	0.503	-3.155366
23.631833	0.497	-3.241745
23.640217	0.503	-3.206723
23.648500	0.497	-3.199850
23.656883	0.503	-3.141296
23.665167	0.497	-3.216429
23.673550	0.503	-3.183177
23.681833	0.497	-3.219721
23.690217	0.503	-3.150176
23.698500	0.497	-3.225055
23.706883	0.503	-3.195975
23.715167	0.497	-3.276243
23.723550	0.503	-3.203839
23.731833	0.497	-3.228720
23.740217	0.503	-3.239751
23.748500	0.497	-3.256854
23.756883	0.503	-3.147209
23.765167	0.497	-3.247866
23.773550	0.503	-3.244511
23.781833	0.497	-3.275737
23.790217	0.503	-3.249536
23.798500	0.497	-3.226078
23.806883	0.503	-3.187977
23.815167	0.497	-3.242779
23.823550	0.503	-3.200692
23.831833	0.497	-3.170696
23.840217	0.503	-3.215131
23.848500	0.497	-3.152581
23.856883	0.503	-3.131749
23.865167	0.497	-3.222507
23.873550	0.503	-3.229321
23.881833	0.497	-3.237872
23.890217	0.503	-3.235852
23.898500	0.497	-3.163383
23.906883	0.503	-3.198359
23.915167	0.497	-3.187395
23.923550	0.503	-3.142883
23.931833	0.497	-3.220652
23.940217	0.503	-3.137750
23.948500	0.497	-3.127216
23.956883	0.503	-3.147281
23.965167	0.497	-3.165077
23.973550	0.503	-3.140322
23.981833	0.497	-3.087937
23.990217	0.503	-3.100528
23.998500	0.497	-3.155167
24.006883	0.503	-3.051035
24.015233	0.501	-3.147466
24.023550	0.499	-3.094526
24.031900	0.501	-3.167889
24.040217	0.499	-3.128319
24.048567	0.501	-3.110456
24.056883	0.499	-3.105397
24.065233	0.501	-3.136776
24.073550	0.499	-3.071098
24.081900	0.501	-3.152508
24.090217	0.499	-3.019591
24.098567	0.501	-3.080074
24.106883	0.499	-3.056880
24.115233	0.501	-3.120702
24.123550	0.499	-3.031212
24.131900	0.501	-3.068149
24.140217	0.499	-3.079435
24.148567	0.501	-3.100843
24.156883	0.499	-3.078244
24.165233	0.501	-3.030285
24.173550	0.499	-3.015939
24.181900	0.501	-3.044740
24.190217	0.499	-3.014429
24.198567	0.501	-3.092698
24.206883	0.499	-2.939025
24.215233	0.501	-3.100525
24.223550	0.499	-3.038851
24.231900	0.501	-3.033248
24.240217	0.499	-3.013816
24.248567	0.501	-3.028298
24.256883	0.499	-3.057224
24.265233	0.501	-3.021364
24.273550	0.499	-3.028106
24.281900	0.501	-3.018419
24.290217	0.499	-3.042675
24.298567	0.501	-3.000107
24.306883	0.499	-2.977569
24.315233	0.501	-3.064448
24.323550	0.499	-3.075143
24.331900	0.501	-3.096867
24.340217	0.499	-3.014012
24.348567	0.501	-3.100790
24.356883	0.499	-3.053603
24.365233	0.501	-3.085551
24.373550	0.499	-3.028067
24.381900	0.501	-3.041188
24.390217	0.499	-3.049861
24.398567	0.501	-3.033672
24.406883	0.499	-3.016214
24.415233	0.501	-3.078340
24.423517	0.497	-3.130003
24.431883	0.502	-2.677741
24.440233	0.501	-3.119827
24.448517	0.497	-3.060783
24.456883	0.502	-2.807068
24.465233	0.501	-2.698963
24.473517	0.497	-3.124277
24.481900	0.503	-3.168579
24.490183	0.497	-3.199295
24.498567	0.503	-3.104414
24.506850	0.497	-3.257221
24.515233	0.503	-3.137228
24.523517	0.497	-3.212862
24.531900	0.503	-3.179465
24.540183	0.497	-3.153991
24.548567	0.503	-3.144825
24.556850	0.497	-3.221284
24.565233	0.503	-3.204707
24.573517	0.497	-3.096781
24.581900	0.503	-3.122026
24.590183	0.497	-3.177123
24.598567	0.503	-3.139054
24.606850	0.497	-3.186007
24.615233	0.503	-3.201750
24.623517	0.497	-3.200510
24.631900	0.503	-3.185562
24.640183	0.497	-3.259794
24.648567	0.503	-3.189495
24.656850	0.497	-3.185561
24.665233	0.503	-3.193381
24.673517	0.497	-3.227401
24.681900	0.503	-3.184250
24.690183	0.497	-3.266049
24.698567	0.503	-3.204266
24.706850	0.497	-3.227502
24.715233	0.503	-3.172048
24.723517	0.497	-3.257401
24.731900	0.503	-3.183114
24.740183	0.497	-3.253742
24.748567	0.503	-3.191523
24.756850	0.497	-3.223008
24.765233	0.503	-3.221715
24.773517	0.497	-3.242615
24.781900	0.503	-3.226407
24.790183	0.497	-3.242601
24.798567	0.503	-3.209533
24.806850	0.497	-3.263084
24.815233	0.503	-3.199998
24.823517	0.497	-3.252314
24.831900	0.503	-3.234975
24.840183	0.497	-3.249008
24.848567	0.503	-3.195393
24.856850	0.497	-3.181575
24.865233	0.503	-3.149677
24.873517	0.497	-3.234033
24.881900	0.503	-3.142915
24.890183	0.497	-3.221549
24.898567	0.503	-3.248619
24.906850	0.497	-3.228908
24.915233	0.503	-3.215669
24.923517	0.497	-3.242423
24.931900	0.503	-3.162180
24.940183	0.497	-3.257331
24.948567	0.503	-3.164351
24.956850	0.497	-3.253067
24.965233	0.503	-3.212145
24.973517	0.497	-3.229634
24.981900	0.503	-3.171948
24.990183	0.497	-3.209791
24.998567	0.503	-3.179865
25.006850	0.497	-3.237198
