# Supplementary material for: Methanol-dependent Escherichia coli strains with a complete ribulose monophosphate cycle
Source: Nat Commun. 2020 Oct 26;11:5403. doi: 10.1038/s41467-020-19235-5 (PMC7588473; doi:10.1038/s41467-020-19235-5)
Supplement: Supplementary file 11 — Source data [file 41467_2020_19235_MOESM11_ESM.zip › Source_Data/SupplementaryFigure5/pyr_std_1mM.txt]

File Path	chrom://marshall/Chromeleon7/HPLC_Ultimate_3000/Users/kellerp/20200525_fbp_tpiA_anc_evol_SN_stat.seq/808.smp/UV_VIS_3.channel
Channel	UV_VIS_3

Injection Information:
Data Vault	Chromeleon7
Injection	20200703_std_pyr_1mM
Injection Number	3
Position	RB3
Comment	
Processing Method	Quantitative
Instrument Method	20200525_Rezex_ROA_OrganicAcid_600uL_2500uM_H2SO4_50A_50D
Type	Calibration Standard
Status	Finished
Injection Date	7/3/2020
Injection Time	1:12:45 PM
Injection Volume (µl)	10.000
Dilution Factor	1.0000
Weight	1.0000

Raw Data Information:
Time Min. (min)	0.006733
Time Max. (min)	25.006883
Data Points	3001
Detector	UV
Generating Data System	Chromeleon 7.2.5.9507
Exporting Data System	Chromeleon 7.2.8.0
Operator	Instrument Controller
Signal Quantity	Absorbance
Signal Unit	mAU
Signal Min.	-48.636271
Signal Max.	125.526757
Channel	UV_VIS_3
Driver Name	VWD3000.dll
Channel Type	Evaluation
Min. Step (s)	0.497
Max. Step (s)	0.503
Average Step (s)	0.500003

Signal Parameter Information:
Signal Info	WVL:190 nm

Raw Data:
Time (min)	Step (s)	Value (mAU)
0.006733	n.a.	-0.784430
0.015017	0.497	-1.099617
0.023400	0.503	-1.045254
0.031683	0.497	-1.141816
0.040067	0.503	-1.095801
0.048350	0.497	-1.162610
0.056733	0.503	-1.183258
0.065017	0.497	-1.171722
0.073400	0.503	-1.134805
0.081683	0.497	-1.225526
0.090067	0.503	-1.164068
0.098350	0.497	-1.171287
0.106733	0.503	-1.085883
0.115017	0.497	-1.166580
0.123400	0.503	-1.092437
0.131683	0.497	-1.179122
0.140067	0.503	-1.143438
0.148350	0.497	-1.181083
0.156733	0.503	-1.156541
0.165017	0.497	-1.223645
0.173400	0.503	-1.140328
0.181683	0.497	-1.216620
0.190067	0.503	-1.188672
0.198350	0.497	-1.167438
0.206733	0.503	-1.132097
0.215017	0.497	-1.150736
0.223400	0.503	-1.156985
0.231683	0.497	-1.164550
0.240067	0.503	-1.133895
0.248350	0.497	-1.184548
0.256733	0.503	-1.145315
0.265017	0.497	-1.220375
0.273400	0.503	-1.166819
0.281683	0.497	-1.218829
0.290067	0.503	-1.169349
0.298350	0.497	-1.199891
0.306733	0.503	-1.124156
0.315017	0.497	-1.226043
0.323400	0.503	-1.175917
0.331750	0.501	-1.161874
0.340067	0.499	-1.123034
0.348417	0.501	-1.210321
0.356733	0.499	-1.141177
0.365083	0.501	-1.219284
0.373400	0.499	-1.164603
0.381750	0.501	-1.199083
0.390033	0.497	-1.238184
0.398400	0.502	-0.877384
0.406750	0.501	-1.154209
0.415033	0.497	-1.160508
0.423400	0.502	-0.879478
0.431750	0.501	-1.170909
0.440033	0.497	-1.184516
0.448417	0.503	-1.203133
0.456700	0.497	-1.227517
0.465083	0.503	-1.200150
0.473367	0.497	-1.223311
0.481750	0.503	-1.191959
0.490033	0.497	-1.219626
0.498417	0.503	-1.153752
0.506700	0.497	-1.270670
0.515083	0.503	-1.214504
0.523367	0.497	-1.228393
0.531750	0.503	-1.124502
0.540033	0.497	-1.225539
0.548417	0.503	-1.170921
0.556700	0.497	-1.235063
0.565083	0.503	-1.171038
0.573367	0.497	-1.241407
0.581750	0.503	-1.213958
0.590033	0.497	-1.183652
0.598417	0.503	-1.129145
0.606700	0.497	-1.225343
0.615083	0.503	-1.111710
0.623367	0.497	-1.138601
0.631750	0.503	-1.189211
0.640033	0.497	-1.210284
0.648417	0.503	-1.191735
0.656700	0.497	-1.160160
0.665083	0.503	-1.130490
0.673367	0.497	-1.189575
0.681750	0.503	-1.150606
0.690033	0.497	-1.107783
0.698417	0.503	-1.127011
0.706700	0.497	-1.191176
0.715083	0.503	-1.138302
0.723367	0.497	-1.149206
0.731750	0.503	-1.132042
0.740033	0.497	-1.130330
0.748417	0.503	-1.116883
0.756700	0.497	-1.172006
0.765083	0.503	-1.062879
0.773367	0.497	-1.163264
0.781750	0.503	-1.034800
0.790033	0.497	-1.111816
0.798417	0.503	-1.092630
0.806700	0.497	-1.039599
0.815083	0.503	-1.060912
0.823367	0.497	-1.073058
0.831750	0.503	-1.088871
0.840033	0.497	-1.094331
0.848417	0.503	-1.117153
0.856700	0.497	-1.055118
0.865083	0.503	-1.040097
0.873367	0.497	-1.093306
0.881750	0.503	-1.052076
0.890033	0.497	-1.122817
0.898417	0.503	-1.080089
0.906700	0.497	-1.036971
0.915083	0.503	-1.065124
0.923367	0.497	-1.072322
0.931750	0.503	-1.086963
0.940033	0.497	-1.195903
0.948417	0.503	-1.074249
0.956700	0.497	-1.102439
0.965083	0.503	-1.087705
0.973367	0.497	-1.119662
0.981750	0.503	-1.014244
0.990033	0.497	-1.047220
0.998417	0.503	-1.071265
1.006700	0.497	-1.091196
1.015083	0.503	-1.112593
1.023367	0.497	-1.077591
1.031750	0.503	-1.069955
1.040033	0.497	-1.089272
1.048417	0.503	-1.085072
1.056700	0.497	-1.081179
1.065083	0.503	-1.155027
1.073367	0.497	-1.202001
1.081750	0.503	-1.114424
1.090033	0.497	-1.143818
1.098417	0.503	-1.141654
1.106700	0.497	-1.161304
1.115083	0.503	-1.146823
1.123367	0.497	-1.199857
1.131750	0.503	-1.179744
1.140033	0.497	-1.223518
1.148417	0.503	-1.171882
1.156700	0.497	-1.119408
1.165083	0.503	-1.134908
1.173367	0.497	-1.122868
1.181750	0.503	-1.098274
1.190033	0.497	-1.212195
1.198417	0.503	-1.154374
1.206700	0.497	-1.174217
1.215083	0.503	-1.155624
1.223367	0.497	-1.231150
1.231750	0.503	-1.176232
1.240033	0.497	-1.219123
1.248417	0.503	-1.237128
1.256700	0.497	-1.261835
1.265083	0.503	-1.213203
1.273367	0.497	-1.258507
1.281750	0.503	-1.223569
1.290033	0.497	-1.278197
1.298417	0.503	-1.213529
1.306700	0.497	-1.192886
1.315083	0.503	-1.293979
1.323367	0.497	-1.320519
1.331750	0.503	-1.246904
1.340033	0.497	-1.332045
1.348417	0.503	-1.325149
1.356700	0.497	-1.298549
1.365083	0.503	-1.258933
1.373367	0.497	-1.262356
1.381750	0.503	-1.270529
1.390033	0.497	-1.311211
1.398417	0.503	-1.288999
1.406700	0.497	-1.235550
1.415083	0.503	-1.282068
1.423367	0.497	-1.286049
1.431750	0.503	-1.185793
1.440033	0.497	-1.272203
1.448417	0.503	-1.333795
1.456700	0.497	-1.268328
1.465083	0.503	-1.271742
1.473367	0.497	-1.285722
1.481750	0.503	-1.266779
1.490033	0.497	-1.315374
1.498417	0.503	-1.252581
1.506700	0.497	-1.296249
1.515083	0.503	-1.288203
1.523367	0.497	-1.286585
1.531750	0.503	-1.327884
1.540033	0.497	-1.357399
1.548417	0.503	-1.303100
1.556700	0.497	-1.316185
1.565083	0.503	-1.267876
1.573367	0.497	-1.297937
1.581750	0.503	-1.294431
1.590033	0.497	-1.334927
1.598417	0.503	-1.276340
1.606700	0.497	-1.383174
1.615083	0.503	-1.280208
1.623367	0.497	-1.381071
1.631750	0.503	-1.271395
1.640033	0.497	-1.348761
1.648417	0.503	-1.266294
1.656700	0.497	-1.361276
1.665083	0.503	-1.317631
1.673367	0.497	-1.293174
1.681750	0.503	-1.277472
1.690033	0.497	-1.313317
1.698417	0.503	-1.231928
1.706700	0.497	-1.345793
1.715083	0.503	-1.319560
1.723367	0.497	-1.312935
1.731750	0.503	-1.284763
1.740033	0.497	-1.337017
1.748417	0.503	-1.330270
1.756700	0.497	-1.344968
1.765083	0.503	-1.315758
1.773367	0.497	-1.346564
1.781750	0.503	-1.328501
1.790033	0.497	-1.300711
1.798417	0.503	-1.351985
1.806700	0.497	-1.337602
1.815083	0.503	-1.315193
1.823367	0.497	-1.308514
1.831750	0.503	-1.316538
1.840033	0.497	-1.346929
1.848417	0.503	-1.344984
1.856700	0.497	-1.314082
1.865083	0.503	-1.293888
1.873367	0.497	-1.297558
1.881750	0.503	-1.288755
1.890033	0.497	-1.335257
1.898417	0.503	-1.332105
1.906700	0.497	-1.357703
1.915083	0.503	-1.265535
1.923367	0.497	-1.322355
1.931750	0.503	-1.254166
1.940033	0.497	-1.302808
1.948417	0.503	-1.314647
1.956700	0.497	-1.348755
1.965083	0.503	-1.288424
1.973367	0.497	-1.335417
1.981750	0.503	-1.309120
1.990033	0.497	-1.338129
1.998417	0.503	-1.268715
2.006700	0.497	-1.322115
2.015083	0.503	-1.321240
2.023367	0.497	-1.321554
2.031750	0.503	-1.355187
2.040033	0.497	-1.312520
2.048417	0.503	-1.312883
2.056700	0.497	-1.332080
2.065083	0.503	-1.340925
2.073367	0.497	-1.324404
2.081750	0.503	-1.293860
2.090033	0.497	-1.373957
2.098417	0.503	-1.286961
2.106700	0.497	-1.337597
2.115083	0.503	-1.345040
2.123367	0.497	-1.347492
2.131750	0.503	-1.332307
2.140033	0.497	-1.256114
2.148417	0.503	-1.264162
2.156700	0.497	-1.285994
2.165083	0.503	-1.305388
2.173367	0.497	-1.276849
2.181750	0.503	-1.260675
2.190033	0.497	-1.258127
2.198417	0.503	-1.293221
2.206700	0.497	-1.290515
2.215083	0.503	-1.258860
2.223367	0.497	-1.353155
2.231750	0.503	-1.275520
2.240033	0.497	-1.256370
2.248417	0.503	-1.327306
2.256700	0.497	-1.293652
2.265083	0.503	-1.275598
2.273367	0.497	-1.284471
2.281750	0.503	-1.344974
2.290033	0.497	-1.283931
2.298417	0.503	-1.277704
2.306700	0.497	-1.261066
2.315083	0.503	-1.276667
2.323367	0.497	-1.254522
2.331750	0.503	-1.312496
2.340033	0.497	-1.312541
2.348417	0.503	-1.337080
2.356700	0.497	-1.355465
2.365083	0.503	-1.269242
2.373367	0.497	-1.264225
2.381750	0.503	-1.348646
2.390033	0.497	-1.319685
2.398417	0.503	-1.284797
2.406700	0.497	-1.304983
2.415083	0.503	-1.286238
2.423367	0.497	-1.307085
2.431750	0.503	-1.322160
2.440033	0.497	-1.255622
2.448417	0.503	-1.316477
2.456700	0.497	-1.350360
2.465083	0.503	-1.304603
2.473367	0.497	-1.322231
2.481750	0.503	-1.314896
2.490033	0.497	-1.287090
2.498417	0.503	-1.205218
2.506700	0.497	-1.247802
2.515083	0.503	-1.277980
2.523367	0.497	-1.382887
2.531750	0.503	-1.291008
2.540033	0.497	-1.305180
2.548417	0.503	-1.294993
2.556700	0.497	-1.369033
2.565083	0.503	-1.330732
2.573367	0.497	-1.344983
2.581750	0.503	-1.372541
2.590033	0.497	-1.320783
2.598417	0.503	-1.350706
2.606700	0.497	-1.339447
2.615083	0.503	-1.355731
2.623367	0.497	-1.324703
2.631750	0.503	-1.315142
2.640033	0.497	-1.391588
2.648417	0.503	-1.344963
2.656700	0.497	-1.392195
2.665083	0.503	-1.364362
2.673367	0.497	-1.399316
2.681750	0.503	-1.361840
2.690033	0.497	-1.371830
2.698417	0.503	-1.378154
2.706700	0.497	-1.364293
2.715083	0.503	-1.341904
2.723367	0.497	-1.441244
2.731750	0.503	-1.346303
2.740033	0.497	-1.392237
2.748417	0.503	-1.391128
2.756700	0.497	-1.398278
2.765083	0.503	-1.362318
2.773367	0.497	-1.318914
2.781750	0.503	-1.378434
2.790033	0.497	-1.368414
2.798417	0.503	-1.477856
2.806700	0.497	-1.405309
2.815083	0.503	-1.385518
2.823367	0.497	-1.399987
2.831750	0.503	-1.383637
2.840033	0.497	-1.423389
2.848417	0.503	-1.453812
2.856700	0.497	-1.438455
2.865083	0.503	-1.391153
2.873367	0.497	-1.428245
2.881750	0.503	-1.393409
2.890033	0.497	-1.491678
2.898417	0.503	-1.448496
2.906700	0.497	-1.442567
2.915083	0.503	-1.510277
2.923367	0.497	-1.464208
2.931750	0.503	-1.538201
2.940033	0.497	-1.439412
2.948417	0.503	-1.446738
2.956700	0.497	-1.495760
2.965083	0.503	-1.505718
2.973367	0.497	-1.487350
2.981750	0.503	-1.454372
2.990033	0.497	-1.513119
2.998417	0.503	-1.485492
3.006700	0.497	-1.518050
3.015083	0.503	-1.460097
3.023367	0.497	-1.469289
3.031750	0.503	-1.473025
3.040033	0.497	-1.537161
3.048417	0.503	-1.504919
3.056700	0.497	-1.563510
3.065083	0.503	-1.514122
3.073367	0.497	-1.494287
3.081750	0.503	-1.565323
3.090033	0.497	-1.578093
3.098417	0.503	-1.532207
3.106700	0.497	-1.552207
3.115083	0.503	-1.522683
3.123367	0.497	-1.619353
3.131750	0.503	-1.526951
3.140033	0.497	-1.608877
3.148417	0.503	-1.577542
3.156700	0.497	-1.547644
3.165083	0.503	-1.582189
3.173367	0.497	-1.642625
3.181750	0.503	-1.665790
3.190033	0.497	-1.645110
3.198417	0.503	-1.566126
3.206767	0.501	-1.667702
3.215083	0.499	-1.697899
3.223433	0.501	-1.639743
3.231750	0.499	-1.636059
3.240100	0.501	-1.705497
3.248417	0.499	-1.656956
3.256767	0.501	-1.627695
3.265050	0.497	-1.622847
3.273417	0.502	-1.404196
3.281767	0.501	-1.706907
3.290050	0.497	-1.722564
3.298417	0.502	-1.464182
3.306767	0.501	-1.479584
3.315050	0.497	-1.770118
3.323433	0.503	-1.753983
3.331717	0.497	-1.677182
3.340100	0.503	-1.736255
3.348383	0.497	-1.710666
3.356767	0.503	-1.753905
3.365050	0.497	-1.713282
3.373433	0.503	-1.730684
3.381717	0.497	-1.706543
3.390100	0.503	-1.745546
3.398383	0.497	-1.692460
3.406767	0.503	-1.753680
3.415050	0.497	-1.783246
3.423433	0.503	-1.758827
3.431717	0.497	-1.808730
3.440100	0.503	-1.795579
3.448383	0.497	-1.797562
3.456767	0.503	-1.849738
3.465050	0.497	-1.784399
3.473433	0.503	-1.858548
3.481717	0.497	-1.869184
3.490100	0.503	-1.840054
3.498383	0.497	-1.824617
3.506767	0.503	-1.815404
3.515050	0.497	-1.809121
3.523433	0.503	-1.857729
3.531717	0.497	-1.825341
3.540100	0.503	-1.870409
3.548383	0.497	-1.865611
3.556767	0.503	-1.816977
3.565050	0.497	-1.864242
3.573433	0.503	-1.924509
3.581717	0.497	-1.869382
3.590100	0.503	-1.818661
3.598383	0.497	-1.945918
3.606767	0.503	-1.896719
3.615050	0.497	-1.906635
3.623433	0.503	-1.868602
3.631717	0.497	-1.909370
3.640100	0.503	-1.845555
3.648383	0.497	-1.870990
3.656767	0.503	-1.895413
3.665050	0.497	-1.899942
3.673433	0.503	-1.914818
3.681717	0.497	-1.901204
3.690100	0.503	-1.893949
3.698383	0.497	-1.868575
3.706767	0.503	-1.875841
3.715050	0.497	-1.861672
3.723433	0.503	-1.861223
3.731717	0.497	-1.880358
3.740100	0.503	-1.889360
3.748383	0.497	-1.843439
3.756767	0.503	-1.839108
3.765050	0.497	-1.961921
3.773433	0.503	-1.910689
3.781717	0.497	-1.962296
3.790100	0.503	-1.900085
3.798383	0.497	-1.949144
3.806767	0.503	-1.897141
3.815050	0.497	-1.921522
3.823433	0.503	-1.902476
3.831717	0.497	-1.915202
3.840100	0.503	-1.867129
3.848383	0.497	-1.962327
3.856767	0.503	-1.840339
3.865050	0.497	-1.814022
3.873433	0.503	-1.855169
3.881717	0.497	-1.905318
3.890100	0.503	-1.847653
3.898383	0.497	-1.998100
3.906767	0.503	-1.970554
3.915050	0.497	-1.919900
3.923433	0.503	-1.863318
3.931717	0.497	-1.970911
3.940100	0.503	-1.885452
3.948383	0.497	-1.914500
3.956767	0.503	-1.871387
3.965050	0.497	-1.963105
3.973433	0.503	-1.912622
3.981717	0.497	-1.972474
3.990100	0.503	-1.938415
3.998383	0.497	-1.998601
4.006767	0.503	-1.919876
4.015050	0.497	-1.924460
4.023433	0.503	-1.939336
4.031717	0.497	-1.962721
4.040100	0.503	-1.866028
4.048383	0.497	-1.948064
4.056767	0.503	-1.869862
4.065050	0.497	-1.942019
4.073433	0.503	-1.903747
4.081717	0.497	-1.871590
4.090100	0.503	-1.925056
4.098383	0.497	-1.960374
4.106767	0.503	-1.961656
4.115050	0.497	-1.965485
4.123433	0.503	-1.982556
4.131717	0.497	-1.997944
4.140100	0.503	-1.954243
4.148383	0.497	-1.955294
4.156767	0.503	-1.971954
4.165050	0.497	-2.044111
4.173433	0.503	-1.993501
4.181717	0.497	-1.983582
4.190100	0.503	-2.000215
4.198383	0.497	-2.023812
4.206767	0.503	-1.986709
4.215050	0.497	-1.973249
4.223433	0.503	-1.989610
4.231717	0.497	-1.975557
4.240100	0.503	-2.000132
4.248383	0.497	-1.986168
4.256767	0.503	-2.010746
4.265050	0.497	-1.973851
4.273433	0.503	-1.985351
4.281717	0.497	-1.985539
4.290100	0.503	-2.026256
4.298383	0.497	-2.004242
4.306767	0.503	-1.954596
4.315050	0.497	-2.007977
4.323433	0.503	-2.003336
4.331717	0.497	-2.062507
4.340100	0.503	-2.043484
4.348383	0.497	-2.074694
4.356767	0.503	-2.024370
4.365050	0.497	-2.063492
4.373433	0.503	-1.992514
4.381717	0.497	-2.043186
4.390100	0.503	-2.040518
4.398383	0.497	-2.091202
4.406767	0.503	-2.065417
4.415050	0.497	-2.043282
4.423433	0.503	-2.057945
4.431717	0.497	-2.034823
4.440100	0.503	-2.017143
4.448383	0.497	-2.154025
4.456767	0.503	-2.132880
4.465050	0.497	-2.119906
4.473433	0.503	-2.102394
4.481717	0.497	-2.116726
4.490100	0.503	-2.130005
4.498383	0.497	-2.157761
4.506767	0.503	-2.163074
4.515050	0.497	-2.199279
4.523433	0.503	-2.115734
4.531717	0.497	-2.210267
4.540100	0.503	-2.145198
4.548383	0.497	-2.196342
4.556767	0.503	-2.145409
4.565050	0.497	-2.131214
4.573433	0.503	-2.200101
4.581717	0.497	-2.143540
4.590100	0.503	-2.160584
4.598383	0.497	-2.161259
4.606767	0.503	-2.175845
4.615050	0.497	-2.170122
4.623433	0.503	-2.203973
4.631717	0.497	-2.221757
4.640100	0.503	-2.216148
4.648383	0.497	-2.220559
4.656767	0.503	-2.207249
4.665050	0.497	-2.192458
4.673433	0.503	-2.142916
4.681717	0.497	-2.302321
4.690100	0.503	-2.229044
4.698383	0.497	-2.195362
4.706767	0.503	-2.240198
4.715050	0.497	-2.278064
4.723433	0.503	-2.232423
4.731717	0.497	-2.322067
4.740100	0.503	-2.260829
4.748383	0.497	-2.308582
4.756767	0.503	-2.218945
4.765050	0.497	-2.281813
4.773433	0.503	-2.292040
4.781717	0.497	-2.320158
4.790100	0.503	-2.329749
4.798383	0.497	-2.323564
4.806767	0.503	-2.289350
4.815050	0.497	-2.313752
4.823433	0.503	-2.227963
4.831717	0.497	-2.280356
4.840100	0.503	-2.302754
4.848383	0.497	-2.364741
4.856767	0.503	-2.339492
4.865050	0.497	-2.346945
4.873433	0.503	-2.327883
4.881717	0.497	-2.355108
4.890100	0.503	-2.311512
4.898383	0.497	-2.359319
4.906767	0.503	-2.373183
4.915050	0.497	-2.320987
4.923433	0.503	-2.314902
4.931717	0.497	-2.344110
4.940100	0.503	-2.360064
4.948383	0.497	-2.386137
4.956767	0.503	-2.380172
4.965050	0.497	-2.363861
4.973433	0.503	-2.400846
4.981717	0.497	-2.406543
4.990100	0.503	-2.316226
4.998383	0.497	-2.414598
5.006767	0.503	-2.388140
5.015050	0.497	-2.427306
5.023433	0.503	-2.407664
5.031717	0.497	-2.430134
5.040100	0.503	-2.462328
5.048383	0.497	-2.436131
5.056767	0.503	-2.415854
5.065050	0.497	-2.436712
5.073433	0.503	-2.409699
5.081717	0.497	-2.409033
5.090100	0.503	-2.440802
5.098383	0.497	-2.422657
5.106767	0.503	-2.367499
5.115050	0.497	-2.427114
5.123433	0.503	-2.437083
5.131717	0.497	-2.481920
5.140100	0.503	-2.404746
5.148383	0.497	-2.425932
5.156767	0.503	-2.441316
5.165050	0.497	-2.505422
5.173433	0.503	-2.466675
5.181717	0.497	-2.442741
5.190100	0.503	-2.425521
5.198383	0.497	-2.437788
5.206767	0.503	-2.439927
5.215050	0.497	-2.410763
5.223433	0.503	-2.473103
5.231717	0.497	-2.519370
5.240100	0.503	-2.423890
5.248383	0.497	-2.458592
5.256767	0.503	-2.449406
5.265050	0.497	-2.434128
5.273433	0.503	-2.460853
5.281717	0.497	-2.504293
5.290100	0.503	-2.463141
5.298383	0.497	-2.466461
5.306767	0.503	-2.462144
5.315050	0.497	-2.493601
5.323433	0.503	-2.524017
5.331717	0.497	-2.443119
5.340100	0.503	-2.436282
5.348383	0.497	-2.478705
5.356767	0.503	-2.451767
5.365050	0.497	-2.476681
5.373433	0.503	-2.388900
5.381717	0.497	-2.470732
5.390100	0.503	-2.458620
5.398383	0.497	-2.508331
5.406767	0.503	-2.435900
5.415050	0.497	-2.459280
5.423433	0.503	-2.508112
5.431717	0.497	-2.449087
5.440100	0.503	-2.430292
5.448383	0.497	-2.448521
5.456767	0.503	-2.434389
5.465050	0.497	-2.484502
5.473433	0.503	-2.471076
5.481717	0.497	-2.473030
5.490100	0.503	-2.386576
5.498383	0.497	-2.472406
5.506767	0.503	-2.466593
5.515050	0.497	-2.401489
5.523433	0.503	-2.451631
5.531717	0.497	-2.413651
5.540100	0.503	-2.420521
5.548383	0.497	-2.418675
5.556767	0.503	-2.391251
5.565050	0.497	-2.377935
5.573433	0.503	-2.419435
5.581717	0.497	-2.471700
5.590100	0.503	-2.409632
5.598383	0.497	-2.479608
5.606767	0.503	-2.420469
5.615050	0.497	-2.429409
5.623433	0.503	-2.474284
5.631717	0.497	-2.502817
5.640100	0.503	-2.486650
5.648383	0.497	-2.518203
5.656767	0.503	-2.497712
5.665050	0.497	-2.497395
5.673433	0.503	-2.467507
5.681717	0.497	-2.452217
5.690100	0.503	-2.480996
5.698383	0.497	-2.513761
5.706767	0.503	-2.508017
5.715050	0.497	-2.549548
5.723433	0.503	-2.469400
5.731717	0.497	-2.498553
5.740100	0.503	-2.457101
5.748383	0.497	-2.489944
5.756767	0.503	-2.463473
5.765050	0.497	-2.464877
5.773433	0.503	-2.462557
5.781717	0.497	-2.538900
5.790100	0.503	-2.502915
5.798383	0.497	-2.457909
5.806767	0.503	-2.483534
5.815050	0.497	-2.496946
5.823433	0.503	-2.497678
5.831717	0.497	-2.573647
5.840100	0.503	-2.537960
5.848383	0.497	-2.568913
5.856767	0.503	-2.521205
5.865050	0.497	-2.524171
5.873433	0.503	-2.487759
5.881717	0.497	-2.497998
5.890100	0.503	-2.483309
5.898383	0.497	-2.548233
5.906767	0.503	-2.488951
5.915050	0.497	-2.584250
5.923433	0.503	-2.522130
5.931717	0.497	-2.503962
5.940100	0.503	-2.586891
5.948383	0.497	-2.583398
5.956767	0.503	-2.574602
5.965050	0.497	-2.578748
5.973433	0.503	-2.523867
5.981717	0.497	-2.564509
5.990100	0.503	-2.512842
5.998383	0.497	-2.566366
6.006767	0.503	-2.550846
6.015050	0.497	-2.628815
6.023433	0.503	-2.571869
6.031717	0.497	-2.580868
6.040100	0.503	-2.561877
6.048383	0.497	-2.551333
6.056767	0.503	-2.498041
6.065117	0.501	-2.557733
6.073433	0.499	-2.540617
6.081783	0.501	-2.609913
6.090100	0.499	-2.573384
6.098450	0.501	-2.595772
6.106733	0.497	-2.629937
6.115100	0.502	-2.436657
6.123450	0.501	-2.621252
6.131733	0.497	-2.582889
6.140117	0.503	-2.380447
6.148400	0.497	-2.635740
6.156783	0.503	-2.633558
6.165067	0.497	-2.593399
6.173450	0.503	-2.520351
6.181733	0.497	-2.551919
6.190117	0.503	-2.590407
6.198400	0.497	-2.541509
6.206783	0.503	-2.603344
6.215067	0.497	-2.571593
6.223450	0.503	-2.624982
6.231733	0.497	-2.593127
6.240117	0.503	-2.577260
6.248400	0.497	-2.583245
6.256783	0.503	-2.564464
6.265067	0.497	-2.534218
6.273450	0.503	-2.620034
6.281733	0.497	-2.582394
6.290117	0.503	-2.614873
6.298400	0.497	-2.536121
6.306783	0.503	-2.545354
6.315067	0.497	-2.620121
6.323450	0.503	-2.620135
6.331733	0.497	-2.620135
6.340117	0.503	-2.634687
6.348400	0.497	-2.677575
6.356783	0.503	-2.571447
6.365067	0.497	-2.616689
6.373450	0.503	-2.594737
6.381733	0.497	-2.653258
6.390117	0.503	-2.553793
6.398400	0.497	-2.679420
6.406783	0.503	-2.613558
6.415067	0.497	-2.563243
6.423450	0.503	-2.606062
6.431733	0.497	-2.647152
6.440117	0.503	-2.616994
6.448400	0.497	-2.685232
6.456783	0.503	-2.628438
6.465067	0.497	-2.601606
6.473450	0.503	-2.562813
6.481733	0.497	-2.646234
6.490117	0.503	-2.582989
6.498400	0.497	-2.614849
6.506783	0.503	-2.598644
6.515067	0.497	-2.640754
6.523450	0.503	-2.618402
6.531733	0.497	-2.594973
6.540117	0.503	-2.551868
6.548400	0.497	-2.589210
6.556783	0.503	-2.617138
6.565067	0.497	-2.617986
6.573450	0.503	-2.580073
6.581733	0.497	-2.612853
6.590117	0.503	-2.554926
6.598400	0.497	-2.506750
6.606783	0.503	-2.407820
6.615067	0.497	-2.184422
6.623450	0.503	-1.843320
6.631733	0.497	-1.354643
6.640117	0.503	-0.378440
6.648400	0.497	0.753182
6.656783	0.503	2.183135
6.665067	0.497	3.457731
6.673450	0.503	4.174834
6.681733	0.497	3.715325
6.690117	0.503	1.321590
6.698400	0.497	-3.427473
6.706783	0.503	-10.307825
6.715067	0.497	-18.813075
6.723450	0.503	-27.757174
6.731733	0.497	-35.998990
6.740117	0.503	-42.690419
6.748400	0.497	-46.974091
6.756783	0.503	-48.636271
6.765067	0.497	-47.975850
6.773450	0.503	-45.339882
6.781733	0.497	-41.444845
6.790117	0.503	-36.679788
6.798400	0.497	-31.668200
6.806783	0.503	-26.662071
6.815067	0.497	-22.167138
6.823450	0.503	-18.114243
6.831733	0.497	-14.769097
6.840117	0.503	-11.977168
6.848400	0.497	-9.798089
6.856783	0.503	-8.154234
6.865067	0.497	-6.866251
6.873450	0.503	-5.859782
6.881733	0.497	-5.181328
6.890117	0.503	-4.633290
6.898400	0.497	-4.158096
6.906783	0.503	-3.899028
6.915067	0.497	-3.635155
6.923450	0.503	-3.464385
6.931733	0.497	-3.340148
6.940117	0.503	-3.188379
6.948400	0.497	-3.112633
6.956783	0.503	-3.072046
6.965067	0.497	-2.944937
6.973450	0.503	-2.957651
6.981733	0.497	-2.972710
6.990117	0.503	-2.920589
6.998400	0.497	-2.856349
7.006783	0.503	-2.759071
7.015067	0.497	-2.763025
7.023450	0.503	-2.682288
7.031733	0.497	-2.747520
7.040117	0.503	-2.679759
7.048400	0.497	-2.692983
7.056783	0.503	-2.650907
7.065067	0.497	-2.693521
7.073450	0.503	-2.591814
7.081733	0.497	-2.690195
7.090117	0.503	-2.625686
7.098400	0.497	-2.638559
7.106783	0.503	-2.571326
7.115067	0.497	-2.592487
7.123450	0.503	-2.595520
7.131733	0.497	-2.595763
7.140117	0.503	-2.563853
7.148400	0.497	-2.558928
7.156783	0.503	-2.537135
7.165067	0.497	-2.589349
7.173450	0.503	-2.472916
7.181733	0.497	-2.566772
7.190117	0.503	-2.602966
7.198400	0.497	-2.467340
7.206783	0.503	-2.532446
7.215067	0.497	-2.584941
7.223450	0.503	-2.480856
7.231733	0.497	-2.541766
7.240117	0.503	-2.534709
7.248400	0.497	-2.635977
7.256783	0.503	-2.537574
7.265067	0.497	-2.547672
7.273450	0.503	-2.530927
7.281733	0.497	-2.534832
7.290117	0.503	-2.473469
7.298400	0.497	-2.539173
7.306783	0.503	-2.532879
7.315067	0.497	-2.591875
7.323450	0.503	-2.553298
7.331733	0.497	-2.544063
7.340117	0.503	-2.549788
7.348400	0.497	-2.598877
7.356783	0.503	-2.587639
7.365067	0.497	-2.545456
7.373450	0.503	-2.583805
7.381733	0.497	-2.570895
7.390117	0.503	-2.496208
7.398400	0.497	-2.531982
7.406783	0.503	-2.537079
7.415067	0.497	-2.562492
7.423450	0.503	-2.569165
7.431733	0.497	-2.576138
7.440117	0.503	-2.567979
7.448400	0.497	-2.595194
7.456783	0.503	-2.570311
7.465067	0.497	-2.616716
7.473450	0.503	-2.505829
7.481733	0.497	-2.618478
7.490117	0.503	-2.554260
7.498400	0.497	-2.594607
7.506783	0.503	-2.593679
7.515067	0.497	-2.558428
7.523450	0.503	-2.590674
7.531733	0.497	-2.577123
7.540117	0.503	-2.529766
7.548400	0.497	-2.533199
7.556783	0.503	-2.515783
7.565067	0.497	-2.557861
7.573450	0.503	-2.480954
7.581733	0.497	-2.413558
7.590117	0.503	-2.339160
7.598400	0.497	-2.295508
7.606783	0.503	-2.137511
7.615067	0.497	-1.888836
7.623450	0.503	-1.614229
7.631733	0.497	-1.382622
7.640117	0.503	-0.964673
7.648400	0.497	-0.586636
7.656783	0.503	-0.062073
7.665067	0.497	0.364428
7.673450	0.503	0.947953
7.681733	0.497	1.485115
7.690117	0.503	2.005255
7.698400	0.497	2.454766
7.706783	0.503	2.973067
7.715067	0.497	3.301603
7.723450	0.503	3.455828
7.731733	0.497	3.547621
7.740117	0.503	3.526702
7.748400	0.497	3.445125
7.756783	0.503	3.150743
7.765067	0.497	2.737770
7.773450	0.503	2.409792
7.781733	0.497	1.869609
7.790117	0.503	1.479470
7.798400	0.497	0.911491
7.806783	0.503	0.399496
7.815067	0.497	0.020975
7.823450	0.503	-0.327433
7.831733	0.497	-0.791333
7.840117	0.503	-1.105497
7.848400	0.497	-1.385489
7.856783	0.503	-1.652003
7.865067	0.497	-1.826957
7.873450	0.503	-2.034487
7.881733	0.497	-2.170055
7.890117	0.503	-2.292052
7.898400	0.497	-2.424772
7.906783	0.503	-2.396434
7.915067	0.497	-2.598275
7.923450	0.503	-2.555855
7.931733	0.497	-2.611696
7.940117	0.503	-2.611260
7.948400	0.497	-2.689057
7.956783	0.503	-2.651392
7.965067	0.497	-2.721741
7.973450	0.503	-2.738522
7.981733	0.497	-2.756361
7.990117	0.503	-2.743838
7.998400	0.497	-2.786180
8.006783	0.503	-2.747400
8.015067	0.497	-2.811535
8.023450	0.503	-2.765074
8.031733	0.497	-2.759406
8.040117	0.503	-2.761283
8.048400	0.497	-2.864510
8.056783	0.503	-2.816942
8.065067	0.497	-2.813888
8.073450	0.503	-2.800558
8.081733	0.497	-2.804708
8.090117	0.503	-2.720626
8.098400	0.497	-2.728643
8.106783	0.503	-2.802526
8.115067	0.497	-2.843076
8.123450	0.503	-2.818792
8.131733	0.497	-2.824662
8.140117	0.503	-2.834835
8.148400	0.497	-2.797578
8.156783	0.503	-2.827693
8.165067	0.497	-2.807919
8.173450	0.503	-2.838588
8.181733	0.497	-2.843923
8.190117	0.503	-2.852320
8.198400	0.497	-2.899238
8.206783	0.503	-2.864582
8.215067	0.497	-2.851353
8.223450	0.503	-2.823455
8.231733	0.497	-2.830972
8.240117	0.503	-2.841642
8.248400	0.497	-2.863097
8.256783	0.503	-2.827777
8.265067	0.497	-2.860604
8.273450	0.503	-2.844896
8.281733	0.497	-2.854837
8.290117	0.503	-2.854708
8.298400	0.497	-2.886843
8.306783	0.503	-2.822180
8.315067	0.497	-2.869085
8.323450	0.503	-2.925079
8.331733	0.497	-2.870146
8.340117	0.503	-2.882651
8.348400	0.497	-2.847966
8.356783	0.503	-2.798374
8.365067	0.497	-2.822109
8.373450	0.503	-2.824474
8.381733	0.497	-2.858888
8.390117	0.503	-2.766962
8.398400	0.497	-2.810695
8.406783	0.503	-2.782696
8.415067	0.497	-2.773332
8.423450	0.503	-2.636049
8.431733	0.497	-2.693399
8.440117	0.503	-2.665072
8.448400	0.497	-2.681395
8.456783	0.503	-2.666764
8.465067	0.497	-2.649888
8.473450	0.503	-2.622163
8.481733	0.497	-2.692959
8.490117	0.503	-2.649059
8.498400	0.497	-2.670618
8.506783	0.503	-2.702903
8.515067	0.497	-2.744252
8.523450	0.503	-2.698672
8.531733	0.497	-2.735754
8.540117	0.503	-2.787034
8.548400	0.497	-2.765701
8.556783	0.503	-2.773250
8.565067	0.497	-2.857856
8.573450	0.503	-2.783831
8.581733	0.497	-2.817985
8.590117	0.503	-2.820829
8.598400	0.497	-2.871539
8.606783	0.503	-2.847878
8.615067	0.497	-2.887363
8.623450	0.503	-2.875982
8.631733	0.497	-2.842185
8.640117	0.503	-2.849486
8.648400	0.497	-2.940080
8.656783	0.503	-2.915193
8.665067	0.497	-2.866315
8.673450	0.503	-2.763074
8.681733	0.497	-2.859144
8.690117	0.503	-2.853523
8.698400	0.497	-2.883139
8.706783	0.503	-2.782693
8.715067	0.497	-2.857712
8.723450	0.503	-2.851423
8.731733	0.497	-2.893637
8.740117	0.503	-2.862946
8.748400	0.497	-2.835018
8.756783	0.503	-2.863368
8.765067	0.497	-2.875089
8.773450	0.503	-2.856360
8.781733	0.497	-2.929296
8.790117	0.503	-2.889449
8.798400	0.497	-2.871808
8.806783	0.503	-2.866248
8.815067	0.497	-2.929316
8.823450	0.503	-2.849042
8.831733	0.497	-2.889306
8.840117	0.503	-2.829167
8.848400	0.497	-2.867400
8.856783	0.503	-2.841286
8.865067	0.497	-2.859569
8.873450	0.503	-2.874398
8.881733	0.497	-2.869277
8.890117	0.503	-2.896292
8.898467	0.501	-2.886688
8.906783	0.499	-2.894905
8.915133	0.501	-2.851109
8.923450	0.499	-2.855627
8.931800	0.501	-2.898063
8.940083	0.497	-2.859463
8.948450	0.502	-2.651297
8.956800	0.501	-2.898077
8.965083	0.497	-2.891303
8.973450	0.502	-2.605663
8.981800	0.501	-2.939397
8.990083	0.497	-2.907871
8.998467	0.503	-2.844721
9.006750	0.497	-2.862618
9.015133	0.503	-2.812498
9.023417	0.497	-2.853234
9.031800	0.503	-2.784585
9.040083	0.497	-2.860416
9.048467	0.503	-2.889853
9.056750	0.497	-2.846880
9.065133	0.503	-2.874455
9.073417	0.497	-2.875883
9.081800	0.503	-2.797762
9.090083	0.497	-2.890323
9.098467	0.503	-2.808781
9.106750	0.497	-2.833894
9.115133	0.503	-2.851143
9.123417	0.497	-2.873238
9.131800	0.503	-2.861157
9.140083	0.497	-2.909351
9.148467	0.503	-2.891489
9.156750	0.497	-2.876423
9.165133	0.503	-2.911789
9.173417	0.497	-2.919318
9.181800	0.503	-2.934246
9.190083	0.497	-2.879832
9.198467	0.503	-2.926582
9.206750	0.497	-2.877683
9.215133	0.503	-2.936799
9.223417	0.497	-2.970425
9.231800	0.503	-2.916557
9.240083	0.497	-2.932085
9.248467	0.503	-2.915685
9.256750	0.497	-2.936018
9.265133	0.503	-2.904786
9.273417	0.497	-2.862469
9.281800	0.503	-2.816606
9.290083	0.497	-2.939624
9.298467	0.503	-2.839666
9.306750	0.497	-2.976290
9.315133	0.503	-2.902193
9.323417	0.497	-2.894076
9.331800	0.503	-2.908066
9.340083	0.497	-2.899981
9.348467	0.503	-2.779539
9.356750	0.497	-2.793204
9.365133	0.503	-2.681953
9.373417	0.497	-2.599026
9.381800	0.503	-2.389038
9.390083	0.497	-2.303379
9.398467	0.503	-1.956262
9.406750	0.497	-1.697851
9.415133	0.503	-1.195141
9.423417	0.497	-0.559147
9.431800	0.503	0.375253
9.440083	0.497	1.491546
9.448467	0.503	3.106551
9.456750	0.497	5.185152
9.465133	0.503	7.846979
9.473417	0.497	11.123873
9.481800	0.503	15.137521
9.490083	0.497	19.956105
9.498467	0.503	25.690663
9.506750	0.497	32.224682
9.515133	0.503	39.694255
9.523417	0.497	47.912193
9.531800	0.503	56.813013
9.540083	0.497	66.280395
9.548467	0.503	75.880217
9.556750	0.497	85.625063
9.565133	0.503	94.981120
9.573417	0.497	103.754820
9.581800	0.503	111.531307
9.590083	0.497	117.834001
9.598467	0.503	122.528626
9.606750	0.497	125.086818
9.615133	0.503	125.526757
9.623417	0.497	123.533417
9.631800	0.503	119.525831
9.640083	0.497	113.197191
9.648467	0.503	105.337714
9.656750	0.497	96.156018
9.665133	0.503	86.257295
9.673417	0.497	75.882583
9.681800	0.503	65.743632
9.690083	0.497	55.943032
9.698467	0.503	46.947801
9.706750	0.497	38.786692
9.715133	0.503	31.629752
9.723417	0.497	25.349520
9.731800	0.503	20.171509
9.740083	0.497	15.682965
9.748467	0.503	12.075963
9.756750	0.497	9.131424
9.765133	0.503	6.907737
9.773417	0.497	4.896299
9.781800	0.503	3.448483
9.790083	0.497	2.236765
9.798467	0.503	1.300435
9.806750	0.497	0.584353
9.815133	0.503	0.031851
9.823417	0.497	-0.391517
9.831800	0.503	-0.760187
9.840083	0.497	-1.135283
9.848467	0.503	-1.313410
9.856750	0.497	-1.503045
9.865133	0.503	-1.707003
9.873417	0.497	-1.797632
9.881800	0.503	-1.893101
9.890083	0.497	-2.022431
9.898467	0.503	-2.066565
9.906750	0.497	-2.144214
9.915133	0.503	-2.211214
9.923417	0.497	-2.264416
9.931800	0.503	-2.308013
9.940083	0.497	-2.364592
9.948467	0.503	-2.399599
9.956750	0.497	-2.438552
9.965133	0.503	-2.500958
9.973417	0.497	-2.513426
9.981800	0.503	-2.494396
9.990083	0.497	-2.588973
9.998467	0.503	-2.570957
10.006750	0.497	-2.633682
10.015133	0.503	-2.643596
10.023417	0.497	-2.600016
10.031800	0.503	-2.674474
10.040083	0.497	-2.697871
10.048467	0.503	-2.632756
10.056750	0.497	-2.702860
10.065133	0.503	-2.714917
10.073417	0.497	-2.711925
10.081800	0.503	-2.713286
10.090083	0.497	-2.785241
10.098467	0.503	-2.764309
10.106750	0.497	-2.789060
10.115133	0.503	-2.791605
10.123417	0.497	-2.741202
10.131800	0.503	-2.760166
10.140083	0.497	-2.793036
10.148467	0.503	-2.702512
10.156750	0.497	-2.751446
10.165133	0.503	-2.796332
10.173417	0.497	-2.812665
10.181800	0.503	-2.779537
10.190083	0.497	-2.879330
10.198467	0.503	-2.783621
10.206750	0.497	-2.797887
10.215133	0.503	-2.842266
10.223417	0.497	-2.837305
10.231800	0.503	-2.796738
10.240083	0.497	-2.861245
10.248467	0.503	-2.827593
10.256750	0.497	-2.834342
10.265133	0.503	-2.834556
10.273417	0.497	-2.773816
10.281800	0.503	-2.805090
10.290083	0.497	-2.766870
10.298467	0.503	-2.763153
10.306750	0.497	-2.847563
10.315133	0.503	-2.809835
10.323417	0.497	-2.880585
10.331800	0.503	-2.804521
10.340083	0.497	-2.776823
10.348467	0.503	-2.719222
10.356750	0.497	-2.766053
10.365133	0.503	-2.708462
10.373417	0.497	-2.806069
10.381800	0.503	-2.730693
10.390083	0.497	-2.781388
10.398467	0.503	-2.799002
10.406750	0.497	-2.776648
10.415133	0.503	-2.771676
10.423417	0.497	-2.843430
10.431800	0.503	-2.716684
10.440083	0.497	-2.789307
10.448467	0.503	-2.711076
10.456750	0.497	-2.866744
10.465133	0.503	-2.696528
10.473417	0.497	-2.723214
10.481800	0.503	-2.660865
10.490083	0.497	-2.741015
10.498467	0.503	-2.711363
10.506750	0.497	-2.662475
10.515133	0.503	-2.738666
10.523417	0.497	-2.695199
10.531800	0.503	-2.722909
10.540083	0.497	-2.753698
10.548467	0.503	-2.674281
10.556750	0.497	-2.751709
10.565133	0.503	-2.716252
10.573417	0.497	-2.711517
10.581800	0.503	-2.708560
10.590083	0.497	-2.685729
10.598467	0.503	-2.692930
10.606750	0.497	-2.685234
10.615133	0.503	-2.718044
10.623417	0.497	-2.738422
10.631800	0.503	-2.722317
10.640083	0.497	-2.745166
10.648467	0.503	-2.690473
10.656750	0.497	-2.752521
10.665133	0.503	-2.713770
10.673417	0.497	-2.744597
10.681800	0.503	-2.735143
10.690083	0.497	-2.743519
10.698467	0.503	-2.711440
10.706750	0.497	-2.730147
10.715133	0.503	-2.644020
10.723417	0.497	-2.707024
10.731800	0.503	-2.729588
10.740083	0.497	-2.762274
10.748467	0.503	-2.731568
10.756750	0.497	-2.751919
10.765133	0.503	-2.764754
10.773417	0.497	-2.813866
10.781800	0.503	-2.735493
10.790083	0.497	-2.821005
10.798467	0.503	-2.741729
10.806750	0.497	-2.786142
10.815133	0.503	-2.774021
10.823417	0.497	-2.816659
10.831800	0.503	-2.755693
10.840083	0.497	-2.788490
10.848467	0.503	-2.776447
10.856750	0.497	-2.835070
10.865133	0.503	-2.748925
10.873417	0.497	-2.766994
10.881800	0.503	-2.773886
10.890083	0.497	-2.868735
10.898467	0.503	-2.816945
10.906750	0.497	-2.794985
10.915133	0.503	-2.786927
10.923417	0.497	-2.852867
10.931800	0.503	-2.827042
10.940083	0.497	-2.904456
10.948467	0.503	-2.893691
10.956750	0.497	-2.859768
10.965133	0.503	-2.839590
10.973417	0.497	-2.847784
10.981800	0.503	-2.814252
10.990083	0.497	-2.838767
10.998467	0.503	-2.809567
11.006750	0.497	-2.847128
11.015133	0.503	-2.868737
11.023417	0.497	-2.869836
11.031800	0.503	-2.852532
11.040083	0.497	-2.856409
11.048467	0.503	-2.864758
11.056750	0.497	-2.836260
11.065133	0.503	-2.855624
11.073417	0.497	-2.850642
11.081800	0.503	-2.877365
11.090083	0.497	-2.834162
11.098467	0.503	-2.820007
11.106750	0.497	-2.853177
11.115133	0.503	-2.812211
11.123417	0.497	-2.893130
11.131800	0.503	-2.867783
11.140083	0.497	-2.907508
11.148467	0.503	-2.849564
11.156750	0.497	-2.909425
11.165133	0.503	-2.929538
11.173417	0.497	-2.936457
11.181800	0.503	-2.850593
11.190083	0.497	-2.946716
11.198467	0.503	-2.922152
11.206750	0.497	-2.915245
11.215133	0.503	-2.930009
11.223417	0.497	-2.932951
11.231800	0.503	-2.886185
11.240083	0.497	-2.916599
11.248467	0.503	-2.965596
11.256750	0.497	-2.942001
11.265133	0.503	-2.934642
11.273417	0.497	-2.928404
11.281800	0.503	-2.912928
11.290083	0.497	-2.978175
11.298467	0.503	-2.897990
11.306750	0.497	-2.971248
11.315133	0.503	-2.988115
11.323417	0.497	-2.950929
11.331800	0.503	-2.964291
11.340083	0.497	-2.889147
11.348467	0.503	-3.002509
11.356750	0.497	-3.019001
11.365133	0.503	-2.934780
11.373417	0.497	-2.987520
11.381800	0.503	-2.999622
11.390083	0.497	-3.031232
11.398467	0.503	-3.003008
11.406750	0.497	-2.981615
11.415133	0.503	-2.961697
11.423417	0.497	-3.030901
11.431800	0.503	-2.996537
11.440083	0.497	-2.991823
11.448467	0.503	-2.930134
11.456750	0.497	-3.073894
11.465133	0.503	-3.021485
11.473417	0.497	-3.060217
11.481800	0.503	-2.978921
11.490083	0.497	-3.012238
11.498467	0.503	-2.994351
11.506750	0.497	-3.048364
11.515133	0.503	-3.026732
11.523417	0.497	-3.043520
11.531800	0.503	-2.997066
11.540083	0.497	-3.078069
11.548467	0.503	-2.991948
11.556750	0.497	-3.048143
11.565133	0.503	-3.069449
11.573417	0.497	-3.057630
11.581800	0.503	-3.079874
11.590083	0.497	-3.131277
11.598467	0.503	-3.050253
11.606750	0.497	-3.134589
11.615133	0.503	-2.993959
11.623417	0.497	-3.126356
11.631800	0.503	-3.042024
11.640083	0.497	-3.037845
11.648467	0.503	-2.976038
11.656750	0.497	-3.029302
11.665133	0.503	-3.020129
11.673417	0.497	-3.032753
11.681800	0.503	-3.042999
11.690083	0.497	-3.018522
11.698467	0.503	-2.989991
11.706750	0.497	-3.054967
11.715133	0.503	-3.060562
11.723483	0.501	-3.035921
11.731800	0.499	-3.081086
11.740150	0.501	-3.091299
11.748467	0.499	-3.019584
11.756817	0.501	-3.003390
11.765133	0.499	-3.044127
11.773483	0.501	-2.985065
11.781767	0.497	-3.035894
11.790133	0.502	-2.726374
11.798483	0.501	-3.046897
11.806767	0.497	-3.057060
11.815150	0.503	-2.760761
11.823433	0.497	-3.079370
11.831817	0.503	-2.998886
11.840100	0.497	-3.027827
11.848483	0.503	-2.990274
11.856767	0.497	-3.012743
11.865150	0.503	-3.046794
11.873433	0.497	-3.068944
11.881817	0.503	-3.010615
11.890100	0.497	-2.990362
11.898483	0.503	-2.957557
11.906767	0.497	-3.026372
11.915150	0.503	-2.998747
11.923433	0.497	-3.055244
11.931817	0.503	-2.962026
11.940100	0.497	-3.028712
11.948483	0.503	-2.979726
11.956767	0.497	-3.014899
11.965150	0.503	-3.042892
11.973433	0.497	-3.008251
11.981817	0.503	-3.004803
11.990100	0.497	-3.011150
11.998483	0.503	-2.985508
12.006767	0.497	-2.989274
12.015150	0.503	-3.046081
12.023433	0.497	-3.031232
12.031817	0.503	-2.971870
12.040100	0.497	-3.020665
12.048483	0.503	-3.013697
12.056767	0.497	-2.988260
12.065150	0.503	-3.027106
12.073433	0.497	-3.037081
12.081817	0.503	-2.986735
12.090100	0.497	-3.025098
12.098483	0.503	-2.996944
12.106767	0.497	-3.006940
12.115150	0.503	-3.040158
12.123433	0.497	-3.046144
12.131817	0.503	-3.014181
12.140100	0.497	-2.990329
12.148483	0.503	-2.997943
12.156767	0.497	-2.991722
12.165150	0.503	-2.965824
12.173433	0.497	-3.024580
12.181817	0.503	-3.007210
12.190100	0.497	-3.036741
12.198483	0.503	-3.005815
12.206767	0.497	-3.068368
12.215150	0.503	-2.964628
12.223433	0.497	-3.088175
12.231817	0.503	-3.000918
12.240100	0.497	-3.046954
12.248483	0.503	-3.009947
12.256767	0.497	-3.070553
12.265150	0.503	-3.006989
12.273433	0.497	-3.063864
12.281817	0.503	-2.998561
12.290100	0.497	-3.074154
12.298483	0.503	-3.048807
12.306767	0.497	-3.044800
12.315150	0.503	-2.947168
12.323433	0.497	-3.007706
12.331817	0.503	-3.041053
12.340100	0.497	-2.962578
12.348483	0.503	-2.969490
12.356767	0.497	-3.073522
12.365150	0.503	-3.013103
12.373433	0.497	-3.055844
12.381817	0.503	-2.964393
12.390100	0.497	-3.081719
12.398483	0.503	-3.018047
12.406767	0.497	-3.005555
12.415150	0.503	-3.000608
12.423433	0.497	-3.030371
12.431817	0.503	-3.018396
12.440100	0.497	-3.069057
12.448483	0.503	-3.068029
12.456767	0.497	-3.049372
12.465150	0.503	-3.025289
12.473433	0.497	-3.035841
12.481817	0.503	-3.109012
12.490100	0.497	-3.090843
12.498483	0.503	-3.020235
12.506767	0.497	-3.113247
12.515150	0.503	-3.058946
12.523433	0.497	-3.021663
12.531817	0.503	-3.037074
12.540100	0.497	-3.088563
12.548483	0.503	-3.035432
12.556767	0.497	-3.067543
12.565150	0.503	-3.112753
12.573433	0.497	-3.093449
12.581817	0.503	-3.081687
12.590100	0.497	-3.090410
12.598483	0.503	-3.069113
12.606767	0.497	-3.115084
12.615150	0.503	-3.080434
12.623433	0.497	-3.045948
12.631817	0.503	-3.126922
12.640100	0.497	-3.076604
12.648483	0.503	-3.039326
12.656767	0.497	-3.128514
12.665150	0.503	-3.143538
12.673433	0.497	-3.157176
12.681817	0.503	-3.100364
12.690100	0.497	-3.118128
12.698483	0.503	-3.110179
12.706767	0.497	-3.089116
12.715150	0.503	-3.041327
12.723433	0.497	-3.145579
12.731817	0.503	-3.140088
12.740100	0.497	-3.148566
12.748483	0.503	-3.091733
12.756767	0.497	-3.153480
12.765150	0.503	-3.100540
12.773433	0.497	-3.151850
12.781817	0.503	-3.171984
12.790100	0.497	-3.101486
12.798483	0.503	-3.149460
12.806767	0.497	-3.134346
12.815150	0.503	-3.076473
12.823433	0.497	-3.083507
12.831817	0.503	-3.138345
12.840100	0.497	-3.104527
12.848483	0.503	-3.180969
12.856767	0.497	-3.101627
12.865150	0.503	-3.123926
12.873433	0.497	-3.190124
12.881817	0.503	-3.107390
12.890100	0.497	-3.208794
12.898483	0.503	-3.116760
12.906767	0.497	-3.127005
12.915150	0.503	-3.095479
12.923433	0.497	-3.199918
12.931817	0.503	-3.139541
12.940100	0.497	-3.150602
12.948483	0.503	-3.165203
12.956767	0.497	-3.233783
12.965150	0.503	-3.171845
12.973433	0.497	-3.164377
12.981817	0.503	-3.151085
12.990100	0.497	-3.195092
12.998483	0.503	-3.118400
13.006767	0.497	-3.198306
13.015150	0.503	-3.145660
13.023433	0.497	-3.189332
13.031817	0.503	-3.134818
13.040100	0.497	-3.215681
13.048483	0.503	-3.224131
13.056767	0.497	-3.237420
13.065150	0.503	-3.193235
13.073433	0.497	-3.217676
13.081817	0.503	-3.169442
13.090100	0.497	-3.212529
13.098483	0.503	-3.188508
13.106767	0.497	-3.192172
13.115150	0.503	-3.191716
13.123433	0.497	-3.135254
13.131817	0.503	-3.183530
13.140100	0.497	-3.225581
13.148483	0.503	-3.222376
13.156767	0.497	-3.205709
13.165150	0.503	-3.183902
13.173433	0.497	-3.183669
13.181817	0.503	-3.174864
13.190100	0.497	-3.219147
13.198483	0.503	-3.157006
13.206767	0.497	-3.209939
13.215150	0.503	-3.171263
13.223433	0.497	-3.197785
13.231817	0.503	-3.137420
13.240100	0.497	-3.224405
13.248483	0.503	-3.163335
13.256767	0.497	-3.275359
13.265150	0.503	-3.160772
13.273433	0.497	-3.216361
13.281817	0.503	-3.169403
13.290100	0.497	-3.231436
13.298483	0.503	-3.226667
13.306767	0.497	-3.237501
13.315150	0.503	-3.203518
13.323433	0.497	-3.209646
13.331817	0.503	-3.120322
13.340100	0.497	-3.236183
13.348483	0.503	-3.201279
13.356767	0.497	-3.217646
13.365150	0.503	-3.228446
13.373433	0.497	-3.220845
13.381817	0.503	-3.236911
13.390100	0.497	-3.279745
13.398483	0.503	-3.251039
13.406767	0.497	-3.282105
13.415150	0.503	-3.253025
13.423433	0.497	-3.284080
13.431817	0.503	-3.185856
13.440100	0.497	-3.271399
13.448483	0.503	-3.189869
13.456767	0.497	-3.261117
13.465150	0.503	-3.201751
13.473433	0.497	-3.263831
13.481817	0.503	-3.244244
13.490100	0.497	-3.313398
13.498483	0.503	-3.275108
13.506767	0.497	-3.310128
13.515150	0.503	-3.330170
13.523433	0.497	-3.334885
13.531817	0.503	-3.309654
13.540100	0.497	-3.334516
13.548483	0.503	-3.294682
13.556767	0.497	-3.403488
13.565150	0.503	-3.305288
13.573433	0.497	-3.380257
13.581817	0.503	-3.274801
13.590100	0.497	-3.385871
13.598483	0.503	-3.343036
13.606767	0.497	-3.379400
13.615150	0.503	-3.378077
13.623433	0.497	-3.458165
13.631817	0.503	-3.422718
13.640100	0.497	-3.432746
13.648483	0.503	-3.407132
13.656767	0.497	-3.461417
13.665150	0.503	-3.397582
13.673433	0.497	-3.490279
13.681817	0.503	-3.475938
13.690100	0.497	-3.484550
13.698483	0.503	-3.439831
13.706767	0.497	-3.516814
13.715150	0.503	-3.508146
13.723433	0.497	-3.535960
13.731817	0.503	-3.481440
13.740100	0.497	-3.482393
13.748483	0.503	-3.492705
13.756767	0.497	-3.543684
13.765150	0.503	-3.540638
13.773433	0.497	-3.542737
13.781817	0.503	-3.483425
13.790100	0.497	-3.526134
13.798483	0.503	-3.596727
13.806767	0.497	-3.599281
13.815150	0.503	-3.584557
13.823433	0.497	-3.619705
13.831817	0.503	-3.597378
13.840100	0.497	-3.565484
13.848483	0.503	-3.599980
13.856767	0.497	-3.584736
13.865150	0.503	-3.579589
13.873433	0.497	-3.590387
13.881817	0.503	-3.600874
13.890100	0.497	-3.639250
13.898483	0.503	-3.667337
13.906767	0.497	-3.613841
13.915150	0.503	-3.588975
13.923433	0.497	-3.623952
13.931817	0.503	-3.591338
13.940100	0.497	-3.634295
13.948483	0.503	-3.657041
13.956767	0.497	-3.640895
13.965150	0.503	-3.616804
13.973433	0.497	-3.702721
13.981817	0.503	-3.637739
13.990100	0.497	-3.697495
13.998483	0.503	-3.518029
14.006767	0.497	-3.680430
14.015150	0.503	-3.672566
14.023433	0.497	-3.664521
14.031817	0.503	-3.668242
14.040100	0.497	-3.693949
14.048483	0.503	-3.656799
14.056767	0.497	-3.714934
14.065150	0.503	-3.703221
14.073433	0.497	-3.680547
14.081817	0.503	-3.782343
14.090100	0.497	-3.752309
14.098483	0.503	-3.740399
14.106767	0.497	-3.742091
14.115150	0.503	-3.720904
14.123433	0.497	-3.764736
14.131817	0.503	-3.673346
14.140100	0.497	-3.767605
14.148483	0.503	-3.726199
14.156767	0.497	-3.821691
14.165150	0.503	-3.734013
14.173433	0.497	-3.750507
14.181817	0.503	-3.769673
14.190100	0.497	-3.743154
14.198483	0.503	-3.786303
14.206767	0.497	-3.817302
14.215150	0.503	-3.773490
14.223433	0.497	-3.869169
14.231817	0.503	-3.850975
14.240100	0.497	-3.873679
14.248483	0.503	-3.821789
14.256767	0.497	-3.874807
14.265150	0.503	-3.813061
14.273433	0.497	-3.861942
14.281817	0.503	-3.890360
14.290100	0.497	-3.942231
14.298483	0.503	-3.914030
14.306767	0.497	-3.968151
14.315150	0.503	-3.982075
14.323433	0.497	-3.917914
14.331817	0.503	-3.827514
14.340100	0.497	-3.965408
14.348483	0.503	-3.952411
14.356767	0.497	-3.935588
14.365150	0.503	-3.924242
14.373433	0.497	-3.985035
14.381817	0.503	-3.961366
14.390100	0.497	-3.988134
14.398483	0.503	-4.018167
14.406767	0.497	-3.962579
14.415150	0.503	-3.963003
14.423433	0.497	-4.007062
14.431817	0.503	-3.938754
14.440100	0.497	-4.062917
14.448483	0.503	-4.001277
14.456767	0.497	-4.066823
14.465150	0.503	-3.978379
14.473433	0.497	-3.977747
14.481817	0.503	-3.988273
14.490100	0.497	-4.072571
14.498483	0.503	-4.150577
14.506767	0.497	-4.086452
14.515150	0.503	-4.067313
14.523433	0.497	-4.058648
14.531817	0.503	-4.009373
14.540100	0.497	-4.098404
14.548483	0.503	-4.080015
14.556767	0.497	-4.112966
14.565150	0.503	-4.047033
14.573500	0.501	-4.110442
14.581817	0.499	-4.105194
14.590167	0.501	-4.098993
14.598483	0.499	-4.073626
14.606833	0.501	-4.048166
14.615117	0.497	-4.093343
14.623483	0.502	-3.830674
14.631833	0.501	-4.127029
14.640117	0.497	-4.159264
14.648483	0.502	-3.789368
14.656833	0.501	-3.833832
14.665117	0.497	-4.164473
14.673500	0.503	-3.911165
14.681783	0.497	-4.129056
14.690167	0.503	-4.095993
14.698450	0.497	-4.185234
14.706833	0.503	-4.151947
14.715117	0.497	-4.170193
14.723500	0.503	-4.157659
14.731783	0.497	-4.168191
14.740167	0.503	-4.098589
14.748450	0.497	-4.147449
14.756833	0.503	-4.142184
14.765117	0.497	-4.152938
14.773500	0.503	-4.152763
14.781783	0.497	-4.165596
14.790167	0.503	-4.174616
14.798450	0.497	-4.227387
14.806833	0.503	-4.182535
14.815117	0.497	-4.187849
14.823500	0.503	-4.124645
14.831783	0.497	-4.164833
14.840167	0.503	-4.132430
14.848450	0.497	-4.146468
14.856833	0.503	-4.236755
14.865117	0.497	-4.189311
14.873500	0.503	-4.143845
14.881783	0.497	-4.144518
14.890167	0.503	-4.200838
14.898450	0.497	-4.223855
14.906833	0.503	-4.186670
14.915117	0.497	-4.181690
14.923500	0.503	-4.189629
14.931783	0.497	-4.248527
14.940167	0.503	-4.229064
14.948450	0.497	-4.205882
14.956833	0.503	-4.217485
14.965117	0.497	-4.268531
14.973500	0.503	-4.274010
14.981783	0.497	-4.324608
14.990167	0.503	-4.243973
14.998450	0.497	-4.311334
15.006833	0.503	-4.251796
15.015117	0.497	-4.273599
15.023500	0.503	-4.228026
15.031783	0.497	-4.348048
15.040167	0.503	-4.250983
15.048450	0.497	-4.370070
15.056833	0.503	-4.264248
15.065117	0.497	-4.248967
15.073500	0.503	-4.312998
15.081783	0.497	-4.328024
15.090167	0.503	-4.281988
15.098450	0.497	-4.329095
15.106833	0.503	-4.324168
15.115117	0.497	-4.376497
15.123500	0.503	-4.394862
15.131783	0.497	-4.349482
15.140167	0.503	-4.366550
15.148450	0.497	-4.446992
15.156833	0.503	-4.392641
15.165117	0.497	-4.433318
15.173500	0.503	-4.407249
15.181783	0.497	-4.406457
15.190167	0.503	-4.424940
15.198450	0.497	-4.457556
15.206833	0.503	-4.405427
15.215117	0.497	-4.492347
15.223500	0.503	-4.439766
15.231783	0.497	-4.437115
15.240167	0.503	-4.476104
15.248450	0.497	-4.469322
15.256833	0.503	-4.496214
15.265117	0.497	-4.547434
15.273500	0.503	-4.515538
15.281783	0.497	-4.533548
15.290167	0.503	-4.495862
15.298450	0.497	-4.476358
15.306833	0.503	-4.507083
15.315117	0.497	-4.637929
15.323500	0.503	-4.508008
15.331783	0.497	-4.598204
15.340167	0.503	-4.550604
15.348450	0.497	-4.585179
15.356833	0.503	-4.598615
15.365117	0.497	-4.645548
15.373500	0.503	-4.610978
15.381783	0.497	-4.700426
15.390167	0.503	-4.595827
15.398450	0.497	-4.708160
15.406833	0.503	-4.661401
15.415117	0.497	-4.702146
15.423500	0.503	-4.635932
15.431783	0.497	-4.684425
15.440167	0.503	-4.658501
15.448450	0.497	-4.752545
15.456833	0.503	-4.639521
15.465117	0.497	-4.689010
15.473500	0.503	-4.701105
15.481783	0.497	-4.690841
15.490167	0.503	-4.675634
15.498450	0.497	-4.788598
15.506833	0.503	-4.689132
15.515117	0.497	-4.757623
15.523500	0.503	-4.752905
15.531783	0.497	-4.767979
15.540167	0.503	-4.734713
15.548450	0.497	-4.794937
15.556833	0.503	-4.779679
15.565117	0.497	-4.762788
15.573500	0.503	-4.745078
15.581783	0.497	-4.784519
15.590167	0.503	-4.783354
15.598450	0.497	-4.802879
15.606833	0.503	-4.754643
15.615117	0.497	-4.803902
15.623500	0.503	-4.752859
15.631783	0.497	-4.824619
15.640167	0.503	-4.799448
15.648450	0.497	-4.811722
15.656833	0.503	-4.757089
15.665117	0.497	-4.791779
15.673500	0.503	-4.840412
15.681783	0.497	-4.850816
15.690167	0.503	-4.840151
15.698450	0.497	-4.867592
15.706833	0.503	-4.874394
15.715117	0.497	-4.889685
15.723500	0.503	-4.904682
15.731783	0.497	-4.901030
15.740167	0.503	-4.850022
15.748450	0.497	-4.905576
15.756833	0.503	-4.890061
15.765117	0.497	-4.904437
15.773500	0.503	-4.831739
15.781783	0.497	-4.927937
15.790167	0.503	-4.905726
15.798450	0.497	-4.913738
15.806833	0.503	-4.936610
15.815117	0.497	-4.916770
15.823500	0.503	-4.909617
15.831783	0.497	-4.934866
15.840167	0.503	-4.863864
15.848450	0.497	-4.893458
15.856833	0.503	-4.915077
15.865117	0.497	-4.930697
15.873500	0.503	-4.910041
15.881783	0.497	-4.993428
15.890167	0.503	-4.962357
15.898450	0.497	-4.974437
15.906833	0.503	-4.942803
15.915117	0.497	-5.013647
15.923500	0.503	-4.933597
15.931783	0.497	-4.996462
15.940167	0.503	-4.995816
15.948450	0.497	-5.037913
15.956833	0.503	-5.020395
15.965117	0.497	-4.917609
15.973500	0.503	-4.974796
15.981783	0.497	-5.104342
15.990167	0.503	-4.990989
15.998450	0.497	-5.077817
16.006833	0.503	-5.036351
16.015117	0.497	-5.169498
16.023500	0.503	-5.037199
16.031783	0.497	-5.095939
16.040167	0.503	-5.093460
16.048450	0.497	-5.156249
16.056833	0.503	-5.103634
16.065117	0.497	-5.121437
16.073500	0.503	-5.123828
16.081783	0.497	-5.151281
16.090167	0.503	-5.133074
16.098450	0.497	-5.185340
16.106833	0.503	-5.174092
16.115117	0.497	-5.217893
16.123500	0.503	-5.128932
16.131783	0.497	-5.168441
16.140167	0.503	-5.087556
16.148450	0.497	-5.191768
16.156833	0.503	-5.205584
16.165117	0.497	-5.246036
16.173500	0.503	-5.167370
16.181783	0.497	-5.215740
16.190167	0.503	-5.181070
16.198450	0.497	-5.257917
16.206833	0.503	-5.170016
16.215117	0.497	-5.215824
16.223500	0.503	-5.233612
16.231783	0.497	-5.200960
16.240167	0.503	-5.188959
16.248450	0.497	-5.326934
16.256833	0.503	-5.260399
16.265117	0.497	-5.260545
16.273500	0.503	-5.176150
16.281783	0.497	-5.236777
16.290167	0.503	-5.259487
16.298450	0.497	-5.256184
16.306833	0.503	-5.228444
16.315117	0.497	-5.225775
16.323500	0.503	-5.284502
16.331783	0.497	-5.248764
16.340167	0.503	-5.289200
16.348450	0.497	-5.351091
16.356833	0.503	-5.327712
16.365117	0.497	-5.321292
16.373500	0.503	-5.232934
16.381783	0.497	-5.347590
16.390167	0.503	-5.332279
16.398450	0.497	-5.352681
16.406833	0.503	-5.307202
16.415117	0.497	-5.425078
16.423500	0.503	-5.328355
16.431783	0.497	-5.394398
16.440167	0.503	-5.398550
16.448450	0.497	-5.417820
16.456833	0.503	-5.363756
16.465117	0.497	-5.426982
16.473500	0.503	-5.406042
16.481783	0.497	-5.403242
16.490167	0.503	-5.382373
16.498450	0.497	-5.444549
16.506833	0.503	-5.402131
16.515117	0.497	-5.445396
16.523500	0.503	-5.415047
16.531783	0.497	-5.468608
16.540167	0.503	-5.453421
16.548450	0.497	-5.501168
16.556833	0.503	-5.464690
16.565117	0.497	-5.486936
16.573500	0.503	-5.428756
16.581783	0.497	-5.452509
16.590167	0.503	-5.387871
16.598450	0.497	-5.467747
16.606833	0.503	-5.446896
16.615117	0.497	-5.423680
16.623500	0.503	-5.523160
16.631783	0.497	-5.522294
16.640167	0.503	-5.463056
16.648450	0.497	-5.507742
16.656833	0.503	-5.483943
16.665117	0.497	-5.506461
16.673500	0.503	-5.429461
16.681783	0.497	-5.458800
16.690167	0.503	-5.449012
16.698450	0.497	-5.478007
16.706833	0.503	-5.411594
16.715117	0.497	-5.443422
16.723500	0.503	-5.400264
16.731783	0.497	-5.457654
16.740167	0.503	-5.400808
16.748450	0.497	-5.489126
16.756833	0.503	-5.376873
16.765117	0.497	-5.490640
16.773500	0.503	-5.420867
16.781783	0.497	-5.509005
16.790167	0.503	-5.454760
16.798450	0.497	-5.451280
16.806833	0.503	-5.434061
16.815117	0.497	-5.494615
16.823500	0.503	-5.412432
16.831783	0.497	-5.451881
16.840167	0.503	-5.434079
16.848450	0.497	-5.498722
16.856833	0.503	-5.452281
16.865117	0.497	-5.451312
16.873500	0.503	-5.377444
16.881783	0.497	-5.417261
16.890167	0.503	-5.384744
16.898450	0.497	-5.457052
16.906833	0.503	-5.427958
16.915117	0.497	-5.443941
16.923500	0.503	-5.377108
16.931783	0.497	-5.337677
16.940167	0.503	-5.338369
16.948450	0.497	-5.388779
16.956833	0.503	-5.358985
16.965117	0.497	-5.405857
16.973500	0.503	-5.352889
16.981783	0.497	-5.437234
16.990167	0.503	-5.404187
16.998450	0.497	-5.420051
17.006833	0.503	-5.380717
17.015117	0.497	-5.455202
17.023500	0.503	-5.413179
17.031783	0.497	-5.437203
17.040167	0.503	-5.429521
17.048450	0.497	-5.418912
17.056833	0.503	-5.441300
17.065117	0.497	-5.433657
17.073500	0.503	-5.423024
17.081783	0.497	-5.499986
17.090167	0.503	-5.451988
17.098450	0.497	-5.461017
17.106833	0.503	-5.427857
17.115117	0.497	-5.458639
17.123500	0.503	-5.409061
17.131783	0.497	-5.460096
17.140167	0.503	-5.484330
17.148450	0.497	-5.458156
17.156833	0.503	-5.452883
17.165117	0.497	-5.452943
17.173500	0.503	-5.412999
17.181783	0.497	-5.470266
17.190167	0.503	-5.467972
17.198450	0.497	-5.476335
17.206833	0.503	-5.474324
17.215117	0.497	-5.505718
17.223500	0.503	-5.439938
17.231783	0.497	-5.456749
17.240167	0.503	-5.500895
17.248450	0.497	-5.569460
17.256833	0.503	-5.460599
17.265117	0.497	-5.530575
17.273500	0.503	-5.442861
17.281783	0.497	-5.465384
17.290167	0.503	-5.434822
17.298450	0.497	-5.475504
17.306833	0.503	-5.495188
17.315117	0.497	-5.496114
17.323500	0.503	-5.571353
17.331783	0.497	-5.500801
17.340167	0.503	-5.477344
17.348450	0.497	-5.456102
17.356833	0.503	-5.540811
17.365117	0.497	-5.522853
17.373500	0.503	-5.505290
17.381783	0.497	-5.571652
17.390167	0.503	-5.473442
17.398450	0.497	-5.541575
17.406833	0.503	-5.394914
17.415183	0.501	-5.503736
17.423500	0.499	-5.508815
17.431850	0.501	-5.528015
17.440167	0.499	-5.457567
17.448517	0.501	-5.532818
17.456833	0.499	-5.522377
17.465183	0.501	-5.597656
17.473500	0.499	-5.528730
17.481850	0.501	-5.601961
17.490133	0.497	-5.560346
17.498500	0.502	-5.259355
17.506850	0.501	-5.599928
17.515133	0.497	-5.591727
17.523517	0.503	-5.306275
17.531800	0.497	-5.588793
17.540183	0.503	-5.593324
17.548467	0.497	-5.595840
17.556850	0.503	-5.605873
17.565133	0.497	-5.636105
17.573517	0.503	-5.592707
17.581800	0.497	-5.572696
17.590183	0.503	-5.605602
17.598467	0.497	-5.594068
17.606850	0.503	-5.610363
17.615133	0.497	-5.709168
17.623517	0.503	-5.647401
17.631800	0.497	-5.714661
17.640183	0.503	-5.655683
17.648467	0.497	-5.672798
17.656850	0.503	-5.654410
17.665133	0.497	-5.720829
17.673517	0.503	-5.652190
17.681800	0.497	-5.683379
17.690183	0.503	-5.688374
17.698467	0.497	-5.726224
17.706850	0.503	-5.691518
17.715133	0.497	-5.716059
17.723517	0.503	-5.636793
17.731800	0.497	-5.689050
17.740183	0.503	-5.669724
17.748467	0.497	-5.719155
17.756850	0.503	-5.722779
17.765133	0.497	-5.685617
17.773517	0.503	-5.705101
17.781800	0.497	-5.733019
17.790183	0.503	-5.756624
17.798467	0.497	-5.718123
17.806850	0.503	-5.680993
17.815133	0.497	-5.751261
17.823517	0.503	-5.730242
17.831800	0.497	-5.738028
17.840183	0.503	-5.698579
17.848467	0.497	-5.791561
17.856850	0.503	-5.702049
17.865133	0.497	-5.781091
17.873517	0.503	-5.676527
17.881800	0.497	-5.759436
17.890183	0.503	-5.724217
17.898467	0.497	-5.729413
17.906850	0.503	-5.737907
17.915133	0.497	-5.730060
17.923517	0.503	-5.696174
17.931800	0.497	-5.739107
17.940183	0.503	-5.696449
17.948467	0.497	-5.751433
17.956850	0.503	-5.725817
17.965133	0.497	-5.689712
17.973517	0.503	-5.713555
17.981800	0.497	-5.700015
17.990183	0.503	-5.678709
17.998467	0.497	-5.676009
18.006850	0.503	-5.621078
18.015133	0.497	-5.670076
18.023517	0.503	-5.631715
18.031800	0.497	-5.619963
18.040183	0.503	-5.546448
18.048467	0.497	-5.506609
18.056850	0.503	-5.451018
18.065133	0.497	-5.393017
18.073517	0.503	-5.311609
18.081800	0.497	-5.290324
18.090183	0.503	-5.207779
18.098467	0.497	-5.143001
18.106850	0.503	-5.083829
18.115133	0.497	-5.023972
18.123517	0.503	-4.879350
18.131800	0.497	-4.808195
18.140183	0.503	-4.719730
18.148467	0.497	-4.591925
18.156850	0.503	-4.482242
18.165133	0.497	-4.404133
18.173517	0.503	-4.185349
18.181800	0.497	-4.091064
18.190183	0.503	-3.909671
18.198467	0.497	-3.838795
18.206850	0.503	-3.635015
18.215133	0.497	-3.534804
18.223517	0.503	-3.531071
18.231800	0.497	-3.363390
18.240183	0.503	-3.204181
18.248467	0.497	-3.098800
18.256850	0.503	-3.071831
18.265133	0.497	-3.024978
18.273517	0.503	-2.890468
18.281800	0.497	-2.842829
18.290183	0.503	-2.769642
18.298467	0.497	-2.803360
18.306850	0.503	-2.732600
18.315133	0.497	-2.770798
18.323517	0.503	-2.802994
18.331800	0.497	-2.844458
18.340183	0.503	-2.824625
18.348467	0.497	-2.903949
18.356850	0.503	-3.034927
18.365133	0.497	-3.173309
18.373517	0.503	-3.190178
18.381800	0.497	-3.369426
18.390183	0.503	-3.400063
18.398467	0.497	-3.631916
18.406850	0.503	-3.635028
18.415133	0.497	-3.784256
18.423517	0.503	-3.860088
18.431800	0.497	-4.038915
18.440183	0.503	-4.178741
18.448467	0.497	-4.258551
18.456850	0.503	-4.410187
18.465133	0.497	-4.542494
18.473517	0.503	-4.623855
18.481800	0.497	-4.758560
18.490183	0.503	-4.810713
18.498467	0.497	-4.944349
18.506850	0.503	-5.066034
18.515133	0.497	-5.100983
18.523517	0.503	-5.144008
18.531800	0.497	-5.214652
18.540183	0.503	-5.252517
18.548467	0.497	-5.385339
18.556850	0.503	-5.422664
18.565133	0.497	-5.539002
18.573517	0.503	-5.542586
18.581800	0.497	-5.601471
18.590183	0.503	-5.620215
18.598467	0.497	-5.635476
18.606850	0.503	-5.713185
18.615133	0.497	-5.751394
18.623517	0.503	-5.752289
18.631800	0.497	-5.810843
18.640183	0.503	-5.831620
18.648467	0.497	-5.780096
18.656850	0.503	-5.761489
18.665133	0.497	-5.852919
18.673517	0.503	-5.824678
18.681800	0.497	-5.884283
18.690183	0.503	-5.862941
18.698467	0.497	-5.852344
18.706850	0.503	-5.874719
18.715133	0.497	-5.867189
18.723517	0.503	-5.921114
18.731800	0.497	-5.858084
18.740183	0.503	-5.935328
18.748467	0.497	-5.873215
18.756850	0.503	-5.925097
18.765133	0.497	-5.908303
18.773517	0.503	-5.899029
18.781800	0.497	-5.924311
18.790183	0.503	-5.897668
18.798467	0.497	-5.963781
18.806850	0.503	-5.867622
18.815133	0.497	-5.894062
18.823517	0.503	-5.896957
18.831800	0.497	-5.940768
18.840183	0.503	-5.898273
18.848467	0.497	-5.889084
18.856850	0.503	-5.880051
18.865133	0.497	-5.882037
18.873517	0.503	-5.913241
18.881800	0.497	-5.878881
18.890183	0.503	-5.948705
18.898467	0.497	-5.898789
18.906850	0.503	-5.867702
18.915133	0.497	-5.900534
18.923517	0.503	-5.905582
18.931800	0.497	-5.910048
18.940183	0.503	-5.886854
18.948467	0.497	-5.851258
18.956850	0.503	-5.918678
18.965133	0.497	-5.931401
18.973517	0.503	-5.900043
18.981800	0.497	-5.941382
18.990183	0.503	-5.881850
18.998467	0.497	-5.972209
19.006850	0.503	-5.935101
19.015133	0.497	-5.888304
19.023517	0.503	-5.882604
19.031800	0.497	-5.957661
19.040183	0.503	-5.928493
19.048467	0.497	-5.888094
19.056850	0.503	-5.945185
19.065133	0.497	-5.899404
19.073517	0.503	-5.926722
19.081800	0.497	-5.952593
19.090183	0.503	-5.930602
19.098467	0.497	-5.923673
19.106850	0.503	-5.900328
19.115133	0.497	-5.995883
19.123517	0.503	-5.904683
19.131800	0.497	-5.942252
19.140183	0.503	-5.922067
19.148467	0.497	-5.974100
19.156850	0.503	-5.929097
19.165133	0.497	-5.915520
19.173517	0.503	-5.927316
19.181800	0.497	-5.928088
19.190183	0.503	-5.940339
19.198467	0.497	-5.967906
19.206850	0.503	-5.905991
19.215133	0.497	-5.902266
19.223517	0.503	-5.960311
19.231800	0.497	-5.951915
19.240183	0.503	-5.886697
19.248467	0.497	-5.897343
19.256850	0.503	-5.952044
19.265133	0.497	-5.951550
19.273517	0.503	-5.899225
19.281800	0.497	-5.889427
19.290183	0.503	-5.895073
19.298467	0.497	-5.931170
19.306850	0.503	-5.890072
19.315133	0.497	-6.003767
19.323517	0.503	-5.940378
19.331800	0.497	-5.936607
19.340183	0.503	-5.860840
19.348467	0.497	-5.848486
19.356850	0.503	-5.812423
19.365133	0.497	-5.853213
19.373517	0.503	-5.841758
19.381800	0.497	-5.922909
19.390183	0.503	-5.890030
19.398467	0.497	-5.838940
19.406850	0.503	-5.862398
19.415133	0.497	-5.863111
19.423517	0.503	-5.867348
19.431800	0.497	-5.807017
19.440183	0.503	-5.846623
19.448467	0.497	-5.921218
19.456850	0.503	-5.804148
19.465133	0.497	-5.878308
19.473517	0.503	-5.823710
19.481800	0.497	-5.874615
19.490183	0.503	-5.863587
19.498467	0.497	-5.875879
19.506850	0.503	-5.848613
19.515133	0.497	-5.908864
19.523517	0.503	-5.812309
19.531800	0.497	-5.826320
19.540183	0.503	-5.824395
19.548467	0.497	-5.876585
19.556850	0.503	-5.794570
19.565133	0.497	-5.817234
19.573517	0.503	-5.819798
19.581800	0.497	-5.822243
19.590183	0.503	-5.803299
19.598467	0.497	-5.784147
19.606850	0.503	-5.764515
19.615133	0.497	-5.789075
19.623517	0.503	-5.703896
19.631800	0.497	-5.785312
19.640183	0.503	-5.781203
19.648467	0.497	-5.672869
19.656850	0.503	-5.713334
19.665133	0.497	-5.810764
19.673517	0.503	-5.719688
19.681800	0.497	-5.748556
19.690183	0.503	-5.782669
19.698467	0.497	-5.712976
19.706850	0.503	-5.700062
19.715133	0.497	-5.757877
19.723517	0.503	-5.701213
19.731800	0.497	-5.791805
19.740183	0.503	-5.719112
19.748467	0.497	-5.737746
19.756850	0.503	-5.656910
19.765133	0.497	-5.739985
19.773517	0.503	-5.671471
19.781800	0.497	-5.696391
19.790183	0.503	-5.739029
19.798467	0.497	-5.721960
19.806850	0.503	-5.721205
19.815133	0.497	-5.633597
19.823517	0.503	-5.643253
19.831800	0.497	-5.658556
19.840183	0.503	-5.688132
19.848467	0.497	-5.688923
19.856850	0.503	-5.695113
19.865133	0.497	-5.709880
19.873517	0.503	-5.699968
19.881800	0.497	-5.685408
19.890183	0.503	-5.649154
19.898467	0.497	-5.700428
19.906850	0.503	-5.639228
19.915133	0.497	-5.668796
19.923517	0.503	-5.667144
19.931800	0.497	-5.705316
19.940183	0.503	-5.635159
19.948467	0.497	-5.770925
19.956850	0.503	-5.679220
19.965133	0.497	-5.693600
19.973517	0.503	-5.674599
19.981800	0.497	-5.689135
19.990183	0.503	-5.643102
19.998467	0.497	-5.662870
20.006850	0.503	-5.631706
20.015133	0.497	-5.662402
20.023517	0.503	-5.586268
20.031800	0.497	-5.665173
20.040183	0.503	-5.627774
20.048467	0.497	-5.629337
20.056850	0.503	-5.712756
20.065133	0.497	-5.656870
20.073517	0.503	-5.663208
20.081800	0.497	-5.680459
20.090183	0.503	-5.707933
20.098467	0.497	-5.642030
20.106850	0.503	-5.671191
20.115133	0.497	-5.709974
20.123517	0.503	-5.645899
20.131800	0.497	-5.663280
20.140183	0.503	-5.594406
20.148467	0.497	-5.650959
20.156850	0.503	-5.627557
20.165133	0.497	-5.662699
20.173517	0.503	-5.634402
20.181800	0.497	-5.668965
20.190183	0.503	-5.607341
20.198467	0.497	-5.659899
20.206850	0.503	-5.598413
20.215133	0.497	-5.645037
20.223517	0.503	-5.644139
20.231800	0.497	-5.679962
20.240183	0.503	-5.674506
20.248467	0.497	-5.624554
20.256850	0.503	-5.662333
20.265133	0.497	-5.699327
20.273517	0.503	-5.599720
20.281867	0.501	-5.659496
20.290183	0.499	-5.627845
20.298533	0.501	-5.654202
20.306850	0.499	-5.571383
20.315200	0.501	-5.612683
20.323483	0.497	-5.653697
20.331850	0.502	-5.321552
20.340200	0.501	-5.682371
20.348483	0.497	-5.702014
20.356850	0.502	-5.375530
20.365200	0.501	-5.268544
20.373483	0.497	-5.686950
20.381867	0.503	-5.387669
20.390150	0.497	-5.686409
20.398533	0.503	-5.601274
20.406817	0.497	-5.634437
20.415200	0.503	-5.499423
20.423483	0.497	-5.639524
20.431867	0.503	-5.562426
20.440150	0.497	-5.654156
20.448533	0.503	-5.596291
20.456817	0.497	-5.630068
20.465200	0.503	-5.616432
20.473483	0.497	-5.655761
20.481867	0.503	-5.566921
20.490150	0.497	-5.566492
20.498533	0.503	-5.641536
20.506817	0.497	-5.608713
20.515200	0.503	-5.582364
20.523483	0.497	-5.621418
20.531867	0.503	-5.601352
20.540150	0.497	-5.590807
20.548533	0.503	-5.508590
20.556817	0.497	-5.658820
20.565200	0.503	-5.627904
20.573483	0.497	-5.599857
20.581867	0.503	-5.609133
20.590150	0.497	-5.634686
20.598533	0.503	-5.579152
20.606817	0.497	-5.642374
20.615200	0.503	-5.587605
20.623483	0.497	-5.628171
20.631867	0.503	-5.603937
20.640150	0.497	-5.617890
20.648533	0.503	-5.674673
20.656817	0.497	-5.628556
20.665200	0.503	-5.643746
20.673483	0.497	-5.686212
20.681867	0.503	-5.526313
20.690150	0.497	-5.596961
20.698533	0.503	-5.611640
20.706817	0.497	-5.651612
20.715200	0.503	-5.594268
20.723483	0.497	-5.672118
20.731867	0.503	-5.651665
20.740150	0.497	-5.661626
20.748533	0.503	-5.690815
20.756817	0.497	-5.660815
20.765200	0.503	-5.630236
20.773483	0.497	-5.650472
20.781867	0.503	-5.671769
20.790150	0.497	-5.636995
20.798533	0.503	-5.619238
20.806817	0.497	-5.685435
20.815200	0.503	-5.670670
20.823483	0.497	-5.626485
20.831867	0.503	-5.670825
20.840150	0.497	-5.676276
20.848533	0.503	-5.655579
20.856817	0.497	-5.695116
20.865200	0.503	-5.608028
20.873483	0.497	-5.601279
20.881867	0.503	-5.657623
20.890150	0.497	-5.682441
20.898533	0.503	-5.597260
20.906817	0.497	-5.663683
20.915200	0.503	-5.642759
20.923483	0.497	-5.629919
20.931867	0.503	-5.643895
20.940150	0.497	-5.631792
20.948533	0.503	-5.677258
20.956817	0.497	-5.678960
20.965200	0.503	-5.708101
20.973483	0.497	-5.654778
20.981867	0.503	-5.711155
20.990150	0.497	-5.671612
20.998533	0.503	-5.630672
21.006817	0.497	-5.648541
21.015200	0.503	-5.650518
21.023483	0.497	-5.686427
21.031867	0.503	-5.741630
21.040150	0.497	-5.727103
21.048533	0.503	-5.682318
21.056817	0.497	-5.691859
21.065200	0.503	-5.643724
21.073483	0.497	-5.730262
21.081867	0.503	-5.688579
21.090150	0.497	-5.683636
21.098533	0.503	-5.710618
21.106817	0.497	-5.694702
21.115200	0.503	-5.689980
21.123483	0.497	-5.708518
21.131867	0.503	-5.616979
21.140150	0.497	-5.731572
21.148533	0.503	-5.667856
21.156817	0.497	-5.730708
21.165200	0.503	-5.724484
21.173483	0.497	-5.709932
21.181867	0.503	-5.719636
21.190150	0.497	-5.734614
21.198533	0.503	-5.766546
21.206817	0.497	-5.744627
21.215200	0.503	-5.702092
21.223483	0.497	-5.761475
21.231867	0.503	-5.738173
21.240150	0.497	-5.724835
21.248533	0.503	-5.722783
21.256817	0.497	-5.747662
21.265200	0.503	-5.785858
21.273483	0.497	-5.726347
21.281867	0.503	-5.688995
21.290150	0.497	-5.688074
21.298533	0.503	-5.702321
21.306817	0.497	-5.736541
21.315200	0.503	-5.735148
21.323483	0.497	-5.733266
21.331867	0.503	-5.751805
21.340150	0.497	-5.765102
21.348533	0.503	-5.734068
21.356817	0.497	-5.739600
21.365200	0.503	-5.718484
21.373483	0.497	-5.741158
21.381867	0.503	-5.737449
21.390150	0.497	-5.768751
21.398533	0.503	-5.773748
21.406817	0.497	-5.774111
21.415200	0.503	-5.721588
21.423483	0.497	-5.726574
21.431867	0.503	-5.747386
21.440150	0.497	-5.764962
21.448533	0.503	-5.798396
21.456817	0.497	-5.806303
21.465200	0.503	-5.774784
21.473483	0.497	-5.793033
21.481867	0.503	-5.726592
21.490150	0.497	-5.818705
21.498533	0.503	-5.798397
21.506817	0.497	-5.806303
21.515200	0.503	-5.787535
21.523483	0.497	-5.841470
21.531867	0.503	-5.855615
21.540150	0.497	-5.864356
21.548533	0.503	-5.862579
21.556817	0.497	-5.851848
21.565200	0.503	-5.876581
21.573483	0.497	-5.898580
21.581867	0.503	-5.813470
21.590150	0.497	-5.869489
21.598533	0.503	-5.866740
21.606817	0.497	-5.865022
21.615200	0.503	-5.854172
21.623483	0.497	-5.920854
21.631867	0.503	-5.914441
21.640150	0.497	-5.891261
21.648533	0.503	-5.848387
21.656817	0.497	-5.912256
21.665200	0.503	-5.899278
21.673483	0.497	-5.951217
21.681867	0.503	-5.837882
21.690150	0.497	-5.874366
21.698533	0.503	-5.851983
21.706817	0.497	-5.918319
21.715200	0.503	-5.824133
21.723483	0.497	-5.879878
21.731867	0.503	-5.897773
21.740150	0.497	-5.867432
21.748533	0.503	-5.872633
21.756817	0.497	-5.936009
21.765200	0.503	-5.887568
21.773483	0.497	-5.900668
21.781867	0.503	-5.907352
21.790150	0.497	-5.988819
21.798533	0.503	-5.786710
21.806817	0.497	-5.885263
21.815200	0.503	-5.871434
21.823483	0.497	-5.919039
21.831867	0.503	-5.837008
21.840150	0.497	-5.903481
21.848533	0.503	-5.895214
21.856817	0.497	-5.884495
21.865200	0.503	-5.879837
21.873483	0.497	-5.863490
21.881867	0.503	-5.866558
21.890150	0.497	-5.881639
21.898533	0.503	-5.860632
21.906817	0.497	-5.908541
21.915200	0.503	-5.878618
21.923483	0.497	-5.946664
21.931867	0.503	-5.856550
21.940150	0.497	-5.889737
21.948533	0.503	-5.877942
21.956817	0.497	-5.929918
21.965200	0.503	-5.916772
21.973483	0.497	-5.939667
21.981867	0.503	-5.873401
21.990150	0.497	-5.902790
21.998533	0.503	-5.847206
22.006817	0.497	-5.895700
22.015200	0.503	-5.899294
22.023483	0.497	-5.880521
22.031867	0.503	-5.915373
22.040150	0.497	-5.954500
22.048533	0.503	-5.911459
22.056817	0.497	-5.945860
22.065200	0.503	-5.865580
22.073483	0.497	-5.917423
22.081867	0.503	-5.881151
22.090150	0.497	-5.932589
22.098533	0.503	-5.929802
22.106817	0.497	-5.990556
22.115200	0.503	-5.950366
22.123483	0.497	-5.949145
22.131867	0.503	-5.963694
22.140150	0.497	-5.889238
22.148533	0.503	-5.941018
22.156817	0.497	-5.882052
22.165200	0.503	-5.934636
22.173483	0.497	-5.967421
22.181867	0.503	-5.924698
22.190150	0.497	-5.938176
22.198533	0.503	-5.923705
22.206817	0.497	-5.952507
22.215200	0.503	-5.949105
22.223483	0.497	-5.965931
22.231867	0.503	-5.980847
22.240150	0.497	-5.996072
22.248533	0.503	-5.927623
22.256817	0.497	-5.908613
22.265200	0.503	-5.955989
22.273483	0.497	-5.968201
22.281867	0.503	-5.895023
22.290150	0.497	-5.968217
22.298533	0.503	-5.976499
22.306817	0.497	-5.956541
22.315200	0.503	-5.940700
22.323483	0.497	-5.984336
22.331867	0.503	-5.964558
22.340150	0.497	-5.949595
22.348533	0.503	-5.904938
22.356817	0.497	-6.001873
22.365200	0.503	-5.867492
22.373483	0.497	-6.019663
22.381867	0.503	-5.940668
22.390150	0.497	-6.007314
22.398533	0.503	-5.906797
22.406817	0.497	-5.962435
22.415200	0.503	-5.964098
22.423483	0.497	-6.035342
22.431867	0.503	-5.966418
22.440150	0.497	-6.035110
22.448533	0.503	-5.955726
22.456817	0.497	-6.020204
22.465200	0.503	-5.944897
22.473483	0.497	-5.948869
22.481867	0.503	-5.999024
22.490150	0.497	-6.009266
22.498533	0.503	-5.923812
22.506817	0.497	-6.033861
22.515200	0.503	-5.924145
22.523483	0.497	-5.967089
22.531867	0.503	-5.930644
22.540150	0.497	-5.965140
22.548533	0.503	-5.968187
22.556817	0.497	-5.960278
22.565200	0.503	-5.963930
22.573483	0.497	-5.995639
22.581867	0.503	-5.971066
22.590150	0.497	-6.064693
22.598533	0.503	-5.935667
22.606817	0.497	-6.019772
22.615200	0.503	-5.929984
22.623483	0.497	-5.986151
22.631867	0.503	-5.960711
22.640150	0.497	-5.984868
22.648533	0.503	-5.929130
22.656817	0.497	-6.017411
22.665200	0.503	-5.915427
22.673483	0.497	-5.975738
22.681867	0.503	-5.999944
22.690150	0.497	-6.046838
22.698533	0.503	-6.052334
22.706817	0.497	-6.013110
22.715200	0.503	-6.024498
22.723483	0.497	-6.043717
22.731867	0.503	-5.995847
22.740150	0.497	-5.996753
22.748533	0.503	-5.998631
22.756817	0.497	-6.015920
22.765200	0.503	-5.966034
22.773483	0.497	-6.008323
22.781867	0.503	-6.001037
22.790150	0.497	-5.934544
22.798533	0.503	-5.967462
22.806817	0.497	-6.079548
22.815200	0.503	-6.001354
22.823483	0.497	-6.065957
22.831867	0.503	-5.948446
22.840150	0.497	-6.055871
22.848533	0.503	-6.012858
22.856817	0.497	-6.011757
22.865200	0.503	-5.951320
22.873483	0.497	-6.068474
22.881867	0.503	-6.029984
22.890150	0.497	-6.035480
22.898533	0.503	-6.050036
22.906817	0.497	-6.025756
22.915200	0.503	-6.006086
22.923483	0.497	-5.987127
22.931867	0.503	-5.973788
22.940150	0.497	-6.044364
22.948533	0.503	-5.969056
22.956817	0.497	-6.000314
22.965200	0.503	-5.988570
22.973483	0.497	-5.992521
22.981867	0.503	-6.007130
22.990150	0.497	-6.003573
22.998533	0.503	-5.965658
23.006817	0.497	-6.027184
23.015200	0.503	-5.947577
23.023483	0.497	-5.972346
23.031867	0.503	-6.014734
23.040150	0.497	-6.001762
23.048533	0.503	-5.936118
23.056817	0.497	-6.009630
23.065200	0.503	-6.003337
23.073483	0.497	-6.038841
23.081867	0.503	-5.968888
23.090150	0.497	-5.998052
23.098533	0.503	-5.934054
23.106817	0.497	-6.007207
23.115200	0.503	-5.969775
23.123550	0.501	-6.010836
23.131867	0.499	-5.948982
23.140217	0.501	-6.039352
23.148533	0.499	-5.908303
23.156883	0.501	-5.971055
23.165200	0.499	-5.999879
23.173550	0.501	-5.999239
23.181833	0.497	-6.005374
23.190200	0.502	-5.664585
23.198550	0.501	-5.951425
23.206833	0.497	-6.010218
23.215200	0.502	-5.746149
23.223550	0.501	-5.578387
23.231833	0.497	-6.031931
23.240217	0.503	-5.951933
23.248500	0.497	-6.016797
23.256883	0.503	-5.968321
23.265167	0.497	-5.981826
23.273550	0.503	-5.883735
23.281833	0.497	-5.951652
23.290217	0.503	-5.899461
23.298500	0.497	-5.935737
23.306883	0.503	-5.911511
23.315167	0.497	-5.973665
23.323550	0.503	-5.964852
23.331833	0.497	-5.950120
23.340217	0.503	-5.932804
23.348500	0.497	-5.932484
23.356883	0.503	-5.940795
23.365167	0.497	-5.997469
23.373550	0.503	-5.951092
23.381833	0.497	-5.939735
23.390217	0.503	-5.932591
23.398500	0.497	-5.914014
23.406883	0.503	-5.904376
23.415167	0.497	-5.896188
23.423550	0.503	-5.835203
23.431833	0.497	-5.944164
23.440217	0.503	-5.870159
23.448500	0.497	-5.936653
23.456883	0.503	-5.890267
23.465167	0.497	-5.924671
23.473550	0.503	-5.882101
23.481833	0.497	-5.960012
23.490217	0.503	-5.981181
23.498500	0.497	-5.900363
23.506883	0.503	-5.894001
23.515167	0.497	-5.879134
23.523550	0.503	-5.861810
23.531833	0.497	-5.869803
23.540217	0.503	-5.921937
23.548500	0.497	-5.884227
23.556883	0.503	-5.847480
23.565167	0.497	-5.894384
23.573550	0.503	-5.883339
23.581833	0.497	-5.950000
23.590217	0.503	-5.903831
23.598500	0.497	-5.885913
23.606883	0.503	-5.914209
23.615167	0.497	-5.896603
23.623550	0.503	-5.868818
23.631833	0.497	-5.938972
23.640217	0.503	-5.845350
23.648500	0.497	-5.896680
23.656883	0.503	-5.935908
23.665167	0.497	-5.951666
23.673550	0.503	-5.933264
23.681833	0.497	-5.889209
23.690217	0.503	-5.852054
23.698500	0.497	-5.947059
23.706883	0.503	-5.874669
23.715167	0.497	-5.889403
23.723550	0.503	-5.853800
23.731833	0.497	-5.852928
23.740217	0.503	-5.867281
23.748500	0.497	-5.892960
23.756883	0.503	-5.835209
23.765167	0.497	-5.919029
23.773550	0.503	-5.848328
23.781833	0.497	-5.831925
23.790217	0.503	-5.987455
23.798500	0.497	-5.856956
23.806883	0.503	-5.859081
23.815167	0.497	-5.825587
23.823550	0.503	-5.862236
23.831833	0.497	-5.947073
23.840217	0.503	-5.863771
23.848500	0.497	-5.890694
23.856883	0.503	-5.872329
23.865167	0.497	-5.901534
23.873550	0.503	-5.854169
23.881833	0.497	-5.867301
23.890217	0.503	-5.852919
23.898500	0.497	-5.854743
23.906883	0.503	-5.915212
23.915167	0.497	-5.902894
23.923550	0.503	-5.814232
23.931833	0.497	-5.903588
23.940217	0.503	-5.858131
23.948500	0.497	-5.879632
23.956883	0.503	-5.813840
23.965167	0.497	-5.897317
23.973550	0.503	-5.830708
23.981833	0.497	-5.845727
23.990217	0.503	-5.858426
23.998500	0.497	-5.867749
24.006883	0.503	-5.892801
24.015167	0.497	-5.837333
24.023550	0.503	-5.900405
24.031833	0.497	-5.885700
24.040217	0.503	-5.832515
24.048500	0.497	-5.845680
24.056883	0.503	-5.850416
24.065167	0.497	-5.827888
24.073550	0.503	-5.813901
24.081833	0.497	-5.891164
24.090217	0.503	-5.876765
24.098500	0.497	-5.859498
24.106883	0.503	-5.844359
24.115167	0.497	-5.856627
24.123550	0.503	-5.823413
24.131833	0.497	-5.814408
24.140217	0.503	-5.769819
24.148500	0.497	-5.914801
24.156883	0.503	-5.908613
24.165167	0.497	-5.948337
24.173550	0.503	-5.807502
24.181833	0.497	-5.884911
24.190217	0.503	-5.841128
24.198500	0.497	-5.900649
24.206883	0.503	-5.843451
24.215167	0.497	-5.930065
24.223550	0.503	-5.852878
24.231833	0.497	-5.946982
24.240217	0.503	-5.811780
24.248500	0.497	-5.920338
24.256883	0.503	-5.850632
24.265167	0.497	-5.892536
24.273550	0.503	-5.841255
24.281833	0.497	-5.871516
24.290217	0.503	-5.863633
24.298500	0.497	-5.892949
24.306883	0.503	-5.824727
24.315167	0.497	-5.912438
24.323550	0.503	-5.877412
24.331833	0.497	-5.863934
24.340217	0.503	-5.859293
24.348500	0.497	-5.897122
24.356883	0.503	-5.864411
24.365167	0.497	-5.907438
24.373550	0.503	-5.870888
24.381833	0.497	-5.820121
24.390217	0.503	-5.834839
24.398500	0.497	-5.858586
24.406883	0.503	-5.825422
24.415167	0.497	-5.839510
24.423550	0.503	-5.797924
24.431833	0.497	-5.872089
24.440217	0.503	-5.823883
24.448500	0.497	-5.851875
24.456883	0.503	-5.867249
24.465167	0.497	-5.880338
24.473550	0.503	-5.805750
24.481833	0.497	-5.916044
24.490217	0.503	-5.885844
24.498500	0.497	-5.824803
24.506883	0.503	-5.805800
24.515167	0.497	-5.886908
24.523550	0.503	-5.830392
24.531833	0.497	-5.891895
24.540217	0.503	-5.791299
24.548500	0.497	-5.892292
24.556883	0.503	-5.830766
24.565167	0.497	-5.829107
24.573550	0.503	-5.833058
24.581833	0.497	-5.898030
24.590217	0.503	-5.768253
24.598500	0.497	-5.831333
24.606883	0.503	-5.824698
24.615167	0.497	-5.801929
24.623550	0.503	-5.800890
24.631833	0.497	-5.849303
24.640217	0.503	-5.808809
24.648500	0.497	-5.865967
24.656883	0.503	-5.807262
24.665167	0.497	-5.839248
24.673550	0.503	-5.804290
24.681833	0.497	-5.819956
24.690217	0.503	-5.795380
24.698500	0.497	-5.822040
24.706883	0.503	-5.828944
24.715167	0.497	-5.795909
24.723550	0.503	-5.775737
24.731833	0.497	-5.836302
24.740217	0.503	-5.848181
24.748500	0.497	-5.846700
24.756883	0.503	-5.854765
24.765167	0.497	-5.813665
24.773550	0.503	-5.826740
24.781833	0.497	-5.831345
24.790217	0.503	-5.789353
24.798500	0.497	-5.842679
24.806883	0.503	-5.812717
24.815167	0.497	-5.903955
24.823550	0.503	-5.835229
24.831833	0.497	-5.833561
24.840217	0.503	-5.766822
24.848500	0.497	-5.756378
24.856883	0.503	-5.814412
24.865167	0.497	-5.829008
24.873550	0.503	-5.785173
24.881833	0.497	-5.848805
24.890217	0.503	-5.779506
24.898500	0.497	-5.830057
24.906883	0.503	-5.795477
24.915167	0.497	-5.813417
24.923550	0.503	-5.753354
24.931833	0.497	-5.831280
24.940217	0.503	-5.766224
24.948500	0.497	-5.793920
24.956883	0.503	-5.784211
24.965167	0.497	-5.834205
24.973550	0.503	-5.793970
24.981833	0.497	-5.836775
24.990217	0.503	-5.787886
24.998500	0.497	-5.857411
25.006883	0.503	-5.804842
