# Supplementary material for: Methanol-dependent Escherichia coli strains with a complete ribulose monophosphate cycle
Source: Nat Commun. 2020 Oct 26;11:5403. doi: 10.1038/s41467-020-19235-5 (PMC7588473; doi:10.1038/s41467-020-19235-5)
Supplement: Supplementary file 11 — Source data [file 41467_2020_19235_MOESM11_ESM.zip › Source_Data/SupplementaryFigure5/pyr_std_20mM.txt]

File Path	chrom://marshall/Chromeleon7/HPLC_Ultimate_3000/Users/kellerp/20200525_fbp_tpiA_anc_evol_SN_stat.seq/269.smp/UV_VIS_3.channel
Channel	UV_VIS_3

Injection Information:
Data Vault	Chromeleon7
Injection	20200703_std_pyr_20mM
Injection Number	6
Position	RB6
Comment	
Processing Method	Quantitative
Instrument Method	20200525_Rezex_ROA_OrganicAcid_600uL_2500uM_H2SO4_50A_50D
Type	Calibration Standard
Status	Finished
Injection Date	7/3/2020
Injection Time	2:31:23 PM
Injection Volume (µl)	10.000
Dilution Factor	1.0000
Weight	1.0000

Raw Data Information:
Time Min. (min)	0.006750
Time Max. (min)	25.006850
Data Points	3001
Detector	UV
Generating Data System	Chromeleon 7.2.5.9507
Exporting Data System	Chromeleon 7.2.8.0
Operator	Instrument Controller
Signal Quantity	Absorbance
Signal Unit	mAU
Signal Min.	-48.195569
Signal Max.	1,984.512666
Channel	UV_VIS_3
Driver Name	VWD3000.dll
Channel Type	Evaluation
Min. Step (s)	0.497
Max. Step (s)	0.503
Average Step (s)	0.500002

Signal Parameter Information:
Signal Info	WVL:190 nm

Raw Data:
Time (min)	Step (s)	Value (mAU)
0.006750	n.a.	-0.749563
0.015033	0.497	-0.855692
0.023417	0.503	-0.684273
0.031700	0.497	-0.845437
0.040083	0.503	-0.812942
0.048367	0.497	-0.895346
0.056750	0.503	-0.823112
0.065033	0.497	-0.892115
0.073417	0.503	-0.877464
0.081700	0.497	-0.939657
0.090083	0.503	-0.807976
0.098367	0.497	-0.878819
0.106750	0.503	-0.833218
0.115033	0.497	-0.913076
0.123417	0.503	-0.906967
0.131700	0.497	-1.031769
0.140083	0.503	-0.931424
0.148367	0.497	-0.968233
0.156750	0.503	-0.894211
0.165033	0.497	-0.987869
0.173417	0.503	-0.969732
0.181700	0.497	-0.996666
0.190083	0.503	-0.876545
0.198367	0.497	-0.951993
0.206750	0.503	-0.960090
0.215033	0.497	-0.975457
0.223417	0.503	-0.852911
0.231700	0.497	-1.011289
0.240083	0.503	-0.947282
0.248367	0.497	-0.966690
0.256750	0.503	-0.889706
0.265033	0.497	-0.927322
0.273417	0.503	-0.845119
0.281700	0.497	-0.979820
0.290083	0.503	-0.854549
0.298367	0.497	-0.977896
0.306750	0.503	-0.875433
0.315033	0.497	-0.970284
0.323417	0.503	-0.892135
0.331700	0.497	-0.948039
0.340083	0.503	-0.893507
0.348367	0.497	-1.010442
0.356750	0.503	-0.872415
0.365033	0.497	-0.924907
0.373417	0.503	-0.896722
0.381700	0.497	-0.927455
0.390083	0.503	-0.898848
0.398367	0.497	-0.979566
0.406750	0.503	-0.923511
0.415033	0.497	-0.961489
0.423417	0.503	-0.883401
0.431700	0.497	-0.945894
0.440083	0.503	-0.960082
0.448367	0.497	-0.929643
0.456750	0.503	-0.890809
0.465033	0.497	-0.948353
0.473417	0.503	-0.854045
0.481700	0.497	-0.907508
0.490083	0.503	-0.831950
0.498367	0.497	-0.867392
0.506750	0.503	-0.842934
0.515033	0.497	-0.911159
0.523417	0.503	-0.883830
0.531700	0.497	-0.993413
0.540083	0.503	-0.913418
0.548367	0.497	-0.894618
0.556750	0.503	-0.883146
0.565033	0.497	-0.850057
0.573417	0.503	-0.865579
0.581700	0.497	-0.859822
0.590083	0.503	-0.873982
0.598367	0.497	-0.932784
0.606750	0.503	-0.859718
0.615033	0.497	-0.919965
0.623417	0.503	-0.890425
0.631700	0.497	-0.929302
0.640083	0.503	-0.836438
0.648367	0.497	-0.890312
0.656750	0.503	-0.887294
0.665033	0.497	-0.937566
0.673417	0.503	-0.853354
0.681700	0.497	-0.953037
0.690083	0.503	-0.827097
0.698367	0.497	-0.896513
0.706750	0.503	-0.856295
0.715033	0.497	-0.953219
0.723417	0.503	-0.800192
0.731700	0.497	-0.839424
0.740083	0.503	-0.755111
0.748367	0.497	-0.860773
0.756750	0.503	-0.861898
0.765033	0.497	-0.810052
0.773417	0.503	-0.839232
0.781700	0.497	-0.828022
0.790083	0.503	-0.792013
0.798367	0.497	-0.843438
0.806750	0.503	-0.779913
0.815033	0.497	-0.803361
0.823417	0.503	-0.749641
0.831700	0.497	-0.814951
0.840083	0.503	-0.772992
0.848433	0.501	-0.832567
0.856750	0.499	-0.746599
0.865100	0.501	-0.902285
0.873417	0.499	-0.725891
0.881767	0.501	-0.851685
0.890083	0.499	-0.728680
0.898433	0.501	-0.764389
0.906750	0.499	-0.734047
0.915100	0.501	-0.760367
0.923383	0.497	-0.792237
0.931750	0.502	-0.439185
0.940100	0.501	-0.786915
0.948383	0.497	-0.841140
0.956750	0.502	-0.423997
0.965100	0.501	-0.262319
0.973383	0.497	-0.768446
0.981767	0.503	-0.752769
0.990050	0.497	-0.808639
0.998433	0.503	-0.766377
1.006717	0.497	-0.709662
1.015100	0.503	-0.728166
1.023383	0.497	-0.822455
1.031767	0.503	-0.812608
1.040050	0.497	-0.796304
1.048433	0.503	-0.730893
1.056717	0.497	-0.799487
1.065100	0.503	-0.787139
1.073383	0.497	-0.795405
1.081767	0.503	-0.780868
1.090050	0.497	-0.849132
1.098433	0.503	-0.807455
1.106717	0.497	-0.901939
1.115100	0.503	-0.831781
1.123383	0.497	-0.792637
1.131767	0.503	-0.797176
1.140050	0.497	-0.833009
1.148433	0.503	-0.840111
1.156717	0.497	-0.824321
1.165100	0.503	-0.777466
1.173383	0.497	-0.840840
1.181767	0.503	-0.800873
1.190050	0.497	-0.837581
1.198433	0.503	-0.759245
1.206717	0.497	-0.825940
1.215100	0.503	-0.813078
1.223383	0.497	-0.844377
1.231767	0.503	-0.852932
1.240050	0.497	-0.884876
1.248433	0.503	-0.781448
1.256717	0.497	-0.899337
1.265100	0.503	-0.806841
1.273383	0.497	-0.889643
1.281767	0.503	-0.839875
1.290050	0.497	-0.830633
1.298433	0.503	-0.813221
1.306717	0.497	-0.848293
1.315100	0.503	-0.792904
1.323383	0.497	-0.802182
1.331767	0.503	-0.787038
1.340050	0.497	-0.845236
1.348433	0.503	-0.713663
1.356717	0.497	-0.871917
1.365100	0.503	-0.774724
1.373383	0.497	-0.917539
1.381767	0.503	-0.782441
1.390050	0.497	-0.840907
1.398433	0.503	-0.827876
1.406717	0.497	-0.863441
1.415100	0.503	-0.818316
1.423383	0.497	-0.817219
1.431767	0.503	-0.735904
1.440050	0.497	-0.862571
1.448433	0.503	-0.845561
1.456717	0.497	-0.841043
1.465100	0.503	-0.811398
1.473383	0.497	-0.871103
1.481767	0.503	-0.783170
1.490050	0.497	-0.832746
1.498433	0.503	-0.784052
1.506717	0.497	-0.859825
1.515100	0.503	-0.880941
1.523383	0.497	-0.817431
1.531767	0.503	-0.794289
1.540050	0.497	-0.837462
1.548433	0.503	-0.834372
1.556717	0.497	-0.842825
1.565100	0.503	-0.828207
1.573383	0.497	-0.821897
1.581767	0.503	-0.786138
1.590050	0.497	-0.774638
1.598433	0.503	-0.803323
1.606717	0.497	-0.850387
1.615100	0.503	-0.797339
1.623383	0.497	-0.860156
1.631767	0.503	-0.747638
1.640050	0.497	-0.842303
1.648433	0.503	-0.772141
1.656717	0.497	-0.805525
1.665100	0.503	-0.820926
1.673383	0.497	-0.813300
1.681767	0.503	-0.752452
1.690050	0.497	-0.811221
1.698433	0.503	-0.816820
1.706717	0.497	-0.823491
1.715100	0.503	-0.754903
1.723383	0.497	-0.750958
1.731767	0.503	-0.775602
1.740050	0.497	-0.855285
1.748433	0.503	-0.782964
1.756717	0.497	-0.801867
1.765100	0.503	-0.766722
1.773383	0.497	-0.846819
1.781767	0.503	-0.699276
1.790050	0.497	-0.745194
1.798433	0.503	-0.746099
1.806717	0.497	-0.783965
1.815100	0.503	-0.743180
1.823383	0.497	-0.829341
1.831767	0.503	-0.717555
1.840050	0.497	-0.774602
1.848433	0.503	-0.701271
1.856717	0.497	-0.790546
1.865100	0.503	-0.795337
1.873383	0.497	-0.787481
1.881767	0.503	-0.695515
1.890050	0.497	-0.738477
1.898433	0.503	-0.812286
1.906717	0.497	-0.777605
1.915100	0.503	-0.728276
1.923383	0.497	-0.718962
1.931767	0.503	-0.680860
1.940050	0.497	-0.779394
1.948433	0.503	-0.692942
1.956717	0.497	-0.756902
1.965100	0.503	-0.679872
1.973383	0.497	-0.754534
1.981767	0.503	-0.675515
1.990050	0.497	-0.714966
1.998433	0.503	-0.749278
2.006717	0.497	-0.713120
2.015100	0.503	-0.732462
2.023383	0.497	-0.716956
2.031767	0.503	-0.693185
2.040050	0.497	-0.727896
2.048433	0.503	-0.712051
2.056717	0.497	-0.720309
2.065100	0.503	-0.645697
2.073383	0.497	-0.778370
2.081767	0.503	-0.699151
2.090050	0.497	-0.765467
2.098433	0.503	-0.742710
2.106717	0.497	-0.715050
2.115100	0.503	-0.747508
2.123383	0.497	-0.754815
2.131767	0.503	-0.733822
2.140050	0.497	-0.764612
2.148433	0.503	-0.673959
2.156717	0.497	-0.725425
2.165100	0.503	-0.608316
2.173383	0.497	-0.692283
2.181767	0.503	-0.715529
2.190050	0.497	-0.820280
2.198433	0.503	-0.725660
2.206717	0.497	-0.768995
2.215100	0.503	-0.684616
2.223383	0.497	-0.744729
2.231767	0.503	-0.690489
2.240050	0.497	-0.767697
2.248433	0.503	-0.788953
2.256717	0.497	-0.816743
2.265100	0.503	-0.738399
2.273383	0.497	-0.682363
2.281767	0.503	-0.738411
2.290050	0.497	-0.757032
2.298433	0.503	-0.715912
2.306717	0.497	-0.706571
2.315100	0.503	-0.751807
2.323383	0.497	-0.786649
2.331767	0.503	-0.766351
2.340050	0.497	-0.770468
2.348433	0.503	-0.751518
2.356717	0.497	-0.788868
2.365100	0.503	-0.754402
2.373383	0.497	-0.741080
2.381767	0.503	-0.688608
2.390050	0.497	-0.755637
2.398433	0.503	-0.697153
2.406717	0.497	-0.774412
2.415100	0.503	-0.643525
2.423383	0.497	-0.737565
2.431767	0.503	-0.723699
2.440050	0.497	-0.721601
2.448433	0.503	-0.702357
2.456717	0.497	-0.778852
2.465100	0.503	-0.710429
2.473383	0.497	-0.710582
2.481767	0.503	-0.704070
2.490050	0.497	-0.754264
2.498433	0.503	-0.715735
2.506717	0.497	-0.706751
2.515100	0.503	-0.743618
2.523383	0.497	-0.763610
2.531767	0.503	-0.701956
2.540050	0.497	-0.743693
2.548433	0.503	-0.717832
2.556717	0.497	-0.727737
2.565100	0.503	-0.663153
2.573383	0.497	-0.729911
2.581767	0.503	-0.683985
2.590050	0.497	-0.738847
2.598433	0.503	-0.680253
2.606717	0.497	-0.744867
2.615100	0.503	-0.734442
2.623383	0.497	-0.672101
2.631767	0.503	-0.611262
2.640050	0.497	-0.722221
2.648433	0.503	-0.600494
2.656717	0.497	-0.702820
2.665100	0.503	-0.572988
2.673383	0.497	-0.718869
2.681767	0.503	-0.660648
2.690050	0.497	-0.650883
2.698433	0.503	-0.608756
2.706717	0.497	-0.693130
2.715100	0.503	-0.651577
2.723383	0.497	-0.692164
2.731767	0.503	-0.593339
2.740050	0.497	-0.698686
2.748433	0.503	-0.674655
2.756717	0.497	-0.690757
2.765100	0.503	-0.620400
2.773383	0.497	-0.716281
2.781767	0.503	-0.648184
2.790050	0.497	-0.671319
2.798433	0.503	-0.663393
2.806717	0.497	-0.721551
2.815100	0.503	-0.665200
2.823383	0.497	-0.665535
2.831767	0.503	-0.667501
2.840050	0.497	-0.732279
2.848433	0.503	-0.698769
2.856717	0.497	-0.697937
2.865100	0.503	-0.624903
2.873383	0.497	-0.768030
2.881767	0.503	-0.672759
2.890050	0.497	-0.701019
2.898433	0.503	-0.685249
2.906717	0.497	-0.768172
2.915100	0.503	-0.720625
2.923383	0.497	-0.730056
2.931767	0.503	-0.727845
2.940050	0.497	-0.765431
2.948433	0.503	-0.687393
2.956717	0.497	-0.784881
2.965100	0.503	-0.821208
2.973383	0.497	-0.753794
2.981767	0.503	-0.780610
2.990050	0.497	-0.821115
2.998433	0.503	-0.782840
3.006717	0.497	-0.773495
3.015100	0.503	-0.808297
3.023383	0.497	-0.834449
3.031767	0.503	-0.726922
3.040050	0.497	-0.788362
3.048433	0.503	-0.788173
3.056717	0.497	-0.786121
3.065100	0.503	-0.808590
3.073383	0.497	-0.813819
3.081767	0.503	-0.794818
3.090050	0.497	-0.788378
3.098433	0.503	-0.765089
3.106717	0.497	-0.781206
3.115100	0.503	-0.781626
3.123383	0.497	-0.792325
3.131767	0.503	-0.806913
3.140050	0.497	-0.840905
3.148433	0.503	-0.756444
3.156717	0.497	-0.795527
3.165100	0.503	-0.811471
3.173383	0.497	-0.932319
3.181767	0.503	-0.784356
3.190050	0.497	-0.861098
3.198433	0.503	-0.809186
3.206717	0.497	-0.847295
3.215100	0.503	-0.779814
3.223383	0.497	-0.844228
3.231767	0.503	-0.818916
3.240050	0.497	-0.870377
3.248433	0.503	-0.774095
3.256717	0.497	-0.825545
3.265100	0.503	-0.845704
3.273383	0.497	-0.848453
3.281767	0.503	-0.839984
3.290050	0.497	-0.916947
3.298433	0.503	-0.819442
3.306717	0.497	-0.907844
3.315100	0.503	-0.802322
3.323383	0.497	-0.826349
3.331767	0.503	-0.839493
3.340050	0.497	-0.900387
3.348433	0.503	-0.885394
3.356717	0.497	-0.866618
3.365100	0.503	-0.886685
3.373383	0.497	-0.899748
3.381767	0.503	-0.804398
3.390050	0.497	-0.899364
3.398433	0.503	-0.852499
3.406717	0.497	-0.841029
3.415100	0.503	-0.875485
3.423383	0.497	-0.872530
3.431767	0.503	-0.847224
3.440050	0.497	-0.923670
3.448433	0.503	-0.921464
3.456717	0.497	-0.921665
3.465100	0.503	-0.852905
3.473383	0.497	-0.882223
3.481767	0.503	-0.831041
3.490050	0.497	-0.935520
3.498433	0.503	-0.861701
3.506717	0.497	-0.863821
3.515100	0.503	-0.871991
3.523383	0.497	-0.889324
3.531767	0.503	-0.845958
3.540050	0.497	-0.855140
3.548433	0.503	-0.903262
3.556717	0.497	-0.863183
3.565100	0.503	-0.876249
3.573383	0.497	-0.945313
3.581767	0.503	-0.907783
3.590050	0.497	-0.915363
3.598433	0.503	-0.869462
3.606717	0.497	-0.820386
3.615100	0.503	-0.910219
3.623383	0.497	-0.834133
3.631767	0.503	-0.850515
3.640050	0.497	-0.857239
3.648433	0.503	-0.801240
3.656717	0.497	-0.876674
3.665100	0.503	-0.880756
3.673383	0.497	-0.883285
3.681767	0.503	-0.899932
3.690117	0.501	-0.862954
3.698433	0.499	-0.805652
3.706783	0.501	-0.878925
3.715100	0.499	-0.881003
3.723450	0.501	-0.816694
3.731733	0.497	-0.835531
3.740100	0.502	-0.513250
3.748450	0.501	-0.859582
3.756733	0.497	-0.853526
3.765100	0.502	-0.570255
3.773450	0.501	-0.452880
3.781733	0.497	-0.828451
3.790117	0.503	-0.606786
3.798400	0.497	-0.845603
3.806783	0.503	-0.877943
3.815067	0.497	-0.825018
3.823450	0.503	-0.789927
3.831733	0.497	-0.894904
3.840117	0.503	-0.831335
3.848400	0.497	-0.840539
3.856783	0.503	-0.840378
3.865067	0.497	-0.851053
3.873450	0.503	-0.844885
3.881733	0.497	-0.824333
3.890117	0.503	-0.889856
3.898400	0.497	-0.862849
3.906783	0.503	-0.776556
3.915067	0.497	-0.826167
3.923450	0.503	-0.808853
3.931733	0.497	-0.914361
3.940117	0.503	-0.799154
3.948400	0.497	-0.818702
3.956783	0.503	-0.785730
3.965067	0.497	-0.862044
3.973450	0.503	-0.758006
3.981733	0.497	-0.898342
3.990117	0.503	-0.827707
3.998400	0.497	-0.838288
4.006783	0.503	-0.809404
4.015067	0.497	-0.796163
4.023450	0.503	-0.789233
4.031733	0.497	-0.828796
4.040117	0.503	-0.810981
4.048400	0.497	-0.841758
4.056783	0.503	-0.823938
4.065067	0.497	-0.788260
4.073450	0.503	-0.807609
4.081733	0.497	-0.860331
4.090117	0.503	-0.840980
4.098400	0.497	-0.797255
4.106783	0.503	-0.793545
4.115067	0.497	-0.855885
4.123450	0.503	-0.830694
4.131733	0.497	-0.929551
4.140117	0.503	-0.816458
4.148400	0.497	-0.871200
4.156783	0.503	-0.799981
4.165067	0.497	-0.831182
4.173450	0.503	-0.867354
4.181733	0.497	-0.845772
4.190117	0.503	-0.830296
4.198400	0.497	-0.852959
4.206783	0.503	-0.820182
4.215067	0.497	-0.892221
4.223450	0.503	-0.798481
4.231733	0.497	-0.864404
4.240117	0.503	-0.803689
4.248400	0.497	-0.824800
4.256783	0.503	-0.767298
4.265067	0.497	-0.823828
4.273450	0.503	-0.790074
4.281733	0.497	-0.866002
4.290117	0.503	-0.787168
4.298400	0.497	-0.776684
4.306783	0.503	-0.815542
4.315067	0.497	-0.924890
4.323450	0.503	-0.838937
4.331733	0.497	-0.780370
4.340117	0.503	-0.822071
4.348400	0.497	-0.790155
4.356783	0.503	-0.788959
4.365067	0.497	-0.836878
4.373450	0.503	-0.781912
4.381733	0.497	-0.824110
4.390117	0.503	-0.738234
4.398400	0.497	-0.779315
4.406783	0.503	-0.836286
4.415067	0.497	-0.777967
4.423450	0.503	-0.786540
4.431733	0.497	-0.814029
4.440117	0.503	-0.816677
4.448400	0.497	-0.769163
4.456783	0.503	-0.817452
4.465067	0.497	-0.804873
4.473450	0.503	-0.743886
4.481733	0.497	-0.814904
4.490117	0.503	-0.843876
4.498400	0.497	-0.797438
4.506783	0.503	-0.791503
4.515067	0.497	-0.841141
4.523450	0.503	-0.786504
4.531733	0.497	-0.818483
4.540117	0.503	-0.839888
4.548400	0.497	-0.813675
4.556783	0.503	-0.804650
4.565067	0.497	-0.850010
4.573450	0.503	-0.830606
4.581733	0.497	-0.813836
4.590117	0.503	-0.819174
4.598400	0.497	-0.875557
4.606783	0.503	-0.810811
4.615067	0.497	-0.883653
4.623450	0.503	-0.869310
4.631733	0.497	-0.879462
4.640117	0.503	-0.883430
4.648400	0.497	-0.850824
4.656783	0.503	-0.883099
4.665067	0.497	-0.915386
4.673450	0.503	-0.876690
4.681733	0.497	-0.863424
4.690117	0.503	-0.827099
4.698400	0.497	-0.921702
4.706783	0.503	-0.905914
4.715067	0.497	-0.812405
4.723450	0.503	-0.886117
4.731733	0.497	-0.878219
4.740117	0.503	-0.836196
4.748400	0.497	-0.907673
4.756783	0.503	-0.878503
4.765067	0.497	-0.898699
4.773450	0.503	-0.849287
4.781733	0.497	-0.945527
4.790117	0.503	-0.880015
4.798400	0.497	-0.954948
4.806783	0.503	-0.894637
4.815067	0.497	-0.895030
4.823450	0.503	-0.886491
4.831733	0.497	-0.909626
4.840117	0.503	-0.885067
4.848400	0.497	-0.946928
4.856783	0.503	-0.957083
4.865067	0.497	-0.959614
4.873450	0.503	-0.957647
4.881733	0.497	-1.000889
4.890117	0.503	-0.937978
4.898400	0.497	-0.932156
4.906783	0.503	-0.944079
4.915067	0.497	-0.969782
4.923450	0.503	-0.899544
4.931733	0.497	-1.026249
4.940117	0.503	-1.003121
4.948400	0.497	-0.975655
4.956783	0.503	-0.991166
4.965067	0.497	-1.081068
4.973450	0.503	-0.979593
4.981733	0.497	-0.993492
4.990117	0.503	-0.970786
4.998400	0.497	-0.987166
5.006783	0.503	-0.964450
5.015067	0.497	-0.953535
5.023450	0.503	-0.969838
5.031733	0.497	-0.984826
5.040117	0.503	-1.024828
5.048400	0.497	-0.951537
5.056783	0.503	-0.967374
5.065067	0.497	-0.961986
5.073450	0.503	-0.984607
5.081733	0.497	-0.977202
5.090117	0.503	-1.007861
5.098400	0.497	-0.986031
5.106783	0.503	-0.972963
5.115067	0.497	-1.036933
5.123450	0.503	-0.964005
5.131733	0.497	-1.005357
5.140117	0.503	-0.965092
5.148400	0.497	-0.986809
5.156783	0.503	-1.026936
5.165067	0.497	-1.009661
5.173450	0.503	-0.975640
5.181733	0.497	-1.035148
5.190117	0.503	-0.922637
5.198400	0.497	-1.033555
5.206783	0.503	-0.976455
5.215067	0.497	-0.960495
5.223450	0.503	-0.972364
5.231733	0.497	-0.978948
5.240117	0.503	-0.989661
5.248400	0.497	-0.998608
5.256783	0.503	-0.948505
5.265067	0.497	-0.920220
5.273450	0.503	-0.912910
5.281733	0.497	-0.938120
5.290117	0.503	-0.949159
5.298400	0.497	-0.966120
5.306783	0.503	-0.874858
5.315067	0.497	-0.949183
5.323450	0.503	-0.934894
5.331733	0.497	-0.959444
5.340117	0.503	-0.922831
5.348400	0.497	-0.986265
5.356783	0.503	-0.960950
5.365067	0.497	-0.974584
5.373450	0.503	-0.948131
5.381733	0.497	-0.954085
5.390117	0.503	-0.910113
5.398400	0.497	-1.012973
5.406783	0.503	-0.988914
5.415067	0.497	-1.029873
5.423450	0.503	-0.906005
5.431733	0.497	-0.970975
5.440117	0.503	-0.935914
5.448400	0.497	-0.974234
5.456783	0.503	-0.933965
5.465067	0.497	-1.015950
5.473450	0.503	-0.897751
5.481733	0.497	-1.023157
5.490117	0.503	-1.029009
5.498400	0.497	-0.994251
5.506783	0.503	-0.970272
5.515067	0.497	-0.986166
5.523450	0.503	-0.953291
5.531733	0.497	-0.964916
5.540117	0.503	-0.925492
5.548400	0.497	-0.959856
5.556783	0.503	-0.925249
5.565067	0.497	-0.999405
5.573450	0.503	-0.951557
5.581733	0.497	-0.960771
5.590117	0.503	-0.935693
5.598400	0.497	-1.005782
5.606783	0.503	-0.935371
5.615067	0.497	-0.956169
5.623450	0.503	-0.962794
5.631733	0.497	-0.979972
5.640117	0.503	-0.984347
5.648400	0.497	-1.005367
5.656783	0.503	-0.903931
5.665067	0.497	-1.032058
5.673450	0.503	-1.044139
5.681733	0.497	-0.940949
5.690117	0.503	-0.977106
5.698400	0.497	-1.005491
5.706783	0.503	-0.920941
5.715067	0.497	-0.976512
5.723450	0.503	-0.915607
5.731733	0.497	-0.899535
5.740117	0.503	-0.880238
5.748400	0.497	-1.025086
5.756783	0.503	-0.938006
5.765067	0.497	-0.919094
5.773450	0.503	-0.864184
5.781733	0.497	-0.968402
5.790117	0.503	-0.869868
5.798400	0.497	-0.898354
5.806783	0.503	-0.857501
5.815067	0.497	-0.939478
5.823450	0.503	-0.868988
5.831733	0.497	-0.862939
5.840117	0.503	-0.902096
5.848400	0.497	-0.897331
5.856783	0.503	-0.880171
5.865067	0.497	-0.879830
5.873450	0.503	-0.867445
5.881733	0.497	-0.904500
5.890117	0.503	-0.842995
5.898400	0.497	-0.876787
5.906783	0.503	-0.894058
5.915067	0.497	-0.894762
5.923450	0.503	-0.817676
5.931733	0.497	-0.904698
5.940117	0.503	-0.855556
5.948400	0.497	-0.831574
5.956783	0.503	-0.876215
5.965067	0.497	-0.869482
5.973450	0.503	-0.883599
5.981733	0.497	-0.898879
5.990117	0.503	-0.892862
5.998400	0.497	-0.835164
6.006783	0.503	-0.874367
6.015067	0.497	-0.894318
6.023450	0.503	-0.811793
6.031733	0.497	-0.909317
6.040117	0.503	-0.832995
6.048400	0.497	-0.874786
6.056783	0.503	-0.792591
6.065067	0.497	-0.916975
6.073450	0.503	-0.849969
6.081733	0.497	-0.924838
6.090117	0.503	-0.825460
6.098400	0.497	-0.920062
6.106783	0.503	-0.821038
6.115067	0.497	-0.903387
6.123450	0.503	-0.889175
6.131733	0.497	-0.957371
6.140117	0.503	-0.921883
6.148400	0.497	-0.888005
6.156783	0.503	-0.924226
6.165067	0.497	-0.906748
6.173450	0.503	-0.934764
6.181733	0.497	-0.917215
6.190117	0.503	-0.903836
6.198400	0.497	-0.901923
6.206783	0.503	-0.899546
6.215067	0.497	-0.903742
6.223450	0.503	-0.920342
6.231733	0.497	-0.875240
6.240117	0.503	-0.902650
6.248400	0.497	-0.968464
6.256783	0.503	-0.926494
6.265067	0.497	-0.931531
6.273450	0.503	-0.956525
6.281733	0.497	-0.961373
6.290117	0.503	-0.974165
6.298400	0.497	-0.958110
6.306783	0.503	-0.944872
6.315067	0.497	-0.944737
6.323450	0.503	-0.975795
6.331733	0.497	-1.005978
6.340117	0.503	-0.942322
6.348400	0.497	-0.936390
6.356783	0.503	-0.896769
6.365067	0.497	-1.024268
6.373450	0.503	-0.986491
6.381733	0.497	-0.964900
6.390117	0.503	-0.995275
6.398400	0.497	-0.981887
6.406783	0.503	-0.947999
6.415067	0.497	-0.986521
6.423450	0.503	-0.968788
6.431733	0.497	-0.995799
6.440117	0.503	-0.962929
6.448400	0.497	-0.910467
6.456783	0.503	-1.001720
6.465067	0.497	-1.000667
6.473450	0.503	-0.936198
6.481800	0.501	-0.992772
6.490117	0.499	-1.002344
6.498467	0.501	-0.990631
6.506783	0.499	-1.008589
6.515133	0.501	-0.990735
6.523417	0.497	-1.021290
6.531783	0.502	-0.683234
6.540133	0.501	-0.968428
6.548417	0.497	-1.018626
6.556800	0.503	-0.704485
6.565083	0.497	-0.966624
6.573467	0.503	-0.653017
6.581750	0.497	-0.950772
6.590133	0.503	-0.928897
6.598417	0.497	-0.826719
6.606800	0.503	-0.727577
6.615083	0.497	-0.577092
6.623467	0.503	-0.281388
6.631750	0.497	0.151433
6.640133	0.503	0.938561
6.648417	0.497	1.957268
6.656800	0.503	3.176761
6.665083	0.497	4.175508
6.673467	0.503	4.760646
6.681750	0.497	3.875345
6.690133	0.503	1.406340
6.698417	0.497	-3.504536
6.706800	0.503	-10.381652
6.715083	0.497	-18.917171
6.723467	0.503	-27.782099
6.731750	0.497	-36.060074
6.740133	0.503	-42.490454
6.748417	0.497	-46.608992
6.756800	0.503	-48.195569
6.765083	0.497	-47.423127
6.773467	0.503	-44.702426
6.781750	0.497	-40.736135
6.790133	0.503	-35.953568
6.798417	0.497	-30.913547
6.806800	0.503	-26.018581
6.815083	0.497	-21.458766
6.823467	0.503	-17.459498
6.831750	0.497	-14.089863
6.840133	0.503	-11.229260
6.848417	0.497	-9.042322
6.856800	0.503	-7.224303
6.865083	0.497	-5.866842
6.873467	0.503	-4.738042
6.881750	0.497	-3.975459
6.890133	0.503	-3.321652
6.898417	0.497	-2.856206
6.906800	0.503	-2.419303
6.915083	0.497	-2.238652
6.923467	0.503	-1.903432
6.931750	0.497	-1.736208
6.940133	0.503	-1.635248
6.948417	0.497	-1.524926
6.956800	0.503	-1.373633
6.965083	0.497	-1.344342
6.973467	0.503	-1.260442
6.981750	0.497	-1.181323
6.990133	0.503	-1.172584
6.998417	0.497	-1.145401
7.006800	0.503	-1.104954
7.015083	0.497	-1.064538
7.023467	0.503	-0.982106
7.031750	0.497	-0.969382
7.040133	0.503	-0.891991
7.048417	0.497	-0.918797
7.056800	0.503	-0.894547
7.065083	0.497	-0.831944
7.073467	0.503	-0.754715
7.081750	0.497	-0.816928
7.090133	0.503	-0.773140
7.098417	0.497	-0.786759
7.106800	0.503	-0.780411
7.115083	0.497	-0.836593
7.123467	0.503	-0.765275
7.131750	0.497	-0.819579
7.140133	0.503	-0.787641
7.148417	0.497	-0.766138
7.156800	0.503	-0.678285
7.165083	0.497	-0.791837
7.173467	0.503	-0.726701
7.181750	0.497	-0.724908
7.190133	0.503	-0.664099
7.198417	0.497	-0.670801
7.206800	0.503	-0.606529
7.215083	0.497	-0.654760
7.223467	0.503	-0.569009
7.231750	0.497	-0.626530
7.240133	0.503	-0.524217
7.248417	0.497	-0.513124
7.256800	0.503	-0.396030
7.265083	0.497	-0.392862
7.273467	0.503	-0.284270
7.281750	0.497	-0.287400
7.290133	0.503	-0.216618
7.298417	0.497	-0.166954
7.306800	0.503	-0.242109
7.315083	0.497	-0.175938
7.323467	0.503	-0.161055
7.331750	0.497	-0.192165
7.340133	0.503	-0.149166
7.348417	0.497	-0.212429
7.356800	0.503	-0.141595
7.365083	0.497	-0.249678
7.373467	0.503	-0.286057
7.381750	0.497	-0.267016
7.390133	0.503	-0.348876
7.398417	0.497	-0.410054
7.406800	0.503	-0.407709
7.415083	0.497	-0.474299
7.423467	0.503	-0.503022
7.431750	0.497	-0.481409
7.440133	0.503	-0.511426
7.448417	0.497	-0.514667
7.456800	0.503	-0.610439
7.465083	0.497	-0.578127
7.473467	0.503	-0.572536
7.481750	0.497	-0.595699
7.490133	0.503	-0.569071
7.498417	0.497	-0.626813
7.506800	0.503	-0.549359
7.515083	0.497	-0.640590
7.523467	0.503	-0.595188
7.531750	0.497	-0.708381
7.540133	0.503	-0.611954
7.548417	0.497	-0.642574
7.556800	0.503	-0.593389
7.565083	0.497	-0.546264
7.573467	0.503	-0.509209
7.581750	0.497	-0.356932
7.590133	0.503	-0.193670
7.598417	0.497	-0.000063
7.606800	0.503	0.318789
7.615083	0.497	0.588139
7.623467	0.503	1.178981
7.631750	0.497	1.703291
7.640133	0.503	2.483835
7.648417	0.497	3.266765
7.656800	0.503	4.309777
7.665083	0.497	5.389855
7.673467	0.503	6.619777
7.681750	0.497	7.855100
7.690133	0.503	9.110703
7.698417	0.497	10.265765
7.706800	0.503	11.357382
7.715083	0.497	12.310673
7.723467	0.503	13.014467
7.731750	0.497	13.437593
7.740133	0.503	13.660700
7.748417	0.497	13.532916
7.756800	0.503	13.285068
7.765083	0.497	12.608913
7.773467	0.503	11.843683
7.781750	0.497	10.840220
7.790133	0.503	9.838638
7.798417	0.497	8.644826
7.806800	0.503	7.604424
7.815083	0.497	6.406626
7.823467	0.503	5.541888
7.831750	0.497	4.482664
7.840133	0.503	3.674426
7.848417	0.497	2.948455
7.856800	0.503	2.270176
7.865083	0.497	1.727535
7.873467	0.503	1.298877
7.881750	0.497	0.845961
7.890133	0.503	0.623731
7.898417	0.497	0.370737
7.906800	0.503	0.161186
7.915083	0.497	-0.042777
7.923467	0.503	-0.097041
7.931750	0.497	-0.273584
7.940133	0.503	-0.330457
7.948417	0.497	-0.461438
7.956800	0.503	-0.384224
7.965083	0.497	-0.463143
7.973467	0.503	-0.444603
7.981750	0.497	-0.596013
7.990133	0.503	-0.586022
7.998417	0.497	-0.627443
8.006800	0.503	-0.655367
8.015083	0.497	-0.627504
8.023467	0.503	-0.636854
8.031750	0.497	-0.761815
8.040133	0.503	-0.641125
8.048417	0.497	-0.772445
8.056800	0.503	-0.732621
8.065083	0.497	-0.715059
8.073467	0.503	-0.799612
8.081750	0.497	-0.775425
8.090133	0.503	-0.768334
8.098417	0.497	-0.795147
8.106800	0.503	-0.714798
8.115083	0.497	-0.752206
8.123467	0.503	-0.769492
8.131750	0.497	-0.782829
8.140133	0.503	-0.847247
8.148417	0.497	-0.806007
8.156800	0.503	-0.833353
8.165083	0.497	-0.840768
8.173467	0.503	-0.788834
8.181750	0.497	-0.843535
8.190133	0.503	-0.863782
8.198417	0.497	-0.878975
8.206800	0.503	-0.843940
8.215083	0.497	-0.882704
8.223467	0.503	-0.860880
8.231750	0.497	-0.877109
8.240133	0.503	-0.889815
8.248417	0.497	-0.898735
8.256800	0.503	-0.886289
8.265083	0.497	-0.923508
8.273467	0.503	-0.918192
8.281750	0.497	-0.957312
8.290133	0.503	-0.981512
8.298417	0.497	-1.005349
8.306800	0.503	-0.891487
8.315083	0.497	-0.890433
8.323467	0.503	-0.885946
8.331750	0.497	-0.887854
8.340133	0.503	-0.896192
8.348417	0.497	-0.952882
8.356800	0.503	-0.871201
8.365083	0.497	-0.935383
8.373467	0.503	-0.868802
8.381750	0.497	-0.889714
8.390133	0.503	-0.867504
8.398417	0.497	-0.790024
8.406800	0.503	-0.824952
8.415083	0.497	-0.772141
8.423467	0.503	-0.770373
8.431750	0.497	-0.691451
8.440133	0.503	-0.601581
8.448417	0.497	-0.619667
8.456800	0.503	-0.536955
8.465083	0.497	-0.532589
8.473467	0.503	-0.455383
8.481750	0.497	-0.521827
8.490133	0.503	-0.411495
8.498417	0.497	-0.451839
8.506800	0.503	-0.384224
8.515083	0.497	-0.417790
8.523467	0.503	-0.433182
8.531750	0.497	-0.481621
8.540133	0.503	-0.509958
8.548417	0.497	-0.550508
8.556800	0.503	-0.501246
8.565083	0.497	-0.512396
8.573467	0.503	-0.599854
8.581750	0.497	-0.571660
8.590133	0.503	-0.626875
8.598417	0.497	-0.672315
8.606800	0.503	-0.650497
8.615083	0.497	-0.724812
8.623467	0.503	-0.774799
8.631750	0.497	-0.759873
8.640133	0.503	-0.736517
8.648417	0.497	-0.741940
8.656800	0.503	-0.719136
8.665083	0.497	-0.760061
8.673467	0.503	-0.813170
8.681750	0.497	-0.785893
8.690133	0.503	-0.801766
8.698417	0.497	-0.806609
8.706800	0.503	-0.843967
8.715083	0.497	-0.805903
8.723467	0.503	-0.825162
8.731750	0.497	-0.801037
8.740133	0.503	-0.866493
8.748417	0.497	-0.885373
8.756800	0.503	-0.867011
8.765083	0.497	-0.903965
8.773467	0.503	-0.869533
8.781750	0.497	-0.897733
8.790133	0.503	-0.969112
8.798417	0.497	-0.930132
8.806800	0.503	-0.905844
8.815083	0.497	-0.952833
8.823467	0.503	-0.924866
8.831750	0.497	-0.949259
8.840133	0.503	-0.922979
8.848417	0.497	-0.891162
8.856800	0.503	-0.914803
8.865083	0.497	-0.890903
8.873467	0.503	-0.929392
8.881750	0.497	-0.988771
8.890133	0.503	-0.958977
8.898417	0.497	-0.987665
8.906800	0.503	-0.907324
8.915083	0.497	-0.931816
8.923467	0.503	-0.990882
8.931750	0.497	-0.980323
8.940133	0.503	-0.894820
8.948417	0.497	-0.958438
8.956800	0.503	-0.918806
8.965083	0.497	-0.959465
8.973467	0.503	-0.890002
8.981750	0.497	-0.918913
8.990133	0.503	-0.882359
8.998417	0.497	-0.937602
9.006800	0.503	-0.903665
9.015083	0.497	-0.934190
9.023467	0.503	-0.912108
9.031750	0.497	-0.909482
9.040133	0.503	-0.905037
9.048417	0.497	-0.944453
9.056800	0.503	-0.924790
9.065083	0.497	-0.951300
9.073467	0.503	-0.943777
9.081750	0.497	-0.933328
9.090133	0.503	-0.914307
9.098417	0.497	-0.913909
9.106800	0.503	-0.832540
9.115083	0.497	-0.927668
9.123467	0.503	-0.926416
9.131750	0.497	-0.918380
9.140133	0.503	-0.945001
9.148417	0.497	-0.939499
9.156800	0.503	-0.922772
9.165083	0.497	-0.961901
9.173467	0.503	-0.950507
9.181750	0.497	-0.966956
9.190133	0.503	-0.989904
9.198417	0.497	-0.972382
9.206800	0.503	-0.882388
9.215083	0.497	-0.962753
9.223467	0.503	-0.915202
9.231817	0.501	-0.920431
9.240133	0.499	-0.928325
9.248483	0.501	-0.974736
9.256800	0.499	-0.942738
9.265150	0.501	-1.060462
9.273467	0.499	-0.986849
9.281817	0.501	-0.918459
9.290100	0.497	-0.955899
9.298467	0.502	-0.520329
9.306817	0.501	-0.860577
9.315100	0.497	-0.819420
9.323467	0.502	-0.462452
9.331817	0.501	-0.217908
9.340100	0.497	-0.558357
9.348483	0.503	-0.415040
9.356767	0.497	-0.232568
9.365150	0.503	0.156434
9.373433	0.497	0.503001
9.381817	0.503	1.073002
9.390100	0.497	1.671708
9.398483	0.503	2.604757
9.406767	0.497	3.794572
9.415150	0.503	5.521454
9.423433	0.497	7.633191
9.431817	0.503	10.390948
9.440100	0.497	13.991168
9.448483	0.503	18.668677
9.456767	0.497	24.373353
9.465150	0.503	31.422615
9.473433	0.497	40.044077
9.481817	0.503	50.395247
9.490100	0.497	62.488668
9.498483	0.503	76.648685
9.506767	0.497	92.821186
9.515150	0.503	111.018921
9.523433	0.497	131.389695
9.531817	0.503	153.745596
9.540100	0.497	178.251307
9.548483	0.503	204.761255
9.556767	0.497	233.159349
9.565150	0.503	263.401222
9.573433	0.497	295.343686
9.581817	0.503	328.985955
9.590100	0.497	364.110923
9.598483	0.503	400.856453
9.606767	0.497	439.121600
9.615150	0.503	478.272142
9.623433	0.497	519.114980
9.631817	0.503	560.966821
9.640100	0.497	603.992519
9.648483	0.503	647.825144
9.656767	0.497	692.885720
9.665150	0.503	738.714109
9.673433	0.497	785.746037
9.681817	0.503	833.007971
9.690100	0.497	881.450610
9.698483	0.503	930.446176
9.706767	0.497	980.264726
9.715150	0.503	1,030.247412
9.723433	0.497	1,082.106648
9.731817	0.503	1,133.916455
9.740100	0.497	1,186.124444
9.748483	0.503	1,239.080764
9.756767	0.497	1,292.596115
9.765150	0.503	1,346.012959
9.773433	0.497	1,400.990364
9.781817	0.503	1,456.169802
9.790100	0.497	1,510.594467
9.798483	0.503	1,566.394639
9.806767	0.497	1,622.695757
9.815150	0.503	1,678.254807
9.823433	0.497	1,732.988046
9.831817	0.503	1,787.725770
9.840100	0.497	1,839.058292
9.848483	0.503	1,891.156107
9.856767	0.497	1,937.428240
9.865150	0.503	1,972.138709
9.873433	0.497	1,984.512666
9.881817	0.503	1,954.115337
9.890100	0.497	1,861.990781
9.898483	0.503	1,688.216596
9.906767	0.497	1,436.016589
9.915150	0.503	1,135.156018
9.923433	0.497	831.598649
9.931817	0.503	571.966795
9.940100	0.497	376.119911
9.948483	0.503	244.047501
9.956767	0.497	160.368571
9.965150	0.503	109.723614
9.973433	0.497	78.538638
9.981817	0.503	59.078441
9.990100	0.497	46.018148
9.998483	0.503	37.183119
10.006767	0.497	30.699930
10.015150	0.503	25.955577
10.023433	0.497	22.249108
10.031817	0.503	19.432528
10.040100	0.497	17.132870
10.048483	0.503	15.389722
10.056767	0.497	13.840778
10.065150	0.503	12.604303
10.073433	0.497	11.523719
10.081817	0.503	10.630000
10.090100	0.497	9.783555
10.098483	0.503	9.133645
10.106767	0.497	8.475601
10.115150	0.503	7.902059
10.123433	0.497	7.330318
10.131817	0.503	6.940696
10.140100	0.497	6.468413
10.148483	0.503	6.105523
10.156767	0.497	5.668398
10.165150	0.503	5.435857
10.173433	0.497	5.064569
10.181817	0.503	4.785613
10.190100	0.497	4.487347
10.198483	0.503	4.287020
10.206767	0.497	4.055454
10.215150	0.503	3.889391
10.223433	0.497	3.616041
10.231817	0.503	3.509031
10.240100	0.497	3.281666
10.248483	0.503	3.228382
10.256767	0.497	3.048337
10.265150	0.503	2.936075
10.273433	0.497	2.811406
10.281817	0.503	2.694528
10.290100	0.497	2.579722
10.298483	0.503	2.520130
10.306767	0.497	2.469796
10.315150	0.503	2.372281
10.323433	0.497	2.295891
10.331817	0.503	2.283640
10.340100	0.497	2.159603
10.348483	0.503	2.199710
10.356767	0.497	2.144414
10.365150	0.503	2.120015
10.373433	0.497	2.089867
10.381817	0.503	2.099673
10.390100	0.497	2.018287
10.398483	0.503	2.036826
10.406767	0.497	1.924673
10.415150	0.503	1.879405
10.423433	0.497	1.915336
10.431817	0.503	1.916736
10.440100	0.497	1.843309
10.448483	0.503	1.929393
10.456767	0.497	1.883314
10.465150	0.503	1.890556
10.473433	0.497	1.901124
10.481817	0.503	1.911951
10.490100	0.497	1.889151
10.498483	0.503	1.914024
10.506767	0.497	1.855872
10.515150	0.503	1.954463
10.523433	0.497	1.909410
10.531817	0.503	2.052329
10.540100	0.497	1.958776
10.548483	0.503	1.989205
10.556767	0.497	2.094292
10.565150	0.503	2.158307
10.573433	0.497	2.041504
10.581817	0.503	2.226114
10.590100	0.497	2.218920
10.598483	0.503	2.217048
10.606767	0.497	2.233073
10.615150	0.503	2.314056
10.623433	0.497	2.370200
10.631817	0.503	2.367753
10.640100	0.497	2.436767
10.648483	0.503	2.395567
10.656767	0.497	2.474850
10.665150	0.503	2.417191
10.673433	0.497	2.475397
10.681817	0.503	2.584534
10.690100	0.497	2.539588
10.698483	0.503	2.578160
10.706767	0.497	2.601953
10.715150	0.503	2.619921
10.723433	0.497	2.651264
10.731817	0.503	2.567091
10.740100	0.497	2.576519
10.748483	0.503	2.606308
10.756767	0.497	2.556767
10.765150	0.503	2.610361
10.773433	0.497	2.615796
10.781817	0.503	2.612016
10.790100	0.497	2.574134
10.798483	0.503	2.617309
10.806767	0.497	2.588748
10.815150	0.503	2.573655
10.823433	0.497	2.516761
10.831817	0.503	2.531745
10.840100	0.497	2.477675
10.848483	0.503	2.450848
10.856767	0.497	2.456165
10.865150	0.503	2.371050
10.873433	0.497	2.303202
10.881817	0.503	2.344977
10.890100	0.497	2.308371
10.898483	0.503	2.341314
10.906767	0.497	2.231284
10.915150	0.503	2.192328
10.923433	0.497	2.134361
10.931817	0.503	2.137014
10.940100	0.497	2.128653
10.948483	0.503	2.072201
10.956767	0.497	2.019854
10.965150	0.503	2.001820
10.973433	0.497	2.005360
10.981817	0.503	1.972203
10.990100	0.497	1.975284
10.998483	0.503	1.979737
11.006767	0.497	1.921340
11.015150	0.503	2.009846
11.023433	0.497	1.874249
11.031817	0.503	1.947489
11.040100	0.497	1.926579
11.048483	0.503	1.913636
11.056767	0.497	1.883980
11.065150	0.503	1.914517
11.073433	0.497	1.856533
11.081817	0.503	1.840495
11.090100	0.497	1.808321
11.098483	0.503	1.845427
11.106767	0.497	1.762872
11.115150	0.503	1.779440
11.123433	0.497	1.741748
11.131817	0.503	1.649231
11.140100	0.497	1.623182
11.148483	0.503	1.551391
11.156767	0.497	1.540537
11.165150	0.503	1.448777
11.173433	0.497	1.360352
11.181817	0.503	1.280361
11.190100	0.497	1.269395
11.198483	0.503	1.177434
11.206767	0.497	1.047596
11.215150	0.503	1.022656
11.223433	0.497	0.998831
11.231817	0.503	0.896047
11.240100	0.497	0.857375
11.248483	0.503	0.841591
11.256767	0.497	0.751404
11.265150	0.503	0.725690
11.273433	0.497	0.668601
11.281817	0.503	0.558806
11.290100	0.497	0.553207
11.298483	0.503	0.478251
11.306767	0.497	0.498348
11.315150	0.503	0.459772
11.323433	0.497	0.431269
11.331817	0.503	0.374348
11.340100	0.497	0.322493
11.348483	0.503	0.339481
11.356767	0.497	0.211365
11.365150	0.503	0.251018
11.373433	0.497	0.212543
11.381817	0.503	0.248901
11.390100	0.497	0.135387
11.398483	0.503	0.148888
11.406767	0.497	0.103291
11.415150	0.503	0.166331
11.423433	0.497	0.162114
11.431817	0.503	0.139259
11.440100	0.497	0.034300
11.448483	0.503	0.091767
11.456767	0.497	0.043116
11.465150	0.503	0.089885
11.473433	0.497	0.038660
11.481817	0.503	0.035400
11.490100	0.497	0.010261
11.498483	0.503	0.028603
11.506767	0.497	-0.004568
11.515150	0.503	0.034291
11.523433	0.497	-0.045978
11.531817	0.503	0.082875
11.540100	0.497	-0.009184
11.548483	0.503	0.034048
11.556767	0.497	-0.006235
11.565150	0.503	0.056960
11.573433	0.497	0.017179
11.581817	0.503	0.084899
11.590100	0.497	0.028592
11.598483	0.503	0.016777
11.606767	0.497	0.049326
11.615150	0.503	0.025697
11.623433	0.497	0.074549
11.631817	0.503	0.030557
11.640100	0.497	0.030957
11.648483	0.503	0.024933
11.656767	0.497	0.018515
11.665150	0.503	0.053723
11.673433	0.497	0.056422
11.681817	0.503	0.057232
11.690100	0.497	0.004924
11.698483	0.503	0.105305
11.706767	0.497	0.018917
11.715150	0.503	0.062128
11.723433	0.497	0.013152
11.731817	0.503	-0.010915
11.740100	0.497	0.070930
11.748483	0.503	0.086741
11.756767	0.497	0.063807
11.765150	0.503	0.038727
11.773433	0.497	0.066683
11.781817	0.503	0.086508
11.790100	0.497	0.049493
11.798483	0.503	0.042178
11.806767	0.497	0.066482
11.815150	0.503	0.071761
11.823433	0.497	0.011516
11.831817	0.503	0.055970
11.840100	0.497	0.025528
11.848483	0.503	0.037460
11.856767	0.497	0.095671
11.865150	0.503	0.053919
11.873433	0.497	0.037829
11.881817	0.503	0.025348
11.890100	0.497	0.026498
11.898483	0.503	0.008527
11.906767	0.497	0.022083
11.915150	0.503	0.035205
11.923433	0.497	-0.041556
11.931817	0.503	-0.016467
11.940100	0.497	-0.045238
11.948483	0.503	-0.060477
11.956767	0.497	-0.042545
11.965150	0.503	-0.018543
11.973433	0.497	-0.109777
11.981817	0.503	-0.014448
11.990100	0.497	-0.113633
11.998483	0.503	-0.129062
12.006833	0.501	-0.125842
12.015150	0.499	-0.096107
12.023500	0.501	-0.072674
12.031817	0.499	-0.121431
12.040167	0.501	-0.146164
12.048450	0.497	-0.132418
12.056817	0.502	0.170756
12.065167	0.501	-0.251560
12.073450	0.497	-0.166819
12.081817	0.502	0.152696
12.090167	0.501	-0.196290
12.098450	0.497	-0.260576
12.106833	0.503	-0.187646
12.115117	0.497	-0.270916
12.123500	0.503	-0.142232
12.131783	0.497	-0.275607
12.140167	0.503	-0.175423
12.148450	0.497	-0.322311
12.156833	0.503	-0.181237
12.165117	0.497	-0.257956
12.173500	0.503	-0.229097
12.181783	0.497	-0.284493
12.190167	0.503	-0.256907
12.198450	0.497	-0.262596
12.206833	0.503	-0.299912
12.215117	0.497	-0.276321
12.223500	0.503	-0.289702
12.231783	0.497	-0.261395
12.240167	0.503	-0.291295
12.248450	0.497	-0.325887
12.256833	0.503	-0.337022
12.265117	0.497	-0.371037
12.273500	0.503	-0.332059
12.281783	0.497	-0.354140
12.290167	0.503	-0.325601
12.298450	0.497	-0.326876
12.306833	0.503	-0.414044
12.315117	0.497	-0.356739
12.323500	0.503	-0.354725
12.331783	0.497	-0.425320
12.340167	0.503	-0.310705
12.348450	0.497	-0.417793
12.356833	0.503	-0.312719
12.365117	0.497	-0.386424
12.373500	0.503	-0.305232
12.381783	0.497	-0.355236
12.390167	0.503	-0.356628
12.398450	0.497	-0.425284
12.406833	0.503	-0.383514
12.415117	0.497	-0.409785
12.423500	0.503	-0.414325
12.431783	0.497	-0.408524
12.440167	0.503	-0.408147
12.448450	0.497	-0.470512
12.456833	0.503	-0.418509
12.465117	0.497	-0.437850
12.473500	0.503	-0.388183
12.481783	0.497	-0.439029
12.490167	0.503	-0.392507
12.498450	0.497	-0.449385
12.506833	0.503	-0.425860
12.515117	0.497	-0.383879
12.523500	0.503	-0.455243
12.531783	0.497	-0.414199
12.540167	0.503	-0.433459
12.548450	0.497	-0.411175
12.556833	0.503	-0.343709
12.565117	0.497	-0.452118
12.573500	0.503	-0.363862
12.581783	0.497	-0.433785
12.590167	0.503	-0.423532
12.598450	0.497	-0.431493
12.606833	0.503	-0.427362
12.615117	0.497	-0.431807
12.623500	0.503	-0.375428
12.631783	0.497	-0.419362
12.640167	0.503	-0.393567
12.648450	0.497	-0.457499
12.656833	0.503	-0.413826
12.665117	0.497	-0.389629
12.673500	0.503	-0.457272
12.681783	0.497	-0.451247
12.690167	0.503	-0.392878
12.698450	0.497	-0.470220
12.706833	0.503	-0.391020
12.715117	0.497	-0.444866
12.723500	0.503	-0.402821
12.731783	0.497	-0.401738
12.740167	0.503	-0.436981
12.748450	0.497	-0.367588
12.756833	0.503	-0.373280
12.765117	0.497	-0.446444
12.773500	0.503	-0.375775
12.781783	0.497	-0.419855
12.790167	0.503	-0.368632
12.798450	0.497	-0.413208
12.806833	0.503	-0.428757
12.815117	0.497	-0.408595
12.823500	0.503	-0.380765
12.831783	0.497	-0.421865
12.840167	0.503	-0.323175
12.848450	0.497	-0.415855
12.856833	0.503	-0.379036
12.865117	0.497	-0.359522
12.873500	0.503	-0.437455
12.881783	0.497	-0.421328
12.890167	0.503	-0.393724
12.898450	0.497	-0.409819
12.906833	0.503	-0.395421
12.915117	0.497	-0.359847
12.923500	0.503	-0.329085
12.931783	0.497	-0.411664
12.940167	0.503	-0.359903
12.948450	0.497	-0.433467
12.956833	0.503	-0.339902
12.965117	0.497	-0.401690
12.973500	0.503	-0.386501
12.981783	0.497	-0.384287
12.990167	0.503	-0.338211
12.998450	0.497	-0.412050
13.006833	0.503	-0.364203
13.015117	0.497	-0.431463
13.023500	0.503	-0.345884
13.031783	0.497	-0.380761
13.040167	0.503	-0.342393
13.048450	0.497	-0.357971
13.056833	0.503	-0.380884
13.065117	0.497	-0.381871
13.073500	0.503	-0.312888
13.081783	0.497	-0.336009
13.090167	0.503	-0.282541
13.098450	0.497	-0.361914
13.106833	0.503	-0.422621
13.115117	0.497	-0.345718
13.123500	0.503	-0.328655
13.131783	0.497	-0.421582
13.140167	0.503	-0.337200
13.148450	0.497	-0.394989
13.156833	0.503	-0.411248
13.165117	0.497	-0.370277
13.173500	0.503	-0.362933
13.181783	0.497	-0.412351
13.190167	0.503	-0.376105
13.198450	0.497	-0.375587
13.206833	0.503	-0.314941
13.215117	0.497	-0.402846
13.223500	0.503	-0.370064
13.231783	0.497	-0.412770
13.240167	0.503	-0.414126
13.248450	0.497	-0.403753
13.256833	0.503	-0.428083
13.265117	0.497	-0.437288
13.273500	0.503	-0.408150
13.281783	0.497	-0.455341
13.290167	0.503	-0.415227
13.298450	0.497	-0.461794
13.306833	0.503	-0.402948
13.315117	0.497	-0.486317
13.323500	0.503	-0.407788
13.331783	0.497	-0.490559
13.340167	0.503	-0.472622
13.348450	0.497	-0.459333
13.356833	0.503	-0.413011
13.365117	0.497	-0.490916
13.373500	0.503	-0.353735
13.381783	0.497	-0.515991
13.390167	0.503	-0.495816
13.398450	0.497	-0.497533
13.406833	0.503	-0.409982
13.415117	0.497	-0.509312
13.423500	0.503	-0.526794
13.431783	0.497	-0.467375
13.440167	0.503	-0.413256
13.448450	0.497	-0.529953
13.456833	0.503	-0.448393
13.465117	0.497	-0.466838
13.473500	0.503	-0.486038
13.481783	0.497	-0.546759
13.490167	0.503	-0.536025
13.498450	0.497	-0.525668
13.506833	0.503	-0.437835
13.515117	0.497	-0.547275
13.523500	0.503	-0.492577
13.531783	0.497	-0.547061
13.540167	0.503	-0.475716
13.548450	0.497	-0.575335
13.556833	0.503	-0.538656
13.565117	0.497	-0.513296
13.573500	0.503	-0.491257
13.581783	0.497	-0.513647
13.590167	0.503	-0.535018
13.598450	0.497	-0.544224
13.606833	0.503	-0.539947
13.615117	0.497	-0.552557
13.623500	0.503	-0.583946
13.631783	0.497	-0.553952
13.640167	0.503	-0.469497
13.648450	0.497	-0.521325
13.656833	0.503	-0.512259
13.665117	0.497	-0.528908
13.673500	0.503	-0.514727
13.681783	0.497	-0.580661
13.690167	0.503	-0.559953
13.698450	0.497	-0.524287
13.706833	0.503	-0.581134
13.715117	0.497	-0.541692
13.723500	0.503	-0.587898
13.731783	0.497	-0.558260
13.740167	0.503	-0.530234
13.748450	0.497	-0.595744
13.756833	0.503	-0.635046
13.765117	0.497	-0.601299
13.773500	0.503	-0.533495
13.781783	0.497	-0.608489
13.790167	0.503	-0.647996
13.798450	0.497	-0.607749
13.806833	0.503	-0.677284
13.815117	0.497	-0.556911
13.823500	0.503	-0.584078
13.831783	0.497	-0.630629
13.840167	0.503	-0.600932
13.848450	0.497	-0.703921
13.856833	0.503	-0.636476
13.865117	0.497	-0.705048
13.873500	0.503	-0.690292
13.881783	0.497	-0.675627
13.890167	0.503	-0.660553
13.898450	0.497	-0.614655
13.906833	0.503	-0.714988
13.915117	0.497	-0.626695
13.923500	0.503	-0.731822
13.931783	0.497	-0.697942
13.940167	0.503	-0.663465
13.948450	0.497	-0.726991
13.956833	0.503	-0.689284
13.965117	0.497	-0.752432
13.973500	0.503	-0.748204
13.981783	0.497	-0.710911
13.990167	0.503	-0.749080
13.998450	0.497	-0.733794
14.006833	0.503	-0.762149
14.015117	0.497	-0.742293
14.023500	0.503	-0.729196
14.031783	0.497	-0.716257
14.040167	0.503	-0.782361
14.048450	0.497	-0.761607
14.056833	0.503	-0.752301
14.065117	0.497	-0.737984
14.073500	0.503	-0.689525
14.081783	0.497	-0.733950
14.090167	0.503	-0.762154
14.098450	0.497	-0.783819
14.106833	0.503	-0.786188
14.115117	0.497	-0.811611
14.123500	0.503	-0.835298
14.131783	0.497	-0.833882
14.140167	0.503	-0.783890
14.148450	0.497	-0.776148
14.156833	0.503	-0.753203
14.165117	0.497	-0.769043
14.173500	0.503	-0.821358
14.181783	0.497	-0.845887
14.190167	0.503	-0.844528
14.198450	0.497	-0.900760
14.206833	0.503	-0.823317
14.215117	0.497	-0.841951
14.223500	0.503	-0.848683
14.231783	0.497	-0.855020
14.240167	0.503	-0.786672
14.248450	0.497	-0.855550
14.256833	0.503	-0.844731
14.265117	0.497	-0.971425
14.273500	0.503	-0.865082
14.281783	0.497	-0.924344
14.290167	0.503	-0.820213
14.298450	0.497	-0.912433
14.306833	0.503	-0.909399
14.315117	0.497	-0.930283
14.323500	0.503	-0.826988
14.331783	0.497	-0.944112
14.340167	0.503	-0.839418
14.348450	0.497	-0.933930
14.356833	0.503	-0.841427
14.365117	0.497	-0.896842
14.373500	0.503	-0.852942
14.381783	0.497	-0.893030
14.390167	0.503	-0.954553
14.398450	0.497	-0.890209
14.406833	0.503	-0.910770
14.415117	0.497	-0.959210
14.423500	0.503	-0.877624
14.431783	0.497	-0.889814
14.440167	0.503	-0.873377
14.448450	0.497	-0.874922
14.456833	0.503	-0.922497
14.465117	0.497	-0.887059
14.473500	0.503	-0.904355
14.481783	0.497	-0.890392
14.490167	0.503	-0.848471
14.498450	0.497	-0.890754
14.506833	0.503	-0.887553
14.515117	0.497	-0.927458
14.523500	0.503	-0.909677
14.531783	0.497	-0.884159
14.540167	0.503	-0.862519
14.548450	0.497	-0.914132
14.556833	0.503	-0.853015
14.565117	0.497	-0.893032
14.573500	0.503	-0.889849
14.581783	0.497	-0.902286
14.590167	0.503	-0.935968
14.598450	0.497	-0.897796
14.606833	0.503	-0.848606
14.615117	0.497	-0.946841
14.623500	0.503	-0.864516
14.631783	0.497	-0.932770
14.640167	0.503	-0.897378
14.648450	0.497	-0.902704
14.656833	0.503	-0.915333
14.665117	0.497	-0.930115
14.673500	0.503	-0.864188
14.681783	0.497	-0.922361
14.690167	0.503	-0.909611
14.698450	0.497	-0.928157
14.706833	0.503	-0.949302
14.715117	0.497	-0.987623
14.723500	0.503	-0.944970
14.731783	0.497	-0.962427
14.740167	0.503	-0.881815
14.748450	0.497	-0.871371
14.756833	0.503	-0.899784
14.765183	0.501	-0.950642
14.773500	0.499	-0.862933
14.781850	0.501	-0.935096
14.790167	0.499	-0.860492
14.798517	0.501	-0.899436
14.806833	0.499	-0.921444
14.815183	0.501	-0.924268
14.823500	0.499	-0.915907
14.831850	0.501	-0.942689
14.840133	0.497	-0.937471
14.848500	0.502	-0.679644
14.856850	0.501	-0.922861
14.865133	0.497	-0.922356
14.873517	0.503	-0.687225
14.881800	0.497	-0.879510
14.890183	0.503	-0.902078
14.898467	0.497	-0.911477
14.906850	0.503	-0.900914
14.915133	0.497	-0.973294
14.923517	0.503	-0.981821
14.931800	0.497	-0.922181
14.940183	0.503	-0.940844
14.948467	0.497	-0.968428
14.956850	0.503	-0.962897
14.965133	0.497	-0.981745
14.973517	0.503	-1.002723
14.981800	0.497	-0.935197
14.990183	0.503	-0.999261
14.998467	0.497	-1.047142
15.006850	0.503	-1.004800
15.015133	0.497	-1.032746
15.023517	0.503	-1.023224
15.031800	0.497	-1.002407
15.040183	0.503	-1.069903
15.048467	0.497	-1.066082
15.056850	0.503	-1.063652
15.065133	0.497	-1.125940
15.073517	0.503	-1.044654
15.081800	0.497	-1.056757
15.090183	0.503	-1.028048
15.098467	0.497	-1.095763
15.106850	0.503	-1.033151
15.115133	0.497	-1.085444
15.123517	0.503	-1.072253
15.131800	0.497	-1.068114
15.140183	0.503	-1.046814
15.148467	0.497	-1.052912
15.156850	0.503	-1.137805
15.165133	0.497	-1.140727
15.173517	0.503	-1.055338
15.181800	0.497	-1.106848
15.190183	0.503	-1.031530
15.198467	0.497	-1.139489
15.206850	0.503	-1.109042
15.215133	0.497	-1.158384
15.223517	0.503	-1.037190
15.231800	0.497	-1.135408
15.240183	0.503	-1.061492
15.248467	0.497	-1.125785
15.256850	0.503	-1.086110
15.265133	0.497	-1.114216
15.273517	0.503	-1.073216
15.281800	0.497	-1.128374
15.290183	0.503	-1.090456
15.298467	0.497	-1.128748
15.306850	0.503	-1.169282
15.315133	0.497	-1.098023
15.323517	0.503	-1.124849
15.331800	0.497	-1.080436
15.340183	0.503	-1.130541
15.348467	0.497	-1.181892
15.356850	0.503	-1.145993
15.365133	0.497	-1.147205
15.373517	0.503	-1.084802
15.381800	0.497	-1.078819
15.390183	0.503	-1.099270
15.398467	0.497	-1.151684
15.406850	0.503	-1.082717
15.415133	0.497	-1.105759
15.423517	0.503	-1.139412
15.431800	0.497	-1.173826
15.440183	0.503	-1.081343
15.448467	0.497	-1.099670
15.456850	0.503	-1.145626
15.465133	0.497	-1.134498
15.473517	0.503	-1.183956
15.481800	0.497	-1.111099
15.490183	0.503	-1.121066
15.498467	0.497	-1.104844
15.506850	0.503	-1.052288
15.515133	0.497	-1.146278
15.523517	0.503	-1.101322
15.531800	0.497	-1.077298
15.540183	0.503	-1.126439
15.548467	0.497	-1.115494
15.556850	0.503	-1.091763
15.565133	0.497	-1.131092
15.573517	0.503	-1.090626
15.581800	0.497	-1.174495
15.590183	0.503	-1.110627
15.598467	0.497	-1.117037
15.606850	0.503	-1.048740
15.615133	0.497	-1.123337
15.623517	0.503	-1.107025
15.631800	0.497	-1.096223
15.640183	0.503	-1.054510
15.648467	0.497	-1.115431
15.656850	0.503	-1.087842
15.665133	0.497	-1.110009
15.673517	0.503	-1.141847
15.681800	0.497	-1.095370
15.690183	0.503	-1.047906
15.698467	0.497	-1.086260
15.706850	0.503	-1.078942
15.715133	0.497	-1.099594
15.723517	0.503	-1.112443
15.731800	0.497	-1.142140
15.740183	0.503	-1.095055
15.748467	0.497	-1.120891
15.756850	0.503	-1.119144
15.765133	0.497	-1.094563
15.773517	0.503	-1.126964
15.781800	0.497	-1.132208
15.790183	0.503	-1.117528
15.798467	0.497	-1.086249
15.806850	0.503	-1.097623
15.815133	0.497	-1.104274
15.823517	0.503	-1.160265
15.831800	0.497	-1.224651
15.840183	0.503	-1.114286
15.848467	0.497	-1.144328
15.856850	0.503	-1.121990
15.865133	0.497	-1.100959
15.873517	0.503	-1.164430
15.881800	0.497	-1.123003
15.890183	0.503	-1.150429
15.898467	0.497	-1.182608
15.906850	0.503	-1.133821
15.915133	0.497	-1.128165
15.923517	0.503	-1.111178
15.931800	0.497	-1.104617
15.940183	0.503	-1.089647
15.948467	0.497	-1.157683
15.956850	0.503	-1.103715
15.965133	0.497	-1.193477
15.973517	0.503	-1.181828
15.981800	0.497	-1.137949
15.990183	0.503	-1.094841
15.998467	0.497	-1.122841
16.006850	0.503	-1.127564
16.015133	0.497	-1.121921
16.023517	0.503	-1.090086
16.031800	0.497	-1.089206
16.040183	0.503	-1.099412
16.048467	0.497	-1.089502
16.056850	0.503	-1.099508
16.065133	0.497	-1.112683
16.073517	0.503	-1.147982
16.081800	0.497	-1.159532
16.090183	0.503	-1.145227
16.098467	0.497	-1.147267
16.106850	0.503	-1.157393
16.115133	0.497	-1.120477
16.123517	0.503	-1.200075
16.131800	0.497	-1.126091
16.140183	0.503	-1.111028
16.148467	0.497	-1.191579
16.156850	0.503	-1.073609
16.165133	0.497	-1.186390
16.173517	0.503	-1.146130
16.181800	0.497	-1.203082
16.190183	0.503	-1.150645
16.198467	0.497	-1.228179
16.206850	0.503	-1.195078
16.215133	0.497	-1.208978
16.223517	0.503	-1.107322
16.231800	0.497	-1.152283
16.240183	0.503	-1.170084
16.248467	0.497	-1.201798
16.256850	0.503	-1.173636
16.265133	0.497	-1.208298
16.273517	0.503	-1.169827
16.281800	0.497	-1.235089
16.290183	0.503	-1.195459
16.298467	0.497	-1.227810
16.306850	0.503	-1.170248
16.315133	0.497	-1.171230
16.323517	0.503	-1.206054
16.331800	0.497	-1.232319
16.340183	0.503	-1.210300
16.348467	0.497	-1.255359
16.356850	0.503	-1.211000
16.365133	0.497	-1.234774
16.373517	0.503	-1.195877
16.381800	0.497	-1.259328
16.390183	0.503	-1.252732
16.398467	0.497	-1.244357
16.406850	0.503	-1.189943
16.415133	0.497	-1.223888
16.423517	0.503	-1.255748
16.431800	0.497	-1.316995
16.440183	0.503	-1.254486
16.448467	0.497	-1.221847
16.456850	0.503	-1.183205
16.465133	0.497	-1.271188
16.473517	0.503	-1.279868
16.481800	0.497	-1.253815
16.490183	0.503	-1.248557
16.498467	0.497	-1.244648
16.506850	0.503	-1.229434
16.515133	0.497	-1.270694
16.523517	0.503	-1.163967
16.531800	0.497	-1.260529
16.540183	0.503	-1.290282
16.548467	0.497	-1.307871
16.556850	0.503	-1.208504
16.565133	0.497	-1.232821
16.573517	0.503	-1.194028
16.581800	0.497	-1.242665
16.590183	0.503	-1.192366
16.598467	0.497	-1.269604
16.606850	0.503	-1.178517
16.615133	0.497	-1.256649
16.623517	0.503	-1.190660
16.631800	0.497	-1.197258
16.640183	0.503	-1.197125
16.648467	0.497	-1.226329
16.656850	0.503	-1.229047
16.665133	0.497	-1.237899
16.673517	0.503	-1.266661
16.681800	0.497	-1.261572
16.690183	0.503	-1.244954
16.698467	0.497	-1.238318
16.706850	0.503	-1.198459
16.715133	0.497	-1.249276
16.723517	0.503	-1.312871
16.731800	0.497	-1.298453
16.740183	0.503	-1.264493
16.748467	0.497	-1.224378
16.756850	0.503	-1.258148
16.765133	0.497	-1.257383
16.773517	0.503	-1.226069
16.781800	0.497	-1.291698
16.790183	0.503	-1.245870
16.798467	0.497	-1.315057
16.806850	0.503	-1.204885
16.815133	0.497	-1.278512
16.823517	0.503	-1.297389
16.831800	0.497	-1.339504
16.840183	0.503	-1.276396
16.848467	0.497	-1.280779
16.856850	0.503	-1.303681
16.865133	0.497	-1.308547
16.873517	0.503	-1.230012
16.881800	0.497	-1.312594
16.890183	0.503	-1.286063
16.898467	0.497	-1.304153
16.906850	0.503	-1.225530
16.915133	0.497	-1.275416
16.923517	0.503	-1.287147
16.931800	0.497	-1.318994
16.940183	0.503	-1.234592
16.948467	0.497	-1.362783
16.956850	0.503	-1.287505
16.965133	0.497	-1.279256
16.973517	0.503	-1.318546
16.981800	0.497	-1.342634
16.990183	0.503	-1.316213
16.998467	0.497	-1.330216
17.006850	0.503	-1.349077
17.015133	0.497	-1.347772
17.023517	0.503	-1.314239
17.031800	0.497	-1.325900
17.040183	0.503	-1.297036
17.048467	0.497	-1.346206
17.056850	0.503	-1.262529
17.065133	0.497	-1.307829
17.073517	0.503	-1.284209
17.081800	0.497	-1.395587
17.090183	0.503	-1.297277
17.098467	0.497	-1.279987
17.106850	0.503	-1.299984
17.115133	0.497	-1.342213
17.123517	0.503	-1.409694
17.131800	0.497	-1.333347
17.140183	0.503	-1.328710
17.148467	0.497	-1.392911
17.156850	0.503	-1.295065
17.165133	0.497	-1.335926
17.173517	0.503	-1.312252
17.181800	0.497	-1.386094
17.190183	0.503	-1.324008
17.198467	0.497	-1.316243
17.206850	0.503	-1.315745
17.215133	0.497	-1.392665
17.223517	0.503	-1.328551
17.231800	0.497	-1.358004
17.240183	0.503	-1.289995
17.248467	0.497	-1.373211
17.256850	0.503	-1.367253
17.265133	0.497	-1.323828
17.273517	0.503	-1.322366
17.281800	0.497	-1.328618
17.290183	0.503	-1.318335
17.298467	0.497	-1.376152
17.306850	0.503	-1.352770
17.315133	0.497	-1.335629
17.323517	0.503	-1.306104
17.331800	0.497	-1.303332
17.340183	0.503	-1.309298
17.348467	0.497	-1.342674
17.356850	0.503	-1.283222
17.365133	0.497	-1.294266
17.373517	0.503	-1.277573
17.381800	0.497	-1.339709
17.390183	0.503	-1.276993
17.398467	0.497	-1.372633
17.406850	0.503	-1.334247
17.415133	0.497	-1.337335
17.423517	0.503	-1.335053
17.431800	0.497	-1.376765
17.440183	0.503	-1.263628
17.448467	0.497	-1.345480
17.456850	0.503	-1.320978
17.465133	0.497	-1.351551
17.473517	0.503	-1.377240
17.481800	0.497	-1.353085
17.490183	0.503	-1.304505
17.498467	0.497	-1.357241
17.506850	0.503	-1.300455
17.515133	0.497	-1.332261
17.523517	0.503	-1.303872
17.531800	0.497	-1.408635
17.540183	0.503	-1.362441
17.548467	0.497	-1.369212
17.556850	0.503	-1.381869
17.565200	0.501	-1.428154
17.573517	0.499	-1.350577
17.581867	0.501	-1.421054
17.590183	0.499	-1.389611
17.598533	0.501	-1.444999
17.606817	0.497	-1.421941
17.615183	0.502	-1.074024
17.623533	0.501	-1.487209
17.631817	0.497	-1.363200
17.640183	0.502	-1.120338
17.648533	0.501	-1.099760
17.656817	0.497	-1.450308
17.665200	0.503	-1.378280
17.673483	0.497	-1.438378
17.681867	0.503	-1.392487
17.690150	0.497	-1.442915
17.698533	0.503	-1.336635
17.706817	0.497	-1.389406
17.715200	0.503	-1.353589
17.723483	0.497	-1.437350
17.731867	0.503	-1.423476
17.740150	0.497	-1.470949
17.748533	0.503	-1.347801
17.756817	0.497	-1.371288
17.765200	0.503	-1.421385
17.773483	0.497	-1.427157
17.781867	0.503	-1.352691
17.790150	0.497	-1.445986
17.798533	0.503	-1.375936
17.806817	0.497	-1.415418
17.815200	0.503	-1.381311
17.823483	0.497	-1.459234
17.831867	0.503	-1.417921
17.840150	0.497	-1.379475
17.848533	0.503	-1.376043
17.856817	0.497	-1.489878
17.865200	0.503	-1.387750
17.873483	0.497	-1.459275
17.881867	0.503	-1.449269
17.890150	0.497	-1.391181
17.898533	0.503	-1.368215
17.906817	0.497	-1.402996
17.915200	0.503	-1.331329
17.923483	0.497	-1.356381
17.931867	0.503	-1.332042
17.940150	0.497	-1.441245
17.948533	0.503	-1.326355
17.956817	0.497	-1.329329
17.965200	0.503	-1.329257
17.973483	0.497	-1.308739
17.981867	0.503	-1.328463
17.990150	0.497	-1.389312
17.998533	0.503	-1.289743
18.006817	0.497	-1.340761
18.015200	0.503	-1.244542
18.023483	0.497	-1.244172
18.031867	0.503	-1.276809
18.040150	0.497	-1.273882
18.048533	0.503	-1.161606
18.056817	0.497	-1.249884
18.065200	0.503	-1.111257
18.073483	0.497	-1.144514
18.081867	0.503	-1.031307
18.090150	0.497	-1.009570
18.098533	0.503	-0.892177
18.106817	0.497	-0.901319
18.115200	0.503	-0.785323
18.123483	0.497	-0.698974
18.131867	0.503	-0.567050
18.140150	0.497	-0.513630
18.148533	0.503	-0.441034
18.156817	0.497	-0.383183
18.165200	0.503	-0.164629
18.173483	0.497	-0.216597
18.181867	0.503	-0.139004
18.190150	0.497	0.002270
18.198533	0.503	0.200664
18.206817	0.497	0.245613
18.215200	0.503	0.397341
18.223483	0.497	0.366245
18.231867	0.503	0.580137
18.240150	0.497	0.673781
18.248533	0.503	0.730960
18.256817	0.497	0.786610
18.265200	0.503	0.930367
18.273483	0.497	0.934501
18.281867	0.503	1.026750
18.290150	0.497	1.070884
18.298533	0.503	1.076849
18.306817	0.497	0.993078
18.315200	0.503	1.061382
18.323483	0.497	1.121843
18.331867	0.503	1.099094
18.340150	0.497	0.981524
18.348533	0.503	0.979955
18.356817	0.497	0.850350
18.365200	0.503	0.894670
18.373483	0.497	0.766602
18.381867	0.503	0.673102
18.390150	0.497	0.541042
18.398533	0.503	0.476645
18.406817	0.497	0.372737
18.415200	0.503	0.279971
18.423483	0.497	0.135702
18.431867	0.503	0.046518
18.440150	0.497	-0.023006
18.448533	0.503	-0.102026
18.456817	0.497	-0.210725
18.465200	0.503	-0.346780
18.473483	0.497	-0.423968
18.481867	0.503	-0.490509
18.490150	0.497	-0.615148
18.498533	0.503	-0.681224
18.506817	0.497	-0.755843
18.515200	0.503	-0.768441
18.523483	0.497	-0.922450
18.531867	0.503	-0.927249
18.540150	0.497	-0.950402
18.548533	0.503	-1.067110
18.556817	0.497	-1.124813
18.565200	0.503	-1.057830
18.573483	0.497	-1.165724
18.581867	0.503	-1.210748
18.590150	0.497	-1.224629
18.598533	0.503	-1.274675
18.606817	0.497	-1.321729
18.615200	0.503	-1.304643
18.623483	0.497	-1.362245
18.631867	0.503	-1.305791
18.640150	0.497	-1.391462
18.648533	0.503	-1.391722
18.656817	0.497	-1.398024
18.665200	0.503	-1.367041
18.673483	0.497	-1.391031
18.681867	0.503	-1.346121
18.690150	0.497	-1.373858
18.698533	0.503	-1.430469
18.706817	0.497	-1.405711
18.715200	0.503	-1.340264
18.723483	0.497	-1.462834
18.731867	0.503	-1.449869
18.740150	0.497	-1.439260
18.748533	0.503	-1.417726
18.756817	0.497	-1.403017
18.765200	0.503	-1.456233
18.773483	0.497	-1.437665
18.781867	0.503	-1.399099
18.790150	0.497	-1.512336
18.798533	0.503	-1.453420
18.806817	0.497	-1.472632
18.815200	0.503	-1.375530
18.823483	0.497	-1.494921
18.831867	0.503	-1.434150
18.840150	0.497	-1.401413
18.848533	0.503	-1.416740
18.856817	0.497	-1.413448
18.865200	0.503	-1.404831
18.873483	0.497	-1.382014
18.881867	0.503	-1.370646
18.890150	0.497	-1.428577
18.898533	0.503	-1.380411
18.906817	0.497	-1.379197
18.915200	0.503	-1.451417
18.923483	0.497	-1.453855
18.931867	0.503	-1.372665
18.940150	0.497	-1.403632
18.948533	0.503	-1.391844
18.956817	0.497	-1.410204
18.965200	0.503	-1.388035
18.973483	0.497	-1.404284
18.981867	0.503	-1.398250
18.990150	0.497	-1.414905
18.998533	0.503	-1.408719
19.006817	0.497	-1.485353
19.015200	0.503	-1.450390
19.023483	0.497	-1.441401
19.031867	0.503	-1.395204
19.040150	0.497	-1.466537
19.048533	0.503	-1.425022
19.056817	0.497	-1.519286
19.065200	0.503	-1.461651
19.073483	0.497	-1.503861
19.081867	0.503	-1.413635
19.090150	0.497	-1.483872
19.098533	0.503	-1.502142
19.106817	0.497	-1.538236
19.115200	0.503	-1.425156
19.123483	0.497	-1.496576
19.131867	0.503	-1.444676
19.140150	0.497	-1.559208
19.148533	0.503	-1.440361
19.156817	0.497	-1.588232
19.165200	0.503	-1.445499
19.173483	0.497	-1.544773
19.181867	0.503	-1.531237
19.190150	0.497	-1.570444
19.198533	0.503	-1.467870
19.206817	0.497	-1.549970
19.215200	0.503	-1.522808
19.223483	0.497	-1.530719
19.231867	0.503	-1.462407
19.240150	0.497	-1.553882
19.248533	0.503	-1.463275
19.256817	0.497	-1.572216
19.265200	0.503	-1.563079
19.273483	0.497	-1.525948
19.281867	0.503	-1.619830
19.290150	0.497	-1.622761
19.298533	0.503	-1.485745
19.306817	0.497	-1.500782
19.315200	0.503	-1.531945
19.323483	0.497	-1.533133
19.331867	0.503	-1.495701
19.340150	0.497	-1.533946
19.348533	0.503	-1.532711
19.356817	0.497	-1.499823
19.365200	0.503	-1.494525
19.373483	0.497	-1.519689
19.381867	0.503	-1.515911
19.390150	0.497	-1.528458
19.398533	0.503	-1.505868
19.406817	0.497	-1.575849
19.415200	0.503	-1.538399
19.423483	0.497	-1.526967
19.431867	0.503	-1.476695
19.440150	0.497	-1.535386
19.448533	0.503	-1.478915
19.456817	0.497	-1.485779
19.465200	0.503	-1.413332
19.473483	0.497	-1.463026
19.481867	0.503	-1.532762
19.490150	0.497	-1.499744
19.498533	0.503	-1.492315
19.506817	0.497	-1.558515
19.515200	0.503	-1.508828
19.523483	0.497	-1.453632
19.531867	0.503	-1.409897
19.540150	0.497	-1.495930
19.548533	0.503	-1.432217
19.556817	0.497	-1.455208
19.565200	0.503	-1.414449
19.573483	0.497	-1.440180
19.581867	0.503	-1.355799
19.590150	0.497	-1.382585
19.598533	0.503	-1.397590
19.606817	0.497	-1.348682
19.615200	0.503	-1.344417
19.623483	0.497	-1.417284
19.631867	0.503	-1.371719
19.640150	0.497	-1.414064
19.648533	0.503	-1.307535
19.656817	0.497	-1.380807
19.665200	0.503	-1.325103
19.673483	0.497	-1.358891
19.681867	0.503	-1.347273
19.690150	0.497	-1.363680
19.698533	0.503	-1.345206
19.706817	0.497	-1.414855
19.715200	0.503	-1.330229
19.723483	0.497	-1.369434
19.731867	0.503	-1.355694
19.740150	0.497	-1.308037
19.748533	0.503	-1.258461
19.756817	0.497	-1.282146
19.765200	0.503	-1.265942
19.773483	0.497	-1.326039
19.781867	0.503	-1.279889
19.790150	0.497	-1.295587
19.798533	0.503	-1.252115
19.806817	0.497	-1.331646
19.815200	0.503	-1.257387
19.823483	0.497	-1.251046
19.831867	0.503	-1.219310
19.840150	0.497	-1.297501
19.848533	0.503	-1.214755
19.856817	0.497	-1.249949
19.865200	0.503	-1.161481
19.873483	0.497	-1.289455
19.881867	0.503	-1.235308
19.890150	0.497	-1.279454
19.898533	0.503	-1.228867
19.906817	0.497	-1.169532
19.915200	0.503	-1.142411
19.923483	0.497	-1.131718
19.931867	0.503	-1.154053
19.940150	0.497	-1.216787
19.948533	0.503	-1.206249
19.956817	0.497	-1.187543
19.965200	0.503	-1.126680
19.973483	0.497	-1.164163
19.981867	0.503	-1.100988
19.990150	0.497	-1.155263
19.998533	0.503	-1.136099
20.006817	0.497	-1.071321
20.015200	0.503	-1.096206
20.023483	0.497	-1.161412
20.031867	0.503	-1.061601
20.040150	0.497	-1.073045
20.048533	0.503	-1.054823
20.056817	0.497	-1.095910
20.065200	0.503	-0.958052
20.073483	0.497	-1.063721
20.081867	0.503	-0.961254
20.090150	0.497	-0.997663
20.098533	0.503	-0.967605
20.106817	0.497	-1.018557
20.115200	0.503	-0.945205
20.123483	0.497	-0.953548
20.131867	0.503	-0.933000
20.140150	0.497	-0.963464
20.148533	0.503	-0.949934
20.156817	0.497	-1.005388
20.165200	0.503	-0.959391
20.173483	0.497	-0.970783
20.181867	0.503	-0.906574
20.190150	0.497	-0.944063
20.198533	0.503	-0.963752
20.206817	0.497	-0.972787
20.215200	0.503	-0.935631
20.223483	0.497	-0.951379
20.231867	0.503	-0.980782
20.240150	0.497	-0.979632
20.248533	0.503	-0.940109
20.256817	0.497	-1.057024
20.265200	0.503	-0.967009
20.273483	0.497	-1.012497
20.281867	0.503	-1.007276
20.290150	0.497	-1.021857
20.298533	0.503	-0.974389
20.306817	0.497	-1.026943
20.315200	0.503	-0.968318
20.323483	0.497	-1.111899
20.331867	0.503	-1.041423
20.340150	0.497	-1.029244
20.348533	0.503	-1.121866
20.356817	0.497	-1.095993
20.365200	0.503	-1.103093
20.373550	0.501	-1.194825
20.381867	0.499	-1.127307
20.390217	0.501	-1.197702
20.398533	0.499	-1.143747
20.406883	0.501	-1.171630
20.415200	0.499	-1.169931
20.423550	0.501	-1.288374
20.431833	0.497	-1.227684
20.440200	0.502	-0.903940
20.448550	0.501	-1.222335
20.456833	0.497	-1.246611
20.465217	0.503	-0.943951
20.473500	0.497	-1.237786
20.481883	0.503	-1.238423
20.490167	0.497	-1.263463
20.498550	0.503	-1.291102
20.506833	0.497	-1.343929
20.515217	0.503	-1.252302
20.523500	0.497	-1.297091
20.531883	0.503	-1.258721
20.540167	0.497	-1.259936
20.548550	0.503	-1.243018
20.556833	0.497	-1.265651
20.565217	0.503	-1.278643
20.573500	0.497	-1.384555
20.581883	0.503	-1.290525
20.590167	0.497	-1.304431
20.598550	0.503	-1.354216
20.606833	0.497	-1.362106
20.615217	0.503	-1.316686
20.623500	0.497	-1.365251
20.631883	0.503	-1.262924
20.640167	0.497	-1.367798
20.648550	0.503	-1.331429
20.656833	0.497	-1.386229
20.665217	0.503	-1.340422
20.673500	0.497	-1.401308
20.681883	0.503	-1.363632
20.690167	0.497	-1.424843
20.698550	0.503	-1.409846
20.706833	0.497	-1.376706
20.715217	0.503	-1.377202
20.723500	0.497	-1.387928
20.731883	0.503	-1.390231
20.740167	0.497	-1.438025
20.748550	0.503	-1.373013
20.756833	0.497	-1.400299
20.765217	0.503	-1.421784
20.773500	0.497	-1.406013
20.781883	0.503	-1.394707
20.790167	0.497	-1.440046
20.798550	0.503	-1.316927
20.806833	0.497	-1.427448
20.815217	0.503	-1.366306
20.823500	0.497	-1.319257
20.831883	0.503	-1.369402
20.840167	0.497	-1.393974
20.848550	0.503	-1.348840
20.856833	0.497	-1.422249
20.865217	0.503	-1.401502
20.873500	0.497	-1.422123
20.881883	0.503	-1.370484
20.890167	0.497	-1.464444
20.898550	0.503	-1.351150
20.906833	0.497	-1.447327
20.915217	0.503	-1.327627
20.923500	0.497	-1.477466
20.931883	0.503	-1.403346
20.940167	0.497	-1.411474
20.948550	0.503	-1.355342
20.956833	0.497	-1.397531
20.965217	0.503	-1.365728
20.973500	0.497	-1.449668
20.981883	0.503	-1.339972
20.990167	0.497	-1.417801
20.998550	0.503	-1.365929
21.006833	0.497	-1.372940
21.015217	0.503	-1.393618
21.023500	0.497	-1.274258
21.031883	0.503	-1.303284
21.040167	0.497	-1.329683
21.048550	0.503	-1.361204
21.056833	0.497	-1.418392
21.065217	0.503	-1.318230
21.073500	0.497	-1.356713
21.081883	0.503	-1.299906
21.090167	0.497	-1.383187
21.098550	0.503	-1.335988
21.106833	0.497	-1.419635
21.115217	0.503	-1.368031
21.123500	0.497	-1.389680
21.131883	0.503	-1.404356
21.140167	0.497	-1.372115
21.148550	0.503	-1.387456
21.156833	0.497	-1.365451
21.165217	0.503	-1.362458
21.173500	0.497	-1.381084
21.181883	0.503	-1.319309
21.190167	0.497	-1.445908
21.198550	0.503	-1.366784
21.206833	0.497	-1.430825
21.215217	0.503	-1.368371
21.223500	0.497	-1.389278
21.231883	0.503	-1.340181
21.240167	0.497	-1.430064
21.248550	0.503	-1.331194
21.256833	0.497	-1.357290
21.265217	0.503	-1.393142
21.273500	0.497	-1.396439
21.281883	0.503	-1.387782
21.290167	0.497	-1.392101
21.298550	0.503	-1.367193
21.306833	0.497	-1.354097
21.315217	0.503	-1.310138
21.323500	0.497	-1.275613
21.331883	0.503	-1.340816
21.340167	0.497	-1.406955
21.348550	0.503	-1.404798
21.356833	0.497	-1.369672
21.365217	0.503	-1.339335
21.373500	0.497	-1.388274
21.381883	0.503	-1.371085
21.390167	0.497	-1.401786
21.398550	0.503	-1.396376
21.406833	0.497	-1.406756
21.415217	0.503	-1.344721
21.423500	0.497	-1.403158
21.431883	0.503	-1.296806
21.440167	0.497	-1.405725
21.448550	0.503	-1.435940
21.456833	0.497	-1.437185
21.465217	0.503	-1.347608
21.473500	0.497	-1.372028
21.481883	0.503	-1.364621
21.490167	0.497	-1.399621
21.498550	0.503	-1.375522
21.506833	0.497	-1.387461
21.515217	0.503	-1.406251
21.523500	0.497	-1.369884
21.531883	0.503	-1.393525
21.540167	0.497	-1.460518
21.548550	0.503	-1.402418
21.556833	0.497	-1.481473
21.565217	0.503	-1.421631
21.573500	0.497	-1.428314
21.581883	0.503	-1.481959
21.590167	0.497	-1.527462
21.598550	0.503	-1.431130
21.606833	0.497	-1.513351
21.615217	0.503	-1.489125
21.623500	0.497	-1.480380
21.631883	0.503	-1.469467
21.640167	0.497	-1.523061
21.648550	0.503	-1.489176
21.656833	0.497	-1.519439
21.665217	0.503	-1.507721
21.673500	0.497	-1.472310
21.681883	0.503	-1.545882
21.690167	0.497	-1.521156
21.698550	0.503	-1.528473
21.706833	0.497	-1.566351
21.715217	0.503	-1.492782
21.723500	0.497	-1.548556
21.731883	0.503	-1.560474
21.740167	0.497	-1.600291
21.748550	0.503	-1.518443
21.756833	0.497	-1.580253
21.765217	0.503	-1.546877
21.773500	0.497	-1.560566
21.781883	0.503	-1.540061
21.790167	0.497	-1.570804
21.798550	0.503	-1.606636
21.806833	0.497	-1.599552
21.815217	0.503	-1.586893
21.823500	0.497	-1.632248
21.831883	0.503	-1.622904
21.840167	0.497	-1.629066
21.848550	0.503	-1.567094
21.856833	0.497	-1.670829
21.865217	0.503	-1.582684
21.873500	0.497	-1.671323
21.881883	0.503	-1.578527
21.890167	0.497	-1.633867
21.898550	0.503	-1.567080
21.906833	0.497	-1.606708
21.915217	0.503	-1.601511
21.923500	0.497	-1.583046
21.931883	0.503	-1.602996
21.940167	0.497	-1.634722
21.948550	0.503	-1.581746
21.956833	0.497	-1.611339
21.965217	0.503	-1.597560
21.973500	0.497	-1.709115
21.981883	0.503	-1.602659
21.990167	0.497	-1.674157
21.998550	0.503	-1.645032
22.006833	0.497	-1.661043
22.015217	0.503	-1.607493
22.023500	0.497	-1.670381
22.031883	0.503	-1.616040
22.040167	0.497	-1.680709
22.048550	0.503	-1.599749
22.056833	0.497	-1.636899
22.065217	0.503	-1.718721
22.073500	0.497	-1.673907
22.081883	0.503	-1.587029
22.090167	0.497	-1.673740
22.098550	0.503	-1.645415
22.106833	0.497	-1.675669
22.115217	0.503	-1.672224
22.123500	0.497	-1.655776
22.131883	0.503	-1.603322
22.140167	0.497	-1.624756
22.148550	0.503	-1.664617
22.156833	0.497	-1.703382
22.165217	0.503	-1.700052
22.173500	0.497	-1.689815
22.181883	0.503	-1.683118
22.190167	0.497	-1.668457
22.198550	0.503	-1.678534
22.206833	0.497	-1.678526
22.215217	0.503	-1.676480
22.223500	0.497	-1.705723
22.231883	0.503	-1.611057
22.240167	0.497	-1.715983
22.248550	0.503	-1.636234
22.256833	0.497	-1.693842
22.265217	0.503	-1.714315
22.273500	0.497	-1.686103
22.281883	0.503	-1.693390
22.290167	0.497	-1.702017
22.298550	0.503	-1.683567
22.306833	0.497	-1.763766
22.315217	0.503	-1.722657
22.323500	0.497	-1.771134
22.331883	0.503	-1.764336
22.340167	0.497	-1.718800
22.348550	0.503	-1.692260
22.356833	0.497	-1.735211
22.365217	0.503	-1.670022
22.373500	0.497	-1.779834
22.381883	0.503	-1.723223
22.390167	0.497	-1.787803
22.398550	0.503	-1.777271
22.406833	0.497	-1.781268
22.415217	0.503	-1.841329
22.423500	0.497	-1.806153
22.431883	0.503	-1.759342
22.440167	0.497	-1.741345
22.448550	0.503	-1.744865
22.456833	0.497	-1.871192
22.465217	0.503	-1.808829
22.473500	0.497	-1.788397
22.481883	0.503	-1.738114
22.490167	0.497	-1.807196
22.498550	0.503	-1.751114
22.506833	0.497	-1.763942
22.515217	0.503	-1.774731
22.523500	0.497	-1.825004
22.531883	0.503	-1.741195
22.540167	0.497	-1.790569
22.548550	0.503	-1.756977
22.556833	0.497	-1.768522
22.565217	0.503	-1.760475
22.573500	0.497	-1.723074
22.581883	0.503	-1.767120
22.590167	0.497	-1.835053
22.598550	0.503	-1.770757
22.606833	0.497	-1.785378
22.615217	0.503	-1.796223
22.623500	0.497	-1.798672
22.631883	0.503	-1.752978
22.640167	0.497	-1.789207
22.648550	0.503	-1.819146
22.656833	0.497	-1.878011
22.665217	0.503	-1.776386
22.673500	0.497	-1.812648
22.681883	0.503	-1.803342
22.690167	0.497	-1.794889
22.698550	0.503	-1.825532
22.706833	0.497	-1.830929
22.715217	0.503	-1.754269
22.723500	0.497	-1.787206
22.731883	0.503	-1.785975
22.740167	0.497	-1.779963
22.748550	0.503	-1.754687
22.756833	0.497	-1.723124
22.765217	0.503	-1.815168
22.773500	0.497	-1.813954
22.781883	0.503	-1.776638
22.790167	0.497	-1.798358
22.798550	0.503	-1.813288
22.806833	0.497	-1.799520
22.815217	0.503	-1.726413
22.823500	0.497	-1.773990
22.831883	0.503	-1.727682
22.840167	0.497	-1.728629
22.848550	0.503	-1.811321
22.856833	0.497	-1.799611
22.865217	0.503	-1.830072
22.873500	0.497	-1.870489
22.881883	0.503	-1.772144
22.890167	0.497	-1.850119
22.898550	0.503	-1.798422
22.906833	0.497	-1.861164
22.915217	0.503	-1.819595
22.923500	0.497	-1.828927
22.931883	0.503	-1.841419
22.940167	0.497	-1.815246
22.948550	0.503	-1.847367
22.956833	0.497	-1.860825
22.965217	0.503	-1.912912
22.973500	0.497	-1.867291
22.981883	0.503	-1.799406
22.990167	0.497	-1.884268
22.998550	0.503	-1.866132
23.006833	0.497	-1.898939
23.015217	0.503	-1.853926
23.023500	0.497	-1.925328
23.031883	0.503	-1.865183
23.040167	0.497	-1.935972
23.048550	0.503	-1.877854
23.056833	0.497	-1.913683
23.065217	0.503	-1.881494
23.073500	0.497	-1.880592
23.081883	0.503	-1.865792
23.090167	0.497	-1.857324
23.098550	0.503	-1.859025
23.106833	0.497	-1.975326
23.115217	0.503	-1.957897
23.123500	0.497	-1.945188
23.131883	0.503	-1.940395
23.140167	0.497	-1.959004
23.148550	0.503	-1.903551
23.156833	0.497	-1.964187
23.165217	0.503	-1.887347
23.173500	0.497	-1.998690
23.181883	0.503	-1.896501
23.190167	0.497	-1.924786
23.198550	0.503	-1.987484
23.206900	0.501	-1.921259
23.215217	0.499	-1.906506
23.223567	0.501	-1.976746
23.231883	0.499	-1.997375
23.240233	0.501	-1.929815
23.248550	0.499	-1.882027
23.256900	0.501	-1.911649
23.265183	0.497	-1.929276
23.273550	0.502	-1.592022
23.281900	0.501	-1.959022
23.290183	0.497	-1.961861
23.298567	0.503	-1.611752
23.306850	0.497	-1.915834
23.315233	0.503	-1.892088
23.323517	0.497	-1.963898
23.331900	0.503	-1.893549
23.340183	0.497	-1.947382
23.348567	0.503	-1.874414
23.356850	0.497	-1.930362
23.365233	0.503	-1.898514
23.373517	0.497	-1.970451
23.381900	0.503	-1.903974
23.390183	0.497	-2.001555
23.398567	0.503	-1.907116
23.406850	0.497	-1.945695
23.415233	0.503	-1.822549
23.423517	0.497	-1.926601
23.431900	0.503	-1.875903
23.440183	0.497	-1.911804
23.448567	0.503	-1.811062
23.456850	0.497	-1.893033
23.465233	0.503	-1.870640
23.473517	0.497	-1.950740
23.481900	0.503	-1.897164
23.490183	0.497	-1.889636
23.498567	0.503	-1.897502
23.506850	0.497	-1.966335
23.515233	0.503	-1.868703
23.523517	0.497	-1.913618
23.531900	0.503	-1.873160
23.540183	0.497	-1.866334
23.548567	0.503	-1.803467
23.556850	0.497	-1.913517
23.565233	0.503	-1.896183
23.573517	0.497	-1.856777
23.581900	0.503	-1.797041
23.590183	0.497	-1.921932
23.598567	0.503	-1.813645
23.606850	0.497	-1.858397
23.615233	0.503	-1.904883
23.623517	0.497	-1.803191
23.631900	0.503	-1.863818
23.640183	0.497	-1.905219
23.648567	0.503	-1.825638
23.656850	0.497	-1.951803
23.665233	0.503	-1.899543
23.673517	0.497	-1.935393
23.681900	0.503	-1.909119
23.690183	0.497	-1.912857
23.698567	0.503	-1.842307
23.706850	0.497	-1.962245
23.715233	0.503	-1.862367
23.723517	0.497	-1.911224
23.731900	0.503	-1.904369
23.740183	0.497	-1.949693
23.748567	0.503	-1.870242
23.756850	0.497	-1.975608
23.765233	0.503	-1.964265
23.773517	0.497	-1.941455
23.781900	0.503	-1.898927
23.790183	0.497	-1.970242
23.798567	0.503	-1.903968
23.806850	0.497	-2.022272
23.815233	0.503	-1.961444
23.823517	0.497	-2.001334
23.831900	0.503	-1.932026
23.840183	0.497	-1.948452
23.848567	0.503	-1.961394
23.856850	0.497	-1.994910
23.865233	0.503	-1.962732
23.873517	0.497	-2.005534
23.881900	0.503	-2.014777
23.890183	0.497	-2.021553
23.898567	0.503	-1.957332
23.906850	0.497	-1.939043
23.915233	0.503	-2.002308
23.923517	0.497	-2.037570
23.931900	0.503	-1.951684
23.940183	0.497	-2.004888
23.948567	0.503	-1.963110
23.956850	0.497	-2.003282
23.965233	0.503	-1.952462
23.973517	0.497	-2.040294
23.981900	0.503	-2.048924
23.990183	0.497	-1.997833
23.998567	0.503	-2.028859
24.006850	0.497	-1.955831
24.015233	0.503	-1.963663
24.023517	0.497	-2.038681
24.031900	0.503	-1.949523
24.040183	0.497	-2.035970
24.048567	0.503	-1.982833
24.056850	0.497	-2.014340
24.065233	0.503	-1.983923
24.073517	0.497	-2.003942
24.081900	0.503	-1.983681
24.090183	0.497	-2.049161
24.098567	0.503	-1.978847
24.106850	0.497	-2.026468
24.115233	0.503	-1.976037
24.123517	0.497	-2.057599
24.131900	0.503	-1.962519
24.140183	0.497	-2.046667
24.148567	0.503	-1.957947
24.156850	0.497	-1.976346
24.165233	0.503	-2.007533
24.173517	0.497	-2.037736
24.181900	0.503	-2.040519
24.190183	0.497	-1.993186
24.198567	0.503	-1.987370
24.206850	0.497	-1.991427
24.215233	0.503	-1.929530
24.223517	0.497	-1.989667
24.231900	0.503	-1.978934
24.240183	0.497	-1.956290
24.248567	0.503	-1.953004
24.256850	0.497	-1.959479
24.265233	0.503	-1.920077
24.273517	0.497	-2.024678
24.281900	0.503	-1.949172
24.290183	0.497	-1.965559
24.298567	0.503	-1.937149
24.306850	0.497	-1.994142
24.315233	0.503	-2.016402
24.323517	0.497	-2.019489
24.331900	0.503	-2.009066
24.340183	0.497	-2.035815
24.348567	0.503	-2.005398
24.356850	0.497	-2.031467
24.365233	0.503	-1.926732
24.373517	0.497	-1.998192
24.381900	0.503	-1.991835
24.390183	0.497	-2.057881
24.398567	0.503	-1.970931
24.406850	0.497	-2.055395
24.415233	0.503	-1.985394
24.423517	0.497	-2.029085
24.431900	0.503	-1.966114
24.440183	0.497	-2.055535
24.448567	0.503	-2.012355
24.456850	0.497	-2.065024
24.465233	0.503	-2.021045
24.473517	0.497	-2.061361
24.481900	0.503	-1.983902
24.490183	0.497	-2.076594
24.498567	0.503	-2.025561
24.506850	0.497	-2.102711
24.515233	0.503	-2.040817
24.523517	0.497	-2.064030
24.531900	0.503	-2.039641
24.540183	0.497	-2.144722
24.548567	0.503	-2.081535
24.556850	0.497	-2.108715
24.565233	0.503	-2.074305
24.573517	0.497	-2.141521
24.581900	0.503	-2.050031
24.590183	0.497	-2.089119
24.598567	0.503	-2.003077
24.606850	0.497	-2.104402
24.615233	0.503	-2.049342
24.623517	0.497	-2.132561
24.631900	0.503	-2.130824
24.640183	0.497	-2.110422
24.648567	0.503	-2.038860
24.656850	0.497	-2.136385
24.665233	0.503	-2.035559
24.673517	0.497	-2.159174
24.681900	0.503	-2.050714
24.690183	0.497	-2.103364
24.698567	0.503	-2.115333
24.706850	0.497	-2.140779
24.715233	0.503	-2.105955
24.723517	0.497	-2.082578
24.731900	0.503	-2.098123
24.740183	0.497	-2.131993
24.748567	0.503	-2.080929
24.756850	0.497	-2.077700
24.765233	0.503	-2.133102
24.773517	0.497	-2.149440
24.781900	0.503	-2.102056
24.790183	0.497	-2.171349
24.798567	0.503	-2.022086
24.806850	0.497	-2.158460
24.815233	0.503	-2.112773
24.823517	0.497	-2.194367
24.831900	0.503	-2.101450
24.840183	0.497	-2.150479
24.848567	0.503	-2.073092
24.856850	0.497	-2.116688
24.865233	0.503	-2.144657
24.873517	0.497	-2.180869
24.881900	0.503	-2.076134
24.890183	0.497	-2.215882
24.898567	0.503	-2.139205
24.906850	0.497	-2.143435
24.915233	0.503	-2.056371
24.923517	0.497	-2.167716
24.931900	0.503	-2.081942
24.940183	0.497	-2.195432
24.948567	0.503	-2.109807
24.956850	0.497	-2.181949
24.965233	0.503	-2.154965
24.973517	0.497	-2.185351
24.981900	0.503	-2.026675
24.990183	0.497	-2.135999
24.998567	0.503	-2.087259
25.006850	0.497	-2.135661
