# Supplementary material for: Methanol-dependent Escherichia coli strains with a complete ribulose monophosphate cycle
Source: Nat Commun. 2020 Oct 26;11:5403. doi: 10.1038/s41467-020-19235-5 (PMC7588473; doi:10.1038/s41467-020-19235-5)
Supplement: Supplementary file 11 — Source data [file 41467_2020_19235_MOESM11_ESM.zip › Source_Data/SupplementaryFigure5/pyr_std_500uM.txt]

File Path	chrom://marshall/Chromeleon7/HPLC_Ultimate_3000/Users/kellerp/20200525_fbp_tpiA_anc_evol_SN_stat.seq/561.smp/UV_VIS_3.channel
Channel	UV_VIS_3

Injection Information:
Data Vault	Chromeleon7
Injection	20200703_std_pyr_500uM
Injection Number	2
Position	RB2
Comment	
Processing Method	Quantitative
Instrument Method	20200525_Rezex_ROA_OrganicAcid_600uL_2500uM_H2SO4_50A_50D
Type	Calibration Standard
Status	Finished
Injection Date	7/3/2020
Injection Time	12:46:32 PM
Injection Volume (µl)	10.000
Dilution Factor	1.0000
Weight	1.0000

Raw Data Information:
Time Min. (min)	0.006717
Time Max. (min)	25.006917
Data Points	3001
Detector	UV
Generating Data System	Chromeleon 7.2.5.9507
Exporting Data System	Chromeleon 7.2.8.0
Operator	Instrument Controller
Signal Quantity	Absorbance
Signal Unit	mAU
Signal Min.	-43.332838
Signal Max.	69.856659
Channel	UV_VIS_3
Driver Name	VWD3000.dll
Channel Type	Evaluation
Min. Step (s)	0.497
Max. Step (s)	0.503
Average Step (s)	0.500004

Signal Parameter Information:
Signal Info	WVL:190 nm

Raw Data:
Time (min)	Step (s)	Value (mAU)
0.006717	n.a.	-0.667616
0.015100	0.503	-0.598300
0.023383	0.497	-0.723628
0.031767	0.503	-0.642262
0.040050	0.497	-0.671073
0.048433	0.503	-0.643031
0.056717	0.497	-0.789040
0.065100	0.503	-0.605882
0.073383	0.497	-0.701498
0.081767	0.503	-0.738765
0.090050	0.497	-0.743164
0.098433	0.503	-0.682738
0.106717	0.497	-0.643500
0.115100	0.503	-0.662893
0.123383	0.497	-0.637536
0.131767	0.503	-0.614811
0.140050	0.497	-0.644256
0.148433	0.503	-0.597894
0.156717	0.497	-0.601824
0.165100	0.503	-0.564963
0.173383	0.497	-0.562696
0.181767	0.503	-0.546344
0.190050	0.497	-0.547981
0.198433	0.503	-0.473188
0.206717	0.497	-0.557421
0.215100	0.503	-0.437462
0.223383	0.497	-0.460394
0.231767	0.503	-0.443075
0.240050	0.497	-0.449346
0.248433	0.503	-0.388059
0.256717	0.497	-0.375890
0.265100	0.503	-0.395840
0.273383	0.497	-0.454646
0.281767	0.503	-0.429287
0.290050	0.497	-0.420577
0.298433	0.503	-0.338688
0.306717	0.497	-0.449854
0.315100	0.503	-0.290245
0.323450	0.501	-0.397098
0.331767	0.499	-0.364317
0.340117	0.501	-0.376903
0.348433	0.499	-0.300789
0.356783	0.501	-0.329457
0.365100	0.499	-0.296008
0.373450	0.501	-0.351700
0.381767	0.499	-0.306189
0.390117	0.501	-0.337569
0.398400	0.497	-0.352752
0.406767	0.502	-0.026184
0.415117	0.501	-0.339038
0.423400	0.497	-0.395873
0.431783	0.503	-0.039628
0.440067	0.497	-0.397917
0.448450	0.503	-0.025108
0.456733	0.497	-0.360569
0.465117	0.503	-0.276280
0.473400	0.497	-0.336378
0.481783	0.503	-0.294743
0.490067	0.497	-0.292651
0.498450	0.503	-0.267712
0.506733	0.497	-0.263450
0.515117	0.503	-0.233070
0.523400	0.497	-0.294511
0.531783	0.503	-0.260028
0.540067	0.497	-0.286502
0.548450	0.503	-0.232636
0.556733	0.497	-0.335209
0.565117	0.503	-0.249498
0.573400	0.497	-0.346668
0.581783	0.503	-0.243859
0.590067	0.497	-0.278051
0.598450	0.503	-0.241257
0.606733	0.497	-0.400713
0.615117	0.503	-0.153001
0.623400	0.497	-0.233837
0.631783	0.503	-0.213899
0.640067	0.497	-0.276793
0.648450	0.503	-0.278171
0.656733	0.497	-0.296249
0.665117	0.503	-0.228494
0.673400	0.497	-0.317660
0.681783	0.503	-0.271674
0.690067	0.497	-0.267081
0.698450	0.503	-0.243607
0.706733	0.497	-0.281549
0.715117	0.503	-0.220923
0.723400	0.497	-0.224444
0.731783	0.503	-0.234568
0.740067	0.497	-0.206013
0.748450	0.503	-0.276019
0.756733	0.497	-0.225368
0.765117	0.503	-0.223964
0.773400	0.497	-0.215365
0.781783	0.503	-0.187634
0.790067	0.497	-0.208648
0.798450	0.503	-0.183301
0.806733	0.497	-0.234798
0.815117	0.503	-0.189668
0.823400	0.497	-0.213145
0.831783	0.503	-0.120966
0.840067	0.497	-0.184678
0.848450	0.503	-0.125475
0.856733	0.497	-0.130174
0.865117	0.503	-0.093045
0.873400	0.497	-0.140076
0.881783	0.503	-0.158396
0.890067	0.497	-0.160194
0.898450	0.503	-0.085388
0.906733	0.497	-0.185922
0.915117	0.503	-0.116632
0.923400	0.497	-0.071736
0.931783	0.503	-0.069999
0.940067	0.497	-0.063761
0.948450	0.503	-0.106412
0.956733	0.497	-0.132253
0.965117	0.503	-0.060892
0.973400	0.497	-0.079151
0.981783	0.503	-0.035630
0.990067	0.497	-0.037307
0.998450	0.503	0.043724
1.006733	0.497	-0.032730
1.015117	0.503	-0.017390
1.023400	0.497	0.076113
1.031783	0.503	-0.039167
1.040067	0.497	-0.040106
1.048450	0.503	-0.037633
1.056733	0.497	-0.034372
1.065117	0.503	0.018098
1.073400	0.497	-0.056845
1.081783	0.503	0.028050
1.090067	0.497	0.063928
1.098450	0.503	-0.002563
1.106733	0.497	0.033468
1.115117	0.503	0.061584
1.123400	0.497	0.031065
1.131783	0.503	0.119454
1.140067	0.497	0.024339
1.148450	0.503	0.054798
1.156733	0.497	-0.019385
1.165117	0.503	0.059662
1.173400	0.497	0.022131
1.181783	0.503	0.036331
1.190067	0.497	0.051821
1.198450	0.503	-0.046099
1.206733	0.497	0.022588
1.215117	0.503	0.047609
1.223400	0.497	0.019687
1.231783	0.503	0.077680
1.240067	0.497	-0.014849
1.248450	0.503	0.048849
1.256733	0.497	0.033531
1.265117	0.503	0.031921
1.273400	0.497	0.014127
1.281783	0.503	0.040531
1.290067	0.497	0.000466
1.298450	0.503	0.113450
1.306733	0.497	0.088193
1.315117	0.503	0.038026
1.323400	0.497	0.072177
1.331783	0.503	0.038976
1.340067	0.497	0.013724
1.348450	0.503	-0.011536
1.356733	0.497	0.056981
1.365117	0.503	0.019621
1.373400	0.497	0.026914
1.381783	0.503	0.069506
1.390067	0.497	0.000446
1.398450	0.503	0.043301
1.406733	0.497	-0.042864
1.415117	0.503	0.050241
1.423400	0.497	-0.036147
1.431783	0.503	-0.034448
1.440067	0.497	-0.052761
1.448450	0.503	0.021536
1.456733	0.497	-0.029749
1.465117	0.503	0.033184
1.473400	0.497	-0.001019
1.481783	0.503	-0.018305
1.490067	0.497	0.020963
1.498450	0.503	0.045675
1.506733	0.497	-0.065587
1.515117	0.503	-0.020268
1.523400	0.497	-0.032823
1.531783	0.503	0.021828
1.540067	0.497	0.000683
1.548450	0.503	0.001265
1.556733	0.497	-0.032453
1.565117	0.503	0.019775
1.573400	0.497	0.002366
1.581783	0.503	-0.020892
1.590067	0.497	0.048932
1.598450	0.503	-0.001710
1.606733	0.497	0.019428
1.615117	0.503	0.071028
1.623400	0.497	0.026169
1.631783	0.503	0.006481
1.640067	0.497	0.041241
1.648450	0.503	0.021389
1.656733	0.497	-0.007890
1.665117	0.503	0.041478
1.673400	0.497	-0.009627
1.681783	0.503	0.032855
1.690067	0.497	0.048574
1.698450	0.503	0.097628
1.706733	0.497	0.057439
1.715117	0.503	0.043464
1.723400	0.497	0.005491
1.731783	0.503	0.057905
1.740067	0.497	0.001826
1.748450	0.503	0.041459
1.756733	0.497	0.061842
1.765117	0.503	0.112795
1.773400	0.497	0.044924
1.781783	0.503	0.108783
1.790067	0.497	0.090597
1.798450	0.503	0.095407
1.806733	0.497	0.063239
1.815117	0.503	0.126799
1.823400	0.497	0.080547
1.831783	0.503	0.034160
1.840067	0.497	0.086975
1.848450	0.503	0.055311
1.856733	0.497	0.131702
1.865117	0.503	0.112856
1.873400	0.497	0.098972
1.881783	0.503	0.139955
1.890067	0.497	0.036600
1.898450	0.503	0.106780
1.906733	0.497	0.148078
1.915117	0.503	0.172556
1.923400	0.497	0.079622
1.931783	0.503	0.116030
1.940067	0.497	0.063579
1.948450	0.503	0.183803
1.956733	0.497	0.098531
1.965117	0.503	0.202960
1.973400	0.497	0.151757
1.981783	0.503	0.213785
1.990067	0.497	0.160346
1.998450	0.503	0.225317
2.006733	0.497	0.176402
2.015117	0.503	0.207709
2.023400	0.497	0.169344
2.031783	0.503	0.144474
2.040067	0.497	0.216329
2.048450	0.503	0.250993
2.056733	0.497	0.183085
2.065117	0.503	0.223944
2.073400	0.497	0.193165
2.081783	0.503	0.222667
2.090067	0.497	0.158251
2.098450	0.503	0.315122
2.106733	0.497	0.192249
2.115117	0.503	0.212002
2.123400	0.497	0.175349
2.131783	0.503	0.260068
2.140067	0.497	0.195740
2.148450	0.503	0.244654
2.156733	0.497	0.226954
2.165117	0.503	0.303873
2.173400	0.497	0.234699
2.181783	0.503	0.250601
2.190067	0.497	0.269319
2.198450	0.503	0.297540
2.206733	0.497	0.254316
2.215117	0.503	0.265963
2.223400	0.497	0.210506
2.231783	0.503	0.283049
2.240067	0.497	0.271298
2.248450	0.503	0.344602
2.256733	0.497	0.324943
2.265117	0.503	0.323209
2.273400	0.497	0.292075
2.281783	0.503	0.336186
2.290067	0.497	0.275044
2.298450	0.503	0.344244
2.306733	0.497	0.310185
2.315117	0.503	0.344676
2.323400	0.497	0.348892
2.331783	0.503	0.349981
2.340067	0.497	0.333677
2.348450	0.503	0.340943
2.356733	0.497	0.266632
2.365117	0.503	0.366376
2.373400	0.497	0.317070
2.381783	0.503	0.372357
2.390067	0.497	0.386085
2.398450	0.503	0.404949
2.406733	0.497	0.309413
2.415117	0.503	0.382444
2.423400	0.497	0.313139
2.431783	0.503	0.363024
2.440067	0.497	0.368343
2.448450	0.503	0.421881
2.456733	0.497	0.400979
2.465117	0.503	0.430810
2.473400	0.497	0.390955
2.481783	0.503	0.440361
2.490067	0.497	0.428216
2.498450	0.503	0.430214
2.506733	0.497	0.444385
2.515117	0.503	0.461204
2.523400	0.497	0.372729
2.531783	0.503	0.385008
2.540067	0.497	0.362856
2.548450	0.503	0.499225
2.556733	0.497	0.462280
2.565117	0.503	0.418226
2.573400	0.497	0.438140
2.581783	0.503	0.489130
2.590067	0.497	0.439749
2.598450	0.503	0.502526
2.606733	0.497	0.404492
2.615117	0.503	0.490812
2.623400	0.497	0.491052
2.631783	0.503	0.471520
2.640067	0.497	0.457279
2.648450	0.503	0.488289
2.656733	0.497	0.471139
2.665117	0.503	0.523342
2.673400	0.497	0.423385
2.681783	0.503	0.576068
2.690067	0.497	0.471220
2.698450	0.503	0.501419
2.706733	0.497	0.547229
2.715117	0.503	0.523592
2.723400	0.497	0.604422
2.731783	0.503	0.598409
2.740067	0.497	0.504129
2.748450	0.503	0.600454
2.756733	0.497	0.556874
2.765117	0.503	0.626055
2.773400	0.497	0.559747
2.781783	0.503	0.555578
2.790067	0.497	0.542120
2.798450	0.503	0.615736
2.806733	0.497	0.576875
2.815117	0.503	0.680854
2.823400	0.497	0.650507
2.831783	0.503	0.691674
2.840067	0.497	0.648789
2.848450	0.503	0.722464
2.856733	0.497	0.645642
2.865117	0.503	0.608241
2.873400	0.497	0.677264
2.881783	0.503	0.707260
2.890067	0.497	0.659913
2.898450	0.503	0.694995
2.906733	0.497	0.669384
2.915117	0.503	0.669988
2.923400	0.497	0.720005
2.931783	0.503	0.722241
2.940067	0.497	0.631205
2.948450	0.503	0.741805
2.956733	0.497	0.750376
2.965117	0.503	0.780406
2.973400	0.497	0.721768
2.981783	0.503	0.774433
2.990067	0.497	0.728087
2.998450	0.503	0.785922
3.006733	0.497	0.721619
3.015117	0.503	0.761718
3.023400	0.497	0.725299
3.031783	0.503	0.780408
3.040067	0.497	0.825585
3.048450	0.503	0.786822
3.056733	0.497	0.756575
3.065117	0.503	0.904127
3.073400	0.497	0.890811
3.081783	0.503	0.853664
3.090067	0.497	0.804256
3.098450	0.503	0.824632
3.106733	0.497	0.856823
3.115117	0.503	0.850240
3.123400	0.497	0.849389
3.131783	0.503	0.853709
3.140067	0.497	0.878253
3.148450	0.503	0.905763
3.156733	0.497	0.890210
3.165117	0.503	0.868748
3.173400	0.497	0.962720
3.181783	0.503	0.936803
3.190067	0.497	0.865805
3.198450	0.503	0.963739
3.206733	0.497	0.927317
3.215117	0.503	0.951487
3.223400	0.497	0.864209
3.231783	0.503	0.911856
3.240067	0.497	0.941083
3.248450	0.503	0.980053
3.256733	0.497	0.891809
3.265117	0.503	0.971050
3.273400	0.497	0.975518
3.281783	0.503	1.004464
3.290133	0.501	0.928540
3.298450	0.499	0.971049
3.306800	0.501	0.942607
3.315117	0.499	0.972568
3.323467	0.501	0.949826
3.331750	0.497	1.008718
3.340117	0.502	1.225919
3.348467	0.501	1.036183
3.356750	0.497	0.963152
3.365117	0.502	1.233113
3.373467	0.501	1.017928
3.381750	0.497	0.984171
3.390133	0.503	1.172015
3.398417	0.497	1.041906
3.406800	0.503	1.027783
3.415083	0.497	1.005427
3.423467	0.503	1.064399
3.431750	0.497	0.946900
3.440133	0.503	1.054033
3.448417	0.497	1.056957
3.456800	0.503	1.022048
3.465083	0.497	1.043993
3.473467	0.503	1.059708
3.481750	0.497	1.011874
3.490133	0.503	1.141136
3.498417	0.497	1.075136
3.506800	0.503	1.132077
3.515083	0.497	1.026537
3.523467	0.503	1.071234
3.531750	0.497	1.102769
3.540133	0.503	1.146707
3.548417	0.497	1.071935
3.556800	0.503	1.115548
3.565083	0.497	1.049018
3.573467	0.503	1.097678
3.581750	0.497	1.097752
3.590133	0.503	1.175705
3.598417	0.497	1.085882
3.606800	0.503	1.158167
3.615083	0.497	1.190216
3.623467	0.503	1.104695
3.631750	0.497	1.114467
3.640133	0.503	1.121961
3.648417	0.497	1.138680
3.656800	0.503	1.213699
3.665083	0.497	1.109018
3.673467	0.503	1.188433
3.681750	0.497	1.151425
3.690133	0.503	1.170813
3.698417	0.497	1.118625
3.706800	0.503	1.141657
3.715083	0.497	1.198269
3.723467	0.503	1.154731
3.731750	0.497	1.161324
3.740133	0.503	1.185564
3.748417	0.497	1.099221
3.756800	0.503	1.168233
3.765083	0.497	1.202904
3.773467	0.503	1.191950
3.781750	0.497	1.116245
3.790133	0.503	1.231595
3.798417	0.497	1.119563
3.806800	0.503	1.220711
3.815083	0.497	1.166548
3.823467	0.503	1.218012
3.831750	0.497	1.162340
3.840133	0.503	1.150252
3.848417	0.497	1.135866
3.856800	0.503	1.143915
3.865083	0.497	1.123297
3.873467	0.503	1.253447
3.881750	0.497	1.134685
3.890133	0.503	1.228691
3.898417	0.497	1.138271
3.906800	0.503	1.134740
3.915083	0.497	1.187158
3.923467	0.503	1.155135
3.931750	0.497	1.242318
3.940133	0.503	1.158876
3.948417	0.497	1.100107
3.956800	0.503	1.213927
3.965083	0.497	1.142997
3.973467	0.503	1.132159
3.981750	0.497	1.138344
3.990133	0.503	1.216822
3.998417	0.497	1.171208
4.006800	0.503	1.193459
4.015083	0.497	1.111511
4.023467	0.503	1.166542
4.031750	0.497	1.168623
4.040133	0.503	1.183800
4.048417	0.497	1.143114
4.056800	0.503	1.236208
4.065083	0.497	1.162256
4.073467	0.503	1.237859
4.081750	0.497	1.159587
4.090133	0.503	1.230185
4.098417	0.497	1.163466
4.106800	0.503	1.165397
4.115083	0.497	1.155228
4.123467	0.503	1.220469
4.131750	0.497	1.119953
4.140133	0.503	1.146238
4.148417	0.497	1.172763
4.156800	0.503	1.194908
4.165083	0.497	1.229885
4.173467	0.503	1.177075
4.181750	0.497	1.172749
4.190133	0.503	1.244702
4.198417	0.497	1.228740
4.206800	0.503	1.204204
4.215083	0.497	1.151676
4.223467	0.503	1.274619
4.231750	0.497	1.190601
4.240133	0.503	1.171422
4.248417	0.497	1.218909
4.256800	0.503	1.196311
4.265083	0.497	1.161072
4.273467	0.503	1.208338
4.281750	0.497	1.179594
4.290133	0.503	1.198913
4.298417	0.497	1.161814
4.306800	0.503	1.249898
4.315083	0.497	1.254634
4.323467	0.503	1.220433
4.331750	0.497	1.190283
4.340133	0.503	1.264808
4.348417	0.497	1.213294
4.356800	0.503	1.306055
4.365083	0.497	1.230023
4.373467	0.503	1.232069
4.381750	0.497	1.247222
4.390133	0.503	1.289244
4.398417	0.497	1.267585
4.406800	0.503	1.283338
4.415083	0.497	1.285214
4.423467	0.503	1.307576
4.431750	0.497	1.242438
4.440133	0.503	1.357079
4.448417	0.497	1.272128
4.456800	0.503	1.341866
4.465083	0.497	1.343318
4.473467	0.503	1.316200
4.481750	0.497	1.277347
4.490133	0.503	1.355743
4.498417	0.497	1.326936
4.506800	0.503	1.282747
4.515083	0.497	1.299955
4.523467	0.503	1.345840
4.531750	0.497	1.302287
4.540133	0.503	1.379538
4.548417	0.497	1.375034
4.556800	0.503	1.362507
4.565083	0.497	1.387194
4.573467	0.503	1.368401
4.581750	0.497	1.391836
4.590133	0.503	1.421082
4.598417	0.497	1.371228
4.606800	0.503	1.444497
4.615083	0.497	1.459089
4.623467	0.503	1.533414
4.631750	0.497	1.479065
4.640133	0.503	1.426133
4.648417	0.497	1.373450
4.656800	0.503	1.425320
4.665083	0.497	1.472908
4.673467	0.503	1.499469
4.681750	0.497	1.480385
4.690133	0.503	1.552972
4.698417	0.497	1.464254
4.706800	0.503	1.485480
4.715083	0.497	1.476876
4.723467	0.503	1.516436
4.731750	0.497	1.547835
4.740133	0.503	1.638842
4.748417	0.497	1.530097
4.756800	0.503	1.548965
4.765083	0.497	1.511814
4.773467	0.503	1.593770
4.781750	0.497	1.593188
4.790133	0.503	1.633016
4.798417	0.497	1.642132
4.806800	0.503	1.612854
4.815083	0.497	1.643554
4.823467	0.503	1.693314
4.831750	0.497	1.698609
4.840133	0.503	1.740361
4.848417	0.497	1.743351
4.856800	0.503	1.753398
4.865083	0.497	1.701221
4.873467	0.503	1.746292
4.881750	0.497	1.623091
4.890133	0.503	1.745980
4.898417	0.497	1.747312
4.906800	0.503	1.830194
4.915083	0.497	1.790835
4.923467	0.503	1.868987
4.931750	0.497	1.783142
4.940133	0.503	1.839879
4.948417	0.497	1.814831
4.956800	0.503	1.934704
4.965083	0.497	1.885128
4.973467	0.503	1.903835
4.981750	0.497	1.924317
4.990133	0.503	1.979991
4.998417	0.497	1.929145
5.006800	0.503	1.961223
5.015083	0.497	1.959452
5.023467	0.503	2.056374
5.031750	0.497	1.982042
5.040133	0.503	2.081483
5.048417	0.497	2.105112
5.056800	0.503	2.121687
5.065083	0.497	2.108447
5.073467	0.503	2.141051
5.081750	0.497	2.095319
5.090133	0.503	2.147534
5.098417	0.497	2.171789
5.106800	0.503	2.279912
5.115083	0.497	2.298316
5.123467	0.503	2.296163
5.131750	0.497	2.349011
5.140133	0.503	2.321101
5.148417	0.497	2.341558
5.156800	0.503	2.376968
5.165083	0.497	2.455374
5.173467	0.503	2.489555
5.181750	0.497	2.530801
5.190133	0.503	2.474289
5.198417	0.497	2.441973
5.206800	0.503	2.564229
5.215083	0.497	2.555530
5.223467	0.503	2.548009
5.231750	0.497	2.546071
5.240133	0.503	2.614556
5.248417	0.497	2.557782
5.256800	0.503	2.666203
5.265083	0.497	2.644711
5.273467	0.503	2.679870
5.281750	0.497	2.643084
5.290133	0.503	2.618512
5.298417	0.497	2.705783
5.306800	0.503	2.637985
5.315083	0.497	2.696097
5.323467	0.503	2.773770
5.331750	0.497	2.722422
5.340133	0.503	2.751452
5.348417	0.497	2.662191
5.356800	0.503	2.730694
5.365083	0.497	2.769224
5.373467	0.503	2.775284
5.381750	0.497	2.721410
5.390133	0.503	2.799303
5.398417	0.497	2.757618
5.406800	0.503	2.744977
5.415083	0.497	2.712206
5.423467	0.503	2.757332
5.431750	0.497	2.703295
5.440133	0.503	2.737072
5.448417	0.497	2.670684
5.456800	0.503	2.697169
5.465083	0.497	2.693145
5.473467	0.503	2.666843
5.481750	0.497	2.666044
5.490133	0.503	2.718370
5.498417	0.497	2.632240
5.506800	0.503	2.643297
5.515083	0.497	2.588597
5.523467	0.503	2.611319
5.531750	0.497	2.548384
5.540133	0.503	2.509553
5.548417	0.497	2.538625
5.556800	0.503	2.536124
5.565083	0.497	2.473446
5.573467	0.503	2.446346
5.581750	0.497	2.442763
5.590133	0.503	2.386207
5.598417	0.497	2.383792
5.606800	0.503	2.394730
5.615083	0.497	2.334232
5.623467	0.503	2.389795
5.631750	0.497	2.277375
5.640133	0.503	2.308558
5.648417	0.497	2.258989
5.656800	0.503	2.273595
5.665083	0.497	2.294644
5.673467	0.503	2.208618
5.681750	0.497	2.210472
5.690133	0.503	2.151709
5.698417	0.497	2.176366
5.706800	0.503	2.189886
5.715083	0.497	2.139797
5.723467	0.503	2.200129
5.731750	0.497	2.065591
5.740133	0.503	2.151430
5.748417	0.497	2.125181
5.756800	0.503	2.120566
5.765083	0.497	2.046241
5.773467	0.503	2.092027
5.781750	0.497	2.053922
5.790133	0.503	1.996319
5.798417	0.497	1.991481
5.806800	0.503	2.033619
5.815083	0.497	2.070614
5.823467	0.503	2.024679
5.831750	0.497	2.005771
5.840133	0.503	2.019267
5.848417	0.497	1.957530
5.856800	0.503	1.979636
5.865083	0.497	1.948383
5.873467	0.503	2.045032
5.881750	0.497	1.998522
5.890133	0.503	1.975728
5.898417	0.497	2.018643
5.906800	0.503	1.983558
5.915083	0.497	1.973908
5.923467	0.503	1.933383
5.931750	0.497	1.970949
5.940133	0.503	1.962168
5.948417	0.497	1.927578
5.956800	0.503	2.003827
5.965083	0.497	1.846857
5.973467	0.503	1.978334
5.981750	0.497	1.974434
5.990133	0.503	1.961589
5.998417	0.497	1.915539
6.006800	0.503	2.014120
6.015083	0.497	1.903136
6.023467	0.503	1.902701
6.031750	0.497	1.931532
6.040133	0.503	1.961662
6.048417	0.497	1.852400
6.056800	0.503	1.955472
6.065083	0.497	1.919466
6.073467	0.503	1.943764
6.081750	0.497	1.906050
6.090133	0.503	1.974294
6.098417	0.497	1.900850
6.106800	0.503	1.937009
6.115083	0.497	1.915113
6.123467	0.503	1.949821
6.131750	0.497	1.976624
6.140133	0.503	1.968538
6.148417	0.497	1.958333
6.156800	0.503	1.969009
6.165083	0.497	2.042124
6.173467	0.503	2.008000
6.181750	0.497	1.944488
6.190133	0.503	2.100619
6.198483	0.501	1.958623
6.206800	0.499	2.009199
6.215150	0.501	1.998757
6.223467	0.499	1.997402
6.231817	0.501	2.070559
6.240133	0.499	2.023348
6.248483	0.501	2.001255
6.256800	0.499	2.036295
6.265150	0.501	2.027427
6.273433	0.497	2.027496
6.281800	0.502	2.311934
6.290150	0.501	2.013934
6.298433	0.497	2.055223
6.306800	0.502	2.193746
6.315150	0.501	2.345900
6.323433	0.497	2.076391
6.331817	0.503	1.973984
6.340100	0.497	1.972250
6.348483	0.503	1.990411
6.356767	0.497	2.020488
6.365150	0.503	2.083326
6.373433	0.497	2.046092
6.381817	0.503	2.044910
6.390100	0.497	2.080925
6.398483	0.503	2.041157
6.406767	0.497	2.098662
6.415150	0.503	2.093266
6.423433	0.497	2.014481
6.431817	0.503	2.076267
6.440100	0.497	2.068872
6.448483	0.503	2.077577
6.456767	0.497	2.062390
6.465150	0.503	2.072566
6.473433	0.497	2.076995
6.481817	0.503	2.031069
6.490100	0.497	2.035511
6.498483	0.503	2.017088
6.506767	0.497	2.068025
6.515150	0.503	2.159727
6.523433	0.497	2.146713
6.531817	0.503	2.138049
6.540100	0.497	2.100014
6.548483	0.503	2.178918
6.556767	0.497	2.076932
6.565150	0.503	2.128360
6.573433	0.497	2.106913
6.581817	0.503	2.148870
6.590100	0.497	2.068769
6.598483	0.503	2.215801
6.606767	0.497	2.347346
6.615150	0.503	2.578629
6.623433	0.497	2.954586
6.631817	0.503	3.591912
6.640100	0.497	4.523086
6.648483	0.503	5.752734
6.656767	0.497	7.130163
6.665150	0.503	8.417784
6.673433	0.497	8.968055
6.681817	0.503	8.331123
6.690100	0.497	5.503252
6.698483	0.503	0.434152
6.706767	0.497	-6.639890
6.715150	0.503	-15.238719
6.723433	0.497	-24.146057
6.731817	0.503	-32.144694
6.740100	0.497	-38.351597
6.748483	0.503	-42.062772
6.756767	0.497	-43.332838
6.765150	0.503	-42.268471
6.773433	0.497	-39.422356
6.781817	0.503	-35.233422
6.790100	0.497	-30.462090
6.798483	0.503	-25.420850
6.806767	0.497	-20.597508
6.815150	0.503	-16.166583
6.823433	0.497	-12.335246
6.831817	0.503	-9.128347
6.840100	0.497	-6.481123
6.848483	0.503	-4.385798
6.856767	0.497	-2.849385
6.865150	0.503	-1.590633
6.873433	0.497	-0.659449
6.881817	0.503	0.043597
6.890100	0.497	0.547704
6.898483	0.503	0.913566
6.906767	0.497	1.231596
6.915150	0.503	1.446874
6.923433	0.497	1.647498
6.931817	0.503	1.766492
6.940100	0.497	1.860685
6.948483	0.503	1.957136
6.956767	0.497	2.089807
6.965150	0.503	2.090583
6.973433	0.497	2.153087
6.981817	0.503	2.220397
6.990100	0.497	2.271886
6.998483	0.503	2.319954
7.006767	0.497	2.412088
7.015150	0.503	2.341759
7.023433	0.497	2.472576
7.031817	0.503	2.487390
7.040100	0.497	2.480263
7.048483	0.503	2.490037
7.056767	0.497	2.524686
7.065150	0.503	2.522363
7.073433	0.497	2.542538
7.081817	0.503	2.639546
7.090100	0.497	2.583720
7.098483	0.503	2.681745
7.106767	0.497	2.602939
7.115150	0.503	2.699239
7.123433	0.497	2.719639
7.131817	0.503	2.744095
7.140100	0.497	2.668812
7.148483	0.503	2.776964
7.156767	0.497	2.746524
7.165150	0.503	2.861246
7.173433	0.497	2.805929
7.181817	0.503	2.841719
7.190100	0.497	2.799132
7.198483	0.503	2.939302
7.206767	0.497	2.877502
7.215150	0.503	2.886282
7.223433	0.497	2.850041
7.231817	0.503	2.881960
7.240100	0.497	2.927958
7.248483	0.503	2.982842
7.256767	0.497	2.941810
7.265150	0.503	2.984968
7.273433	0.497	3.012422
7.281817	0.503	2.943368
7.290100	0.497	3.007613
7.298483	0.503	3.010727
7.306767	0.497	2.996677
7.315150	0.503	3.095125
7.323433	0.497	3.095696
7.331817	0.503	3.094371
7.340100	0.497	3.035857
7.348483	0.503	3.128687
7.356767	0.497	3.070254
7.365150	0.503	3.151435
7.373433	0.497	3.140106
7.381817	0.503	3.171498
7.390100	0.497	3.145220
7.398483	0.503	3.213722
7.406767	0.497	3.210962
7.415150	0.503	3.226032
7.423433	0.497	3.222010
7.431817	0.503	3.258747
7.440100	0.497	3.243280
7.448483	0.503	3.272853
7.456767	0.497	3.270607
7.465150	0.503	3.363312
7.473433	0.497	3.335481
7.481817	0.503	3.337386
7.490100	0.497	3.373180
7.498483	0.503	3.398818
7.506767	0.497	3.390632
7.515150	0.503	3.399349
7.523433	0.497	3.418148
7.531817	0.503	3.437063
7.540100	0.497	3.505124
7.548483	0.503	3.494181
7.556767	0.497	3.523410
7.565150	0.503	3.568875
7.573433	0.497	3.548564
7.581817	0.503	3.687240
7.590100	0.497	3.633868
7.598483	0.503	3.747136
7.606767	0.497	3.764254
7.615150	0.503	3.908837
7.623433	0.497	4.003812
7.631817	0.503	4.220345
7.640100	0.497	4.353699
7.648483	0.503	4.521155
7.656767	0.497	4.787510
7.665150	0.503	5.079006
7.673433	0.497	5.294813
7.681817	0.503	5.613355
7.690100	0.497	5.826969
7.698483	0.503	6.051125
7.706767	0.497	6.297028
7.715150	0.503	6.464346
7.723433	0.497	6.480133
7.731817	0.503	6.495060
7.740100	0.497	6.531754
7.748483	0.503	6.460762
7.756767	0.497	6.312073
7.765150	0.503	6.241827
7.773433	0.497	5.982590
7.781817	0.503	5.878405
7.790100	0.497	5.514841
7.798483	0.503	5.375420
7.806767	0.497	5.189699
7.815150	0.503	4.986938
7.823433	0.497	4.885536
7.831817	0.503	4.743550
7.840100	0.497	4.574096
7.848483	0.503	4.485633
7.856767	0.497	4.437588
7.865150	0.503	4.344158
7.873433	0.497	4.194323
7.881817	0.503	4.189942
7.890100	0.497	4.132523
7.898483	0.503	4.117954
7.906767	0.497	4.059863
7.915150	0.503	4.044333
7.923433	0.497	4.046860
7.931817	0.503	4.093232
7.940100	0.497	4.045605
7.948483	0.503	4.094691
7.956767	0.497	4.046771
7.965150	0.503	4.013200
7.973433	0.497	4.027909
7.981817	0.503	4.057421
7.990100	0.497	4.057571
7.998483	0.503	4.081560
8.006767	0.497	4.086972
8.015150	0.503	4.041975
8.023433	0.497	4.066811
8.031817	0.503	4.077343
8.040100	0.497	4.067932
8.048483	0.503	4.090123
8.056767	0.497	4.029034
8.065150	0.503	4.137301
8.073433	0.497	4.104648
8.081817	0.503	4.154409
8.090100	0.497	4.115112
8.098483	0.503	4.196533
8.106767	0.497	4.161374
8.115150	0.503	4.131203
8.123433	0.497	4.152001
8.131817	0.503	4.143664
8.140100	0.497	4.188900
8.148483	0.503	4.180778
8.156767	0.497	4.160499
8.165150	0.503	4.207847
8.173433	0.497	4.173337
8.181817	0.503	4.168118
8.190100	0.497	4.164591
8.198483	0.503	4.276409
8.206767	0.497	4.204905
8.215150	0.503	4.213321
8.223433	0.497	4.250460
8.231817	0.503	4.297025
8.240100	0.497	4.307981
8.248483	0.503	4.266513
8.256767	0.497	4.264501
8.265150	0.503	4.312263
8.273433	0.497	4.325313
8.281817	0.503	4.326861
8.290100	0.497	4.319976
8.298483	0.503	4.308316
8.306767	0.497	4.331743
8.315150	0.503	4.295925
8.323433	0.497	4.339964
8.331817	0.503	4.319988
8.340100	0.497	4.375560
8.348483	0.503	4.431521
8.356767	0.497	4.414689
8.365150	0.503	4.452785
8.373433	0.497	4.394183
8.381817	0.503	4.439032
8.390100	0.497	4.499022
8.398483	0.503	4.516881
8.406767	0.497	4.585976
8.415150	0.503	4.549914
8.423433	0.497	4.502917
8.431817	0.503	4.608171
8.440100	0.497	4.630661
8.448483	0.503	4.616943
8.456767	0.497	4.593647
8.465150	0.503	4.631397
8.473433	0.497	4.644133
8.481817	0.503	4.713431
8.490100	0.497	4.681971
8.498483	0.503	4.712520
8.506767	0.497	4.642205
8.515150	0.503	4.669454
8.523433	0.497	4.698196
8.531817	0.503	4.716753
8.540100	0.497	4.680399
8.548483	0.503	4.697656
8.556767	0.497	4.713886
8.565150	0.503	4.738089
8.573433	0.497	4.672457
8.581817	0.503	4.813223
8.590100	0.497	4.685517
8.598483	0.503	4.736458
8.606767	0.497	4.785222
8.615150	0.503	4.819099
8.623433	0.497	4.696763
8.631817	0.503	4.766293
8.640100	0.497	4.795556
8.648483	0.503	4.815811
8.656767	0.497	4.816041
8.665150	0.503	4.772890
8.673433	0.497	4.827419
8.681817	0.503	4.817550
8.690100	0.497	4.800915
8.698483	0.503	4.851274
8.706767	0.497	4.787187
8.715150	0.503	4.778583
8.723433	0.497	4.856290
8.731817	0.503	4.866099
8.740100	0.497	4.840668
8.748483	0.503	4.889461
8.756767	0.497	4.749941
8.765150	0.503	4.899846
8.773433	0.497	4.778571
8.781817	0.503	4.853175
8.790100	0.497	4.842702
8.798483	0.503	4.921995
8.806767	0.497	4.847713
8.815150	0.503	4.890062
8.823433	0.497	4.838080
8.831817	0.503	4.880364
8.840100	0.497	4.857073
8.848483	0.503	4.862000
8.856767	0.497	4.852373
8.865150	0.503	4.916490
8.873433	0.497	4.845094
8.881817	0.503	4.890499
8.890100	0.497	4.875021
8.898483	0.503	4.895016
8.906767	0.497	4.913767
8.915150	0.503	4.952505
8.923433	0.497	4.867595
8.931817	0.503	4.914118
8.940100	0.497	4.854025
8.948483	0.503	4.951976
8.956767	0.497	4.854840
8.965150	0.503	4.915019
8.973433	0.497	4.916074
8.981817	0.503	4.984663
8.990100	0.497	4.910433
8.998483	0.503	4.979469
9.006767	0.497	4.980017
9.015150	0.503	4.976686
9.023433	0.497	4.955347
9.031817	0.503	4.997716
9.040100	0.497	4.970301
9.048483	0.503	4.919303
9.056767	0.497	4.958033
9.065150	0.503	5.023314
9.073433	0.497	4.915776
9.081817	0.503	4.998962
9.090100	0.497	4.919507
9.098483	0.503	4.914022
9.106833	0.501	4.943093
9.115150	0.499	5.067480
9.123500	0.501	5.003604
9.131817	0.499	4.987339
9.140167	0.501	4.957330
9.148483	0.499	5.020278
9.156833	0.501	4.996088
9.165117	0.497	4.983764
9.173483	0.502	5.266804
9.181833	0.501	4.970455
9.190117	0.497	4.978957
9.198500	0.503	5.203098
9.206783	0.497	4.917872
9.215167	0.503	5.235803
9.223450	0.497	4.842613
9.231833	0.503	4.902793
9.240117	0.497	4.829998
9.248500	0.503	4.952920
9.256783	0.497	4.874302
9.265167	0.503	4.894351
9.273450	0.497	4.879007
9.281833	0.503	4.918717
9.290117	0.497	4.876950
9.298500	0.503	4.895205
9.306783	0.497	4.920464
9.315167	0.503	4.922812
9.323450	0.497	4.888529
9.331833	0.503	4.925191
9.340117	0.497	4.866476
9.348500	0.503	4.899912
9.356783	0.497	4.933738
9.365167	0.503	4.968831
9.373450	0.497	4.944544
9.381833	0.503	5.087083
9.390117	0.497	5.184220
9.398500	0.503	5.332761
9.406783	0.497	5.591939
9.415167	0.503	5.818194
9.423450	0.497	6.177843
9.431833	0.503	6.851670
9.440117	0.497	7.564762
9.448500	0.503	8.553407
9.456783	0.497	9.808563
9.465167	0.503	11.437544
9.473450	0.497	13.499219
9.481833	0.503	15.980090
9.490117	0.497	18.889465
9.498500	0.503	22.387084
9.506783	0.497	26.360853
9.515167	0.503	30.795766
9.523450	0.497	35.584285
9.531833	0.503	40.593046
9.540117	0.497	45.727447
9.548500	0.503	50.930790
9.556783	0.497	55.762410
9.565167	0.503	60.175211
9.573450	0.497	64.024664
9.581833	0.503	67.001190
9.590117	0.497	69.007658
9.598500	0.503	69.856659
9.606783	0.497	69.624645
9.615167	0.503	68.235133
9.623450	0.497	65.778798
9.631833	0.503	62.448214
9.640117	0.497	58.389316
9.648500	0.503	53.765178
9.656783	0.497	48.733694
9.665167	0.503	43.776853
9.673450	0.497	38.849205
9.681833	0.503	34.091935
9.690117	0.497	29.669782
9.698500	0.503	25.773600
9.706783	0.497	22.147736
9.715167	0.503	19.092757
9.723450	0.497	16.455688
9.731833	0.503	14.257819
9.740117	0.497	12.403860
9.748500	0.503	10.925048
9.756783	0.497	9.592509
9.765167	0.503	8.631416
9.773450	0.497	7.784381
9.781833	0.503	7.183262
9.790117	0.497	6.697708
9.798500	0.503	6.198006
9.806783	0.497	5.844881
9.815167	0.503	5.652587
9.823450	0.497	5.414374
9.831833	0.503	5.250036
9.840117	0.497	5.064142
9.848500	0.503	4.867271
9.856783	0.497	4.762882
9.865167	0.503	4.753000
9.873450	0.497	4.597732
9.881833	0.503	4.530730
9.890117	0.497	4.470608
9.898500	0.503	4.389009
9.906783	0.497	4.319103
9.915167	0.503	4.247899
9.923450	0.497	4.222894
9.931833	0.503	4.227728
9.940117	0.497	4.148507
9.948500	0.503	4.151241
9.956783	0.497	4.058872
9.965167	0.503	4.083296
9.973450	0.497	3.999836
9.981833	0.503	3.989313
9.990117	0.497	3.903129
9.998500	0.503	3.906373
10.006783	0.497	3.841949
10.015167	0.503	3.848892
10.023450	0.497	3.769445
10.031833	0.503	3.738062
10.040117	0.497	3.660636
10.048500	0.503	3.708539
10.056783	0.497	3.655805
10.065167	0.503	3.664951
10.073450	0.497	3.568043
10.081833	0.503	3.614948
10.090117	0.497	3.524783
10.098500	0.503	3.458851
10.106783	0.497	3.475741
10.115167	0.503	3.485984
10.123450	0.497	3.438088
10.131833	0.503	3.398003
10.140117	0.497	3.398118
10.148500	0.503	3.387814
10.156783	0.497	3.232640
10.165167	0.503	3.360350
10.173450	0.497	3.277170
10.181833	0.503	3.279738
10.190117	0.497	3.190971
10.198500	0.503	3.192379
10.206783	0.497	3.184084
10.215167	0.503	3.160784
10.223450	0.497	3.081292
10.231833	0.503	3.083250
10.240117	0.497	3.030319
10.248500	0.503	3.025590
10.256783	0.497	3.085241
10.265167	0.503	2.962193
10.273450	0.497	2.932602
10.281833	0.503	2.994028
10.290117	0.497	2.888242
10.298500	0.503	2.935864
10.306783	0.497	2.821086
10.315167	0.503	2.857037
10.323450	0.497	2.859122
10.331833	0.503	2.770764
10.340117	0.497	2.748138
10.348500	0.503	2.753958
10.356783	0.497	2.694666
10.365167	0.503	2.730656
10.373450	0.497	2.675752
10.381833	0.503	2.646802
10.390117	0.497	2.586824
10.398500	0.503	2.557419
10.406783	0.497	2.490914
10.415167	0.503	2.508406
10.423450	0.497	2.497245
10.431833	0.503	2.469393
10.440117	0.497	2.422523
10.448500	0.503	2.453004
10.456783	0.497	2.375291
10.465167	0.503	2.400000
10.473450	0.497	2.374654
10.481833	0.503	2.322958
10.490117	0.497	2.345770
10.498500	0.503	2.373320
10.506783	0.497	2.251586
10.515167	0.503	2.251169
10.523450	0.497	2.249426
10.531833	0.503	2.183047
10.540117	0.497	2.132984
10.548500	0.503	2.131050
10.556783	0.497	2.128244
10.565167	0.503	2.144998
10.573450	0.497	2.057660
10.581833	0.503	2.068286
10.590117	0.497	1.934126
10.598500	0.503	1.994790
10.606783	0.497	2.022363
10.615167	0.503	2.016711
10.623450	0.497	1.885851
10.631833	0.503	1.891648
10.640117	0.497	1.876051
10.648500	0.503	1.895132
10.656783	0.497	1.772955
10.665167	0.503	1.854908
10.673450	0.497	1.765843
10.681833	0.503	1.746186
10.690117	0.497	1.731545
10.698500	0.503	1.788406
10.706783	0.497	1.627625
10.715167	0.503	1.685678
10.723450	0.497	1.629159
10.731833	0.503	1.676093
10.740117	0.497	1.590830
10.748500	0.503	1.622076
10.756783	0.497	1.494898
10.765167	0.503	1.518951
10.773450	0.497	1.486792
10.781833	0.503	1.518704
10.790117	0.497	1.468977
10.798500	0.503	1.415918
10.806783	0.497	1.445854
10.815167	0.503	1.398056
10.823450	0.497	1.300370
10.831833	0.503	1.353193
10.840117	0.497	1.305123
10.848500	0.503	1.316963
10.856783	0.497	1.230007
10.865167	0.503	1.278306
10.873450	0.497	1.233560
10.881833	0.503	1.265050
10.890117	0.497	1.143127
10.898500	0.503	1.242421
10.906783	0.497	1.136563
10.915167	0.503	1.118444
10.923450	0.497	1.077880
10.931833	0.503	1.125894
10.940117	0.497	1.025011
10.948500	0.503	1.017686
10.956783	0.497	0.990796
10.965167	0.503	1.047147
10.973450	0.497	1.011239
10.981833	0.503	1.014878
10.990117	0.497	0.952017
10.998500	0.503	0.954472
11.006783	0.497	0.877605
11.015167	0.503	0.946352
11.023450	0.497	0.912239
11.031833	0.503	0.859728
11.040117	0.497	0.814687
11.048500	0.503	0.887250
11.056783	0.497	0.821735
11.065167	0.503	0.800778
11.073450	0.497	0.758436
11.081833	0.503	0.814583
11.090117	0.497	0.761256
11.098500	0.503	0.678765
11.106783	0.497	0.645829
11.115167	0.503	0.696837
11.123450	0.497	0.685066
11.131833	0.503	0.681216
11.140117	0.497	0.668425
11.148500	0.503	0.664990
11.156783	0.497	0.611490
11.165167	0.503	0.602963
11.173450	0.497	0.638021
11.181833	0.503	0.567441
11.190117	0.497	0.553080
11.198500	0.503	0.552946
11.206783	0.497	0.542649
11.215167	0.503	0.536138
11.223450	0.497	0.505199
11.231833	0.503	0.480262
11.240117	0.497	0.513720
11.248500	0.503	0.495910
11.256783	0.497	0.462574
11.265167	0.503	0.439944
11.273450	0.497	0.424209
11.281833	0.503	0.423710
11.290117	0.497	0.343075
11.298500	0.503	0.353837
11.306783	0.497	0.368573
11.315167	0.503	0.394264
11.323450	0.497	0.326145
11.331833	0.503	0.274355
11.340117	0.497	0.225915
11.348500	0.503	0.349638
11.356783	0.497	0.312063
11.365167	0.503	0.278683
11.373450	0.497	0.238719
11.381833	0.503	0.283588
11.390117	0.497	0.260408
11.398500	0.503	0.266806
11.406783	0.497	0.225360
11.415167	0.503	0.208502
11.423450	0.497	0.101941
11.431833	0.503	0.217117
11.440117	0.497	0.186898
11.448500	0.503	0.204007
11.456783	0.497	0.196459
11.465167	0.503	0.206043
11.473450	0.497	0.160585
11.481833	0.503	0.152958
11.490117	0.497	0.186292
11.498500	0.503	0.117124
11.506783	0.497	0.091927
11.515167	0.503	0.127252
11.523450	0.497	0.053317
11.531833	0.503	0.150012
11.540117	0.497	0.093284
11.548500	0.503	0.057562
11.556783	0.497	0.027526
11.565167	0.503	0.098671
11.573450	0.497	0.050352
11.581833	0.503	0.057690
11.590117	0.497	-0.000792
11.598500	0.503	0.002100
11.606783	0.497	-0.047341
11.615167	0.503	0.057409
11.623450	0.497	-0.022633
11.631833	0.503	0.025987
11.640117	0.497	-0.021259
11.648500	0.503	-0.002332
11.656783	0.497	-0.046358
11.665167	0.503	-0.012278
11.673450	0.497	-0.059646
11.681833	0.503	-0.025987
11.690117	0.497	-0.101057
11.698500	0.503	-0.037552
11.706783	0.497	-0.086393
11.715167	0.503	-0.094127
11.723450	0.497	-0.060494
11.731833	0.503	-0.038380
11.740117	0.497	-0.116479
11.748500	0.503	-0.125142
11.756783	0.497	-0.110375
11.765167	0.503	-0.199891
11.773450	0.497	-0.141677
11.781833	0.503	-0.101680
11.790117	0.497	-0.210204
11.798500	0.503	-0.077783
11.806783	0.497	-0.185878
11.815167	0.503	-0.153229
11.823450	0.497	-0.198251
11.831833	0.503	-0.104334
11.840117	0.497	-0.151618
11.848500	0.503	-0.173420
11.856783	0.497	-0.179747
11.865167	0.503	-0.198808
11.873450	0.497	-0.208857
11.881833	0.503	-0.197012
11.890117	0.497	-0.177508
11.898500	0.503	-0.215848
11.906783	0.497	-0.263634
11.915167	0.503	-0.292870
11.923450	0.497	-0.298799
11.931833	0.503	-0.313106
11.940117	0.497	-0.303249
11.948500	0.503	-0.293458
11.956783	0.497	-0.270211
11.965167	0.503	-0.288022
11.973450	0.497	-0.307493
11.981833	0.503	-0.322230
11.990117	0.497	-0.363322
11.998500	0.503	-0.340109
12.006850	0.501	-0.358037
12.015167	0.499	-0.291061
12.023517	0.501	-0.391636
12.031833	0.499	-0.369629
12.040183	0.501	-0.406726
12.048500	0.499	-0.361557
12.056850	0.501	-0.388769
12.065133	0.497	-0.405241
12.073500	0.502	-0.114460
12.081850	0.501	-0.459908
12.090133	0.497	-0.453168
12.098517	0.503	-0.167513
12.106800	0.497	-0.435054
12.115183	0.503	-0.163150
12.123467	0.497	-0.515342
12.131850	0.503	-0.446824
12.140133	0.497	-0.531959
12.148517	0.503	-0.490693
12.156800	0.497	-0.500342
12.165183	0.503	-0.456674
12.173467	0.497	-0.501626
12.181850	0.503	-0.442285
12.190133	0.497	-0.514739
12.198517	0.503	-0.479252
12.206800	0.497	-0.525594
12.215183	0.503	-0.564236
12.223467	0.497	-0.524476
12.231850	0.503	-0.542373
12.240133	0.497	-0.583006
12.248517	0.503	-0.544153
12.256800	0.497	-0.602497
12.265183	0.503	-0.569245
12.273467	0.497	-0.611829
12.281850	0.503	-0.565102
12.290133	0.497	-0.617569
12.298517	0.503	-0.603896
12.306800	0.497	-0.581144
12.315183	0.503	-0.651166
12.323467	0.497	-0.645362
12.331850	0.503	-0.661969
12.340133	0.497	-0.656299
12.348517	0.503	-0.676728
12.356800	0.497	-0.680616
12.365183	0.503	-0.708440
12.373467	0.497	-0.744025
12.381850	0.503	-0.667333
12.390133	0.497	-0.738606
12.398517	0.503	-0.751173
12.406800	0.497	-0.782476
12.415183	0.503	-0.679413
12.423467	0.497	-0.709572
12.431850	0.503	-0.682226
12.440133	0.497	-0.746156
12.448517	0.503	-0.707218
12.456800	0.497	-0.738415
12.465183	0.503	-0.741466
12.473467	0.497	-0.806912
12.481850	0.503	-0.782453
12.490133	0.497	-0.695770
12.498517	0.503	-0.698898
12.506800	0.497	-0.786439
12.515183	0.503	-0.723775
12.523467	0.497	-0.728951
12.531850	0.503	-0.769176
12.540133	0.497	-0.780435
12.548517	0.503	-0.762197
12.556800	0.497	-0.723693
12.565183	0.503	-0.771680
12.573467	0.497	-0.817603
12.581850	0.503	-0.764231
12.590133	0.497	-0.840905
12.598517	0.503	-0.728398
12.606800	0.497	-0.788276
12.615183	0.503	-0.799578
12.623467	0.497	-0.833493
12.631850	0.503	-0.859899
12.640133	0.497	-0.844237
12.648517	0.503	-0.749711
12.656800	0.497	-0.825739
12.665183	0.503	-0.795437
12.673467	0.497	-0.825130
12.681850	0.503	-0.749432
12.690133	0.497	-0.791301
12.698517	0.503	-0.825044
12.706800	0.497	-0.826069
12.715183	0.503	-0.828162
12.723467	0.497	-0.845889
12.731850	0.503	-0.847912
12.740133	0.497	-0.794724
12.748517	0.503	-0.803339
12.756800	0.497	-0.860406
12.765183	0.503	-0.859257
12.773467	0.497	-0.838643
12.781850	0.503	-0.852113
12.790133	0.497	-0.866667
12.798517	0.503	-0.872711
12.806800	0.497	-0.865262
12.815183	0.503	-0.859404
12.823467	0.497	-0.866898
12.831850	0.503	-0.917490
12.840133	0.497	-0.901402
12.848517	0.503	-0.874067
12.856800	0.497	-0.869121
12.865183	0.503	-0.899311
12.873467	0.497	-0.929070
12.881850	0.503	-0.978602
12.890133	0.497	-0.962182
12.898517	0.503	-0.932485
12.906800	0.497	-0.967489
12.915183	0.503	-0.884619
12.923467	0.497	-0.941250
12.931850	0.503	-0.940090
12.940133	0.497	-0.917120
12.948517	0.503	-0.859221
12.956800	0.497	-0.910142
12.965183	0.503	-0.925884
12.973467	0.497	-1.006676
12.981850	0.503	-0.911736
12.990133	0.497	-0.897104
12.998517	0.503	-0.953471
13.006800	0.497	-0.902542
13.015183	0.503	-0.895607
13.023467	0.497	-1.003955
13.031850	0.503	-0.964693
13.040133	0.497	-1.009095
13.048517	0.503	-0.953651
13.056800	0.497	-0.963449
13.065183	0.503	-0.913081
13.073467	0.497	-0.947461
13.081850	0.503	-0.925257
13.090133	0.497	-0.927238
13.098517	0.503	-0.950864
13.106800	0.497	-0.930406
13.115183	0.503	-0.926500
13.123467	0.497	-0.926979
13.131850	0.503	-0.909312
13.140133	0.497	-0.976746
13.148517	0.503	-0.966225
13.156800	0.497	-1.006194
13.165183	0.503	-0.871072
13.173467	0.497	-0.917289
13.181850	0.503	-0.972361
13.190133	0.497	-0.972273
13.198517	0.503	-0.956354
13.206800	0.497	-1.002658
13.215183	0.503	-0.918095
13.223467	0.497	-0.937598
13.231850	0.503	-0.904352
13.240133	0.497	-0.946289
13.248517	0.503	-0.901657
13.256800	0.497	-0.930904
13.265183	0.503	-0.938014
13.273467	0.497	-0.936471
13.281850	0.503	-0.900460
13.290133	0.497	-0.959407
13.298517	0.503	-0.947422
13.306800	0.497	-0.980309
13.315183	0.503	-0.941876
13.323467	0.497	-0.971009
13.331850	0.503	-0.913310
13.340133	0.497	-0.916869
13.348517	0.503	-0.890160
13.356800	0.497	-0.919653
13.365183	0.503	-0.848094
13.373467	0.497	-0.927148
13.381850	0.503	-0.854804
13.390133	0.497	-0.922648
13.398517	0.503	-0.939226
13.406800	0.497	-0.908264
13.415183	0.503	-0.906383
13.423467	0.497	-0.908982
13.431850	0.503	-0.843648
13.440133	0.497	-0.962019
13.448517	0.503	-0.931583
13.456800	0.497	-0.947152
13.465183	0.503	-0.967954
13.473467	0.497	-0.947411
13.481850	0.503	-0.849839
13.490133	0.497	-0.898958
13.498517	0.503	-0.865450
13.506800	0.497	-0.945056
13.515183	0.503	-0.901320
13.523467	0.497	-0.982666
13.531850	0.503	-0.949294
13.540133	0.497	-0.919171
13.548517	0.503	-0.911136
13.556800	0.497	-0.859408
13.565183	0.503	-0.838320
13.573467	0.497	-0.883889
13.581850	0.503	-0.932164
13.590133	0.497	-0.939238
13.598517	0.503	-0.875517
13.606800	0.497	-0.940961
13.615183	0.503	-0.949519
13.623467	0.497	-0.969491
13.631850	0.503	-0.907382
13.640133	0.497	-0.916681
13.648517	0.503	-0.931101
13.656800	0.497	-0.896557
13.665183	0.503	-0.891603
13.673467	0.497	-0.963540
13.681850	0.503	-0.908663
13.690133	0.497	-0.978485
13.698517	0.503	-0.881431
13.706800	0.497	-0.945861
13.715183	0.503	-0.934945
13.723467	0.497	-0.917555
13.731850	0.503	-0.926109
13.740133	0.497	-0.973163
13.748517	0.503	-0.935178
13.756800	0.497	-0.988747
13.765183	0.503	-0.925349
13.773467	0.497	-0.936666
13.781850	0.503	-0.850112
13.790133	0.497	-0.899266
13.798517	0.503	-0.889625
13.806800	0.497	-0.971708
13.815183	0.503	-0.852638
13.823467	0.497	-0.910830
13.831850	0.503	-0.889377
13.840133	0.497	-0.903166
13.848517	0.503	-0.895925
13.856800	0.497	-0.864240
13.865183	0.503	-0.834646
13.873467	0.497	-0.860838
13.881850	0.503	-0.816856
13.890133	0.497	-0.920283
13.898517	0.503	-0.862277
13.906800	0.497	-0.891121
13.915183	0.503	-0.915302
13.923467	0.497	-0.839262
13.931850	0.503	-0.869817
13.940133	0.497	-0.852524
13.948517	0.503	-0.846353
13.956800	0.497	-0.888259
13.965183	0.503	-0.895472
13.973467	0.497	-0.908935
13.981850	0.503	-0.868114
13.990133	0.497	-0.830992
13.998517	0.503	-0.870465
14.006800	0.497	-0.852245
14.015183	0.503	-0.846945
14.023467	0.497	-0.868561
14.031850	0.503	-0.797041
14.040133	0.497	-0.888455
14.048517	0.503	-0.797344
14.056800	0.497	-0.896397
14.065183	0.503	-0.832361
14.073467	0.497	-0.941651
14.081850	0.503	-0.853785
14.090133	0.497	-0.814633
14.098517	0.503	-0.811029
14.106800	0.497	-0.860949
14.115183	0.503	-0.858673
14.123467	0.497	-0.832751
14.131850	0.503	-0.826605
14.140133	0.497	-0.910867
14.148517	0.503	-0.795965
14.156800	0.497	-0.854298
14.165183	0.503	-0.867614
14.173467	0.497	-0.823303
14.181850	0.503	-0.871692
14.190133	0.497	-0.932012
14.198517	0.503	-0.883540
14.206800	0.497	-0.820893
14.215183	0.503	-0.867498
14.223467	0.497	-0.918935
14.231850	0.503	-0.913488
14.240133	0.497	-0.844478
14.248517	0.503	-0.801332
14.256800	0.497	-0.878302
14.265183	0.503	-0.862462
14.273467	0.497	-0.942307
14.281850	0.503	-0.898877
14.290133	0.497	-0.945817
14.298517	0.503	-0.881300
14.306800	0.497	-0.904071
14.315183	0.503	-0.855003
14.323467	0.497	-0.931184
14.331850	0.503	-0.894417
14.340133	0.497	-0.900371
14.348517	0.503	-0.893480
14.356800	0.497	-0.881522
14.365183	0.503	-0.821305
14.373467	0.497	-0.890420
14.381850	0.503	-0.870211
14.390133	0.497	-0.906375
14.398517	0.503	-0.882760
14.406800	0.497	-0.936777
14.415183	0.503	-0.877803
14.423467	0.497	-0.896327
14.431850	0.503	-0.796727
14.440133	0.497	-0.956118
14.448517	0.503	-0.880451
14.456800	0.497	-0.964946
14.465183	0.503	-0.884841
14.473467	0.497	-0.926255
14.481850	0.503	-0.856577
14.490133	0.497	-0.923899
14.498517	0.503	-0.869169
14.506800	0.497	-0.932827
14.515183	0.503	-0.942492
14.523467	0.497	-0.935749
14.531850	0.503	-0.925200
14.540133	0.497	-0.899588
14.548517	0.503	-0.853106
14.556800	0.497	-0.921432
14.565183	0.503	-0.856431
14.573467	0.497	-1.003605
14.581850	0.503	-0.906059
14.590133	0.497	-0.952815
14.598517	0.503	-0.867988
14.606800	0.497	-0.964849
14.615183	0.503	-0.893979
14.623467	0.497	-0.886551
14.631850	0.503	-0.898379
14.640133	0.497	-0.983168
14.648517	0.503	-0.946383
14.656800	0.497	-0.957343
14.665183	0.503	-0.872846
14.673467	0.497	-0.982656
14.681850	0.503	-0.983485
14.690133	0.497	-0.893205
14.698517	0.503	-0.928924
14.706800	0.497	-0.919123
14.715183	0.503	-0.905551
14.723467	0.497	-0.958107
14.731850	0.503	-0.922058
14.740133	0.497	-0.929226
14.748517	0.503	-0.910877
14.756800	0.497	-0.928872
14.765183	0.503	-0.958886
14.773467	0.497	-0.971278
14.781850	0.503	-0.944558
14.790133	0.497	-0.963757
14.798517	0.503	-0.874502
14.806800	0.497	-0.992130
14.815183	0.503	-0.931932
14.823467	0.497	-0.941587
14.831850	0.503	-0.906533
14.840133	0.497	-0.988137
14.848517	0.503	-0.949490
14.856800	0.497	-0.964509
14.865183	0.503	-0.951429
14.873467	0.497	-0.962513
14.881850	0.503	-0.903947
14.890200	0.501	-0.932793
14.898517	0.499	-0.902770
14.906867	0.501	-0.977499
14.915183	0.499	-0.931827
14.923533	0.501	-0.928936
14.931850	0.499	-0.965037
14.940200	0.501	-0.965868
14.948483	0.497	-0.972663
14.956850	0.502	-0.654835
14.965200	0.501	-0.994296
14.973483	0.497	-0.974756
14.981867	0.503	-0.659255
14.990150	0.497	-0.981191
14.998533	0.503	-0.943396
15.006817	0.497	-0.970489
15.015200	0.503	-1.040557
15.023483	0.497	-0.942109
15.031867	0.503	-0.952809
15.040150	0.497	-0.980804
15.048533	0.503	-0.958405
15.056817	0.497	-1.018613
15.065200	0.503	-0.950716
15.073483	0.497	-0.962192
15.081867	0.503	-0.916599
15.090150	0.497	-1.004942
15.098533	0.503	-0.980936
15.106817	0.497	-1.013154
15.115200	0.503	-0.912566
15.123483	0.497	-1.064505
15.131867	0.503	-0.922668
15.140150	0.497	-0.936314
15.148533	0.503	-0.868985
15.156817	0.497	-1.011960
15.165200	0.503	-0.911632
15.173483	0.497	-0.945655
15.181867	0.503	-0.920516
15.190150	0.497	-0.937408
15.198533	0.503	-0.839532
15.206817	0.497	-0.842174
15.215200	0.503	-0.861102
15.223483	0.497	-0.853446
15.231867	0.503	-0.880888
15.240150	0.497	-0.866719
15.248533	0.503	-0.803212
15.256817	0.497	-0.836608
15.265200	0.503	-0.799032
15.273483	0.497	-0.887956
15.281867	0.503	-0.852752
15.290150	0.497	-0.798438
15.298533	0.503	-0.758119
15.306817	0.497	-0.798097
15.315200	0.503	-0.803186
15.323483	0.497	-0.797468
15.331867	0.503	-0.731252
15.340150	0.497	-0.808434
15.348533	0.503	-0.730129
15.356817	0.497	-0.844579
15.365200	0.503	-0.738866
15.373483	0.497	-0.788654
15.381867	0.503	-0.768124
15.390150	0.497	-0.772820
15.398533	0.503	-0.754074
15.406817	0.497	-0.715862
15.415200	0.503	-0.736461
15.423483	0.497	-0.761528
15.431867	0.503	-0.713675
15.440150	0.497	-0.749614
15.448533	0.503	-0.790807
15.456817	0.497	-0.762649
15.465200	0.503	-0.718132
15.473483	0.497	-0.821565
15.481867	0.503	-0.778271
15.490150	0.497	-0.758136
15.498533	0.503	-0.734479
15.506817	0.497	-0.780285
15.515200	0.503	-0.768171
15.523483	0.497	-0.756912
15.531867	0.503	-0.776305
15.540150	0.497	-0.826924
15.548533	0.503	-0.765468
15.556817	0.497	-0.738609
15.565200	0.503	-0.695587
15.573483	0.497	-0.759931
15.581867	0.503	-0.738103
15.590150	0.497	-0.794549
15.598533	0.503	-0.702014
15.606817	0.497	-0.775441
15.615200	0.503	-0.749178
15.623483	0.497	-0.821649
15.631867	0.503	-0.754704
15.640150	0.497	-0.823024
15.648533	0.503	-0.746203
15.656817	0.497	-0.783315
15.665200	0.503	-0.775348
15.673483	0.497	-0.808075
15.681867	0.503	-0.760774
15.690150	0.497	-0.795568
15.698533	0.503	-0.792807
15.706817	0.497	-0.807472
15.715200	0.503	-0.815277
15.723483	0.497	-0.809341
15.731867	0.503	-0.735786
15.740150	0.497	-0.854188
15.748533	0.503	-0.786046
15.756817	0.497	-0.855781
15.765200	0.503	-0.830009
15.773483	0.497	-0.762737
15.781867	0.503	-0.852805
15.790150	0.497	-0.854382
15.798533	0.503	-0.853532
15.806817	0.497	-0.881752
15.815200	0.503	-0.750652
15.823483	0.497	-0.919379
15.831867	0.503	-0.821041
15.840150	0.497	-0.826585
15.848533	0.503	-0.786110
15.856817	0.497	-0.832850
15.865200	0.503	-0.775095
15.873483	0.497	-0.877507
15.881867	0.503	-0.804443
15.890150	0.497	-0.857862
15.898533	0.503	-0.907843
15.906817	0.497	-0.854069
15.915200	0.503	-0.789608
15.923483	0.497	-0.846805
15.931867	0.503	-0.834458
15.940150	0.497	-0.872057
15.948533	0.503	-0.870291
15.956817	0.497	-0.898182
15.965200	0.503	-0.886107
15.973483	0.497	-0.875452
15.981867	0.503	-0.861853
15.990150	0.497	-0.875282
15.998533	0.503	-0.803217
16.006817	0.497	-0.874882
16.015200	0.503	-0.833852
16.023483	0.497	-0.887038
16.031867	0.503	-0.846583
16.040150	0.497	-0.891856
16.048533	0.503	-0.802563
16.056817	0.497	-0.817212
16.065200	0.503	-0.859782
16.073483	0.497	-0.890516
16.081867	0.503	-0.812824
16.090150	0.497	-0.858428
16.098533	0.503	-0.774415
16.106817	0.497	-0.844266
16.115200	0.503	-0.912149
16.123483	0.497	-0.887463
16.131867	0.503	-0.853978
16.140150	0.497	-0.888873
16.148533	0.503	-0.873462
16.156817	0.497	-0.850662
16.165200	0.503	-0.863460
16.173483	0.497	-0.921229
16.181867	0.503	-0.814659
16.190150	0.497	-0.887028
16.198533	0.503	-0.860145
16.206817	0.497	-0.854954
16.215200	0.503	-0.798779
16.223483	0.497	-0.910351
16.231867	0.503	-0.854674
16.240150	0.497	-0.895665
16.248533	0.503	-0.804739
16.256817	0.497	-0.899955
16.265200	0.503	-0.813411
16.273483	0.497	-0.857287
16.281867	0.503	-0.925238
16.290150	0.497	-0.865247
16.298533	0.503	-0.834760
16.306817	0.497	-0.875321
16.315200	0.503	-0.865409
16.323483	0.497	-0.913360
16.331867	0.503	-0.866266
16.340150	0.497	-0.881033
16.348533	0.503	-0.839661
16.356817	0.497	-0.871362
16.365200	0.503	-0.854388
16.373483	0.497	-0.923595
16.381867	0.503	-0.852716
16.390150	0.497	-0.880603
16.398533	0.503	-0.895610
16.406817	0.497	-0.936084
16.415200	0.503	-0.922052
16.423483	0.497	-0.950161
16.431867	0.503	-0.900982
16.440150	0.497	-0.951550
16.448533	0.503	-0.917505
16.456817	0.497	-0.950016
16.465200	0.503	-0.904200
16.473483	0.497	-0.956362
16.481867	0.503	-0.933268
16.490150	0.497	-0.928750
16.498533	0.503	-0.954223
16.506817	0.497	-0.940298
16.515200	0.503	-0.898622
16.523483	0.497	-1.011757
16.531867	0.503	-0.962927
16.540150	0.497	-0.994686
16.548533	0.503	-0.962110
16.556817	0.497	-1.071690
16.565200	0.503	-0.943254
16.573483	0.497	-1.008166
16.581867	0.503	-0.990792
16.590150	0.497	-0.928815
16.598533	0.503	-0.972468
16.606817	0.497	-1.019104
16.615200	0.503	-0.950193
16.623483	0.497	-1.055151
16.631867	0.503	-1.029920
16.640150	0.497	-1.010342
16.648533	0.503	-0.985572
16.656817	0.497	-1.000708
16.665200	0.503	-0.982027
16.673483	0.497	-1.049988
16.681867	0.503	-0.980598
16.690150	0.497	-1.045532
16.698533	0.503	-0.973388
16.706817	0.497	-0.932676
16.715200	0.503	-0.963180
16.723483	0.497	-1.040272
16.731867	0.503	-1.005915
16.740150	0.497	-1.028690
16.748533	0.503	-0.968458
16.756817	0.497	-0.932819
16.765200	0.503	-0.983513
16.773483	0.497	-0.976228
16.781867	0.503	-0.988059
16.790150	0.497	-0.972854
16.798533	0.503	-0.852194
16.806817	0.497	-0.976775
16.815200	0.503	-0.947444
16.823483	0.497	-0.850092
16.831867	0.503	-0.919437
16.840150	0.497	-0.969785
16.848533	0.503	-0.935170
16.856817	0.497	-0.977348
16.865200	0.503	-0.934802
16.873483	0.497	-0.934107
16.881867	0.503	-0.922889
16.890150	0.497	-0.931672
16.898533	0.503	-0.888360
16.906817	0.497	-0.988505
16.915200	0.503	-0.907465
16.923483	0.497	-0.909716
16.931867	0.503	-1.002541
16.940150	0.497	-0.929785
16.948533	0.503	-0.869763
16.956817	0.497	-0.898534
16.965200	0.503	-0.930047
16.973483	0.497	-0.900445
16.981867	0.503	-0.898309
16.990150	0.497	-0.961482
16.998533	0.503	-0.965547
17.006817	0.497	-0.932161
17.015200	0.503	-0.934026
17.023483	0.497	-0.900572
17.031867	0.503	-0.885653
17.040150	0.497	-0.926378
17.048533	0.503	-0.874079
17.056817	0.497	-0.976900
17.065200	0.503	-0.948642
17.073483	0.497	-0.955743
17.081867	0.503	-0.967731
17.090150	0.497	-0.953994
17.098533	0.503	-0.955319
17.106817	0.497	-0.967999
17.115200	0.503	-0.949267
17.123483	0.497	-0.996632
17.131867	0.503	-0.973690
17.140150	0.497	-0.964765
17.148533	0.503	-0.937675
17.156817	0.497	-0.974207
17.165200	0.503	-0.955635
17.173483	0.497	-0.994182
17.181867	0.503	-0.943884
17.190150	0.497	-1.007638
17.198533	0.503	-0.970204
17.206817	0.497	-0.960839
17.215200	0.503	-0.949348
17.223483	0.497	-0.999286
17.231867	0.503	-0.959054
17.240150	0.497	-0.951661
17.248533	0.503	-0.924917
17.256817	0.497	-0.939996
17.265200	0.503	-0.873332
17.273483	0.497	-0.991871
17.281867	0.503	-0.975903
17.290150	0.497	-0.945428
17.298533	0.503	-0.859940
17.306817	0.497	-0.967926
17.315200	0.503	-0.901558
17.323483	0.497	-0.984240
17.331867	0.503	-0.868499
17.340150	0.497	-0.959970
17.348533	0.503	-0.882778
17.356817	0.497	-0.927779
17.365200	0.503	-0.896517
17.373550	0.501	-0.973864
17.381867	0.499	-0.936821
17.390150	0.497	-0.938615
17.398533	0.503	-0.869171
17.406817	0.497	-0.919418
17.415200	0.503	-0.930714
17.423483	0.497	-0.979588
17.431867	0.503	-0.918125
17.440150	0.497	-1.003005
17.448533	0.503	-0.918539
17.456817	0.497	-0.945101
17.465200	0.503	-0.951526
17.473483	0.497	-1.021411
17.481867	0.503	-0.942950
17.490150	0.497	-1.005849
17.498533	0.503	-0.927462
17.506817	0.497	-0.966251
17.515200	0.503	-1.005749
17.523483	0.497	-0.941098
17.531867	0.503	-0.944329
17.540150	0.497	-0.993254
17.548533	0.503	-0.993616
17.556817	0.497	-0.991867
17.565200	0.503	-0.918200
17.573483	0.497	-1.019166
17.581867	0.503	-0.979389
17.590150	0.497	-0.996422
17.598533	0.503	-0.946907
17.606817	0.497	-0.932167
17.615200	0.503	-0.941699
17.623483	0.497	-0.990221
17.631867	0.503	-1.017371
17.640150	0.497	-1.024367
17.648533	0.503	-0.945399
17.656817	0.497	-0.966223
17.665200	0.503	-0.957750
17.673483	0.497	-0.981907
17.681867	0.503	-0.889325
17.690150	0.497	-1.016491
17.698533	0.503	-0.955159
17.706817	0.497	-0.973002
17.715200	0.503	-0.981509
17.723483	0.497	-1.015002
17.731867	0.503	-0.985144
17.740150	0.497	-1.017174
17.748533	0.503	-1.002284
17.756817	0.497	-0.985674
17.765200	0.503	-0.975715
17.773550	0.501	-0.993373
17.781867	0.499	-1.021265
17.790217	0.501	-0.975652
17.798533	0.499	-0.988949
17.806883	0.501	-1.012310
17.815167	0.497	-0.999226
17.823533	0.502	-0.683826
17.831883	0.501	-0.983777
17.840167	0.497	-1.053881
17.848533	0.502	-0.706705
17.856883	0.501	-1.027742
17.865167	0.497	-1.033814
17.873550	0.503	-0.975119
17.881833	0.497	-1.006572
17.890217	0.503	-1.025810
17.898500	0.497	-1.034347
17.906883	0.503	-0.985732
17.915167	0.497	-1.054536
17.923550	0.503	-0.997539
17.931833	0.497	-0.957592
17.940217	0.503	-1.005485
17.948500	0.497	-1.042227
17.956883	0.503	-0.953882
17.965167	0.497	-1.012961
17.973550	0.503	-0.971558
17.981833	0.497	-0.985592
17.990217	0.503	-0.903591
17.998500	0.497	-0.946684
18.006883	0.503	-0.953335
18.015167	0.497	-0.905631
18.023550	0.503	-0.844011
18.031833	0.497	-0.905981
18.040217	0.503	-0.865220
18.048500	0.497	-0.753416
18.056883	0.503	-0.742180
18.065167	0.497	-0.686548
18.073550	0.503	-0.600514
18.081833	0.497	-0.540543
18.090217	0.503	-0.488750
18.098500	0.497	-0.434531
18.106883	0.503	-0.293612
18.115167	0.497	-0.260227
18.123550	0.503	-0.147618
18.131833	0.497	-0.088853
18.140217	0.503	0.030484
18.148500	0.497	0.179630
18.156883	0.503	0.296050
18.165167	0.497	0.418757
18.173550	0.503	0.526317
18.181833	0.497	0.647209
18.190217	0.503	0.836155
18.198500	0.497	0.938034
18.206883	0.503	1.148423
18.215167	0.497	1.247221
18.223550	0.503	1.386366
18.231833	0.497	1.415609
18.240217	0.503	1.539245
18.248500	0.497	1.656724
18.256883	0.503	1.787361
18.265167	0.497	1.888308
18.273550	0.503	1.963921
18.281833	0.497	1.952169
18.290217	0.503	2.048588
18.298500	0.497	2.052888
18.306883	0.503	2.075338
18.315167	0.497	2.066420
18.323550	0.503	2.007096
18.331833	0.497	1.925092
18.340217	0.503	2.005886
18.348500	0.497	1.907236
18.356883	0.503	1.827233
18.365167	0.497	1.726484
18.373550	0.503	1.653288
18.381833	0.497	1.544939
18.390217	0.503	1.424923
18.398500	0.497	1.308001
18.406883	0.503	1.204908
18.415167	0.497	1.036902
18.423550	0.503	0.942541
18.431833	0.497	0.700773
18.440217	0.503	0.694713
18.448500	0.497	0.450689
18.456883	0.503	0.434386
18.465167	0.497	0.236889
18.473550	0.503	0.214775
18.481833	0.497	-0.012044
18.490217	0.503	-0.048079
18.498500	0.497	-0.121404
18.506883	0.503	-0.162978
18.515167	0.497	-0.318910
18.523550	0.503	-0.430212
18.531833	0.497	-0.514272
18.540217	0.503	-0.482994
18.548500	0.497	-0.593333
18.556883	0.503	-0.658686
18.565167	0.497	-0.646273
18.573550	0.503	-0.698580
18.581833	0.497	-0.856681
18.590217	0.503	-0.841063
18.598500	0.497	-0.845902
18.606883	0.503	-0.844855
18.615167	0.497	-0.904847
18.623550	0.503	-0.931466
18.631833	0.497	-0.935226
18.640217	0.503	-0.931792
18.648500	0.497	-0.931123
18.656883	0.503	-0.936982
18.665167	0.497	-1.004495
18.673550	0.503	-0.975718
18.681833	0.497	-1.031593
18.690217	0.503	-0.990092
18.698500	0.497	-1.034105
18.706883	0.503	-1.068177
18.715167	0.497	-1.015419
18.723550	0.503	-1.077610
18.731833	0.497	-1.065694
18.740217	0.503	-1.047355
18.748500	0.497	-1.081781
18.756883	0.503	-1.006035
18.765167	0.497	-1.060775
18.773550	0.503	-1.061622
18.781833	0.497	-1.111620
18.790217	0.503	-1.055227
18.798500	0.497	-1.006187
18.806883	0.503	-1.040832
18.815167	0.497	-1.082743
18.823550	0.503	-1.088193
18.831833	0.497	-1.063676
18.840217	0.503	-1.051116
18.848500	0.497	-1.089832
18.856883	0.503	-1.019828
18.865167	0.497	-1.031528
18.873550	0.503	-1.068099
18.881833	0.497	-1.067153
18.890217	0.503	-1.021496
18.898500	0.497	-1.145325
18.906883	0.503	-1.089503
18.915167	0.497	-1.101924
18.923550	0.503	-1.064933
18.931833	0.497	-1.032661
18.940217	0.503	-1.052529
18.948500	0.497	-1.098695
18.956883	0.503	-1.093686
18.965167	0.497	-1.151727
18.973550	0.503	-1.103833
18.981833	0.497	-1.105323
18.990217	0.503	-1.110957
18.998500	0.497	-1.096138
19.006883	0.503	-1.091549
19.015167	0.497	-1.077308
19.023550	0.503	-1.089213
19.031833	0.497	-1.096633
19.040217	0.503	-1.139537
19.048500	0.497	-1.199320
19.056883	0.503	-1.135890
19.065167	0.497	-1.208314
19.073550	0.503	-1.183541
19.081833	0.497	-1.154290
19.090217	0.503	-1.203967
19.098500	0.497	-1.155232
19.106883	0.503	-1.132786
19.115167	0.497	-1.171780
19.123550	0.503	-1.107391
19.131833	0.497	-1.170680
19.140217	0.503	-1.127953
19.148500	0.497	-1.220402
19.156883	0.503	-1.121523
19.165167	0.497	-1.204919
19.173550	0.503	-1.137824
19.181833	0.497	-1.245102
19.190217	0.503	-1.245860
19.198500	0.497	-1.137745
19.206883	0.503	-1.139900
19.215167	0.497	-1.253101
19.223550	0.503	-1.145763
19.231833	0.497	-1.154558
19.240217	0.503	-1.160425
19.248500	0.497	-1.154138
19.256883	0.503	-1.246919
19.265167	0.497	-1.241509
19.273550	0.503	-1.118045
19.281833	0.497	-1.198933
19.290217	0.503	-1.184141
19.298500	0.497	-1.186043
19.306883	0.503	-1.189927
19.315167	0.497	-1.249104
19.323550	0.503	-1.238332
19.331833	0.497	-1.186293
19.340217	0.503	-1.220829
19.348500	0.497	-1.239213
19.356883	0.503	-1.172419
19.365167	0.497	-1.183614
19.373550	0.503	-1.241637
19.381833	0.497	-1.235466
19.390217	0.503	-1.245273
19.398500	0.497	-1.235875
19.406883	0.503	-1.162020
19.415167	0.497	-1.221776
19.423550	0.503	-1.223379
19.431833	0.497	-1.177298
19.440217	0.503	-1.213200
19.448500	0.497	-1.222224
19.456883	0.503	-1.193087
19.465167	0.497	-1.224818
19.473550	0.503	-1.152264
19.481833	0.497	-1.226462
19.490217	0.503	-1.202043
19.498500	0.497	-1.198366
19.506883	0.503	-1.197365
19.515167	0.497	-1.188813
19.523550	0.503	-1.172650
19.531833	0.497	-1.248850
19.540217	0.503	-1.157705
19.548500	0.497	-1.210768
19.556883	0.503	-1.209804
19.565167	0.497	-1.227993
19.573550	0.503	-1.213565
19.581833	0.497	-1.232225
19.590217	0.503	-1.206337
19.598500	0.497	-1.225826
19.606883	0.503	-1.238213
19.615167	0.497	-1.244759
19.623550	0.503	-1.213781
19.631833	0.497	-1.224299
19.640217	0.503	-1.182852
19.648500	0.497	-1.263570
19.656883	0.503	-1.240831
19.665167	0.497	-1.227508
19.673550	0.503	-1.228555
19.681833	0.497	-1.259729
19.690217	0.503	-1.278959
19.698500	0.497	-1.325953
19.706883	0.503	-1.260673
19.715167	0.497	-1.310100
19.723550	0.503	-1.271075
19.731833	0.497	-1.263427
19.740217	0.503	-1.207289
19.748500	0.497	-1.229382
19.756883	0.503	-1.235967
19.765167	0.497	-1.284638
19.773550	0.503	-1.240295
19.781833	0.497	-1.334123
19.790217	0.503	-1.307987
19.798500	0.497	-1.280459
19.806883	0.503	-1.294293
19.815167	0.497	-1.262693
19.823550	0.503	-1.237569
19.831833	0.497	-1.278813
19.840217	0.503	-1.257180
19.848500	0.497	-1.316150
19.856883	0.503	-1.323321
19.865167	0.497	-1.334698
19.873550	0.503	-1.251820
19.881833	0.497	-1.325970
19.890217	0.503	-1.297736
19.898500	0.497	-1.246351
19.906883	0.503	-1.324722
19.915167	0.497	-1.318584
19.923550	0.503	-1.358391
19.931833	0.497	-1.317888
19.940217	0.503	-1.330723
19.948500	0.497	-1.351373
19.956883	0.503	-1.284681
19.965167	0.497	-1.272081
19.973550	0.503	-1.391968
19.981833	0.497	-1.340100
19.990217	0.503	-1.329339
19.998500	0.497	-1.407418
20.006883	0.503	-1.315206
20.015167	0.497	-1.374960
20.023550	0.503	-1.298633
20.031833	0.497	-1.272817
20.040217	0.503	-1.347581
20.048500	0.497	-1.425029
20.056883	0.503	-1.317215
20.065167	0.497	-1.379720
20.073550	0.503	-1.332008
20.081833	0.497	-1.373436
20.090217	0.503	-1.290057
20.098500	0.497	-1.447569
20.106883	0.503	-1.359072
20.115167	0.497	-1.277669
20.123550	0.503	-1.308909
20.131833	0.497	-1.387973
20.140217	0.503	-1.323144
20.148500	0.497	-1.440684
20.156883	0.503	-1.367684
20.165167	0.497	-1.372803
20.173550	0.503	-1.364145
20.181833	0.497	-1.400879
20.190217	0.503	-1.392934
20.198500	0.497	-1.376535
20.206883	0.503	-1.349553
20.215167	0.497	-1.411280
20.223550	0.503	-1.427944
20.231833	0.497	-1.459852
20.240217	0.503	-1.495867
20.248500	0.497	-1.510747
20.256883	0.503	-1.450373
20.265167	0.497	-1.494042
20.273550	0.503	-1.406645
20.281833	0.497	-1.520545
20.290217	0.503	-1.488315
20.298500	0.497	-1.559247
20.306883	0.503	-1.518581
20.315167	0.497	-1.537010
20.323550	0.503	-1.523792
20.331833	0.497	-1.571520
20.340217	0.503	-1.536006
20.348500	0.497	-1.526992
20.356883	0.503	-1.543467
20.365167	0.497	-1.577122
20.373550	0.503	-1.532958
20.381833	0.497	-1.573289
20.390217	0.503	-1.643345
20.398500	0.497	-1.652792
20.406883	0.503	-1.659269
20.415167	0.497	-1.653009
20.423550	0.503	-1.604917
20.431833	0.497	-1.668886
20.440217	0.503	-1.626568
20.448500	0.497	-1.664885
20.456883	0.503	-1.676684
20.465167	0.497	-1.660880
20.473550	0.503	-1.614258
20.481833	0.497	-1.710546
20.490217	0.503	-1.755928
20.498500	0.497	-1.753480
20.506883	0.503	-1.744020
20.515167	0.497	-1.736367
20.523550	0.503	-1.720277
20.531833	0.497	-1.795189
20.540217	0.503	-1.792019
20.548500	0.497	-1.825620
20.556883	0.503	-1.743582
20.565167	0.497	-1.795357
20.573550	0.503	-1.792310
20.581833	0.497	-1.894556
20.590217	0.503	-1.825296
20.598500	0.497	-1.865110
20.606883	0.503	-1.799121
20.615167	0.497	-1.883639
20.623550	0.503	-1.866083
20.631900	0.501	-1.907497
20.640217	0.499	-1.879757
20.648567	0.501	-1.940208
20.656883	0.499	-1.928311
20.665233	0.501	-1.939080
20.673550	0.499	-1.964665
20.681900	0.501	-1.992709
20.690183	0.497	-2.060135
20.698550	0.502	-1.707742
20.706900	0.501	-2.032323
20.715183	0.497	-2.014182
20.723550	0.502	-1.736601
20.731900	0.501	-1.641478
20.740183	0.497	-2.152188
20.748567	0.503	-2.105883
20.756850	0.497	-2.117376
20.765233	0.503	-2.113623
20.773517	0.497	-2.165099
20.781900	0.503	-2.127146
20.790183	0.497	-2.185432
20.798567	0.503	-2.211430
20.806850	0.497	-2.209224
20.815233	0.503	-2.169293
20.823517	0.497	-2.244238
20.831900	0.503	-2.218455
20.840183	0.497	-2.263361
20.848567	0.503	-2.281536
20.856850	0.497	-2.310486
20.865233	0.503	-2.313186
20.873517	0.497	-2.318491
20.881900	0.503	-2.315210
20.890183	0.497	-2.344060
20.898567	0.503	-2.363506
20.906850	0.497	-2.423207
20.915233	0.503	-2.374703
20.923517	0.497	-2.401896
20.931900	0.503	-2.395475
20.940183	0.497	-2.424221
20.948567	0.503	-2.378852
20.956850	0.497	-2.448643
20.965233	0.503	-2.445912
20.973517	0.497	-2.547421
20.981900	0.503	-2.440403
20.990183	0.497	-2.530523
20.998567	0.503	-2.507026
21.006850	0.497	-2.496582
21.015233	0.503	-2.584922
21.023517	0.497	-2.549771
21.031900	0.503	-2.545772
21.040183	0.497	-2.643649
21.048567	0.503	-2.565922
21.056850	0.497	-2.633189
21.065233	0.503	-2.534171
21.073517	0.497	-2.642736
21.081900	0.503	-2.610778
21.090183	0.497	-2.668600
21.098567	0.503	-2.658503
21.106850	0.497	-2.653119
21.115233	0.503	-2.666814
21.123517	0.497	-2.715189
21.131900	0.503	-2.616825
21.140183	0.497	-2.707435
21.148567	0.503	-2.701259
21.156850	0.497	-2.748752
21.165233	0.503	-2.672600
21.173517	0.497	-2.762779
21.181900	0.503	-2.720502
21.190183	0.497	-2.805801
21.198567	0.503	-2.800978
21.206850	0.497	-2.763008
21.215233	0.503	-2.812572
21.223517	0.497	-2.834204
21.231900	0.503	-2.868643
21.240183	0.497	-2.893653
21.248567	0.503	-2.887462
21.256850	0.497	-2.856432
21.265233	0.503	-2.866990
21.273517	0.497	-2.877152
21.281900	0.503	-2.889019
21.290183	0.497	-2.898950
21.298567	0.503	-2.947696
21.306850	0.497	-2.883554
21.315233	0.503	-2.981513
21.323517	0.497	-2.961602
21.331900	0.503	-2.953988
21.340183	0.497	-3.023035
21.348567	0.503	-3.013058
21.356850	0.497	-3.007924
21.365233	0.503	-2.944564
21.373517	0.497	-3.095578
21.381900	0.503	-3.046497
21.390183	0.497	-3.096221
21.398567	0.503	-3.050100
21.406850	0.497	-3.107946
21.415233	0.503	-3.104333
21.423517	0.497	-3.136926
21.431900	0.503	-3.101362
21.440183	0.497	-3.182928
21.448567	0.503	-3.169247
21.456850	0.497	-3.205641
21.465233	0.503	-3.174321
21.473517	0.497	-3.141998
21.481900	0.503	-3.228567
21.490183	0.497	-3.237629
21.498567	0.503	-3.276297
21.506850	0.497	-3.274150
21.515233	0.503	-3.232056
21.523517	0.497	-3.317504
21.531900	0.503	-3.292134
21.540183	0.497	-3.298322
21.548567	0.503	-3.338425
21.556850	0.497	-3.352767
21.565233	0.503	-3.352960
21.573517	0.497	-3.422688
21.581900	0.503	-3.386757
21.590183	0.497	-3.399574
21.598567	0.503	-3.448904
21.606850	0.497	-3.411824
21.615233	0.503	-3.490483
21.623517	0.497	-3.504192
21.631900	0.503	-3.525215
21.640183	0.497	-3.534338
21.648567	0.503	-3.551098
21.656850	0.497	-3.604322
21.665233	0.503	-3.594940
21.673517	0.497	-3.653011
21.681900	0.503	-3.600539
21.690183	0.497	-3.642651
21.698567	0.503	-3.636518
21.706850	0.497	-3.613198
21.715233	0.503	-3.588256
21.723517	0.497	-3.657169
21.731900	0.503	-3.581098
21.740183	0.497	-3.764112
21.748567	0.503	-3.743418
21.756850	0.497	-3.762321
21.765233	0.503	-3.722519
21.773517	0.497	-3.796603
21.781900	0.503	-3.802304
21.790183	0.497	-3.816603
21.798567	0.503	-3.861312
21.806850	0.497	-3.892727
21.815233	0.503	-3.896568
21.823517	0.497	-3.930322
21.831900	0.503	-3.885868
21.840183	0.497	-3.931784
21.848567	0.503	-3.986489
21.856850	0.497	-3.988656
21.865233	0.503	-3.994648
21.873517	0.497	-3.969651
21.881900	0.503	-4.028529
21.890183	0.497	-4.058811
21.898567	0.503	-4.026870
21.906850	0.497	-4.082381
21.915233	0.503	-4.047631
21.923517	0.497	-4.110772
21.931900	0.503	-4.159827
21.940183	0.497	-4.137698
21.948567	0.503	-4.188161
21.956850	0.497	-4.224088
21.965233	0.503	-4.253241
21.973517	0.497	-4.250263
21.981900	0.503	-4.247112
21.990183	0.497	-4.285767
21.998567	0.503	-4.209634
22.006850	0.497	-4.235298
22.015233	0.503	-4.277225
22.023517	0.497	-4.328020
22.031900	0.503	-4.384399
22.040183	0.497	-4.418926
22.048567	0.503	-4.295659
22.056850	0.497	-4.375568
22.065233	0.503	-4.434927
22.073517	0.497	-4.414114
22.081900	0.503	-4.434287
22.090183	0.497	-4.459239
22.098567	0.503	-4.393249
22.106850	0.497	-4.474386
22.115233	0.503	-4.511131
22.123517	0.497	-4.583765
22.131900	0.503	-4.504163
22.140183	0.497	-4.632536
22.148567	0.503	-4.621225
22.156850	0.497	-4.554949
22.165233	0.503	-4.603722
22.173517	0.497	-4.629525
22.181900	0.503	-4.651174
22.190183	0.497	-4.702874
22.198567	0.503	-4.644682
22.206850	0.497	-4.712347
22.215233	0.503	-4.655264
22.223517	0.497	-4.726831
22.231900	0.503	-4.777906
22.240183	0.497	-4.765065
22.248567	0.503	-4.755939
22.256850	0.497	-4.720228
22.265233	0.503	-4.779522
22.273517	0.497	-4.803329
22.281900	0.503	-4.804085
22.290183	0.497	-4.887894
22.298567	0.503	-4.840319
22.306850	0.497	-4.907786
22.315233	0.503	-4.920460
22.323517	0.497	-4.931843
22.331900	0.503	-4.966339
22.340183	0.497	-4.974270
22.348567	0.503	-4.963033
22.356850	0.497	-4.982627
22.365233	0.503	-4.958931
22.373517	0.497	-5.011756
22.381900	0.503	-5.004721
22.390183	0.497	-4.996284
22.398567	0.503	-5.035216
22.406850	0.497	-5.119184
22.415233	0.503	-5.057243
22.423517	0.497	-5.107310
22.431900	0.503	-5.065592
22.440183	0.497	-5.145526
22.448567	0.503	-5.139119
22.456850	0.497	-5.152205
22.465233	0.503	-5.139322
22.473517	0.497	-5.162962
22.481900	0.503	-5.174242
22.490183	0.497	-5.239317
22.498567	0.503	-5.232444
22.506850	0.497	-5.296722
22.515233	0.503	-5.269891
22.523517	0.497	-5.278705
22.531900	0.503	-5.333678
22.540183	0.497	-5.336048
22.548567	0.503	-5.320778
22.556850	0.497	-5.414496
22.565233	0.503	-5.366203
22.573517	0.497	-5.445877
22.581900	0.503	-5.458468
22.590183	0.497	-5.431892
22.598567	0.503	-5.441805
22.606850	0.497	-5.570758
22.615233	0.503	-5.522682
22.623517	0.497	-5.532192
22.631900	0.503	-5.588318
22.640183	0.497	-5.605330
22.648567	0.503	-5.574752
22.656850	0.497	-5.666346
22.665233	0.503	-5.579587
22.673517	0.497	-5.694365
22.681900	0.503	-5.718821
22.690183	0.497	-5.673198
22.698567	0.503	-5.690276
22.706850	0.497	-5.695362
22.715233	0.503	-5.722513
22.723517	0.497	-5.803034
22.731900	0.503	-5.758714
22.740183	0.497	-5.795280
22.748567	0.503	-5.709083
22.756850	0.497	-5.802609
22.765233	0.503	-5.757792
22.773517	0.497	-5.853243
22.781900	0.503	-5.866566
22.790183	0.497	-5.892541
22.798567	0.503	-5.895424
22.806850	0.497	-5.925417
22.815233	0.503	-5.868309
22.823517	0.497	-5.977746
22.831900	0.503	-5.932527
22.840183	0.497	-5.958776
22.848567	0.503	-6.038460
22.856850	0.497	-6.028322
22.865233	0.503	-6.029836
22.873517	0.497	-5.994040
22.881900	0.503	-6.014160
22.890183	0.497	-6.089839
22.898567	0.503	-6.065313
22.906850	0.497	-6.091016
22.915233	0.503	-6.138674
22.923517	0.497	-6.117286
22.931900	0.503	-6.106818
22.940183	0.497	-6.200717
22.948567	0.503	-6.197080
22.956850	0.497	-6.204240
22.965233	0.503	-6.148292
22.973517	0.497	-6.270455
22.981900	0.503	-6.254267
22.990183	0.497	-6.325124
22.998567	0.503	-6.241740
23.006850	0.497	-6.305788
23.015233	0.503	-6.318113
23.023517	0.497	-6.321418
23.031900	0.503	-6.395533
23.040183	0.497	-6.417807
23.048567	0.503	-6.375167
23.056850	0.497	-6.472125
23.065233	0.503	-6.431864
23.073517	0.497	-6.465484
23.081900	0.503	-6.440982
23.090183	0.497	-6.527762
23.098567	0.503	-6.525536
23.106850	0.497	-6.570576
23.115233	0.503	-6.562695
23.123517	0.497	-6.559205
23.131900	0.503	-6.579678
23.140183	0.497	-6.638162
23.148567	0.503	-6.556948
23.156850	0.497	-6.637656
23.165233	0.503	-6.668047
23.173517	0.497	-6.658264
23.181900	0.503	-6.706151
23.190183	0.497	-6.676985
23.198567	0.503	-6.718719
23.206850	0.497	-6.764852
23.215233	0.503	-6.716847
23.223517	0.497	-6.734741
23.231900	0.503	-6.739425
23.240183	0.497	-6.816745
23.248567	0.503	-6.837935
23.256850	0.497	-6.813067
23.265233	0.503	-6.837823
23.273517	0.497	-6.883216
23.281900	0.503	-6.865289
23.290183	0.497	-6.966979
23.298567	0.503	-6.910056
23.306850	0.497	-6.919865
23.315233	0.503	-6.894637
23.323517	0.497	-6.921432
23.331900	0.503	-7.007126
23.340183	0.497	-6.901547
23.348567	0.503	-6.987161
23.356850	0.497	-7.009304
23.365233	0.503	-6.929281
23.373517	0.497	-7.066896
23.381900	0.503	-7.007433
23.390183	0.497	-7.090344
23.398567	0.503	-7.107799
23.406850	0.497	-7.134443
23.415233	0.503	-7.054378
23.423517	0.497	-7.150433
23.431900	0.503	-7.144008
23.440183	0.497	-7.206101
23.448567	0.503	-7.211983
23.456850	0.497	-7.206407
23.465233	0.503	-7.212198
23.473517	0.497	-7.266015
23.481900	0.503	-7.244058
23.490250	0.501	-7.300985
23.498567	0.499	-7.323710
23.506917	0.501	-7.344160
23.515233	0.499	-7.304089
23.523583	0.501	-7.350134
23.531867	0.497	-7.363680
23.540233	0.502	-7.085463
23.548583	0.501	-7.441065
23.556867	0.497	-7.375598
23.565233	0.502	-7.144913
23.573583	0.501	-7.516915
23.581867	0.497	-7.471472
23.590250	0.503	-7.165489
23.598533	0.497	-7.481691
23.606917	0.503	-7.444227
23.615200	0.497	-7.588080
23.623583	0.503	-7.502791
23.631867	0.497	-7.544972
23.640250	0.503	-7.492643
23.648533	0.497	-7.517329
23.656917	0.503	-7.568711
23.665200	0.497	-7.583405
23.673583	0.503	-7.591702
23.681867	0.497	-7.666883
23.690250	0.503	-7.649750
23.698533	0.497	-7.685960
23.706917	0.503	-7.612086
23.715200	0.497	-7.716389
23.723583	0.503	-7.704896
23.731867	0.497	-7.708658
23.740250	0.503	-7.725440
23.748533	0.497	-7.766385
23.756917	0.503	-7.739742
23.765200	0.497	-7.688416
23.773583	0.503	-7.760604
23.781867	0.497	-7.833773
23.790250	0.503	-7.780222
23.798533	0.497	-7.853089
23.806917	0.503	-7.757775
23.815200	0.497	-7.867156
23.823583	0.503	-7.874744
23.831867	0.497	-7.898757
23.840250	0.503	-7.850813
23.848533	0.497	-7.872553
23.856917	0.503	-7.885591
23.865200	0.497	-7.939322
23.873583	0.503	-7.995900
23.881867	0.497	-7.965816
23.890250	0.503	-8.009442
23.898533	0.497	-7.943053
23.906917	0.503	-7.961721
23.915200	0.497	-7.984397
23.923583	0.503	-7.999523
23.931867	0.497	-8.008785
23.940250	0.503	-7.970479
23.948533	0.497	-8.035164
23.956917	0.503	-8.028209
23.965200	0.497	-8.068596
23.973583	0.503	-8.120429
23.981867	0.497	-8.062912
23.990250	0.503	-8.062951
23.998533	0.497	-8.122621
24.006917	0.503	-8.141364
24.015200	0.497	-8.110335
24.023583	0.503	-8.145107
24.031867	0.497	-8.233301
24.040250	0.503	-8.221312
24.048533	0.497	-8.231606
24.056917	0.503	-8.278543
24.065200	0.497	-8.297550
24.073583	0.503	-8.202303
24.081867	0.497	-8.322609
24.090250	0.503	-8.260350
24.098533	0.497	-8.328559
24.106917	0.503	-8.305080
24.115200	0.497	-8.344553
24.123583	0.503	-8.358532
24.131867	0.497	-8.367556
24.140250	0.503	-8.337516
24.148533	0.497	-8.360346
24.156917	0.503	-8.411219
24.165200	0.497	-8.402864
24.173583	0.503	-8.395858
24.181867	0.497	-8.447040
24.190250	0.503	-8.408058
24.198533	0.497	-8.468354
24.206917	0.503	-8.461098
24.215200	0.497	-8.495447
24.223583	0.503	-8.534890
24.231867	0.497	-8.498534
24.240250	0.503	-8.500747
24.248533	0.497	-8.568633
24.256917	0.503	-8.545533
24.265200	0.497	-8.553425
24.273583	0.503	-8.582674
24.281867	0.497	-8.554603
24.290250	0.503	-8.600474
24.298533	0.497	-8.639602
24.306917	0.503	-8.651134
24.315200	0.497	-8.724308
24.323583	0.503	-8.651652
24.331867	0.497	-8.696320
24.340250	0.503	-8.638082
24.348533	0.497	-8.655735
24.356917	0.503	-8.717636
24.365200	0.497	-8.793830
24.373583	0.503	-8.702761
24.381867	0.497	-8.757872
24.390250	0.503	-8.780017
24.398533	0.497	-8.776945
24.406917	0.503	-8.791436
24.415200	0.497	-8.811103
24.423583	0.503	-8.769288
24.431867	0.497	-8.831317
24.440250	0.503	-8.792907
24.448533	0.497	-8.832794
24.456917	0.503	-8.858209
24.465200	0.497	-8.853542
24.473583	0.503	-8.831722
24.481867	0.497	-8.876036
24.490250	0.503	-8.896145
24.498533	0.497	-8.943777
24.506917	0.503	-8.855774
24.515200	0.497	-8.879035
24.523583	0.503	-8.955307
24.531867	0.497	-8.966565
24.540250	0.503	-8.928615
24.548533	0.497	-8.999860
24.556917	0.503	-8.973928
24.565200	0.497	-9.013627
24.573583	0.503	-9.023299
24.581867	0.497	-8.936630
24.590250	0.503	-8.976482
24.598533	0.497	-8.990742
24.606917	0.503	-8.994591
24.615200	0.497	-9.020806
24.623583	0.503	-9.046334
24.631867	0.497	-9.052114
24.640250	0.503	-9.031002
24.648533	0.497	-9.057972
24.656917	0.503	-9.077707
24.665200	0.497	-9.089117
24.673583	0.503	-9.072481
24.681867	0.497	-9.054819
24.690250	0.503	-9.053900
24.698533	0.497	-9.112037
24.706917	0.503	-9.130524
24.715200	0.497	-9.156102
24.723583	0.503	-9.102163
24.731867	0.497	-9.164132
24.740250	0.503	-9.150629
24.748533	0.497	-9.129667
24.756917	0.503	-9.130348
24.765200	0.497	-9.171014
24.773583	0.503	-9.170247
24.781867	0.497	-9.200057
24.790250	0.503	-9.111909
24.798533	0.497	-9.175248
24.806917	0.503	-9.168318
24.815200	0.497	-9.210448
24.823583	0.503	-9.256235
24.831867	0.497	-9.268780
24.840250	0.503	-9.181983
24.848533	0.497	-9.245348
24.856917	0.503	-9.233778
24.865200	0.497	-9.227967
24.873583	0.503	-9.223667
24.881867	0.497	-9.210324
24.890250	0.503	-9.239416
24.898533	0.497	-9.234487
24.906917	0.503	-9.259376
24.915200	0.497	-9.258428
24.923583	0.503	-9.283268
24.931867	0.497	-9.320884
24.940250	0.503	-9.251538
24.948533	0.497	-9.298278
24.956917	0.503	-9.255318
24.965200	0.497	-9.359741
24.973583	0.503	-9.250838
24.981867	0.497	-9.315746
24.990250	0.503	-9.232156
24.998533	0.497	-9.344622
25.006917	0.503	-9.355724
