# Supplementary material for: Methanol-dependent Escherichia coli strains with a complete ribulose monophosphate cycle
Source: Nat Commun. 2020 Oct 26;11:5403. doi: 10.1038/s41467-020-19235-5 (PMC7588473; doi:10.1038/s41467-020-19235-5)
Supplement: Supplementary file 11 — Source data [file 41467_2020_19235_MOESM11_ESM.zip › Source_Data/SupplementaryFigure5/pyr_std_5mM.txt]

File Path	chrom://marshall/Chromeleon7/HPLC_Ultimate_3000/Users/kellerp/20200525_fbp_tpiA_anc_evol_SN_stat.seq/288.smp/UV_VIS_3.channel
Channel	UV_VIS_3

Injection Information:
Data Vault	Chromeleon7
Injection	20200703_std_pyr_5mM
Injection Number	4
Position	RB4
Comment	
Processing Method	Quantitative
Instrument Method	20200525_Rezex_ROA_OrganicAcid_600uL_2500uM_H2SO4_50A_50D
Type	Calibration Standard
Status	Finished
Injection Date	7/3/2020
Injection Time	1:38:58 PM
Injection Volume (µl)	10.000
Dilution Factor	1.0000
Weight	1.0000

Raw Data Information:
Time Min. (min)	0.006717
Time Max. (min)	25.006917
Data Points	3001
Detector	UV
Generating Data System	Chromeleon 7.2.5.9507
Exporting Data System	Chromeleon 7.2.8.0
Operator	Instrument Controller
Signal Quantity	Absorbance
Signal Unit	mAU
Signal Min.	-47.381735
Signal Max.	633.329393
Channel	UV_VIS_3
Driver Name	VWD3000.dll
Channel Type	Evaluation
Min. Step (s)	0.497
Max. Step (s)	0.503
Average Step (s)	0.500004

Signal Parameter Information:
Signal Info	WVL:190 nm

Raw Data:
Time (min)	Step (s)	Value (mAU)
0.006717	n.a.	-0.736538
0.015100	0.503	-0.678963
0.023383	0.497	-0.744696
0.031767	0.503	-0.727612
0.040050	0.497	-0.775644
0.048433	0.503	-0.760280
0.056717	0.497	-0.831044
0.065100	0.503	-0.759909
0.073383	0.497	-0.866807
0.081767	0.503	-0.710772
0.090050	0.497	-0.842452
0.098433	0.503	-0.720757
0.106717	0.497	-0.689592
0.115100	0.503	-0.682211
0.123383	0.497	-0.728043
0.131767	0.503	-0.676649
0.140050	0.497	-0.715439
0.148433	0.503	-0.728666
0.156717	0.497	-0.763251
0.165100	0.503	-0.717675
0.173383	0.497	-0.768837
0.181767	0.503	-0.705174
0.190050	0.497	-0.772546
0.198433	0.503	-0.694672
0.206717	0.497	-0.734372
0.215100	0.503	-0.687119
0.223383	0.497	-0.715883
0.231767	0.503	-0.703451
0.240050	0.497	-0.745137
0.248433	0.503	-0.616311
0.256717	0.497	-0.681725
0.265100	0.503	-0.721249
0.273383	0.497	-0.649818
0.281767	0.503	-0.651321
0.290050	0.497	-0.706089
0.298433	0.503	-0.631682
0.306717	0.497	-0.676054
0.315100	0.503	-0.628941
0.323383	0.497	-0.634122
0.331767	0.503	-0.562575
0.340050	0.497	-0.650492
0.348433	0.503	-0.623825
0.356717	0.497	-0.665090
0.365100	0.503	-0.655669
0.373383	0.497	-0.616155
0.381767	0.503	-0.635228
0.390050	0.497	-0.678219
0.398433	0.503	-0.549412
0.406717	0.497	-0.579031
0.415100	0.503	-0.544341
0.423383	0.497	-0.627108
0.431767	0.503	-0.576979
0.440050	0.497	-0.621871
0.448433	0.503	-0.578761
0.456717	0.497	-0.621700
0.465100	0.503	-0.534785
0.473383	0.497	-0.566023
0.481767	0.503	-0.524524
0.490050	0.497	-0.567864
0.498433	0.503	-0.585456
0.506717	0.497	-0.599333
0.515100	0.503	-0.557176
0.523383	0.497	-0.617251
0.531767	0.503	-0.566287
0.540050	0.497	-0.562801
0.548433	0.503	-0.602089
0.556717	0.497	-0.578420
0.565100	0.503	-0.558711
0.573383	0.497	-0.639766
0.581767	0.503	-0.510091
0.590050	0.497	-0.607093
0.598433	0.503	-0.561294
0.606717	0.497	-0.566863
0.615100	0.503	-0.489374
0.623383	0.497	-0.525008
0.631767	0.503	-0.525218
0.640050	0.497	-0.659459
0.648433	0.503	-0.544156
0.656717	0.497	-0.593576
0.665100	0.503	-0.487552
0.673383	0.497	-0.558138
0.681767	0.503	-0.524515
0.690050	0.497	-0.492010
0.698433	0.503	-0.495205
0.706717	0.497	-0.570469
0.715100	0.503	-0.482738
0.723383	0.497	-0.572584
0.731767	0.503	-0.549737
0.740050	0.497	-0.528629
0.748433	0.503	-0.487864
0.756717	0.497	-0.558148
0.765100	0.503	-0.493336
0.773383	0.497	-0.529469
0.781767	0.503	-0.524104
0.790050	0.497	-0.532382
0.798433	0.503	-0.448342
0.806717	0.497	-0.540588
0.815100	0.503	-0.444131
0.823383	0.497	-0.523574
0.831767	0.503	-0.523349
0.840050	0.497	-0.580258
0.848433	0.503	-0.500059
0.856717	0.497	-0.560931
0.865100	0.503	-0.459837
0.873383	0.497	-0.538670
0.881767	0.503	-0.511705
0.890050	0.497	-0.567687
0.898433	0.503	-0.528917
0.906717	0.497	-0.561846
0.915100	0.503	-0.524858
0.923383	0.497	-0.599237
0.931767	0.503	-0.484192
0.940050	0.497	-0.556323
0.948433	0.503	-0.518524
0.956717	0.497	-0.540646
0.965100	0.503	-0.565555
0.973383	0.497	-0.607026
0.981767	0.503	-0.545192
0.990050	0.497	-0.566810
0.998433	0.503	-0.564868
1.006717	0.497	-0.605066
1.015100	0.503	-0.528228
1.023383	0.497	-0.576421
1.031767	0.503	-0.592568
1.040050	0.497	-0.578690
1.048433	0.503	-0.584072
1.056717	0.497	-0.590850
1.065100	0.503	-0.572453
1.073383	0.497	-0.620129
1.081767	0.503	-0.575284
1.090050	0.497	-0.622272
1.098433	0.503	-0.568725
1.106717	0.497	-0.646582
1.115100	0.503	-0.535657
1.123383	0.497	-0.643821
1.131767	0.503	-0.550651
1.140050	0.497	-0.554095
1.148433	0.503	-0.564596
1.156717	0.497	-0.556704
1.165100	0.503	-0.608412
1.173383	0.497	-0.587402
1.181767	0.503	-0.525751
1.190050	0.497	-0.618422
1.198433	0.503	-0.612686
1.206717	0.497	-0.619125
1.215100	0.503	-0.585416
1.223383	0.497	-0.707992
1.231767	0.503	-0.661878
1.240050	0.497	-0.643717
1.248433	0.503	-0.651475
1.256717	0.497	-0.697996
1.265100	0.503	-0.592154
1.273383	0.497	-0.694175
1.281767	0.503	-0.663400
1.290050	0.497	-0.711251
1.298433	0.503	-0.618134
1.306717	0.497	-0.653159
1.315100	0.503	-0.616481
1.323383	0.497	-0.720250
1.331767	0.503	-0.697981
1.340050	0.497	-0.662300
1.348433	0.503	-0.685717
1.356717	0.497	-0.680835
1.365100	0.503	-0.657055
1.373383	0.497	-0.681866
1.381767	0.503	-0.615527
1.390050	0.497	-0.705741
1.398433	0.503	-0.691374
1.406717	0.497	-0.785537
1.415100	0.503	-0.641628
1.423383	0.497	-0.729817
1.431767	0.503	-0.675439
1.440050	0.497	-0.701258
1.448433	0.503	-0.603671
1.456717	0.497	-0.753466
1.465100	0.503	-0.615421
1.473383	0.497	-0.672223
1.481767	0.503	-0.629620
1.490050	0.497	-0.695813
1.498433	0.503	-0.626455
1.506717	0.497	-0.706200
1.515100	0.503	-0.618436
1.523383	0.497	-0.647125
1.531767	0.503	-0.674980
1.540050	0.497	-0.674337
1.548433	0.503	-0.661194
1.556717	0.497	-0.717451
1.565100	0.503	-0.629054
1.573383	0.497	-0.658402
1.581767	0.503	-0.633538
1.590050	0.497	-0.660484
1.598433	0.503	-0.623439
1.606717	0.497	-0.691513
1.615100	0.503	-0.661943
1.623383	0.497	-0.654774
1.631767	0.503	-0.650210
1.640050	0.497	-0.660899
1.648433	0.503	-0.658843
1.656717	0.497	-0.625602
1.665100	0.503	-0.645099
1.673383	0.497	-0.610345
1.681767	0.503	-0.605131
1.690050	0.497	-0.636327
1.698433	0.503	-0.641428
1.706717	0.497	-0.681258
1.715100	0.503	-0.602949
1.723383	0.497	-0.673881
1.731767	0.503	-0.591992
1.740050	0.497	-0.673533
1.748433	0.503	-0.612990
1.756717	0.497	-0.672034
1.765100	0.503	-0.642173
1.773383	0.497	-0.654261
1.781767	0.503	-0.635581
1.790050	0.497	-0.645276
1.798433	0.503	-0.608135
1.806717	0.497	-0.647025
1.815100	0.503	-0.648146
1.823383	0.497	-0.696401
1.831767	0.503	-0.702043
1.840050	0.497	-0.660264
1.848433	0.503	-0.671495
1.856717	0.497	-0.609471
1.865100	0.503	-0.647004
1.873383	0.497	-0.775921
1.881767	0.503	-0.650010
1.890050	0.497	-0.696572
1.898433	0.503	-0.618371
1.906717	0.497	-0.762365
1.915100	0.503	-0.718547
1.923383	0.497	-0.696805
1.931767	0.503	-0.710388
1.940050	0.497	-0.704868
1.948433	0.503	-0.723301
1.956717	0.497	-0.732743
1.965100	0.503	-0.682032
1.973383	0.497	-0.747964
1.981767	0.503	-0.695503
1.990050	0.497	-0.788054
1.998433	0.503	-0.759385
2.006717	0.497	-0.740155
2.015100	0.503	-0.734762
2.023383	0.497	-0.709858
2.031767	0.503	-0.717063
2.040050	0.497	-0.753179
2.048433	0.503	-0.693381
2.056717	0.497	-0.719032
2.065100	0.503	-0.679786
2.073383	0.497	-0.710167
2.081767	0.503	-0.696183
2.090050	0.497	-0.725278
2.098433	0.503	-0.661254
2.106717	0.497	-0.690772
2.115100	0.503	-0.668312
2.123383	0.497	-0.757791
2.131767	0.503	-0.712355
2.140050	0.497	-0.736388
2.148433	0.503	-0.716152
2.156717	0.497	-0.673816
2.165100	0.503	-0.670078
2.173383	0.497	-0.709860
2.181767	0.503	-0.702902
2.190050	0.497	-0.794556
2.198433	0.503	-0.675804
2.206717	0.497	-0.699667
2.215100	0.503	-0.754866
2.223383	0.497	-0.727475
2.231767	0.503	-0.644540
2.240050	0.497	-0.709275
2.248433	0.503	-0.622867
2.256717	0.497	-0.675189
2.265100	0.503	-0.686786
2.273383	0.497	-0.668781
2.281767	0.503	-0.617640
2.290050	0.497	-0.741818
2.298433	0.503	-0.619747
2.306717	0.497	-0.641576
2.315100	0.503	-0.606423
2.323383	0.497	-0.731090
2.331767	0.503	-0.663599
2.340050	0.497	-0.632478
2.348433	0.503	-0.700887
2.356717	0.497	-0.646314
2.365100	0.503	-0.573458
2.373383	0.497	-0.667466
2.381767	0.503	-0.687003
2.390050	0.497	-0.733980
2.398433	0.503	-0.663800
2.406717	0.497	-0.674547
2.415100	0.503	-0.718494
2.423383	0.497	-0.699419
2.431767	0.503	-0.660921
2.440050	0.497	-0.655874
2.448433	0.503	-0.667930
2.456717	0.497	-0.676843
2.465100	0.503	-0.751893
2.473383	0.497	-0.690217
2.481767	0.503	-0.702080
2.490050	0.497	-0.665274
2.498433	0.503	-0.645158
2.506717	0.497	-0.651270
2.515100	0.503	-0.642677
2.523450	0.501	-0.703563
2.531767	0.499	-0.631546
2.540117	0.501	-0.699112
2.548433	0.499	-0.704626
2.556783	0.501	-0.717685
2.565100	0.499	-0.650920
2.573450	0.501	-0.674273
2.581767	0.499	-0.605879
2.590117	0.501	-0.670717
2.598400	0.497	-0.639314
2.606767	0.502	-0.397151
2.615117	0.501	-0.649790
2.623400	0.497	-0.701570
2.631783	0.503	-0.390534
2.640067	0.497	-0.662119
2.648450	0.503	-0.699508
2.656733	0.497	-0.669410
2.665117	0.503	-0.710118
2.673400	0.497	-0.692884
2.681783	0.503	-0.599877
2.690067	0.497	-0.670469
2.698450	0.503	-0.622256
2.706733	0.497	-0.639830
2.715117	0.503	-0.621097
2.723400	0.497	-0.564662
2.731783	0.503	-0.635820
2.740067	0.497	-0.623502
2.748450	0.503	-0.679501
2.756733	0.497	-0.704226
2.765117	0.503	-0.600336
2.773400	0.497	-0.639135
2.781783	0.503	-0.661256
2.790067	0.497	-0.685066
2.798450	0.503	-0.673153
2.806733	0.497	-0.635173
2.815117	0.503	-0.669355
2.823400	0.497	-0.712226
2.831783	0.503	-0.671585
2.840067	0.497	-0.718566
2.848450	0.503	-0.602485
2.856733	0.497	-0.626549
2.865117	0.503	-0.641698
2.873400	0.497	-0.650707
2.881783	0.503	-0.655216
2.890067	0.497	-0.653075
2.898450	0.503	-0.675838
2.906733	0.497	-0.626709
2.915117	0.503	-0.589417
2.923400	0.497	-0.696929
2.931783	0.503	-0.576823
2.940067	0.497	-0.660964
2.948450	0.503	-0.606899
2.956733	0.497	-0.699535
2.965117	0.503	-0.700421
2.973400	0.497	-0.679700
2.981783	0.503	-0.626420
2.990067	0.497	-0.727283
2.998450	0.503	-0.713707
3.006733	0.497	-0.665303
3.015117	0.503	-0.674042
3.023400	0.497	-0.701776
3.031783	0.503	-0.671154
3.040067	0.497	-0.659850
3.048450	0.503	-0.686658
3.056733	0.497	-0.635261
3.065117	0.503	-0.633402
3.073400	0.497	-0.654435
3.081783	0.503	-0.604759
3.090067	0.497	-0.661963
3.098450	0.503	-0.684781
3.106733	0.497	-0.664499
3.115117	0.503	-0.644907
3.123400	0.497	-0.661296
3.131783	0.503	-0.600743
3.140067	0.497	-0.680870
3.148450	0.503	-0.607618
3.156733	0.497	-0.635148
3.165117	0.503	-0.606228
3.173400	0.497	-0.603867
3.181783	0.503	-0.676736
3.190067	0.497	-0.620467
3.198450	0.503	-0.654070
3.206733	0.497	-0.598885
3.215117	0.503	-0.634578
3.223400	0.497	-0.627680
3.231783	0.503	-0.635454
3.240067	0.497	-0.614713
3.248450	0.503	-0.561879
3.256733	0.497	-0.595962
3.265117	0.503	-0.586427
3.273400	0.497	-0.560938
3.281783	0.503	-0.595751
3.290067	0.497	-0.601254
3.298450	0.503	-0.574143
3.306733	0.497	-0.575486
3.315117	0.503	-0.579525
3.323400	0.497	-0.596408
3.331783	0.503	-0.555042
3.340067	0.497	-0.568496
3.348450	0.503	-0.533299
3.356733	0.497	-0.618199
3.365117	0.503	-0.601830
3.373400	0.497	-0.603499
3.381783	0.503	-0.519517
3.390067	0.497	-0.576035
3.398450	0.503	-0.498132
3.406733	0.497	-0.537502
3.415117	0.503	-0.526076
3.423400	0.497	-0.576129
3.431783	0.503	-0.523141
3.440067	0.497	-0.586639
3.448450	0.503	-0.607036
3.456733	0.497	-0.632964
3.465117	0.503	-0.548164
3.473400	0.497	-0.549464
3.481783	0.503	-0.518335
3.490067	0.497	-0.552623
3.498450	0.503	-0.539211
3.506733	0.497	-0.562066
3.515117	0.503	-0.503641
3.523400	0.497	-0.497993
3.531783	0.503	-0.533210
3.540067	0.497	-0.601438
3.548450	0.503	-0.551085
3.556733	0.497	-0.520481
3.565117	0.503	-0.551023
3.573400	0.497	-0.506113
3.581783	0.503	-0.512561
3.590067	0.497	-0.565211
3.598450	0.503	-0.549984
3.606733	0.497	-0.589543
3.615117	0.503	-0.544559
3.623400	0.497	-0.524608
3.631783	0.503	-0.490404
3.640067	0.497	-0.441586
3.648450	0.503	-0.494044
3.656733	0.497	-0.529278
3.665117	0.503	-0.565446
3.673400	0.497	-0.514894
3.681783	0.503	-0.496273
3.690067	0.497	-0.514408
3.698450	0.503	-0.475478
3.706733	0.497	-0.543170
3.715117	0.503	-0.480230
3.723400	0.497	-0.480256
3.731783	0.503	-0.511775
3.740067	0.497	-0.535767
3.748450	0.503	-0.481713
3.756733	0.497	-0.515999
3.765117	0.503	-0.464555
3.773400	0.497	-0.488430
3.781783	0.503	-0.455264
3.790067	0.497	-0.500449
3.798450	0.503	-0.516499
3.806733	0.497	-0.483573
3.815117	0.503	-0.438327
3.823400	0.497	-0.474938
3.831783	0.503	-0.506811
3.840067	0.497	-0.485665
3.848450	0.503	-0.453474
3.856733	0.497	-0.477702
3.865117	0.503	-0.490685
3.873400	0.497	-0.514231
3.881783	0.503	-0.483229
3.890067	0.497	-0.495410
3.898450	0.503	-0.482772
3.906733	0.497	-0.532681
3.915117	0.503	-0.509259
3.923400	0.497	-0.538084
3.931783	0.503	-0.524154
3.940067	0.497	-0.550984
3.948450	0.503	-0.493029
3.956733	0.497	-0.558321
3.965117	0.503	-0.547490
3.973400	0.497	-0.549901
3.981783	0.503	-0.526568
3.990067	0.497	-0.526205
3.998450	0.503	-0.534068
4.006733	0.497	-0.557569
4.015117	0.503	-0.552036
4.023400	0.497	-0.618566
4.031783	0.503	-0.534821
4.040067	0.497	-0.576521
4.048450	0.503	-0.575332
4.056733	0.497	-0.596731
4.065117	0.503	-0.500585
4.073400	0.497	-0.581820
4.081783	0.503	-0.519435
4.090067	0.497	-0.678518
4.098450	0.503	-0.606062
4.106733	0.497	-0.583112
4.115117	0.503	-0.567197
4.123400	0.497	-0.569453
4.131783	0.503	-0.579227
4.140067	0.497	-0.557293
4.148450	0.503	-0.528963
4.156733	0.497	-0.634933
4.165117	0.503	-0.558498
4.173400	0.497	-0.615121
4.181783	0.503	-0.618860
4.190067	0.497	-0.661036
4.198450	0.503	-0.611695
4.206733	0.497	-0.675512
4.215117	0.503	-0.620582
4.223400	0.497	-0.564874
4.231783	0.503	-0.562762
4.240067	0.497	-0.633839
4.248450	0.503	-0.617260
4.256733	0.497	-0.660646
4.265117	0.503	-0.641248
4.273400	0.497	-0.626521
4.281783	0.503	-0.623203
4.290067	0.497	-0.566895
4.298450	0.503	-0.573213
4.306733	0.497	-0.625962
4.315117	0.503	-0.554116
4.323400	0.497	-0.579413
4.331783	0.503	-0.561149
4.340067	0.497	-0.604604
4.348450	0.503	-0.622650
4.356733	0.497	-0.594126
4.365117	0.503	-0.580435
4.373400	0.497	-0.615931
4.381783	0.503	-0.641943
4.390067	0.497	-0.617880
4.398450	0.503	-0.654671
4.406733	0.497	-0.649519
4.415117	0.503	-0.592622
4.423400	0.497	-0.678899
4.431783	0.503	-0.593744
4.440067	0.497	-0.593894
4.448450	0.503	-0.583168
4.456733	0.497	-0.605985
4.465117	0.503	-0.652368
4.473400	0.497	-0.649899
4.481783	0.503	-0.639207
4.490067	0.497	-0.672619
4.498450	0.503	-0.608507
4.506733	0.497	-0.706867
4.515117	0.503	-0.619936
4.523400	0.497	-0.680554
4.531783	0.503	-0.619478
4.540067	0.497	-0.691024
4.548450	0.503	-0.632465
4.556733	0.497	-0.699643
4.565117	0.503	-0.670165
4.573400	0.497	-0.667557
4.581783	0.503	-0.589975
4.590067	0.497	-0.725869
4.598450	0.503	-0.614692
4.606733	0.497	-0.642889
4.615117	0.503	-0.656111
4.623400	0.497	-0.738336
4.631783	0.503	-0.636186
4.640067	0.497	-0.652230
4.648450	0.503	-0.715166
4.656733	0.497	-0.673765
4.665117	0.503	-0.688887
4.673400	0.497	-0.672819
4.681783	0.503	-0.716130
4.690067	0.497	-0.690322
4.698450	0.503	-0.681059
4.706733	0.497	-0.653766
4.715117	0.503	-0.673558
4.723400	0.497	-0.657518
4.731783	0.503	-0.663286
4.740067	0.497	-0.644769
4.748450	0.503	-0.673284
4.756733	0.497	-0.715974
4.765117	0.503	-0.673169
4.773400	0.497	-0.705712
4.781783	0.503	-0.620698
4.790067	0.497	-0.693677
4.798450	0.503	-0.640878
4.806733	0.497	-0.614652
4.815117	0.503	-0.525695
4.823400	0.497	-0.661151
4.831783	0.503	-0.585900
4.840067	0.497	-0.591936
4.848450	0.503	-0.611188
4.856733	0.497	-0.637075
4.865117	0.503	-0.618497
4.873400	0.497	-0.670700
4.881783	0.503	-0.622029
4.890067	0.497	-0.647791
4.898450	0.503	-0.600332
4.906733	0.497	-0.626132
4.915117	0.503	-0.695769
4.923400	0.497	-0.654232
4.931783	0.503	-0.637965
4.940067	0.497	-0.698665
4.948450	0.503	-0.591264
4.956733	0.497	-0.630175
4.965117	0.503	-0.656404
4.973400	0.497	-0.667686
4.981783	0.503	-0.632665
4.990067	0.497	-0.614961
4.998450	0.503	-0.601388
5.006733	0.497	-0.620238
5.015117	0.503	-0.607940
5.023400	0.497	-0.683127
5.031783	0.503	-0.599466
5.040067	0.497	-0.645024
5.048450	0.503	-0.648185
5.056733	0.497	-0.594252
5.065117	0.503	-0.561036
5.073400	0.497	-0.612235
5.081783	0.503	-0.613860
5.090067	0.497	-0.666450
5.098450	0.503	-0.592339
5.106733	0.497	-0.682745
5.115117	0.503	-0.614178
5.123400	0.497	-0.620757
5.131783	0.503	-0.570404
5.140067	0.497	-0.652423
5.148450	0.503	-0.632087
5.156733	0.497	-0.652892
5.165117	0.503	-0.609161
5.173400	0.497	-0.599626
5.181783	0.503	-0.590535
5.190067	0.497	-0.563472
5.198450	0.503	-0.591833
5.206733	0.497	-0.586539
5.215117	0.503	-0.590251
5.223400	0.497	-0.605068
5.231783	0.503	-0.521755
5.240067	0.497	-0.684498
5.248450	0.503	-0.718764
5.256733	0.497	-0.659630
5.265117	0.503	-0.606969
5.273400	0.497	-0.595340
5.281783	0.503	-0.617683
5.290067	0.497	-0.624744
5.298450	0.503	-0.612300
5.306733	0.497	-0.645657
5.315117	0.503	-0.658703
5.323400	0.497	-0.621941
5.331783	0.503	-0.574320
5.340067	0.497	-0.675793
5.348450	0.503	-0.607689
5.356733	0.497	-0.589093
5.365117	0.503	-0.598775
5.373400	0.497	-0.616052
5.381783	0.503	-0.634863
5.390133	0.501	-0.589914
5.398450	0.499	-0.630037
5.406800	0.501	-0.685929
5.415117	0.499	-0.614110
5.423467	0.501	-0.658064
5.431783	0.499	-0.659193
5.440133	0.501	-0.630365
5.448417	0.497	-0.696373
5.456783	0.502	-0.333375
5.465133	0.501	-0.664235
5.473417	0.497	-0.622344
5.481800	0.503	-0.358116
5.490083	0.497	-0.650023
5.498467	0.503	-0.606791
5.506750	0.497	-0.639101
5.515133	0.503	-0.581349
5.523417	0.497	-0.734362
5.531800	0.503	-0.617574
5.540083	0.497	-0.637391
5.548467	0.503	-0.612343
5.556750	0.497	-0.664237
5.565133	0.503	-0.663830
5.573417	0.497	-0.607401
5.581800	0.503	-0.615654
5.590083	0.497	-0.620690
5.598467	0.503	-0.635231
5.606750	0.497	-0.562838
5.615133	0.503	-0.555857
5.623417	0.497	-0.656404
5.631800	0.503	-0.604817
5.640083	0.497	-0.561759
5.648467	0.503	-0.562447
5.656750	0.497	-0.593928
5.665133	0.503	-0.592416
5.673417	0.497	-0.603085
5.681800	0.503	-0.584134
5.690083	0.497	-0.581849
5.698467	0.503	-0.558261
5.706750	0.497	-0.578977
5.715133	0.503	-0.522786
5.723417	0.497	-0.546275
5.731800	0.503	-0.523731
5.740083	0.497	-0.531943
5.748467	0.503	-0.483449
5.756750	0.497	-0.461458
5.765133	0.503	-0.450139
5.773417	0.497	-0.527329
5.781800	0.503	-0.502378
5.790083	0.497	-0.543577
5.798467	0.503	-0.471707
5.806750	0.497	-0.503046
5.815133	0.503	-0.453342
5.823417	0.497	-0.454465
5.831800	0.503	-0.502217
5.840083	0.497	-0.478584
5.848467	0.503	-0.419143
5.856750	0.497	-0.494994
5.865133	0.503	-0.501742
5.873417	0.497	-0.443457
5.881800	0.503	-0.393303
5.890083	0.497	-0.454497
5.898467	0.503	-0.424807
5.906750	0.497	-0.474425
5.915133	0.503	-0.417078
5.923417	0.497	-0.507700
5.931800	0.503	-0.468214
5.940083	0.497	-0.563584
5.948467	0.503	-0.430296
5.956750	0.497	-0.481332
5.965133	0.503	-0.495047
5.973417	0.497	-0.443361
5.981800	0.503	-0.506450
5.990083	0.497	-0.510879
5.998467	0.503	-0.416249
6.006750	0.497	-0.428087
6.015133	0.503	-0.392836
6.023417	0.497	-0.442172
6.031800	0.503	-0.455949
6.040083	0.497	-0.479631
6.048467	0.503	-0.463367
6.056750	0.497	-0.459002
6.065133	0.503	-0.437621
6.073417	0.497	-0.468676
6.081800	0.503	-0.393836
6.090083	0.497	-0.446307
6.098467	0.503	-0.462354
6.106750	0.497	-0.544703
6.115133	0.503	-0.425846
6.123417	0.497	-0.466483
6.131800	0.503	-0.398580
6.140083	0.497	-0.452961
6.148467	0.503	-0.464611
6.156750	0.497	-0.484125
6.165133	0.503	-0.442727
6.173417	0.497	-0.519117
6.181800	0.503	-0.416616
6.190083	0.497	-0.463675
6.198467	0.503	-0.442105
6.206750	0.497	-0.464599
6.215133	0.503	-0.427402
6.223417	0.497	-0.482945
6.231800	0.503	-0.457305
6.240083	0.497	-0.494152
6.248467	0.503	-0.466212
6.256750	0.497	-0.473801
6.265133	0.503	-0.488539
6.273417	0.497	-0.522966
6.281800	0.503	-0.471429
6.290083	0.497	-0.587167
6.298467	0.503	-0.475319
6.306750	0.497	-0.576690
6.315133	0.503	-0.588126
6.323417	0.497	-0.523956
6.331800	0.503	-0.542693
6.340083	0.497	-0.547709
6.348467	0.503	-0.518417
6.356750	0.497	-0.663989
6.365133	0.503	-0.595118
6.373417	0.497	-0.603854
6.381800	0.503	-0.547177
6.390083	0.497	-0.595837
6.398467	0.503	-0.653872
6.406750	0.497	-0.597624
6.415133	0.503	-0.616154
6.423417	0.497	-0.606800
6.431800	0.503	-0.572721
6.440083	0.497	-0.557211
6.448467	0.503	-0.615152
6.456750	0.497	-0.641984
6.465133	0.503	-0.663832
6.473417	0.497	-0.633270
6.481800	0.503	-0.588135
6.490083	0.497	-0.657993
6.498467	0.503	-0.574621
6.506750	0.497	-0.649585
6.515133	0.503	-0.613511
6.523417	0.497	-0.617087
6.531800	0.503	-0.583534
6.540083	0.497	-0.649641
6.548467	0.503	-0.547204
6.556750	0.497	-0.631851
6.565133	0.503	-0.544149
6.573417	0.497	-0.562689
6.581800	0.503	-0.529260
6.590083	0.497	-0.562102
6.598467	0.503	-0.495911
6.606750	0.497	-0.404291
6.615133	0.503	-0.193982
6.623417	0.497	0.113440
6.631800	0.503	0.712690
6.640083	0.497	1.448444
6.648467	0.503	2.572860
6.656750	0.497	3.848823
6.665133	0.503	4.989838
6.673417	0.497	5.600302
6.681800	0.503	4.977459
6.690083	0.497	2.381959
6.698467	0.503	-2.331741
6.706750	0.497	-9.321845
6.715133	0.503	-17.715837
6.723417	0.497	-26.696054
6.731800	0.503	-34.859774
6.740083	0.497	-41.538388
6.748467	0.503	-45.670416
6.756750	0.497	-47.381735
6.765133	0.503	-46.664923
6.773417	0.497	-44.065484
6.781800	0.503	-40.017185
6.790083	0.497	-35.270092
6.798467	0.503	-30.143797
6.806750	0.497	-25.128443
6.815133	0.503	-20.631880
6.823417	0.497	-16.485825
6.831800	0.503	-13.113531
6.840083	0.497	-10.285426
6.848467	0.503	-8.078318
6.856750	0.497	-6.395732
6.865133	0.503	-5.033198
6.873417	0.497	-4.022986
6.881800	0.503	-3.207177
6.890083	0.497	-2.748450
6.898467	0.503	-2.264928
6.906750	0.497	-1.940046
6.915133	0.503	-1.742064
6.923417	0.497	-1.500568
6.931800	0.503	-1.329705
6.940083	0.497	-1.210121
6.948467	0.503	-1.139535
6.956750	0.497	-1.089144
6.965133	0.503	-0.901359
6.973417	0.497	-0.966607
6.981800	0.503	-0.870488
6.990083	0.497	-0.807414
6.998467	0.503	-0.813296
7.006750	0.497	-0.784754
7.015133	0.503	-0.653907
7.023417	0.497	-0.652324
7.031800	0.503	-0.549569
7.040083	0.497	-0.583946
7.048467	0.503	-0.541213
7.056750	0.497	-0.458642
7.065133	0.503	-0.506130
7.073417	0.497	-0.429932
7.081800	0.503	-0.406622
7.090083	0.497	-0.422908
7.098467	0.503	-0.347953
7.106750	0.497	-0.368829
7.115133	0.503	-0.417439
7.123417	0.497	-0.360423
7.131800	0.503	-0.366947
7.140083	0.497	-0.417198
7.148467	0.503	-0.458985
7.156750	0.497	-0.361975
7.165133	0.503	-0.350091
7.173417	0.497	-0.421116
7.181800	0.503	-0.402362
7.190083	0.497	-0.408063
7.198467	0.503	-0.347737
7.206750	0.497	-0.377145
7.215133	0.503	-0.327838
7.223417	0.497	-0.332613
7.231800	0.503	-0.280347
7.240083	0.497	-0.282862
7.248467	0.503	-0.146548
7.256750	0.497	-0.218179
7.265133	0.503	-0.180225
7.273417	0.497	-0.129237
7.281800	0.503	-0.121335
7.290083	0.497	-0.066789
7.298467	0.503	-0.003653
7.306750	0.497	-0.062694
7.315133	0.503	0.050867
7.323417	0.497	-0.056984
7.331800	0.503	-0.005654
7.340083	0.497	-0.063122
7.348467	0.503	-0.037755
7.356750	0.497	-0.106137
7.365133	0.503	-0.093566
7.373417	0.497	-0.178977
7.381800	0.503	-0.196426
7.390083	0.497	-0.186580
7.398467	0.503	-0.152561
7.406750	0.497	-0.228865
7.415133	0.503	-0.183085
7.423417	0.497	-0.294730
7.431800	0.503	-0.218672
7.440083	0.497	-0.231438
7.448467	0.503	-0.254675
7.456750	0.497	-0.244887
7.465133	0.503	-0.259192
7.473417	0.497	-0.310042
7.481800	0.503	-0.275790
7.490083	0.497	-0.316486
7.498467	0.503	-0.284439
7.506750	0.497	-0.346420
7.515133	0.503	-0.348034
7.523417	0.497	-0.300314
7.531800	0.503	-0.321984
7.540083	0.497	-0.297674
7.548467	0.503	-0.204383
7.556750	0.497	-0.191294
7.565133	0.503	-0.048425
7.573417	0.497	0.173191
7.581800	0.503	0.474155
7.590083	0.497	0.851582
7.598467	0.503	1.388726
7.606750	0.497	2.098212
7.615133	0.503	3.056591
7.623417	0.497	4.336677
7.631800	0.503	5.889020
7.640083	0.497	7.752452
7.648467	0.503	9.918592
7.656750	0.497	12.391059
7.665133	0.503	15.077231
7.673417	0.497	18.028124
7.681800	0.503	21.072452
7.690083	0.497	24.057613
7.698467	0.503	26.880513
7.706750	0.497	29.408726
7.715133	0.503	31.507207
7.723417	0.497	33.035669
7.731800	0.503	34.001509
7.740083	0.497	34.251409
7.748467	0.503	33.859592
7.756750	0.497	32.716388
7.765133	0.503	31.128495
7.773417	0.497	29.007885
7.781800	0.503	26.583775
7.790083	0.497	23.953284
7.798467	0.503	21.157767
7.806750	0.497	18.556000
7.815133	0.503	15.892303
7.823417	0.497	13.482019
7.831800	0.503	11.285937
7.840083	0.497	9.393432
7.848467	0.503	7.714604
7.856750	0.497	6.257805
7.865133	0.503	5.108376
7.873417	0.497	4.065134
7.881800	0.503	3.231722
7.890083	0.497	2.580340
7.898467	0.503	2.128313
7.906750	0.497	1.702831
7.915133	0.503	1.311268
7.923417	0.497	0.988457
7.931800	0.503	0.905237
7.940083	0.497	0.619412
7.948467	0.503	0.472309
7.956750	0.497	0.356312
7.965133	0.503	0.239697
7.973417	0.497	0.254867
7.981800	0.503	0.150776
7.990083	0.497	0.107403
7.998467	0.503	0.056118
8.006750	0.497	0.008455
8.015133	0.503	0.059147
8.023417	0.497	-0.062770
8.031800	0.503	-0.053830
8.040083	0.497	-0.072626
8.048467	0.503	-0.127468
8.056750	0.497	-0.060482
8.065133	0.503	-0.135555
8.073417	0.497	-0.161237
8.081800	0.503	-0.132578
8.090083	0.497	-0.115180
8.098467	0.503	-0.145674
8.106750	0.497	-0.169762
8.115133	0.503	-0.160258
8.123417	0.497	-0.224863
8.131800	0.503	-0.226675
8.140083	0.497	-0.249885
8.148467	0.503	-0.245919
8.156750	0.497	-0.244105
8.165133	0.503	-0.202138
8.173417	0.497	-0.282396
8.181800	0.503	-0.270094
8.190083	0.497	-0.291058
8.198467	0.503	-0.280863
8.206750	0.497	-0.318298
8.215133	0.503	-0.313089
8.223483	0.501	-0.350940
8.231800	0.499	-0.276233
8.240150	0.501	-0.337135
8.248467	0.499	-0.261675
8.256817	0.501	-0.319910
8.265133	0.499	-0.353071
8.273483	0.501	-0.345780
8.281767	0.497	-0.251610
8.290133	0.502	-0.036516
8.298483	0.501	-0.311387
8.306767	0.497	-0.321670
8.315150	0.503	0.005154
8.323433	0.497	-0.226248
8.331817	0.503	-0.206062
8.340100	0.497	-0.186752
8.348483	0.503	-0.112455
8.356767	0.497	-0.091862
8.365150	0.503	-0.050851
8.373433	0.497	0.054408
8.381817	0.503	0.162539
8.390100	0.497	0.278830
8.398483	0.503	0.299331
8.406767	0.497	0.433890
8.415150	0.503	0.559996
8.423433	0.497	0.697448
8.431817	0.503	0.807026
8.440100	0.497	0.897970
8.448483	0.503	0.989560
8.456767	0.497	1.067683
8.465150	0.503	1.221363
8.473433	0.497	1.215776
8.481817	0.503	1.272171
8.490100	0.497	1.202611
8.498483	0.503	1.103985
8.506767	0.497	1.054078
8.515150	0.503	0.994307
8.523433	0.497	0.918534
8.531817	0.503	0.889161
8.540100	0.497	0.733023
8.548483	0.503	0.654999
8.556767	0.497	0.530801
8.565150	0.503	0.445215
8.573433	0.497	0.317137
8.581817	0.503	0.237875
8.590100	0.497	0.088417
8.598483	0.503	0.046709
8.606767	0.497	-0.002834
8.615150	0.503	-0.048510
8.623433	0.497	-0.125062
8.631817	0.503	-0.111063
8.640100	0.497	-0.142003
8.648483	0.503	-0.176204
8.656767	0.497	-0.259015
8.665150	0.503	-0.257180
8.673433	0.497	-0.284496
8.681817	0.503	-0.276912
8.690100	0.497	-0.425225
8.698483	0.503	-0.366806
8.706767	0.497	-0.365383
8.715150	0.503	-0.413273
8.723433	0.497	-0.333692
8.731817	0.503	-0.366663
8.740100	0.497	-0.469899
8.748483	0.503	-0.450123
8.756767	0.497	-0.514483
8.765150	0.503	-0.495529
8.773433	0.497	-0.457346
8.781817	0.503	-0.487400
8.790100	0.497	-0.507462
8.798483	0.503	-0.516082
8.806767	0.497	-0.545744
8.815150	0.503	-0.598938
8.823433	0.497	-0.576059
8.831817	0.503	-0.516229
8.840100	0.497	-0.614679
8.848483	0.503	-0.570004
8.856767	0.497	-0.601915
8.865150	0.503	-0.621751
8.873433	0.497	-0.599795
8.881817	0.503	-0.611305
8.890100	0.497	-0.631019
8.898483	0.503	-0.614080
8.906767	0.497	-0.626325
8.915150	0.503	-0.589182
8.923433	0.497	-0.577572
8.931817	0.503	-0.572868
8.940100	0.497	-0.572839
8.948483	0.503	-0.564167
8.956767	0.497	-0.606173
8.965150	0.503	-0.554683
8.973433	0.497	-0.609632
8.981817	0.503	-0.523181
8.990100	0.497	-0.523181
8.998483	0.503	-0.508346
9.006767	0.497	-0.614202
9.015150	0.503	-0.533703
9.023433	0.497	-0.487845
9.031817	0.503	-0.494488
9.040100	0.497	-0.553262
9.048483	0.503	-0.538470
9.056767	0.497	-0.569470
9.065150	0.503	-0.507469
9.073433	0.497	-0.543535
9.081817	0.503	-0.575826
9.090100	0.497	-0.562565
9.098483	0.503	-0.542745
9.106767	0.497	-0.615633
9.115150	0.503	-0.542535
9.123433	0.497	-0.625767
9.131817	0.503	-0.597151
9.140100	0.497	-0.569279
9.148483	0.503	-0.595319
9.156767	0.497	-0.546320
9.165150	0.503	-0.529700
9.173433	0.497	-0.569306
9.181817	0.503	-0.591098
9.190100	0.497	-0.562821
9.198483	0.503	-0.641097
9.206767	0.497	-0.631056
9.215150	0.503	-0.584762
9.223433	0.497	-0.608421
9.231817	0.503	-0.582020
9.240100	0.497	-0.691949
9.248483	0.503	-0.552955
9.256767	0.497	-0.586449
9.265150	0.503	-0.549632
9.273433	0.497	-0.582014
9.281817	0.503	-0.572660
9.290100	0.497	-0.574655
9.298483	0.503	-0.526570
9.306767	0.497	-0.508358
9.315150	0.503	-0.482444
9.323433	0.497	-0.494539
9.331817	0.503	-0.356357
9.340100	0.497	-0.287522
9.348483	0.503	-0.237153
9.356767	0.497	-0.045379
9.365150	0.503	0.128327
9.373433	0.497	0.395013
9.381817	0.503	0.829171
9.390100	0.497	1.236577
9.398483	0.503	1.911830
9.406767	0.497	2.708320
9.415150	0.503	3.953136
9.423433	0.497	5.503490
9.431817	0.503	7.549215
9.440100	0.497	10.247448
9.448483	0.503	13.833608
9.456767	0.497	18.168523
9.465150	0.503	23.749342
9.473433	0.497	30.663516
9.481817	0.503	39.049209
9.490100	0.497	49.044119
9.498483	0.503	60.743772
9.506767	0.497	74.335361
9.515150	0.503	89.778187
9.523433	0.497	107.283828
9.531817	0.503	126.590081
9.540100	0.497	147.851852
9.548483	0.503	171.015810
9.556767	0.497	195.983033
9.565150	0.503	222.513772
9.573433	0.497	250.669634
9.581817	0.503	280.046486
9.590100	0.497	310.828939
9.598483	0.503	342.517969
9.606767	0.497	375.120682
9.615150	0.503	408.523510
9.623433	0.497	442.057733
9.631817	0.503	475.456634
9.640100	0.497	508.625420
9.648483	0.503	540.382345
9.656767	0.497	570.125054
9.665150	0.503	596.317337
9.673433	0.497	617.136307
9.681817	0.503	630.396259
9.690100	0.497	633.329393
9.698483	0.503	623.347359
9.706767	0.497	598.224138
9.715150	0.503	558.164849
9.723433	0.497	504.424612
9.731817	0.503	441.323475
9.740100	0.497	373.069312
9.748483	0.503	305.893580
9.756767	0.497	243.393094
9.765150	0.503	189.324374
9.773433	0.497	144.244633
9.781817	0.503	108.715529
9.790100	0.497	81.328115
9.798483	0.503	60.894512
9.806767	0.497	45.903818
9.815150	0.503	35.047659
9.823433	0.497	27.019604
9.831817	0.503	21.332181
9.840100	0.497	17.068545
9.848483	0.503	13.963922
9.856767	0.497	11.657359
9.865150	0.503	9.965898
9.873433	0.497	8.538955
9.881817	0.503	7.445831
9.890100	0.497	6.572642
9.898483	0.503	5.836360
9.906767	0.497	5.195189
9.915150	0.503	4.749452
9.923433	0.497	4.289337
9.931817	0.503	4.005318
9.940100	0.497	3.561319
9.948483	0.503	3.336364
9.956767	0.497	3.070048
9.965150	0.503	2.837824
9.973433	0.497	2.607750
9.981817	0.503	2.428412
9.990100	0.497	2.184704
9.998483	0.503	2.112085
10.006767	0.497	1.964741
10.015150	0.503	1.794104
10.023433	0.497	1.662496
10.031817	0.503	1.543053
10.040100	0.497	1.405025
10.048483	0.503	1.339956
10.056767	0.497	1.245073
10.065150	0.503	1.169493
10.073433	0.497	1.030035
10.081817	0.503	1.002747
10.090100	0.497	0.821502
10.098483	0.503	0.849275
10.106767	0.497	0.795462
10.115150	0.503	0.726847
10.123433	0.497	0.590758
10.131817	0.503	0.691477
10.140100	0.497	0.507841
10.148483	0.503	0.535906
10.156767	0.497	0.442023
10.165150	0.503	0.405933
10.173433	0.497	0.320773
10.181817	0.503	0.293176
10.190100	0.497	0.283883
10.198483	0.503	0.319383
10.206767	0.497	0.217333
10.215150	0.503	0.195991
10.223433	0.497	0.146806
10.231817	0.503	0.151779
10.240100	0.497	0.084575
10.248483	0.503	0.093328
10.256767	0.497	0.183636
10.265150	0.503	0.058638
10.273433	0.497	0.100448
10.281817	0.503	0.056108
10.290100	0.497	0.052465
10.298483	0.503	0.073500
10.306767	0.497	0.080414
10.315150	0.503	0.063836
10.323433	0.497	0.073832
10.331817	0.503	0.098913
10.340100	0.497	0.053575
10.348483	0.503	0.085977
10.356767	0.497	0.109641
10.365150	0.503	0.154755
10.373433	0.497	0.088647
10.381817	0.503	0.080760
10.390100	0.497	0.095245
10.398483	0.503	0.091351
10.406767	0.497	0.066132
10.415150	0.503	0.178948
10.423433	0.497	0.091835
10.431817	0.503	0.152161
10.440100	0.497	0.109812
10.448483	0.503	0.158742
10.456767	0.497	0.130898
10.465150	0.503	0.125908
10.473433	0.497	0.125632
10.481817	0.503	0.220273
10.490100	0.497	0.227248
10.498483	0.503	0.206560
10.506767	0.497	0.205430
10.515150	0.503	0.193200
10.523433	0.497	0.209232
10.531817	0.503	0.222690
10.540100	0.497	0.197739
10.548483	0.503	0.247357
10.556767	0.497	0.181742
10.565150	0.503	0.219675
10.573433	0.497	0.187015
10.581817	0.503	0.242672
10.590100	0.497	0.244237
10.598483	0.503	0.175525
10.606767	0.497	0.175238
10.615150	0.503	0.167267
10.623433	0.497	0.204309
10.631817	0.503	0.146494
10.640100	0.497	0.175994
10.648483	0.503	0.244391
10.656767	0.497	0.200101
10.665150	0.503	0.245124
10.673433	0.497	0.231634
10.681817	0.503	0.202084
10.690100	0.497	0.217465
10.698483	0.503	0.147019
10.706767	0.497	0.080076
10.715150	0.503	0.262258
10.723433	0.497	0.169162
10.731817	0.503	0.193398
10.740100	0.497	0.175555
10.748483	0.503	0.187558
10.756767	0.497	0.160767
10.765150	0.503	0.124141
10.773433	0.497	0.137754
10.781817	0.503	0.107016
10.790100	0.497	0.082661
10.798483	0.503	0.092649
10.806767	0.497	0.086554
10.815150	0.503	0.119831
10.823433	0.497	0.093938
10.831817	0.503	0.074266
10.840100	0.497	0.048570
10.848483	0.503	0.079170
10.856767	0.497	0.000338
10.865150	0.503	0.032038
10.873433	0.497	0.017665
10.881817	0.503	0.034249
10.890100	0.497	0.026428
10.898483	0.503	0.051434
10.906767	0.497	0.026727
10.915150	0.503	-0.063569
10.923433	0.497	-0.062574
10.931817	0.503	0.025895
10.940100	0.497	-0.011481
10.948483	0.503	-0.033566
10.956767	0.497	-0.067532
10.965150	0.503	-0.051819
10.973433	0.497	-0.057736
10.981817	0.503	0.009493
10.990100	0.497	-0.066288
10.998483	0.503	0.000652
11.006767	0.497	-0.035325
11.015150	0.503	-0.021483
11.023500	0.501	-0.088563
11.031817	0.499	-0.100402
11.040167	0.501	-0.107414
11.048483	0.499	-0.086753
11.056833	0.501	-0.036244
11.065150	0.499	-0.140642
11.073500	0.501	-0.111312
11.081817	0.499	-0.105701
11.090167	0.501	-0.109872
11.098450	0.497	-0.114222
11.106817	0.502	0.196065
11.115167	0.501	-0.159356
11.123450	0.497	-0.134848
11.131833	0.503	0.036059
11.140117	0.497	-0.134563
11.148500	0.503	0.097112
11.156783	0.497	-0.210291
11.165167	0.503	-0.215584
11.173450	0.497	-0.205493
11.181833	0.503	-0.204933
11.190117	0.497	-0.238201
11.198500	0.503	-0.255921
11.206783	0.497	-0.273337
11.215167	0.503	-0.307334
11.223450	0.497	-0.269053
11.231833	0.503	-0.305268
11.240117	0.497	-0.285628
11.248500	0.503	-0.383386
11.256783	0.497	-0.381903
11.265167	0.503	-0.385962
11.273450	0.497	-0.367632
11.281833	0.503	-0.431865
11.290117	0.497	-0.371372
11.298500	0.503	-0.388280
11.306783	0.497	-0.466052
11.315167	0.503	-0.468173
11.323450	0.497	-0.418564
11.331833	0.503	-0.498451
11.340117	0.497	-0.442543
11.348500	0.503	-0.497243
11.356783	0.497	-0.492638
11.365167	0.503	-0.446514
11.373450	0.497	-0.526575
11.381833	0.503	-0.389011
11.390117	0.497	-0.474392
11.398500	0.503	-0.498096
11.406783	0.497	-0.477735
11.415167	0.503	-0.492038
11.423450	0.497	-0.417037
11.431833	0.503	-0.477296
11.440117	0.497	-0.481407
11.448500	0.503	-0.395616
11.456783	0.497	-0.508214
11.465167	0.503	-0.432034
11.473450	0.497	-0.467439
11.481833	0.503	-0.487388
11.490117	0.497	-0.494491
11.498500	0.503	-0.492432
11.506783	0.497	-0.513334
11.515167	0.503	-0.417585
11.523450	0.497	-0.456729
11.531833	0.503	-0.451581
11.540117	0.497	-0.453591
11.548500	0.503	-0.520508
11.556783	0.497	-0.503973
11.565167	0.503	-0.478465
11.573450	0.497	-0.517222
11.581833	0.503	-0.457642
11.590117	0.497	-0.529323
11.598500	0.503	-0.441470
11.606783	0.497	-0.446887
11.615167	0.503	-0.461663
11.623450	0.497	-0.483193
11.631833	0.503	-0.488214
11.640117	0.497	-0.438466
11.648500	0.503	-0.442697
11.656783	0.497	-0.484873
11.665167	0.503	-0.443992
11.673450	0.497	-0.474432
11.681833	0.503	-0.443791
11.690117	0.497	-0.432609
11.698500	0.503	-0.463282
11.706783	0.497	-0.441544
11.715167	0.503	-0.369884
11.723450	0.497	-0.409531
11.731833	0.503	-0.445691
11.740117	0.497	-0.445203
11.748500	0.503	-0.384132
11.756783	0.497	-0.403715
11.765167	0.503	-0.385158
11.773450	0.497	-0.418332
11.781833	0.503	-0.339731
11.790117	0.497	-0.423159
11.798500	0.503	-0.406747
11.806783	0.497	-0.398048
11.815167	0.503	-0.376539
11.823450	0.497	-0.438910
11.831833	0.503	-0.480477
11.840117	0.497	-0.358795
11.848500	0.503	-0.377867
11.856783	0.497	-0.403516
11.865167	0.503	-0.364739
11.873450	0.497	-0.413584
11.881833	0.503	-0.379533
11.890117	0.497	-0.468288
11.898500	0.503	-0.395918
11.906783	0.497	-0.398171
11.915167	0.503	-0.391499
11.923450	0.497	-0.431067
11.931833	0.503	-0.474195
11.940117	0.497	-0.452373
11.948500	0.503	-0.409922
11.956783	0.497	-0.486346
11.965167	0.503	-0.482151
11.973450	0.497	-0.482139
11.981833	0.503	-0.454639
11.990117	0.497	-0.410284
11.998500	0.503	-0.530146
12.006783	0.497	-0.481495
12.015167	0.503	-0.448344
12.023450	0.497	-0.407801
12.031833	0.503	-0.433669
12.040117	0.497	-0.503385
12.048500	0.503	-0.430300
12.056783	0.497	-0.501458
12.065167	0.503	-0.430241
12.073450	0.497	-0.449278
12.081833	0.503	-0.529049
12.090117	0.497	-0.512905
12.098500	0.503	-0.474747
12.106783	0.497	-0.549004
12.115167	0.503	-0.484287
12.123450	0.497	-0.590767
12.131833	0.503	-0.571108
12.140117	0.497	-0.528819
12.148500	0.503	-0.489486
12.156783	0.497	-0.445353
12.165167	0.503	-0.555963
12.173450	0.497	-0.524239
12.181833	0.503	-0.501780
12.190117	0.497	-0.443113
12.198500	0.503	-0.583042
12.206783	0.497	-0.522817
12.215167	0.503	-0.548168
12.223450	0.497	-0.469881
12.231833	0.503	-0.479597
12.240117	0.497	-0.557359
12.248500	0.503	-0.511230
12.256783	0.497	-0.518720
12.265167	0.503	-0.493978
12.273450	0.497	-0.518059
12.281833	0.503	-0.497948
12.290117	0.497	-0.541196
12.298500	0.503	-0.471385
12.306783	0.497	-0.504696
12.315167	0.503	-0.507691
12.323450	0.497	-0.556199
12.331833	0.503	-0.532415
12.340117	0.497	-0.496380
12.348500	0.503	-0.493067
12.356783	0.497	-0.499463
12.365167	0.503	-0.482665
12.373450	0.497	-0.532511
12.381833	0.503	-0.462677
12.390117	0.497	-0.485737
12.398500	0.503	-0.492744
12.406783	0.497	-0.505603
12.415167	0.503	-0.432770
12.423450	0.497	-0.540950
12.431833	0.503	-0.519519
12.440117	0.497	-0.508387
12.448500	0.503	-0.474841
12.456783	0.497	-0.540578
12.465167	0.503	-0.473535
12.473450	0.497	-0.538601
12.481833	0.503	-0.490477
12.490117	0.497	-0.520228
12.498500	0.503	-0.533489
12.506783	0.497	-0.550981
12.515167	0.503	-0.549369
12.523450	0.497	-0.495328
12.531833	0.503	-0.528857
12.540117	0.497	-0.521674
12.548500	0.503	-0.525322
12.556783	0.497	-0.584095
12.565167	0.503	-0.506115
12.573450	0.497	-0.568679
12.581833	0.503	-0.505877
12.590117	0.497	-0.550106
12.598500	0.503	-0.534513
12.606783	0.497	-0.586551
12.615167	0.503	-0.561173
12.623450	0.497	-0.562224
12.631833	0.503	-0.486858
12.640117	0.497	-0.522163
12.648500	0.503	-0.529557
12.656783	0.497	-0.536506
12.665167	0.503	-0.534099
12.673450	0.497	-0.494614
12.681833	0.503	-0.480581
12.690117	0.497	-0.536659
12.698500	0.503	-0.521557
12.706783	0.497	-0.533629
12.715167	0.503	-0.565264
12.723450	0.497	-0.566454
12.731833	0.503	-0.524285
12.740117	0.497	-0.529615
12.748500	0.503	-0.517467
12.756783	0.497	-0.544208
12.765167	0.503	-0.517565
12.773450	0.497	-0.554691
12.781833	0.503	-0.547199
12.790117	0.497	-0.526586
12.798500	0.503	-0.529922
12.806783	0.497	-0.577863
12.815167	0.503	-0.455729
12.823450	0.497	-0.523571
12.831833	0.503	-0.533936
12.840117	0.497	-0.505320
12.848500	0.503	-0.464483
12.856783	0.497	-0.496622
12.865167	0.503	-0.460345
12.873450	0.497	-0.576227
12.881833	0.503	-0.506452
12.890117	0.497	-0.571311
12.898500	0.503	-0.470712
12.906783	0.497	-0.482469
12.915167	0.503	-0.472116
12.923450	0.497	-0.507575
12.931833	0.503	-0.512691
12.940117	0.497	-0.479353
12.948500	0.503	-0.476127
12.956783	0.497	-0.486856
12.965167	0.503	-0.535217
12.973450	0.497	-0.524271
12.981833	0.503	-0.481830
12.990117	0.497	-0.530778
12.998500	0.503	-0.461268
13.006783	0.497	-0.476020
13.015167	0.503	-0.555645
13.023450	0.497	-0.499743
13.031833	0.503	-0.468651
13.040117	0.497	-0.553369
13.048500	0.503	-0.501652
13.056783	0.497	-0.510792
13.065167	0.503	-0.491799
13.073450	0.497	-0.546018
13.081833	0.503	-0.488996
13.090117	0.497	-0.507995
13.098500	0.503	-0.548635
13.106783	0.497	-0.535291
13.115167	0.503	-0.526311
13.123450	0.497	-0.580141
13.131833	0.503	-0.475201
13.140117	0.497	-0.543098
13.148500	0.503	-0.517992
13.156783	0.497	-0.532269
13.165167	0.503	-0.557470
13.173450	0.497	-0.520876
13.181833	0.503	-0.548683
13.190117	0.497	-0.528913
13.198500	0.503	-0.500908
13.206783	0.497	-0.587763
13.215167	0.503	-0.498476
13.223450	0.497	-0.573108
13.231833	0.503	-0.554377
13.240117	0.497	-0.524648
13.248500	0.503	-0.494158
13.256783	0.497	-0.570807
13.265167	0.503	-0.560351
13.273450	0.497	-0.570627
13.281833	0.503	-0.501830
13.290117	0.497	-0.527083
13.298500	0.503	-0.567576
13.306783	0.497	-0.600127
13.315167	0.503	-0.572193
13.323450	0.497	-0.586037
13.331833	0.503	-0.563096
13.340117	0.497	-0.602263
13.348500	0.503	-0.607498
13.356783	0.497	-0.611984
13.365167	0.503	-0.603574
13.373450	0.497	-0.591132
13.381833	0.503	-0.595185
13.390117	0.497	-0.693240
13.398500	0.503	-0.595895
13.406783	0.497	-0.668212
13.415167	0.503	-0.565824
13.423450	0.497	-0.664983
13.431833	0.503	-0.595035
13.440117	0.497	-0.680710
13.448500	0.503	-0.607944
13.456783	0.497	-0.618376
13.465167	0.503	-0.620760
13.473450	0.497	-0.625159
13.481833	0.503	-0.629404
13.490117	0.497	-0.665400
13.498500	0.503	-0.651495
13.506783	0.497	-0.715750
13.515167	0.503	-0.651200
13.523450	0.497	-0.691028
13.531833	0.503	-0.606547
13.540117	0.497	-0.683350
13.548500	0.503	-0.650102
13.556783	0.497	-0.638956
13.565167	0.503	-0.652857
13.573450	0.497	-0.703605
13.581833	0.503	-0.636008
13.590117	0.497	-0.671534
13.598500	0.503	-0.704466
13.606783	0.497	-0.699091
13.615167	0.503	-0.669507
13.623450	0.497	-0.660409
13.631833	0.503	-0.651683
13.640117	0.497	-0.678631
13.648500	0.503	-0.625099
13.656783	0.497	-0.669364
13.665167	0.503	-0.614327
13.673450	0.497	-0.673460
13.681833	0.503	-0.679104
13.690117	0.497	-0.735858
13.698500	0.503	-0.641208
13.706783	0.497	-0.636964
13.715167	0.503	-0.642760
13.723450	0.497	-0.697360
13.731833	0.503	-0.667515
13.740117	0.497	-0.649983
13.748500	0.503	-0.636884
13.756783	0.497	-0.680437
13.765167	0.503	-0.600067
13.773450	0.497	-0.660596
13.781833	0.503	-0.649750
13.790117	0.497	-0.691320
13.798500	0.503	-0.652963
13.806783	0.497	-0.712369
13.815167	0.503	-0.695332
13.823450	0.497	-0.701189
13.831833	0.503	-0.640607
13.840117	0.497	-0.685106
13.848500	0.503	-0.650835
13.856850	0.501	-0.668597
13.865167	0.499	-0.602274
13.873517	0.501	-0.683513
13.881833	0.499	-0.644436
13.890183	0.501	-0.622471
13.898467	0.497	-0.667682
13.906833	0.502	-0.301676
13.915183	0.501	-0.653502
13.923467	0.497	-0.639290
13.931833	0.502	-0.385397
13.940183	0.501	-0.672835
13.948467	0.497	-0.694439
13.956850	0.503	-0.609273
13.965133	0.497	-0.654626
13.973517	0.503	-0.626763
13.981800	0.497	-0.682279
13.990183	0.503	-0.637753
13.998467	0.497	-0.668392
14.006850	0.503	-0.704595
14.015133	0.497	-0.689409
14.023517	0.503	-0.594752
14.031800	0.497	-0.677503
14.040183	0.503	-0.554592
14.048467	0.497	-0.669629
14.056850	0.503	-0.702693
14.065133	0.497	-0.691173
14.073517	0.503	-0.661621
14.081800	0.497	-0.685884
14.090183	0.503	-0.699194
14.098467	0.497	-0.720433
14.106850	0.503	-0.679608
14.115133	0.497	-0.699202
14.123517	0.503	-0.697434
14.131800	0.497	-0.672446
14.140183	0.503	-0.688298
14.148467	0.497	-0.724299
14.156850	0.503	-0.763057
14.165133	0.497	-0.781521
14.173517	0.503	-0.763079
14.181800	0.497	-0.768891
14.190183	0.503	-0.655888
14.198467	0.497	-0.773691
14.206850	0.503	-0.718958
14.215133	0.497	-0.717520
14.223517	0.503	-0.811058
14.231800	0.497	-0.735123
14.240183	0.503	-0.757452
14.248467	0.497	-0.764725
14.256850	0.503	-0.729172
14.265133	0.497	-0.753246
14.273517	0.503	-0.778861
14.281800	0.497	-0.731941
14.290183	0.503	-0.746982
14.298467	0.497	-0.743116
14.306850	0.503	-0.845670
14.315133	0.497	-0.817599
14.323517	0.503	-0.714136
14.331800	0.497	-0.832206
14.340183	0.503	-0.689502
14.348467	0.497	-0.728996
14.356850	0.503	-0.763646
14.365133	0.497	-0.777330
14.373517	0.503	-0.824135
14.381800	0.497	-0.752157
14.390183	0.503	-0.724236
14.398467	0.497	-0.836515
14.406850	0.503	-0.720644
14.415133	0.497	-0.752752
14.423517	0.503	-0.718209
14.431800	0.497	-0.692228
14.440183	0.503	-0.676585
14.448467	0.497	-0.678160
14.456850	0.503	-0.795050
14.465133	0.497	-0.778325
14.473517	0.503	-0.710328
14.481800	0.497	-0.758686
14.490183	0.503	-0.816747
14.498467	0.497	-0.816571
14.506850	0.503	-0.670217
14.515133	0.497	-0.696967
14.523517	0.503	-0.756180
14.531800	0.497	-0.762189
14.540183	0.503	-0.716219
14.548467	0.497	-0.758873
14.556850	0.503	-0.729106
14.565133	0.497	-0.753244
14.573517	0.503	-0.774645
14.581800	0.497	-0.804767
14.590183	0.503	-0.732554
14.598467	0.497	-0.809692
14.606850	0.503	-0.755727
14.615133	0.497	-0.760571
14.623517	0.503	-0.707960
14.631800	0.497	-0.800493
14.640183	0.503	-0.728319
14.648467	0.497	-0.803077
14.656850	0.503	-0.761682
14.665133	0.497	-0.746190
14.673517	0.503	-0.755960
14.681800	0.497	-0.745897
14.690183	0.503	-0.688930
14.698467	0.497	-0.762441
14.706850	0.503	-0.704137
14.715133	0.497	-0.744254
14.723517	0.503	-0.722168
14.731800	0.497	-0.801276
14.740183	0.503	-0.730283
14.748467	0.497	-0.699209
14.756850	0.503	-0.723299
14.765133	0.497	-0.657547
14.773517	0.503	-0.707554
14.781800	0.497	-0.748685
14.790183	0.503	-0.676927
14.798467	0.497	-0.691256
14.806850	0.503	-0.689546
14.815133	0.497	-0.664788
14.823517	0.503	-0.651236
14.831800	0.497	-0.696928
14.840183	0.503	-0.627132
14.848467	0.497	-0.644251
14.856850	0.503	-0.633853
14.865133	0.497	-0.662909
14.873517	0.503	-0.641031
14.881800	0.497	-0.665525
14.890183	0.503	-0.603147
14.898467	0.497	-0.612296
14.906850	0.503	-0.599477
14.915133	0.497	-0.707920
14.923517	0.503	-0.642173
14.931800	0.497	-0.679907
14.940183	0.503	-0.700025
14.948467	0.497	-0.676043
14.956850	0.503	-0.712333
14.965133	0.497	-0.736987
14.973517	0.503	-0.662093
14.981800	0.497	-0.701932
14.990183	0.503	-0.729763
14.998467	0.497	-0.712163
15.006850	0.503	-0.705110
15.015133	0.497	-0.686114
15.023517	0.503	-0.677076
15.031800	0.497	-0.721188
15.040183	0.503	-0.772175
15.048467	0.497	-0.751292
15.056850	0.503	-0.771484
15.065133	0.497	-0.878494
15.073517	0.503	-0.764534
15.081800	0.497	-0.811813
15.090183	0.503	-0.733552
15.098467	0.497	-0.810499
15.106850	0.503	-0.837899
15.115133	0.497	-0.838952
15.123517	0.503	-0.786463
15.131800	0.497	-0.835272
15.140183	0.503	-0.848913
15.148467	0.497	-0.807897
15.156850	0.503	-0.804432
15.165133	0.497	-0.789759
15.173517	0.503	-0.833275
15.181800	0.497	-0.813550
15.190183	0.503	-0.802441
15.198467	0.497	-0.856933
15.206850	0.503	-0.801819
15.215133	0.497	-0.835649
15.223517	0.503	-0.780206
15.231800	0.497	-0.887077
15.240183	0.503	-0.813329
15.248467	0.497	-0.819287
15.256850	0.503	-0.819365
15.265133	0.497	-0.848501
15.273517	0.503	-0.847374
15.281800	0.497	-0.784861
15.290183	0.503	-0.824696
15.298467	0.497	-0.794723
15.306850	0.503	-0.804143
15.315133	0.497	-0.727153
15.323517	0.503	-0.762096
15.331800	0.497	-0.830180
15.340183	0.503	-0.771497
15.348467	0.497	-0.784505
15.356850	0.503	-0.797342
15.365133	0.497	-0.772917
15.373517	0.503	-0.767815
15.381800	0.497	-0.782339
15.390183	0.503	-0.788846
15.398467	0.497	-0.776635
15.406850	0.503	-0.815795
15.415133	0.497	-0.787959
15.423517	0.503	-0.803715
15.431800	0.497	-0.814773
15.440183	0.503	-0.798152
15.448467	0.497	-0.762473
15.456850	0.503	-0.713359
15.465133	0.497	-0.755464
15.473517	0.503	-0.808662
15.481800	0.497	-0.727185
15.490183	0.503	-0.764149
15.498467	0.497	-0.794631
15.506850	0.503	-0.774409
15.515133	0.497	-0.819992
15.523517	0.503	-0.731525
15.531800	0.497	-0.831039
15.540183	0.503	-0.775627
15.548467	0.497	-0.753227
15.556850	0.503	-0.731771
15.565133	0.497	-0.781308
15.573517	0.503	-0.761467
15.581800	0.497	-0.746742
15.590183	0.503	-0.729073
15.598467	0.497	-0.728761
15.606850	0.503	-0.776510
15.615133	0.497	-0.765775
15.623517	0.503	-0.767598
15.631800	0.497	-0.778122
15.640183	0.503	-0.811735
15.648467	0.497	-0.844381
15.656850	0.503	-0.719841
15.665133	0.497	-0.830780
15.673517	0.503	-0.775954
15.681800	0.497	-0.797276
15.690183	0.503	-0.799894
15.698467	0.497	-0.793825
15.706850	0.503	-0.778711
15.715133	0.497	-0.824559
15.723517	0.503	-0.781809
15.731800	0.497	-0.828645
15.740183	0.503	-0.796744
15.748467	0.497	-0.797824
15.756850	0.503	-0.728911
15.765133	0.497	-0.793735
15.773517	0.503	-0.789081
15.781800	0.497	-0.779137
15.790183	0.503	-0.711364
15.798467	0.497	-0.801709
15.806850	0.503	-0.757983
15.815133	0.497	-0.802855
15.823517	0.503	-0.741712
15.831800	0.497	-0.815078
15.840183	0.503	-0.768985
15.848467	0.497	-0.778278
15.856850	0.503	-0.747010
15.865133	0.497	-0.771210
15.873517	0.503	-0.751234
15.881800	0.497	-0.754615
15.890183	0.503	-0.736029
15.898467	0.497	-0.714635
15.906850	0.503	-0.751343
15.915133	0.497	-0.813334
15.923517	0.503	-0.779527
15.931800	0.497	-0.849618
15.940183	0.503	-0.732874
15.948467	0.497	-0.831524
15.956850	0.503	-0.794890
15.965133	0.497	-0.818924
15.973517	0.503	-0.687835
15.981800	0.497	-0.855129
15.990183	0.503	-0.835373
15.998467	0.497	-0.797221
16.006850	0.503	-0.754301
16.015133	0.497	-0.828215
16.023517	0.503	-0.799005
16.031800	0.497	-0.768983
16.040183	0.503	-0.820109
16.048467	0.497	-0.801058
16.056850	0.503	-0.794075
16.065133	0.497	-0.825267
16.073517	0.503	-0.780113
16.081800	0.497	-0.860434
16.090183	0.503	-0.818897
16.098467	0.497	-0.853136
16.106850	0.503	-0.781183
16.115133	0.497	-0.787751
16.123517	0.503	-0.835487
16.131800	0.497	-0.801767
16.140183	0.503	-0.783614
16.148467	0.497	-0.796024
16.156850	0.503	-0.819212
16.165133	0.497	-0.842789
16.173517	0.503	-0.801611
16.181800	0.497	-0.827776
16.190183	0.503	-0.719673
16.198467	0.497	-0.787628
16.206850	0.503	-0.752069
16.215133	0.497	-0.797185
16.223517	0.503	-0.775378
16.231800	0.497	-0.841730
16.240183	0.503	-0.793593
16.248467	0.497	-0.817276
16.256850	0.503	-0.778152
16.265133	0.497	-0.795629
16.273517	0.503	-0.790028
16.281800	0.497	-0.850392
16.290183	0.503	-0.751814
16.298467	0.497	-0.845082
16.306850	0.503	-0.814658
16.315133	0.497	-0.824312
16.323517	0.503	-0.740425
16.331800	0.497	-0.813209
16.340183	0.503	-0.815409
16.348467	0.497	-0.782466
16.356850	0.503	-0.802051
16.365133	0.497	-0.792399
16.373517	0.503	-0.779336
16.381800	0.497	-0.812726
16.390183	0.503	-0.846948
16.398467	0.497	-0.873238
16.406850	0.503	-0.882170
16.415133	0.497	-0.842846
16.423517	0.503	-0.858565
16.431800	0.497	-0.855054
16.440183	0.503	-0.810858
16.448467	0.497	-0.882559
16.456850	0.503	-0.872194
16.465133	0.497	-0.878247
16.473517	0.503	-0.915703
16.481800	0.497	-0.898397
16.490183	0.503	-0.866300
16.498467	0.497	-0.942677
16.506850	0.503	-0.882340
16.515133	0.497	-0.828618
16.523517	0.503	-0.872606
16.531800	0.497	-0.928315
16.540183	0.503	-0.946608
16.548467	0.497	-0.941124
16.556850	0.503	-0.834437
16.565133	0.497	-0.925055
16.573517	0.503	-0.965737
16.581800	0.497	-0.904519
16.590183	0.503	-0.879128
16.598467	0.497	-0.891529
16.606850	0.503	-0.905737
16.615133	0.497	-0.900021
16.623517	0.503	-0.966810
16.631800	0.497	-0.962908
16.640183	0.503	-0.910179
16.648533	0.501	-0.981885
16.656850	0.499	-0.891820
16.665200	0.501	-0.968688
16.673517	0.499	-0.847583
16.681867	0.501	-0.898771
16.690183	0.499	-0.895481
16.698533	0.501	-0.943863
16.706850	0.499	-0.909739
16.715200	0.501	-0.914825
16.723483	0.497	-0.921347
16.731850	0.502	-0.687257
16.740200	0.501	-0.574091
16.748483	0.497	-0.908824
16.756867	0.503	-0.657637
16.765150	0.497	-0.854832
16.773533	0.503	-0.879888
16.781817	0.497	-0.882808
16.790200	0.503	-0.874474
16.798483	0.497	-0.943045
16.806867	0.503	-0.842593
16.815150	0.497	-0.883675
16.823533	0.503	-0.922242
16.831817	0.497	-0.913277
16.840200	0.503	-0.862758
16.848483	0.497	-0.905134
16.856867	0.503	-0.835395
16.865150	0.497	-0.887545
16.873533	0.503	-0.830424
16.881817	0.497	-0.908317
16.890200	0.503	-0.833329
16.898483	0.497	-0.843678
16.906867	0.503	-0.837851
16.915150	0.497	-0.800015
16.923533	0.503	-0.884267
16.931817	0.497	-0.864065
16.940200	0.503	-0.804865
16.948483	0.497	-0.897042
16.956867	0.503	-0.860213
16.965150	0.497	-0.875818
16.973533	0.503	-0.786199
16.981817	0.497	-0.861286
16.990200	0.503	-0.846594
16.998483	0.497	-0.812698
17.006867	0.503	-0.844895
17.015150	0.497	-0.827431
17.023533	0.503	-0.839077
17.031817	0.497	-0.823148
17.040200	0.503	-0.816154
17.048483	0.497	-0.813893
17.056867	0.503	-0.799014
17.065150	0.497	-0.853166
17.073533	0.503	-0.783681
17.081817	0.497	-0.842104
17.090200	0.503	-0.852387
17.098483	0.497	-0.863275
17.106867	0.503	-0.848706
17.115150	0.497	-0.846766
17.123533	0.503	-0.881585
17.131817	0.497	-0.792983
17.140200	0.503	-0.811022
17.148483	0.497	-0.897128
17.156867	0.503	-0.835372
17.165150	0.497	-0.887764
17.173533	0.503	-0.799541
17.181817	0.497	-0.851134
17.190200	0.503	-0.840019
17.198483	0.497	-0.848098
17.206867	0.503	-0.752303
17.215150	0.497	-0.814250
17.223533	0.503	-0.767912
17.231817	0.497	-0.823052
17.240200	0.503	-0.835282
17.248483	0.497	-0.823359
17.256867	0.503	-0.776842
17.265150	0.497	-0.810930
17.273533	0.503	-0.782731
17.281817	0.497	-0.869373
17.290200	0.503	-0.784174
17.298483	0.497	-0.773390
17.306867	0.503	-0.796063
17.315150	0.497	-0.828263
17.323533	0.503	-0.722077
17.331817	0.497	-0.761176
17.340200	0.503	-0.822810
17.348483	0.497	-0.820583
17.356867	0.503	-0.713860
17.365150	0.497	-0.787888
17.373533	0.503	-0.744316
17.381817	0.497	-0.799321
17.390200	0.503	-0.761414
17.398483	0.497	-0.776878
17.406867	0.503	-0.737714
17.415150	0.497	-0.782274
17.423533	0.503	-0.733550
17.431817	0.497	-0.732295
17.440200	0.503	-0.748670
17.448483	0.497	-0.824601
17.456867	0.503	-0.741217
17.465150	0.497	-0.792964
17.473533	0.503	-0.763161
17.481817	0.497	-0.831318
17.490200	0.503	-0.783240
17.498483	0.497	-0.759129
17.506867	0.503	-0.795741
17.515150	0.497	-0.809147
17.523533	0.503	-0.776187
17.531817	0.497	-0.771199
17.540200	0.503	-0.709857
17.548483	0.497	-0.847960
17.556867	0.503	-0.764722
17.565150	0.497	-0.799967
17.573533	0.503	-0.859533
17.581817	0.497	-0.808899
17.590200	0.503	-0.819603
17.598483	0.497	-0.888874
17.606867	0.503	-0.793308
17.615150	0.497	-0.852985
17.623533	0.503	-0.810795
17.631817	0.497	-0.817932
17.640200	0.503	-0.795033
17.648483	0.497	-0.825518
17.656867	0.503	-0.826597
17.665150	0.497	-0.780994
17.673533	0.503	-0.754254
17.681817	0.497	-0.837073
17.690200	0.503	-0.774762
17.698483	0.497	-0.858545
17.706867	0.503	-0.785897
17.715150	0.497	-0.831708
17.723533	0.503	-0.820740
17.731817	0.497	-0.855794
17.740200	0.503	-0.789917
17.748483	0.497	-0.783929
17.756867	0.503	-0.842079
17.765150	0.497	-0.793890
17.773533	0.503	-0.800568
17.781817	0.497	-0.794402
17.790200	0.503	-0.746119
17.798483	0.497	-0.782652
17.806867	0.503	-0.781314
17.815150	0.497	-0.758621
17.823533	0.503	-0.701154
17.831817	0.497	-0.785325
17.840200	0.503	-0.710511
17.848483	0.497	-0.685361
17.856867	0.503	-0.732431
17.865150	0.497	-0.752639
17.873533	0.503	-0.788832
17.881817	0.497	-0.716870
17.890200	0.503	-0.773047
17.898483	0.497	-0.768828
17.906867	0.503	-0.682884
17.915150	0.497	-0.719995
17.923533	0.503	-0.743968
17.931817	0.497	-0.725918
17.940200	0.503	-0.758735
17.948483	0.497	-0.691101
17.956867	0.503	-0.713802
17.965150	0.497	-0.718926
17.973533	0.503	-0.677150
17.981817	0.497	-0.709343
17.990200	0.503	-0.676859
17.998483	0.497	-0.671774
18.006867	0.503	-0.646538
18.015150	0.497	-0.668877
18.023533	0.503	-0.592077
18.031817	0.497	-0.608642
18.040200	0.503	-0.504395
18.048483	0.497	-0.516494
18.056867	0.503	-0.525085
18.065150	0.497	-0.523182
18.073533	0.503	-0.408068
18.081817	0.497	-0.423364
18.090200	0.503	-0.354734
18.098483	0.497	-0.327825
18.106867	0.503	-0.188694
18.115150	0.497	-0.195313
18.123533	0.503	-0.036075
18.131817	0.497	0.043755
18.140200	0.503	0.145208
18.148483	0.497	0.256728
18.156867	0.503	0.371181
18.165150	0.497	0.385030
18.173533	0.503	0.496800
18.181817	0.497	0.553992
18.190200	0.503	0.696705
18.198483	0.497	0.824072
18.206867	0.503	1.022059
18.215150	0.497	1.111143
18.223533	0.503	1.223179
18.231817	0.497	1.308328
18.240200	0.503	1.426447
18.248483	0.497	1.482123
18.256867	0.503	1.668813
18.265150	0.497	1.718394
18.273533	0.503	1.778749
18.281817	0.497	1.849836
18.290200	0.503	1.923653
18.298483	0.497	1.936140
18.306867	0.503	2.016924
18.315150	0.497	2.031823
18.323533	0.503	2.017478
18.331817	0.497	1.912326
18.340200	0.503	1.934362
18.348483	0.497	1.880105
18.356867	0.503	1.907858
18.365150	0.497	1.864622
18.373533	0.503	1.750070
18.381817	0.497	1.612220
18.390200	0.503	1.532523
18.398483	0.497	1.424772
18.406867	0.503	1.413573
18.415150	0.497	1.303553
18.423533	0.503	1.218910
18.431817	0.497	1.086093
18.440200	0.503	0.937142
18.448483	0.497	0.813118
18.456867	0.503	0.729606
18.465150	0.497	0.685159
18.473533	0.503	0.554032
18.481817	0.497	0.417850
18.490200	0.503	0.321965
18.498483	0.497	0.255932
18.506867	0.503	0.128093
18.515150	0.497	0.059081
18.523533	0.503	0.042282
18.531817	0.497	-0.127247
18.540200	0.503	-0.176440
18.548483	0.497	-0.259874
18.556867	0.503	-0.236830
18.565150	0.497	-0.282279
18.573533	0.503	-0.329690
18.581817	0.497	-0.408701
18.590200	0.503	-0.479848
18.598483	0.497	-0.438399
18.606867	0.503	-0.409944
18.615150	0.497	-0.561545
18.623533	0.503	-0.499321
18.631817	0.497	-0.547528
18.640200	0.503	-0.547007
18.648483	0.497	-0.599131
18.656867	0.503	-0.529650
18.665150	0.497	-0.571487
18.673533	0.503	-0.637673
18.681817	0.497	-0.581287
18.690200	0.503	-0.556240
18.698483	0.497	-0.597602
18.706867	0.503	-0.588086
18.715150	0.497	-0.581878
18.723533	0.503	-0.594105
18.731817	0.497	-0.609047
18.740200	0.503	-0.657507
18.748483	0.497	-0.667626
18.756867	0.503	-0.537659
18.765150	0.497	-0.646983
18.773533	0.503	-0.599961
18.781817	0.497	-0.636551
18.790200	0.503	-0.601809
18.798483	0.497	-0.634221
18.806867	0.503	-0.622598
18.815150	0.497	-0.622245
18.823533	0.503	-0.540957
18.831817	0.497	-0.659495
18.840200	0.503	-0.587688
18.848483	0.497	-0.590403
18.856867	0.503	-0.612945
18.865150	0.497	-0.616019
18.873533	0.503	-0.607682
18.881817	0.497	-0.707702
18.890200	0.503	-0.622894
18.898483	0.497	-0.605976
18.906867	0.503	-0.653310
18.915150	0.497	-0.627771
18.923533	0.503	-0.628785
18.931817	0.497	-0.687881
18.940200	0.503	-0.649645
18.948483	0.497	-0.613084
18.956867	0.503	-0.626627
18.965150	0.497	-0.651966
18.973533	0.503	-0.667358
18.981817	0.497	-0.670100
18.990200	0.503	-0.626082
18.998483	0.497	-0.660370
19.006867	0.503	-0.630003
19.015150	0.497	-0.666416
19.023533	0.503	-0.670075
19.031817	0.497	-0.680769
19.040200	0.503	-0.628572
19.048483	0.497	-0.725316
19.056867	0.503	-0.623657
19.065150	0.497	-0.646064
19.073533	0.503	-0.610989
19.081817	0.497	-0.666490
19.090200	0.503	-0.647283
19.098483	0.497	-0.703147
19.106867	0.503	-0.618993
19.115150	0.497	-0.625087
19.123533	0.503	-0.642147
19.131817	0.497	-0.649038
19.140200	0.503	-0.678205
19.148483	0.497	-0.654392
19.156867	0.503	-0.715860
19.165150	0.497	-0.742985
19.173533	0.503	-0.645392
19.181817	0.497	-0.625811
19.190200	0.503	-0.652540
19.198483	0.497	-0.709797
19.206867	0.503	-0.658971
19.215150	0.497	-0.658106
19.223533	0.503	-0.648966
19.231817	0.497	-0.567987
19.240200	0.503	-0.606904
19.248483	0.497	-0.581110
19.256867	0.503	-0.603086
19.265150	0.497	-0.633119
19.273533	0.503	-0.644330
19.281817	0.497	-0.661626
19.290200	0.503	-0.597214
19.298483	0.497	-0.620526
19.306867	0.503	-0.597902
19.315150	0.497	-0.670624
19.323533	0.503	-0.610025
19.331817	0.497	-0.610461
19.340200	0.503	-0.560210
19.348483	0.497	-0.677624
19.356867	0.503	-0.582883
19.365150	0.497	-0.611649
19.373533	0.503	-0.568453
19.381817	0.497	-0.613354
19.390200	0.503	-0.553570
19.398483	0.497	-0.638035
19.406867	0.503	-0.571650
19.415150	0.497	-0.632348
19.423533	0.503	-0.571362
19.431817	0.497	-0.596829
19.440200	0.503	-0.557515
19.448550	0.501	-0.617386
19.456867	0.499	-0.591902
19.465217	0.501	-0.647608
19.473533	0.499	-0.578043
19.481883	0.501	-0.678730
19.490167	0.497	-0.531365
19.498533	0.502	-0.199075
19.506883	0.501	-0.606448
19.515167	0.497	-0.635727
19.523550	0.503	-0.322370
19.531833	0.497	-0.626721
19.540217	0.503	-0.384721
19.548500	0.497	-0.620390
19.556883	0.503	-0.585931
19.565167	0.497	-0.578852
19.573550	0.503	-0.601421
19.581833	0.497	-0.704640
19.590217	0.503	-0.644566
19.598500	0.497	-0.609735
19.606883	0.503	-0.623330
19.615167	0.497	-0.665622
19.623550	0.503	-0.564282
19.631833	0.497	-0.592621
19.640217	0.503	-0.564229
19.648500	0.497	-0.674330
19.656883	0.503	-0.585291
19.665167	0.497	-0.589303
19.673550	0.503	-0.589317
19.681833	0.497	-0.631426
19.690217	0.503	-0.575895
19.698500	0.497	-0.549395
19.706883	0.503	-0.552428
19.715167	0.497	-0.582229
19.723550	0.503	-0.578387
19.731833	0.497	-0.572581
19.740217	0.503	-0.549259
19.748500	0.497	-0.546502
19.756883	0.503	-0.544134
19.765167	0.497	-0.594031
19.773550	0.503	-0.493141
19.781833	0.497	-0.550984
19.790217	0.503	-0.462532
19.798500	0.497	-0.505958
19.806883	0.503	-0.471652
19.815167	0.497	-0.529242
19.823550	0.503	-0.468026
19.831833	0.497	-0.518769
19.840217	0.503	-0.382197
19.848500	0.497	-0.511951
19.856883	0.503	-0.471719
19.865167	0.497	-0.516608
19.873550	0.503	-0.432418
19.881833	0.497	-0.517755
19.890217	0.503	-0.419678
19.898500	0.497	-0.519515
19.906883	0.503	-0.474348
19.915167	0.497	-0.471159
19.923550	0.503	-0.387372
19.931833	0.497	-0.436976
19.940217	0.503	-0.413235
19.948500	0.497	-0.481513
19.956883	0.503	-0.397944
19.965167	0.497	-0.520760
19.973550	0.503	-0.503568
19.981833	0.497	-0.488590
19.990217	0.503	-0.400094
19.998500	0.497	-0.443758
20.006883	0.503	-0.423932
20.015167	0.497	-0.438135
20.023550	0.503	-0.433902
20.031833	0.497	-0.452908
20.040217	0.503	-0.415771
20.048500	0.497	-0.354061
20.056883	0.503	-0.404093
20.065167	0.497	-0.391270
20.073550	0.503	-0.279896
20.081833	0.497	-0.420929
20.090217	0.503	-0.376937
20.098500	0.497	-0.365591
20.106883	0.503	-0.314583
20.115167	0.497	-0.450827
20.123550	0.503	-0.342147
20.131833	0.497	-0.385209
20.140217	0.503	-0.365475
20.148500	0.497	-0.350535
20.156883	0.503	-0.341149
20.165167	0.497	-0.364339
20.173550	0.503	-0.337583
20.181833	0.497	-0.418544
20.190217	0.503	-0.377098
20.198500	0.497	-0.313203
20.206883	0.503	-0.327705
20.215167	0.497	-0.361396
20.223550	0.503	-0.312286
20.231833	0.497	-0.386545
20.240217	0.503	-0.361061
20.248500	0.497	-0.339681
20.256883	0.503	-0.330326
20.265167	0.497	-0.361713
20.273550	0.503	-0.362358
20.281833	0.497	-0.375489
20.290217	0.503	-0.343960
20.298500	0.497	-0.351902
20.306883	0.503	-0.353735
20.315167	0.497	-0.322706
20.323550	0.503	-0.290239
20.331833	0.497	-0.335270
20.340217	0.503	-0.267698
20.348500	0.497	-0.334790
20.356883	0.503	-0.368045
20.365167	0.497	-0.356763
20.373550	0.503	-0.318536
20.381833	0.497	-0.373983
20.390217	0.503	-0.360679
20.398500	0.497	-0.323279
20.406883	0.503	-0.286153
20.415167	0.497	-0.370908
20.423550	0.503	-0.275411
20.431833	0.497	-0.318528
20.440217	0.503	-0.321830
20.448500	0.497	-0.376370
20.456883	0.503	-0.332030
20.465167	0.497	-0.301766
20.473550	0.503	-0.300569
20.481833	0.497	-0.335950
20.490217	0.503	-0.288827
20.498500	0.497	-0.335813
20.506883	0.503	-0.345393
20.515167	0.497	-0.314364
20.523550	0.503	-0.317246
20.531833	0.497	-0.328049
20.540217	0.503	-0.278211
20.548500	0.497	-0.339221
20.556883	0.503	-0.249236
20.565167	0.497	-0.315531
20.573550	0.503	-0.265046
20.581833	0.497	-0.343489
20.590217	0.503	-0.276510
20.598500	0.497	-0.270616
20.606883	0.503	-0.306013
20.615167	0.497	-0.219502
20.623550	0.503	-0.258261
20.631833	0.497	-0.276420
20.640217	0.503	-0.243580
20.648500	0.497	-0.327762
20.656883	0.503	-0.267470
20.665167	0.497	-0.262253
20.673550	0.503	-0.267885
20.681833	0.497	-0.299379
20.690217	0.503	-0.227152
20.698500	0.497	-0.216883
20.706883	0.503	-0.215960
20.715167	0.497	-0.262194
20.723550	0.503	-0.226021
20.731833	0.497	-0.260583
20.740217	0.503	-0.259154
20.748500	0.497	-0.255131
20.756883	0.503	-0.234012
20.765167	0.497	-0.281915
20.773550	0.503	-0.280555
20.781833	0.497	-0.266409
20.790217	0.503	-0.270063
20.798500	0.497	-0.211978
20.806883	0.503	-0.247299
20.815167	0.497	-0.230052
20.823550	0.503	-0.260158
20.831833	0.497	-0.257568
20.840217	0.503	-0.240598
20.848500	0.497	-0.292722
20.856883	0.503	-0.291852
20.865167	0.497	-0.310972
20.873550	0.503	-0.330042
20.881833	0.497	-0.353744
20.890217	0.503	-0.224344
20.898500	0.497	-0.316909
20.906883	0.503	-0.282330
20.915167	0.497	-0.298260
20.923550	0.503	-0.306971
20.931833	0.497	-0.321812
20.940217	0.503	-0.332540
20.948500	0.497	-0.358155
20.956883	0.503	-0.306387
20.965167	0.497	-0.340584
20.973550	0.503	-0.322972
20.981833	0.497	-0.389399
20.990217	0.503	-0.330493
20.998500	0.497	-0.402162
21.006883	0.503	-0.427119
21.015167	0.497	-0.338148
21.023550	0.503	-0.356073
21.031833	0.497	-0.394662
21.040217	0.503	-0.380709
21.048500	0.497	-0.407735
21.056883	0.503	-0.341307
21.065167	0.497	-0.406719
21.073550	0.503	-0.349835
21.081833	0.497	-0.415184
21.090217	0.503	-0.397745
21.098500	0.497	-0.452110
21.106883	0.503	-0.434676
21.115167	0.497	-0.423787
21.123550	0.503	-0.352288
21.131833	0.497	-0.427089
21.140217	0.503	-0.438250
21.148500	0.497	-0.482653
21.156883	0.503	-0.477330
21.165167	0.497	-0.460894
21.173550	0.503	-0.439394
21.181833	0.497	-0.405265
21.190217	0.503	-0.441922
21.198500	0.497	-0.426646
21.206883	0.503	-0.450546
21.215167	0.497	-0.432833
21.223550	0.503	-0.459287
21.231833	0.497	-0.405663
21.240217	0.503	-0.474989
21.248500	0.497	-0.416986
21.256883	0.503	-0.416730
21.265167	0.497	-0.496426
21.273550	0.503	-0.417094
21.281833	0.497	-0.502584
21.290217	0.503	-0.480450
21.298500	0.497	-0.513362
21.306883	0.503	-0.463556
21.315167	0.497	-0.533427
21.323550	0.503	-0.412182
21.331833	0.497	-0.481480
21.340217	0.503	-0.439672
21.348500	0.497	-0.457420
21.356883	0.503	-0.510078
21.365167	0.497	-0.532739
21.373550	0.503	-0.468016
21.381833	0.497	-0.456038
21.390217	0.503	-0.465916
21.398500	0.497	-0.474989
21.406883	0.503	-0.437307
21.415167	0.497	-0.505043
21.423550	0.503	-0.500808
21.431833	0.497	-0.450700
21.440217	0.503	-0.513862
21.448500	0.497	-0.490965
21.456883	0.503	-0.496277
21.465167	0.497	-0.534465
21.473550	0.503	-0.462030
21.481833	0.497	-0.493534
21.490217	0.503	-0.500458
21.498500	0.497	-0.548709
21.506883	0.503	-0.481621
21.515167	0.497	-0.548341
21.523550	0.503	-0.583626
21.531833	0.497	-0.557949
21.540217	0.503	-0.550407
21.548500	0.497	-0.605155
21.556883	0.503	-0.523007
21.565167	0.497	-0.603946
21.573550	0.503	-0.560241
21.581833	0.497	-0.567680
21.590217	0.503	-0.592876
21.598500	0.497	-0.637572
21.606883	0.503	-0.613806
21.615167	0.497	-0.563118
21.623550	0.503	-0.579972
21.631833	0.497	-0.568306
21.640217	0.503	-0.617740
21.648500	0.497	-0.653153
21.656883	0.503	-0.710117
21.665167	0.497	-0.645386
21.673550	0.503	-0.680484
21.681833	0.497	-0.650706
21.690217	0.503	-0.639163
21.698500	0.497	-0.695481
21.706883	0.503	-0.561087
21.715167	0.497	-0.694942
21.723550	0.503	-0.657260
21.731833	0.497	-0.714380
21.740217	0.503	-0.632553
21.748500	0.497	-0.678770
21.756883	0.503	-0.652665
21.765167	0.497	-0.666665
21.773550	0.503	-0.662441
21.781833	0.497	-0.712720
21.790217	0.503	-0.747476
21.798500	0.497	-0.723835
21.806883	0.503	-0.683208
21.815167	0.497	-0.698813
21.823550	0.503	-0.711617
21.831833	0.497	-0.737374
21.840217	0.503	-0.727263
21.848500	0.497	-0.675288
21.856883	0.503	-0.727426
21.865167	0.497	-0.723199
21.873550	0.503	-0.707806
21.881833	0.497	-0.707900
21.890217	0.503	-0.705627
21.898500	0.497	-0.806014
21.906883	0.503	-0.765231
21.915167	0.497	-0.760118
21.923550	0.503	-0.741047
21.931833	0.497	-0.746948
21.940217	0.503	-0.774026
21.948500	0.497	-0.785536
21.956883	0.503	-0.768934
21.965167	0.497	-0.831440
21.973550	0.503	-0.741276
21.981833	0.497	-0.822037
21.990217	0.503	-0.715813
21.998500	0.497	-0.744323
22.006883	0.503	-0.740455
22.015167	0.497	-0.799145
22.023550	0.503	-0.808770
22.031833	0.497	-0.724065
22.040217	0.503	-0.706793
22.048500	0.497	-0.754391
22.056883	0.503	-0.682423
22.065167	0.497	-0.786841
22.073550	0.503	-0.773411
22.081833	0.497	-0.731474
22.090217	0.503	-0.748717
22.098500	0.497	-0.790991
22.106883	0.503	-0.687752
22.115167	0.497	-0.772447
22.123550	0.503	-0.716357
22.131833	0.497	-0.800540
22.140217	0.503	-0.769502
22.148500	0.497	-0.745802
22.156883	0.503	-0.709056
22.165167	0.497	-0.746046
22.173550	0.503	-0.730362
22.181833	0.497	-0.723516
22.190217	0.503	-0.723411
22.198500	0.497	-0.750933
22.206883	0.503	-0.747033
22.215167	0.497	-0.776264
22.223550	0.503	-0.739486
22.231900	0.501	-0.722189
22.240217	0.499	-0.725755
22.248567	0.501	-0.732130
22.256883	0.499	-0.688390
22.265233	0.501	-0.703762
22.273517	0.497	-0.745878
22.281883	0.502	-0.426172
22.290233	0.501	-0.760469
22.298517	0.497	-0.793634
22.306883	0.502	-0.510082
22.315233	0.501	-0.767045
22.323517	0.497	-0.789745
22.331900	0.503	-0.468169
22.340183	0.497	-0.796991
22.348567	0.503	-0.784310
22.356850	0.497	-0.709287
22.365233	0.503	-0.798498
22.373517	0.497	-0.734542
22.381900	0.503	-0.778420
22.390183	0.497	-0.811366
22.398567	0.503	-0.732572
22.406850	0.497	-0.732452
22.415233	0.503	-0.744755
22.423517	0.497	-0.743527
22.431900	0.503	-0.780856
22.440183	0.497	-0.738303
22.448567	0.503	-0.724085
22.456850	0.497	-0.845019
22.465233	0.503	-0.762872
22.473517	0.497	-0.775274
22.481900	0.503	-0.706411
22.490183	0.497	-0.769164
22.498567	0.503	-0.779361
22.506850	0.497	-0.798330
22.515233	0.503	-0.719981
22.523517	0.497	-0.813721
22.531900	0.503	-0.766358
22.540183	0.497	-0.833517
22.548567	0.503	-0.755810
22.556850	0.497	-0.776987
22.565233	0.503	-0.804548
22.573517	0.497	-0.770004
22.581900	0.503	-0.789754
22.590183	0.497	-0.798770
22.598567	0.503	-0.765568
22.606850	0.497	-0.818931
22.615233	0.503	-0.753427
22.623517	0.497	-0.789425
22.631900	0.503	-0.819396
22.640183	0.497	-0.868635
22.648567	0.503	-0.776344
22.656850	0.497	-0.782068
22.665233	0.503	-0.794446
22.673517	0.497	-0.832469
22.681900	0.503	-0.814773
22.690183	0.497	-0.872915
22.698567	0.503	-0.788670
22.706850	0.497	-0.859137
22.715233	0.503	-0.742342
22.723517	0.497	-0.872338
22.731900	0.503	-0.759601
22.740183	0.497	-0.839558
22.748567	0.503	-0.771023
22.756850	0.497	-0.859017
22.765233	0.503	-0.767177
22.773517	0.497	-0.848433
22.781900	0.503	-0.852843
22.790183	0.497	-0.875950
22.798567	0.503	-0.843314
22.806850	0.497	-0.840274
22.815233	0.503	-0.825598
22.823517	0.497	-0.875416
22.831900	0.503	-0.834761
22.840183	0.497	-0.939973
22.848567	0.503	-0.838775
22.856850	0.497	-0.844337
22.865233	0.503	-0.873671
22.873517	0.497	-0.841347
22.881900	0.503	-0.877903
22.890183	0.497	-0.821108
22.898567	0.503	-0.849961
22.906850	0.497	-0.847402
22.915233	0.503	-0.832300
22.923517	0.497	-0.888248
22.931900	0.503	-0.856436
22.940183	0.497	-0.901631
22.948567	0.503	-0.961478
22.956850	0.497	-0.969657
22.965233	0.503	-0.850597
22.973517	0.497	-0.953527
22.981900	0.503	-0.862854
22.990183	0.497	-0.985290
22.998567	0.503	-0.882609
23.006850	0.497	-0.908715
23.015233	0.503	-0.886763
23.023517	0.497	-0.911114
23.031900	0.503	-0.961440
23.040183	0.497	-0.932134
23.048567	0.503	-0.922563
23.056850	0.497	-0.932732
23.065233	0.503	-0.878520
23.073517	0.497	-1.010583
23.081900	0.503	-0.864589
23.090183	0.497	-0.901671
23.098567	0.503	-0.831789
23.106850	0.497	-0.940423
23.115233	0.503	-0.943871
23.123517	0.497	-0.941819
23.131900	0.503	-0.835061
23.140183	0.497	-0.967481
23.148567	0.503	-0.946636
23.156850	0.497	-0.889934
23.165233	0.503	-0.948272
23.173517	0.497	-0.912627
23.181900	0.503	-0.948962
23.190183	0.497	-0.954488
23.198567	0.503	-0.853907
23.206850	0.497	-0.941015
23.215233	0.503	-0.920454
23.223517	0.497	-0.934387
23.231900	0.503	-0.953943
23.240183	0.497	-0.908600
23.248567	0.503	-0.913315
23.256850	0.497	-0.917882
23.265233	0.503	-0.905283
23.273517	0.497	-0.930136
23.281900	0.503	-0.871848
23.290183	0.497	-0.922931
23.298567	0.503	-0.920013
23.306850	0.497	-0.947425
23.315233	0.503	-0.891604
23.323517	0.497	-0.888079
23.331900	0.503	-0.902106
23.340183	0.497	-0.923672
23.348567	0.503	-0.876084
23.356850	0.497	-0.970722
23.365233	0.503	-0.904729
23.373517	0.497	-0.917610
23.381900	0.503	-0.842860
23.390183	0.497	-0.907237
23.398567	0.503	-0.903017
23.406850	0.497	-0.936427
23.415233	0.503	-0.904015
23.423517	0.497	-0.963739
23.431900	0.503	-0.917370
23.440183	0.497	-0.918338
23.448567	0.503	-0.922253
23.456850	0.497	-0.937472
23.465233	0.503	-0.954472
23.473517	0.497	-0.894607
23.481900	0.503	-0.927793
23.490183	0.497	-0.960396
23.498567	0.503	-0.929903
23.506850	0.497	-1.004126
23.515233	0.503	-0.923029
23.523517	0.497	-0.891453
23.531900	0.503	-0.831810
23.540183	0.497	-0.913468
23.548567	0.503	-0.899105
23.556850	0.497	-0.940509
23.565233	0.503	-0.910620
23.573517	0.497	-0.997370
23.581900	0.503	-0.949814
23.590183	0.497	-0.948587
23.598567	0.503	-0.925660
23.606850	0.497	-0.933266
23.615233	0.503	-0.958664
23.623517	0.497	-0.894850
23.631900	0.503	-0.921866
23.640183	0.497	-0.970883
23.648567	0.503	-0.963801
23.656850	0.497	-1.003584
23.665233	0.503	-0.933595
23.673517	0.497	-0.908611
23.681900	0.503	-0.949493
23.690183	0.497	-0.942868
23.698567	0.503	-0.958738
23.706850	0.497	-0.928388
23.715233	0.503	-0.893624
23.723517	0.497	-1.007396
23.731900	0.503	-0.939973
23.740183	0.497	-0.979758
23.748567	0.503	-0.976594
23.756850	0.497	-0.997629
23.765233	0.503	-0.985667
23.773517	0.497	-0.931399
23.781900	0.503	-0.916934
23.790183	0.497	-1.012771
23.798567	0.503	-0.990337
23.806850	0.497	-0.977475
23.815233	0.503	-0.939281
23.823517	0.497	-1.005179
23.831900	0.503	-1.005004
23.840183	0.497	-0.996590
23.848567	0.503	-0.981858
23.856850	0.497	-0.998012
23.865233	0.503	-0.925331
23.873517	0.497	-0.985872
23.881900	0.503	-0.958539
23.890183	0.497	-1.016030
23.898567	0.503	-0.969710
23.906850	0.497	-0.995687
23.915233	0.503	-0.956460
23.923517	0.497	-1.016287
23.931900	0.503	-1.011710
23.940183	0.497	-1.015775
23.948567	0.503	-1.036736
23.956850	0.497	-1.027240
23.965233	0.503	-1.007726
23.973517	0.497	-1.042704
23.981900	0.503	-0.964260
23.990183	0.497	-0.976865
23.998567	0.503	-0.903631
24.006850	0.497	-0.991544
24.015233	0.503	-0.998220
24.023517	0.497	-1.014917
24.031900	0.503	-0.971727
24.040183	0.497	-1.010411
24.048567	0.503	-0.944493
24.056850	0.497	-1.003188
24.065233	0.503	-0.962841
24.073517	0.497	-0.968194
24.081900	0.503	-0.982829
24.090183	0.497	-0.987694
24.098567	0.503	-0.908391
24.106850	0.497	-0.995575
24.115233	0.503	-0.960559
24.123517	0.497	-0.957881
24.131900	0.503	-0.999031
24.140183	0.497	-0.998557
24.148567	0.503	-0.956656
24.156850	0.497	-0.928322
24.165233	0.503	-0.950527
24.173517	0.497	-1.040784
24.181900	0.503	-1.012455
24.190183	0.497	-0.967719
24.198567	0.503	-0.976662
24.206850	0.497	-1.023287
24.215233	0.503	-0.896839
24.223517	0.497	-0.964271
24.231900	0.503	-0.999442
24.240183	0.497	-0.975607
24.248567	0.503	-0.935122
24.256850	0.497	-0.952653
24.265233	0.503	-0.926002
24.273517	0.497	-0.983953
24.281900	0.503	-0.901905
24.290183	0.497	-0.993646
24.298567	0.503	-0.966979
24.306850	0.497	-0.941483
24.315233	0.503	-0.940564
24.323517	0.497	-0.942693
24.331900	0.503	-0.898819
24.340183	0.497	-0.912152
24.348567	0.503	-0.912247
24.356850	0.497	-0.968855
24.365233	0.503	-0.939237
24.373517	0.497	-0.940277
24.381900	0.503	-0.913539
24.390183	0.497	-1.014603
24.398567	0.503	-0.936635
24.406850	0.497	-0.919822
24.415233	0.503	-0.927164
24.423517	0.497	-0.942269
24.431900	0.503	-0.925577
24.440183	0.497	-0.929494
24.448567	0.503	-0.914825
24.456850	0.497	-0.926996
24.465233	0.503	-0.868970
24.473517	0.497	-0.900637
24.481900	0.503	-0.907904
24.490183	0.497	-0.907906
24.498567	0.503	-0.884798
24.506850	0.497	-0.917742
24.515233	0.503	-0.866198
24.523517	0.497	-0.879848
24.531900	0.503	-0.863215
24.540183	0.497	-0.923421
24.548567	0.503	-0.885489
24.556850	0.497	-0.947200
24.565233	0.503	-0.909320
24.573517	0.497	-0.941920
24.581900	0.503	-0.904620
24.590183	0.497	-0.939070
24.598567	0.503	-0.919655
24.606850	0.497	-0.894161
24.615233	0.503	-0.872074
24.623517	0.497	-0.881973
24.631900	0.503	-0.930006
24.640183	0.497	-0.950768
24.648567	0.503	-0.867202
24.656850	0.497	-0.929800
24.665233	0.503	-0.897769
24.673517	0.497	-0.882788
24.681900	0.503	-0.817078
24.690183	0.497	-0.900821
24.698567	0.503	-0.857479
24.706850	0.497	-0.916876
24.715233	0.503	-0.880639
24.723517	0.497	-0.863372
24.731900	0.503	-0.793705
24.740183	0.497	-0.860726
24.748567	0.503	-0.914675
24.756850	0.497	-0.856038
24.765233	0.503	-0.849634
24.773517	0.497	-0.864547
24.781900	0.503	-0.856376
24.790183	0.497	-0.925143
24.798567	0.503	-0.901949
24.806850	0.497	-0.960011
24.815233	0.503	-0.890703
24.823517	0.497	-0.913506
24.831900	0.503	-0.899873
24.840183	0.497	-0.922535
24.848567	0.503	-0.923145
24.856850	0.497	-0.996367
24.865233	0.503	-0.898181
24.873517	0.497	-0.909865
24.881900	0.503	-0.860026
24.890183	0.497	-0.871131
24.898567	0.503	-0.916934
24.906850	0.497	-0.923185
24.915233	0.503	-0.845743
24.923517	0.497	-0.933217
24.931900	0.503	-0.958554
24.940183	0.497	-0.984769
24.948567	0.503	-0.906142
24.956850	0.497	-0.926612
24.965233	0.503	-0.910745
24.973517	0.497	-1.006214
24.981900	0.503	-0.921260
24.990183	0.497	-0.948117
24.998567	0.503	-0.917442
25.006917	0.501	-1.014922
