# Supplementary material for: Methanol-dependent Escherichia coli strains with a complete ribulose monophosphate cycle
Source: Nat Commun. 2020 Oct 26;11:5403. doi: 10.1038/s41467-020-19235-5 (PMC7588473; doi:10.1038/s41467-020-19235-5)
Supplement: Supplementary file 11 — Source data [file 41467_2020_19235_MOESM11_ESM.zip › Source_Data/SupplementaryFigure5/tpiA_anc_R1.txt]

File Path	chrom://marshall/Chromeleon7/HPLC_Ultimate_3000/Users/kellerp/20200525_fbp_tpiA_anc_evol_SN_stat.seq/989.smp/UV_VIS_3.channel
Channel	UV_VIS_3

Injection Information:
Data Vault	Chromeleon7
Injection	20200703_tpiA_anc_stationary_R1
Injection Number	11
Position	RC3
Comment	
Processing Method	Quantitative
Instrument Method	20200525_Rezex_ROA_OrganicAcid_600uL_2500uM_H2SO4_50A_50D
Type	Unknown
Status	Finished
Injection Date	7/3/2020
Injection Time	4:42:27 PM
Injection Volume (µl)	10.000
Dilution Factor	1.0000
Weight	1.0000

Raw Data Information:
Time Min. (min)	0.006733
Time Max. (min)	25.006833
Data Points	3001
Detector	UV
Generating Data System	Chromeleon 7.2.5.9507
Exporting Data System	Chromeleon 7.2.8.0
Operator	Instrument Controller
Signal Quantity	Absorbance
Signal Unit	mAU
Signal Min.	-2.440374
Signal Max.	1,024.811543
Channel	UV_VIS_3
Driver Name	VWD3000.dll
Channel Type	Evaluation
Min. Step (s)	0.497
Max. Step (s)	0.503
Average Step (s)	0.500002

Signal Parameter Information:
Signal Info	WVL:190 nm

Raw Data:
Time (min)	Step (s)	Value (mAU)
0.006733	n.a.	-0.545734
0.015017	0.497	-0.979966
0.023400	0.503	-1.012014
0.031683	0.497	-1.052855
0.040067	0.503	-1.019086
0.048350	0.497	-1.115344
0.056733	0.503	-1.062075
0.065017	0.497	-1.071124
0.073400	0.503	-1.137645
0.081683	0.497	-1.048688
0.090067	0.503	-1.028965
0.098350	0.497	-1.051451
0.106733	0.503	-1.002044
0.115017	0.497	-1.056998
0.123400	0.503	-0.998036
0.131683	0.497	-1.085679
0.140067	0.503	-0.967527
0.148350	0.497	-1.055615
0.156733	0.503	-1.016257
0.165017	0.497	-1.065405
0.173400	0.503	-0.987994
0.181683	0.497	-1.126677
0.190067	0.503	-1.118362
0.198350	0.497	-1.091435
0.206733	0.503	-1.083884
0.215017	0.497	-1.036509
0.223400	0.503	-0.991195
0.231683	0.497	-1.025228
0.240067	0.503	-1.023688
0.248350	0.497	-1.030333
0.256733	0.503	-1.052984
0.265017	0.497	-1.076755
0.273400	0.503	-1.066829
0.281683	0.497	-1.110555
0.290067	0.503	-1.078249
0.298350	0.497	-1.061066
0.306733	0.503	-1.045662
0.315017	0.497	-1.126087
0.323400	0.503	-1.035205
0.331683	0.497	-1.026237
0.340067	0.503	-1.011187
0.348350	0.497	-1.108314
0.356733	0.503	-0.978221
0.365017	0.497	-1.072060
0.373400	0.503	-0.985864
0.381683	0.497	-1.066478
0.390067	0.503	-1.089246
0.398350	0.497	-1.079942
0.406733	0.503	-1.041962
0.415017	0.497	-1.080480
0.423400	0.503	-1.044115
0.431683	0.497	-1.082394
0.440067	0.503	-1.075257
0.448350	0.497	-1.062816
0.456733	0.503	-1.086998
0.465017	0.497	-1.067359
0.473400	0.503	-1.029146
0.481683	0.497	-1.102485
0.490067	0.503	-0.942871
0.498350	0.497	-0.958985
0.506733	0.503	-1.005061
0.515017	0.497	-1.060591
0.523400	0.503	-0.952092
0.531683	0.497	-1.050570
0.540067	0.503	-1.020184
0.548350	0.497	-1.075619
0.556733	0.503	-1.010454
0.565017	0.497	-0.985966
0.573400	0.503	-1.026284
0.581683	0.497	-1.025954
0.590067	0.503	-1.031773
0.598350	0.497	-0.959766
0.606733	0.503	-0.984100
0.615017	0.497	-1.005796
0.623400	0.503	-0.944011
0.631683	0.497	-0.952811
0.640067	0.503	-0.936181
0.648350	0.497	-0.967215
0.656733	0.503	-0.924083
0.665017	0.497	-0.943932
0.673400	0.503	-0.973027
0.681683	0.497	-0.962174
0.690067	0.503	-0.942685
0.698350	0.497	-0.979743
0.706733	0.503	-0.928741
0.715017	0.497	-0.896040
0.723400	0.503	-0.896943
0.731683	0.497	-0.897266
0.740067	0.503	-0.849560
0.748350	0.497	-0.970386
0.756733	0.503	-0.880446
0.765017	0.497	-0.892767
0.773400	0.503	-0.863903
0.781683	0.497	-0.894477
0.790067	0.503	-0.928189
0.798350	0.497	-0.923100
0.806733	0.503	-0.868807
0.815017	0.497	-0.931601
0.823400	0.503	-0.854387
0.831683	0.497	-0.931046
0.840067	0.503	-0.906366
0.848350	0.497	-0.980434
0.856733	0.503	-0.943142
0.865017	0.497	-0.952588
0.873400	0.503	-0.950750
0.881683	0.497	-0.971362
0.890067	0.503	-0.982412
0.898350	0.497	-0.937436
0.906733	0.503	-0.893924
0.915017	0.497	-0.988190
0.923400	0.503	-0.858346
0.931683	0.497	-0.877706
0.940067	0.503	-0.898525
0.948350	0.497	-0.926529
0.956733	0.503	-0.908368
0.965017	0.497	-0.995149
0.973400	0.503	-0.929111
0.981683	0.497	-0.956121
0.990067	0.503	-0.882349
0.998350	0.497	-0.911656
1.006733	0.503	-0.934832
1.015017	0.497	-0.995793
1.023400	0.503	-0.976839
1.031683	0.497	-1.015753
1.040067	0.503	-0.904565
1.048350	0.497	-0.949132
1.056733	0.503	-0.878056
1.065017	0.497	-0.948390
1.073400	0.503	-0.902813
1.081683	0.497	-0.917926
1.090067	0.503	-0.947264
1.098350	0.497	-0.952621
1.106733	0.503	-0.898368
1.115017	0.497	-0.959123
1.123400	0.503	-0.944044
1.131683	0.497	-0.966977
1.140067	0.503	-0.961193
1.148350	0.497	-0.919875
1.156733	0.503	-0.970255
1.165017	0.497	-0.972078
1.173400	0.503	-0.961348
1.181683	0.497	-0.994402
1.190067	0.503	-0.926852
1.198350	0.497	-0.939456
1.206733	0.503	-0.962592
1.215017	0.497	-0.934574
1.223400	0.503	-0.956127
1.231683	0.497	-0.967262
1.240067	0.503	-0.959064
1.248350	0.497	-1.008883
1.256733	0.503	-0.964508
1.265017	0.497	-1.032048
1.273400	0.503	-0.988338
1.281683	0.497	-0.951984
1.290067	0.503	-0.973370
1.298350	0.497	-0.988574
1.306733	0.503	-0.906075
1.315017	0.497	-1.036405
1.323400	0.503	-0.948826
1.331683	0.497	-1.015059
1.340067	0.503	-0.931659
1.348350	0.497	-1.001999
1.356733	0.503	-0.894143
1.365083	0.501	-1.017414
1.373400	0.499	-0.950642
1.381750	0.501	-0.938455
1.390067	0.499	-0.999914
1.398417	0.501	-1.018926
1.406733	0.499	-0.948749
1.415083	0.501	-0.961122
1.423400	0.499	-0.980044
1.431750	0.501	-1.026567
1.440033	0.497	-0.961736
1.448400	0.502	-0.606787
1.456750	0.501	-0.586833
1.465033	0.497	-0.985441
1.473417	0.503	-0.661619
1.481700	0.497	-1.033212
1.490083	0.503	-0.990803
1.498367	0.497	-0.958760
1.506750	0.503	-0.897304
1.515033	0.497	-0.968215
1.523417	0.503	-0.955795
1.531700	0.497	-0.997040
1.540083	0.503	-0.946177
1.548367	0.497	-1.003235
1.556750	0.503	-0.931987
1.565033	0.497	-0.948844
1.573417	0.503	-0.918191
1.581700	0.497	-0.981490
1.590083	0.503	-0.927245
1.598367	0.497	-0.971494
1.606750	0.503	-0.920625
1.615033	0.497	-0.896472
1.623417	0.503	-0.895508
1.631700	0.497	-0.960009
1.640083	0.503	-0.916195
1.648367	0.497	-0.904777
1.656750	0.503	-0.922774
1.665033	0.497	-0.954762
1.673417	0.503	-0.882902
1.681700	0.497	-0.955535
1.690083	0.503	-0.891085
1.698367	0.497	-0.939203
1.706750	0.503	-0.865613
1.715033	0.497	-0.919668
1.723417	0.503	-0.923325
1.731700	0.497	-0.991937
1.740083	0.503	-0.942040
1.748367	0.497	-0.978075
1.756750	0.503	-0.891869
1.765033	0.497	-0.960186
1.773417	0.503	-0.910081
1.781700	0.497	-0.892359
1.790083	0.503	-0.891303
1.798367	0.497	-0.941247
1.806750	0.503	-0.857713
1.815033	0.497	-0.956774
1.823417	0.503	-0.839328
1.831700	0.497	-0.852655
1.840083	0.503	-0.869299
1.848367	0.497	-0.851469
1.856750	0.503	-0.902399
1.865033	0.497	-0.831847
1.873417	0.503	-0.858367
1.881700	0.497	-0.863742
1.890083	0.503	-0.856999
1.898367	0.497	-0.867279
1.906750	0.503	-0.826107
1.915033	0.497	-0.816807
1.923417	0.503	-0.760427
1.931700	0.497	-0.856266
1.940083	0.503	-0.809251
1.948367	0.497	-0.787450
1.956750	0.503	-0.831940
1.965033	0.497	-0.856496
1.973417	0.503	-0.863098
1.981700	0.497	-0.830502
1.990083	0.503	-0.794087
1.998367	0.497	-0.863346
2.006750	0.503	-0.805286
2.015033	0.497	-0.814010
2.023417	0.503	-0.768603
2.031700	0.497	-0.808772
2.040083	0.503	-0.720715
2.048367	0.497	-0.883727
2.056750	0.503	-0.801926
2.065033	0.497	-0.795267
2.073417	0.503	-0.830237
2.081700	0.497	-0.839647
2.090083	0.503	-0.798446
2.098367	0.497	-0.830589
2.106750	0.503	-0.765128
2.115033	0.497	-0.831570
2.123417	0.503	-0.727832
2.131700	0.497	-0.780695
2.140083	0.503	-0.794913
2.148367	0.497	-0.772735
2.156750	0.503	-0.786110
2.165033	0.497	-0.749544
2.173417	0.503	-0.764402
2.181700	0.497	-0.790203
2.190083	0.503	-0.776341
2.198367	0.497	-0.755346
2.206750	0.503	-0.711031
2.215033	0.497	-0.776188
2.223417	0.503	-0.724006
2.231700	0.497	-0.774261
2.240083	0.503	-0.742410
2.248367	0.497	-0.783194
2.256750	0.503	-0.707595
2.265033	0.497	-0.691140
2.273417	0.503	-0.752627
2.281700	0.497	-0.727606
2.290083	0.503	-0.701825
2.298367	0.497	-0.794431
2.306750	0.503	-0.701918
2.315033	0.497	-0.786085
2.323417	0.503	-0.645462
2.331700	0.497	-0.732761
2.340083	0.503	-0.824555
2.348367	0.497	-0.748927
2.356750	0.503	-0.752445
2.365033	0.497	-0.744302
2.373417	0.503	-0.745781
2.381700	0.497	-0.762828
2.390083	0.503	-0.717379
2.398367	0.497	-0.778426
2.406750	0.503	-0.759160
2.415033	0.497	-0.790237
2.423417	0.503	-0.705566
2.431700	0.497	-0.763389
2.440083	0.503	-0.777465
2.448367	0.497	-0.749169
2.456750	0.503	-0.722780
2.465033	0.497	-0.764036
2.473417	0.503	-0.738321
2.481700	0.497	-0.698225
2.490083	0.503	-0.690426
2.498367	0.497	-0.731746
2.506750	0.503	-0.724695
2.515033	0.497	-0.728758
2.523417	0.503	-0.710121
2.531700	0.497	-0.780133
2.540083	0.503	-0.726166
2.548367	0.497	-0.743368
2.556750	0.503	-0.712302
2.565033	0.497	-0.722051
2.573417	0.503	-0.713998
2.581700	0.497	-0.730456
2.590083	0.503	-0.676820
2.598367	0.497	-0.723165
2.606750	0.503	-0.680883
2.615033	0.497	-0.742033
2.623417	0.503	-0.648203
2.631700	0.497	-0.682840
2.640083	0.503	-0.708826
2.648367	0.497	-0.769705
2.656750	0.503	-0.727687
2.665033	0.497	-0.735166
2.673417	0.503	-0.741221
2.681700	0.497	-0.658693
2.690083	0.503	-0.697182
2.698367	0.497	-0.677976
2.706750	0.503	-0.679407
2.715033	0.497	-0.665189
2.723417	0.503	-0.742972
2.731700	0.497	-0.661194
2.740083	0.503	-0.608202
2.748367	0.497	-0.654476
2.756750	0.503	-0.639113
2.765033	0.497	-0.614095
2.773417	0.503	-0.631662
2.781700	0.497	-0.588897
2.790083	0.503	-0.579070
2.798367	0.497	-0.649478
2.806750	0.503	-0.592741
2.815033	0.497	-0.630860
2.823417	0.503	-0.621664
2.831700	0.497	-0.673646
2.840083	0.503	-0.645919
2.848367	0.497	-0.634890
2.856750	0.503	-0.599036
2.865033	0.497	-0.651842
2.873417	0.503	-0.588732
2.881700	0.497	-0.641022
2.890083	0.503	-0.549017
2.898367	0.497	-0.633651
2.906750	0.503	-0.596855
2.915033	0.497	-0.570876
2.923417	0.503	-0.543011
2.931700	0.497	-0.589956
2.940083	0.503	-0.545528
2.948367	0.497	-0.560789
2.956750	0.503	-0.565457
2.965033	0.497	-0.600855
2.973417	0.503	-0.539531
2.981700	0.497	-0.539913
2.990083	0.503	-0.564616
2.998367	0.497	-0.615296
3.006750	0.503	-0.591804
3.015033	0.497	-0.618503
3.023417	0.503	-0.552620
3.031700	0.497	-0.623168
3.040083	0.503	-0.648260
3.048367	0.497	-0.640974
3.056750	0.503	-0.661247
3.065033	0.497	-0.585451
3.073417	0.503	-0.580592
3.081700	0.497	-0.622017
3.090083	0.503	-0.629556
3.098367	0.497	-0.669619
3.106750	0.503	-0.560399
3.115033	0.497	-0.594582
3.123417	0.503	-0.599542
3.131700	0.497	-0.608561
3.140083	0.503	-0.645673
3.148367	0.497	-0.622350
3.156750	0.503	-0.602529
3.165033	0.497	-0.624750
3.173417	0.503	-0.581684
3.181700	0.497	-0.626332
3.190083	0.503	-0.658659
3.198367	0.497	-0.657705
3.206750	0.503	-0.615949
3.215033	0.497	-0.683449
3.223417	0.503	-0.633361
3.231700	0.497	-0.719043
3.240083	0.503	-0.613528
3.248367	0.497	-0.683271
3.256750	0.503	-0.591625
3.265033	0.497	-0.678501
3.273417	0.503	-0.593726
3.281700	0.497	-0.641283
3.290083	0.503	-0.621570
3.298367	0.497	-0.639821
3.306750	0.503	-0.629687
3.315033	0.497	-0.586179
3.323417	0.503	-0.617649
3.331700	0.497	-0.652126
3.340083	0.503	-0.626083
3.348367	0.497	-0.652394
3.356750	0.503	-0.638333
3.365033	0.497	-0.642186
3.373417	0.503	-0.584048
3.381700	0.497	-0.636799
3.390083	0.503	-0.688050
3.398367	0.497	-0.706515
3.406750	0.503	-0.644469
3.415033	0.497	-0.690364
3.423417	0.503	-0.660402
3.431700	0.497	-0.668152
3.440083	0.503	-0.620244
3.448367	0.497	-0.644059
3.456750	0.503	-0.588702
3.465033	0.497	-0.672093
3.473417	0.503	-0.664233
3.481700	0.497	-0.643416
3.490083	0.503	-0.628064
3.498367	0.497	-0.663052
3.506750	0.503	-0.576521
3.515033	0.497	-0.638495
3.523417	0.503	-0.590676
3.531700	0.497	-0.703225
3.540083	0.503	-0.609172
3.548367	0.497	-0.689245
3.556750	0.503	-0.646086
3.565033	0.497	-0.653232
3.573417	0.503	-0.605406
3.581700	0.497	-0.649803
3.590083	0.503	-0.622240
3.598367	0.497	-0.658792
3.606750	0.503	-0.659953
3.615033	0.497	-0.633093
3.623417	0.503	-0.644379
3.631700	0.497	-0.674062
3.640083	0.503	-0.668578
3.648367	0.497	-0.587824
3.656750	0.503	-0.628208
3.665033	0.497	-0.650730
3.673417	0.503	-0.628491
3.681700	0.497	-0.679670
3.690083	0.503	-0.660485
3.698367	0.497	-0.662144
3.706750	0.503	-0.657810
3.715033	0.497	-0.720121
3.723417	0.503	-0.597444
3.731700	0.497	-0.691418
3.740083	0.503	-0.692056
3.748367	0.497	-0.621681
3.756750	0.503	-0.698299
3.765033	0.497	-0.719469
3.773417	0.503	-0.626501
3.781700	0.497	-0.698553
3.790083	0.503	-0.654837
3.798367	0.497	-0.686719
3.806750	0.503	-0.667126
3.815033	0.497	-0.679061
3.823417	0.503	-0.712488
3.831700	0.497	-0.655439
3.840083	0.503	-0.755118
3.848367	0.497	-0.717195
3.856750	0.503	-0.669991
3.865033	0.497	-0.784973
3.873417	0.503	-0.695104
3.881700	0.497	-0.734032
3.890083	0.503	-0.656324
3.898367	0.497	-0.699701
3.906750	0.503	-0.671805
3.915033	0.497	-0.708543
3.923417	0.503	-0.734190
3.931700	0.497	-0.712356
3.940083	0.503	-0.798455
3.948367	0.497	-0.768472
3.956750	0.503	-0.809021
3.965033	0.497	-0.777157
3.973417	0.503	-0.832025
3.981700	0.497	-0.783897
3.990083	0.503	-0.753407
3.998367	0.497	-0.862254
4.006750	0.503	-0.817794
4.015033	0.497	-0.870506
4.023417	0.503	-0.873922
4.031700	0.497	-0.830646
4.040083	0.503	-0.897587
4.048367	0.497	-0.881086
4.056750	0.503	-0.882504
4.065033	0.497	-0.938833
4.073417	0.503	-0.919631
4.081700	0.497	-0.923319
4.090083	0.503	-0.941797
4.098367	0.497	-1.025506
4.106750	0.503	-0.897589
4.115033	0.497	-1.038655
4.123417	0.503	-0.962017
4.131700	0.497	-0.953675
4.140083	0.503	-0.888989
4.148367	0.497	-0.988811
4.156750	0.503	-0.939807
4.165033	0.497	-0.967428
4.173417	0.503	-0.995020
4.181767	0.501	-0.996248
4.190083	0.499	-0.979396
4.198433	0.501	-1.049654
4.206750	0.499	-1.028819
4.215100	0.501	-1.076031
4.223417	0.499	-0.964998
4.231767	0.501	-1.125806
4.240050	0.497	-1.114271
4.248417	0.502	-0.784058
4.256767	0.501	-1.089546
4.265050	0.497	-1.065402
4.273417	0.502	-0.832328
4.281767	0.501	-0.723029
4.290050	0.497	-1.066391
4.298433	0.503	-1.110600
4.306717	0.497	-1.165765
4.315100	0.503	-1.121400
4.323383	0.497	-1.124794
4.331767	0.503	-1.130831
4.340050	0.497	-1.110452
4.348433	0.503	-1.082614
4.356717	0.497	-1.162841
4.365100	0.503	-1.119366
4.373383	0.497	-1.151309
4.381767	0.503	-1.131733
4.390050	0.497	-1.193390
4.398433	0.503	-1.174192
4.406717	0.497	-1.171855
4.415100	0.503	-1.107401
4.423383	0.497	-1.093124
4.431767	0.503	-1.115111
4.440050	0.497	-1.170077
4.448433	0.503	-1.146773
4.456717	0.497	-1.173118
4.465100	0.503	-1.159201
4.473383	0.497	-1.155083
4.481767	0.503	-1.123592
4.490050	0.497	-1.147653
4.498433	0.503	-1.143956
4.506717	0.497	-1.160521
4.515100	0.503	-1.090353
4.523383	0.497	-1.165123
4.531767	0.503	-1.189747
4.540050	0.497	-1.182629
4.548433	0.503	-1.097241
4.556717	0.497	-1.153024
4.565100	0.503	-1.156550
4.573383	0.497	-1.148603
4.581767	0.503	-1.178950
4.590050	0.497	-1.173949
4.598433	0.503	-1.047151
4.606717	0.497	-1.151436
4.615100	0.503	-1.123100
4.623383	0.497	-1.207283
4.631767	0.503	-1.087407
4.640050	0.497	-1.133807
4.648433	0.503	-1.054283
4.656717	0.497	-1.089212
4.665100	0.503	-1.117032
4.673383	0.497	-1.122428
4.681767	0.503	-1.111731
4.690050	0.497	-1.122069
4.698433	0.503	-1.117745
4.706717	0.497	-1.153105
4.715100	0.503	-1.058565
4.723383	0.497	-1.167906
4.731767	0.503	-1.104570
4.740050	0.497	-1.134256
4.748433	0.503	-1.064401
4.756717	0.497	-1.077117
4.765100	0.503	-1.025072
4.773383	0.497	-1.112829
4.781767	0.503	-1.067637
4.790050	0.497	-1.114083
4.798433	0.503	-1.055434
4.806717	0.497	-1.103414
4.815100	0.503	-1.017420
4.823383	0.497	-1.141205
4.831767	0.503	-1.107743
4.840050	0.497	-1.092369
4.848433	0.503	-1.054485
4.856717	0.497	-1.070115
4.865100	0.503	-1.078675
4.873383	0.497	-1.108130
4.881767	0.503	-1.031845
4.890050	0.497	-1.060959
4.898433	0.503	-1.055473
4.906717	0.497	-1.074221
4.915100	0.503	-1.016435
4.923383	0.497	-1.079096
4.931767	0.503	-1.047381
4.940050	0.497	-1.055243
4.948433	0.503	-1.084152
4.956717	0.497	-1.099962
4.965100	0.503	-1.068997
4.973383	0.497	-1.126350
4.981767	0.503	-1.009665
4.990050	0.497	-1.035614
4.998433	0.503	-1.042365
5.006717	0.497	-1.043245
5.015100	0.503	-1.048621
5.023383	0.497	-1.080116
5.031767	0.503	-1.010396
5.040050	0.497	-1.058049
5.048433	0.503	-0.986796
5.056717	0.497	-1.040905
5.065100	0.503	-0.986275
5.073383	0.497	-1.016052
5.081767	0.503	-0.979398
5.090050	0.497	-1.001378
5.098433	0.503	-0.931439
5.106717	0.497	-0.975019
5.115100	0.503	-0.932678
5.123383	0.497	-1.018525
5.131767	0.503	-0.909223
5.140050	0.497	-0.943363
5.148433	0.503	-0.915000
5.156717	0.497	-0.920841
5.165100	0.503	-0.904114
5.173383	0.497	-0.874786
5.181767	0.503	-0.875598
5.190050	0.497	-0.853111
5.198433	0.503	-0.839858
5.206717	0.497	-0.825292
5.215100	0.503	-0.880313
5.223383	0.497	-0.783191
5.231767	0.503	-0.769405
5.240050	0.497	-0.798111
5.248433	0.503	-0.755376
5.256717	0.497	-0.737678
5.265100	0.503	-0.703867
5.273383	0.497	-0.696930
5.281767	0.503	-0.664989
5.290050	0.497	-0.651896
5.298433	0.503	-0.715438
5.306717	0.497	-0.653597
5.315100	0.503	-0.582974
5.323383	0.497	-0.591634
5.331767	0.503	-0.587107
5.340050	0.497	-0.537658
5.348433	0.503	-0.533632
5.356717	0.497	-0.519559
5.365100	0.503	-0.502167
5.373383	0.497	-0.564109
5.381767	0.503	-0.447494
5.390050	0.497	-0.481464
5.398433	0.503	-0.457747
5.406717	0.497	-0.431948
5.415100	0.503	-0.362534
5.423383	0.497	-0.443612
5.431767	0.503	-0.340127
5.440050	0.497	-0.403771
5.448433	0.503	-0.390876
5.456717	0.497	-0.417709
5.465100	0.503	-0.349966
5.473383	0.497	-0.437206
5.481767	0.503	-0.339932
5.490050	0.497	-0.436993
5.498433	0.503	-0.385978
5.506717	0.497	-0.388715
5.515100	0.503	-0.402976
5.523383	0.497	-0.412402
5.531767	0.503	-0.393813
5.540050	0.497	-0.443091
5.548433	0.503	-0.494347
5.556717	0.497	-0.487963
5.565100	0.503	-0.485512
5.573383	0.497	-0.551977
5.581767	0.503	-0.522451
5.590050	0.497	-0.584221
5.598433	0.503	-0.617089
5.606717	0.497	-0.599753
5.615100	0.503	-0.582368
5.623383	0.497	-0.623815
5.631767	0.503	-0.643488
5.640050	0.497	-0.642457
5.648433	0.503	-0.722789
5.656717	0.497	-0.763103
5.665100	0.503	-0.749501
5.673383	0.497	-0.788794
5.681767	0.503	-0.791781
5.690050	0.497	-0.808467
5.698433	0.503	-0.813276
5.706717	0.497	-0.921420
5.715100	0.503	-0.820391
5.723383	0.497	-0.977034
5.731767	0.503	-0.915657
5.740050	0.497	-0.953183
5.748433	0.503	-0.951845
5.756717	0.497	-1.033192
5.765100	0.503	-1.082977
5.773383	0.497	-1.086909
5.781767	0.503	-1.121997
5.790050	0.497	-1.181142
5.798433	0.503	-1.096019
5.806717	0.497	-1.232277
5.815100	0.503	-1.196719
5.823383	0.497	-1.243805
5.831767	0.503	-1.203566
5.840050	0.497	-1.312170
5.848433	0.503	-1.220205
5.856717	0.497	-1.285940
5.865100	0.503	-1.265031
5.873383	0.497	-1.357632
5.881767	0.503	-1.337490
5.890050	0.497	-1.390941
5.898433	0.503	-1.322093
5.906717	0.497	-1.382214
5.915100	0.503	-1.338330
5.923383	0.497	-1.424196
5.931767	0.503	-1.420347
5.940050	0.497	-1.517682
5.948433	0.503	-1.408730
5.956717	0.497	-1.502697
5.965100	0.503	-1.476493
5.973383	0.497	-1.490587
5.981767	0.503	-1.534046
5.990050	0.497	-1.488247
5.998433	0.503	-1.449266
6.006717	0.497	-1.516652
6.015100	0.503	-1.518432
6.023383	0.497	-1.589166
6.031767	0.503	-1.578730
6.040050	0.497	-1.553792
6.048433	0.503	-1.600356
6.056717	0.497	-1.635066
6.065100	0.503	-1.554936
6.073383	0.497	-1.519733
6.081767	0.503	-1.586816
6.090050	0.497	-1.589031
6.098433	0.503	-1.646830
6.106717	0.497	-1.661245
6.115100	0.503	-1.617813
6.123383	0.497	-1.619060
6.131767	0.503	-1.579550
6.140050	0.497	-1.609523
6.148433	0.503	-1.569062
6.156717	0.497	-1.586520
6.165100	0.503	-1.595232
6.173383	0.497	-1.647125
6.181767	0.503	-1.613835
6.190050	0.497	-1.598389
6.198433	0.503	-1.545841
6.206717	0.497	-1.567186
6.215100	0.503	-1.575933
6.223383	0.497	-1.609232
6.231767	0.503	-1.560627
6.240050	0.497	-1.646115
6.248433	0.503	-1.594916
6.256717	0.497	-1.558290
6.265100	0.503	-1.532026
6.273383	0.497	-1.545933
6.281767	0.503	-1.531739
6.290050	0.497	-1.582945
6.298433	0.503	-1.555659
6.306717	0.497	-1.596102
6.315100	0.503	-1.541334
6.323383	0.497	-1.575368
6.331767	0.503	-1.538395
6.340050	0.497	-1.575186
6.348433	0.503	-1.516042
6.356717	0.497	-1.553663
6.365100	0.503	-1.509179
6.373383	0.497	-1.520229
6.381767	0.503	-1.487225
6.390050	0.497	-1.556913
6.398433	0.503	-1.535884
6.406717	0.497	-1.564299
6.415100	0.503	-1.569281
6.423383	0.497	-1.598571
6.431767	0.503	-1.549658
6.440050	0.497	-1.618319
6.448433	0.503	-1.573052
6.456717	0.497	-1.648195
6.465100	0.503	-1.584159
6.473383	0.497	-1.528628
6.481767	0.503	-1.572008
6.490050	0.497	-1.571822
6.498433	0.503	-1.594519
6.506717	0.497	-1.622307
6.515100	0.503	-1.589758
6.523383	0.497	-1.595146
6.531767	0.503	-1.601436
6.540050	0.497	-1.556103
6.548433	0.503	-1.515282
6.556717	0.497	-1.466923
6.565100	0.503	-1.305675
6.573383	0.497	-0.936833
6.581767	0.503	-0.310995
6.590050	0.497	0.980099
6.598433	0.503	3.437053
6.606717	0.497	8.234259
6.615100	0.503	17.278256
6.623383	0.497	33.213884
6.631767	0.503	59.391811
6.640050	0.497	98.818793
6.648433	0.503	151.969138
6.656717	0.497	217.088379
6.665100	0.503	288.948820
6.673383	0.497	362.572439
6.681767	0.503	433.079099
6.690050	0.497	499.012779
6.698433	0.503	559.787617
6.706717	0.497	616.712055
6.715100	0.503	670.091530
6.723383	0.497	722.585444
6.731767	0.503	772.713656
6.740050	0.497	821.963684
6.748433	0.503	868.915772
6.756717	0.497	912.726571
6.765100	0.503	952.461207
6.773383	0.497	985.448130
6.781767	0.503	1,010.724182
6.790050	0.497	1,024.811543
6.798433	0.503	1,023.335255
6.806717	0.497	1,001.241991
6.815100	0.503	953.688562
6.823383	0.497	875.721649
6.831767	0.503	768.614581
6.840050	0.497	639.255722
6.848433	0.503	503.905844
6.856717	0.497	377.945512
6.865100	0.503	274.329653
6.873383	0.497	195.939793
6.881767	0.503	140.763790
6.890050	0.497	102.871980
6.898433	0.503	77.408277
6.906717	0.497	59.778780
6.915100	0.503	47.665838
6.923383	0.497	38.896810
6.931767	0.503	32.572500
6.940050	0.497	27.543798
6.948433	0.503	23.827535
6.956717	0.497	20.768280
6.965100	0.503	18.368072
6.973383	0.497	16.227957
6.981767	0.503	14.608501
6.990117	0.501	13.046545
6.998433	0.499	11.800393
7.006783	0.501	10.755990
7.015100	0.499	9.878081
7.023450	0.501	9.163165
7.031733	0.497	8.596112
7.040100	0.502	8.522090
7.048450	0.501	8.047862
7.056733	0.497	7.988661
7.065100	0.502	8.455565
7.073450	0.501	8.396214
7.081733	0.497	8.667469
7.090117	0.503	9.388117
7.098400	0.497	9.315067
7.106783	0.503	9.542209
7.115067	0.497	9.502550
7.123450	0.503	9.274386
7.131733	0.497	8.881701
7.140117	0.503	8.530783
7.148400	0.497	7.982469
7.156783	0.503	7.247241
7.165067	0.497	6.638789
7.173450	0.503	5.926617
7.181733	0.497	5.310479
7.190117	0.503	4.795190
7.198400	0.497	4.261432
7.206783	0.503	3.909464
7.215067	0.497	3.463433
7.223450	0.503	3.185907
7.231733	0.497	2.884720
7.240117	0.503	2.553233
7.248400	0.497	2.394880
7.256783	0.503	2.269091
7.265067	0.497	1.983767
7.273450	0.503	1.912266
7.281733	0.497	1.770318
7.290117	0.503	1.693197
7.298400	0.497	1.511385
7.306783	0.503	1.443364
7.315067	0.497	1.357983
7.323450	0.503	1.303238
7.331733	0.497	1.251136
7.340117	0.503	1.212253
7.348400	0.497	1.058815
7.356783	0.503	1.004365
7.365067	0.497	0.919612
7.373450	0.503	0.981148
7.381733	0.497	0.922825
7.390117	0.503	0.981371
7.398400	0.497	0.972589
7.406783	0.503	1.066233
7.415067	0.497	1.050365
7.423450	0.503	1.191357
7.431733	0.497	1.307823
7.440117	0.503	1.472245
7.448400	0.497	1.634976
7.456783	0.503	1.747009
7.465067	0.497	1.806364
7.473450	0.503	2.081563
7.481733	0.497	2.114503
7.490117	0.503	2.333253
7.498400	0.497	2.345717
7.506783	0.503	2.373644
7.515067	0.497	2.405482
7.523450	0.503	2.408678
7.531733	0.497	2.398299
7.540117	0.503	2.418803
7.548400	0.497	2.294172
7.556783	0.503	2.294584
7.565067	0.497	2.178096
7.573450	0.503	2.189104
7.581733	0.497	2.043459
7.590117	0.503	1.982364
7.598400	0.497	1.897089
7.606783	0.503	1.846505
7.615067	0.497	1.703185
7.623450	0.503	1.609448
7.631733	0.497	1.552170
7.640117	0.503	1.521398
7.648400	0.497	1.383255
7.656783	0.503	1.504023
7.665067	0.497	1.513270
7.673450	0.503	1.530813
7.681733	0.497	1.670501
7.690117	0.503	1.779367
7.698400	0.497	1.896903
7.706783	0.503	2.063779
7.715067	0.497	2.341683
7.723450	0.503	2.588601
7.731733	0.497	2.873933
7.740117	0.503	3.165314
7.748400	0.497	3.478866
7.756783	0.503	3.826385
7.765067	0.497	4.073160
7.773450	0.503	4.467183
7.781733	0.497	4.728465
7.790117	0.503	5.062553
7.798400	0.497	5.320316
7.806783	0.503	5.579013
7.815067	0.497	5.800824
7.823450	0.503	6.003845
7.831733	0.497	6.202986
7.840117	0.503	6.414444
7.848400	0.497	6.481981
7.856783	0.503	6.564513
7.865067	0.497	6.627537
7.873450	0.503	6.770566
7.881733	0.497	6.790004
7.890117	0.503	6.839212
7.898400	0.497	6.855385
7.906783	0.503	6.860609
7.915067	0.497	6.875237
7.923450	0.503	6.885125
7.931733	0.497	6.876015
7.940117	0.503	6.943954
7.948400	0.497	6.808141
7.956783	0.503	6.776894
7.965067	0.497	6.712541
7.973450	0.503	6.788684
7.981733	0.497	6.714952
7.990117	0.503	6.738756
7.998400	0.497	6.623082
8.006783	0.503	6.657576
8.015067	0.497	6.643536
8.023450	0.503	6.573299
8.031733	0.497	6.492923
8.040117	0.503	6.495886
8.048400	0.497	6.387801
8.056783	0.503	6.480450
8.065067	0.497	6.326615
8.073450	0.503	6.284407
8.081733	0.497	6.178888
8.090117	0.503	6.216301
8.098400	0.497	6.153922
8.106783	0.503	6.150302
8.115067	0.497	6.122313
8.123450	0.503	6.075751
8.131733	0.497	5.987845
8.140117	0.503	5.980975
8.148400	0.497	5.953101
8.156783	0.503	5.933661
8.165067	0.497	6.023231
8.173450	0.503	6.037265
8.181733	0.497	6.005354
8.190117	0.503	6.070155
8.198400	0.497	6.069887
8.206783	0.503	6.204626
8.215067	0.497	6.181434
8.223450	0.503	6.258585
8.231733	0.497	6.304917
8.240117	0.503	6.399389
8.248400	0.497	6.420999
8.256783	0.503	6.647559
8.265067	0.497	6.670943
8.273450	0.503	6.817443
8.281733	0.497	6.944255
8.290117	0.503	7.193017
8.298400	0.497	7.291621
8.306783	0.503	7.411298
8.315067	0.497	7.590389
8.323450	0.503	7.796774
8.331733	0.497	7.957160
8.340117	0.503	8.208021
8.348400	0.497	8.342029
8.356783	0.503	8.583644
8.365067	0.497	8.804800
8.373450	0.503	9.068289
8.381733	0.497	9.321400
8.390117	0.503	9.457024
8.398400	0.497	9.727051
8.406783	0.503	9.951831
8.415067	0.497	10.211378
8.423450	0.503	10.540749
8.431733	0.497	10.716553
8.440117	0.503	11.028810
8.448400	0.497	11.260931
8.456783	0.503	11.616905
8.465067	0.497	11.837843
8.473450	0.503	12.159876
8.481733	0.497	12.409712
8.490117	0.503	12.685862
8.498400	0.497	12.996941
8.506783	0.503	13.280638
8.515067	0.497	13.588255
8.523450	0.503	13.898246
8.531733	0.497	14.175556
8.540117	0.503	14.562634
8.548400	0.497	14.924385
8.556783	0.503	15.310076
8.565067	0.497	15.687339
8.573450	0.503	16.246763
8.581733	0.497	17.102014
8.590117	0.503	17.948683
8.598400	0.497	18.547167
8.606783	0.503	18.753524
8.615067	0.497	17.938760
8.623450	0.503	15.571633
8.631733	0.497	12.118749
8.640117	0.503	9.064747
8.648400	0.497	7.270739
8.656783	0.503	6.430797
8.665067	0.497	5.860332
8.673450	0.503	5.431757
8.681733	0.497	4.946844
8.690117	0.503	4.560157
8.698400	0.497	4.053983
8.706783	0.503	3.631363
8.715067	0.497	3.196146
8.723450	0.503	2.849801
8.731733	0.497	2.411703
8.740117	0.503	2.026258
8.748400	0.497	1.766739
8.756783	0.503	1.558213
8.765067	0.497	1.303807
8.773450	0.503	1.081525
8.781733	0.497	0.928791
8.790117	0.503	0.741117
8.798400	0.497	0.662666
8.806783	0.503	0.425156
8.815067	0.497	0.345015
8.823450	0.503	0.317762
8.831733	0.497	0.185849
8.840117	0.503	0.096900
8.848400	0.497	0.025409
8.856783	0.503	-0.016061
8.865067	0.497	-0.007135
8.873450	0.503	-0.127143
8.881733	0.497	-0.191275
8.890117	0.503	-0.145090
8.898400	0.497	-0.228942
8.906783	0.503	-0.179308
8.915067	0.497	-0.250935
8.923450	0.503	-0.206929
8.931733	0.497	-0.207955
8.940117	0.503	-0.299351
8.948400	0.497	-0.339433
8.956783	0.503	-0.246878
8.965067	0.497	-0.246320
8.973450	0.503	-0.216988
8.981733	0.497	-0.257917
8.990117	0.503	-0.173852
8.998400	0.497	-0.075950
9.006783	0.503	-0.083041
9.015067	0.497	-0.035851
9.023450	0.503	-0.021559
9.031733	0.497	0.073810
9.040117	0.503	0.149926
9.048400	0.497	0.141598
9.056783	0.503	0.278593
9.065067	0.497	0.417606
9.073450	0.503	0.437003
9.081733	0.497	0.587116
9.090117	0.503	0.656322
9.098400	0.497	0.737047
9.106783	0.503	0.806724
9.115067	0.497	0.862546
9.123450	0.503	0.970594
9.131733	0.497	0.988261
9.140117	0.503	1.007935
9.148400	0.497	0.972772
9.156783	0.503	1.034488
9.165067	0.497	1.000597
9.173450	0.503	0.862272
9.181733	0.497	0.814552
9.190117	0.503	0.865022
9.198400	0.497	0.754215
9.206783	0.503	0.706886
9.215067	0.497	0.545229
9.223450	0.503	0.397107
9.231733	0.497	0.348897
9.240117	0.503	0.270502
9.248400	0.497	0.104340
9.256783	0.503	0.097138
9.265067	0.497	0.046792
9.273450	0.503	-0.058468
9.281733	0.497	-0.179864
9.290117	0.503	-0.206482
9.298400	0.497	-0.294680
9.306783	0.503	-0.301453
9.315067	0.497	-0.386775
9.323450	0.503	-0.383258
9.331733	0.497	-0.447250
9.340117	0.503	-0.422026
9.348400	0.497	-0.394566
9.356783	0.503	-0.511856
9.365067	0.497	-0.470394
9.373450	0.503	-0.474778
9.381733	0.497	-0.495804
9.390117	0.503	-0.438098
9.398400	0.497	-0.488635
9.406783	0.503	-0.415125
9.415067	0.497	-0.429611
9.423450	0.503	-0.504763
9.431733	0.497	-0.443059
9.440117	0.503	-0.355882
9.448400	0.497	-0.361595
9.456783	0.503	-0.267950
9.465067	0.497	-0.269718
9.473450	0.503	-0.136400
9.481733	0.497	-0.149305
9.490117	0.503	-0.056493
9.498400	0.497	-0.022676
9.506783	0.503	-0.062510
9.515067	0.497	-0.045385
9.523450	0.503	0.046920
9.531733	0.497	0.030717
9.540117	0.503	0.065778
9.548400	0.497	0.081327
9.556783	0.503	0.118990
9.565067	0.497	0.134733
9.573450	0.503	0.129000
9.581733	0.497	0.138898
9.590117	0.503	0.079041
9.598400	0.497	0.006844
9.606783	0.503	-0.020371
9.615067	0.497	0.018175
9.623450	0.503	0.054523
9.631733	0.497	-0.097999
9.640117	0.503	-0.019369
9.648400	0.497	-0.179168
9.656783	0.503	-0.229441
9.665067	0.497	-0.320281
9.673450	0.503	-0.291925
9.681733	0.497	-0.405440
9.690117	0.503	-0.489749
9.698400	0.497	-0.533882
9.706783	0.503	-0.543442
9.715067	0.497	-0.655887
9.723450	0.503	-0.717179
9.731733	0.497	-0.779121
9.740117	0.503	-0.714908
9.748400	0.497	-0.859986
9.756783	0.503	-0.810663
9.765067	0.497	-0.844590
9.773450	0.503	-0.903372
9.781733	0.497	-0.903219
9.790117	0.503	-0.942852
9.798467	0.501	-0.975126
9.806783	0.499	-1.035801
9.815133	0.501	-0.996633
9.823450	0.499	-0.974658
9.831800	0.501	-1.050761
9.840117	0.499	-1.042724
9.848467	0.501	-1.071592
9.856750	0.497	-1.055899
9.865117	0.502	-0.754716
9.873467	0.501	-1.083387
9.881750	0.497	-1.050066
9.890117	0.502	-0.791858
9.898467	0.501	-0.615100
9.906750	0.497	-1.161471
9.915133	0.503	-1.085798
9.923417	0.497	-1.149725
9.931800	0.503	-1.087384
9.940083	0.497	-1.106337
9.948467	0.503	-1.075963
9.956750	0.497	-1.108012
9.965133	0.503	-1.131941
9.973417	0.497	-1.128499
9.981800	0.503	-1.126064
9.990083	0.497	-1.113769
9.998467	0.503	-1.200649
10.006750	0.497	-1.139014
10.015133	0.503	-1.108220
10.023417	0.497	-1.235357
10.031800	0.503	-1.136004
10.040083	0.497	-1.108165
10.048467	0.503	-1.115344
10.056750	0.497	-1.217252
10.065133	0.503	-1.117003
10.073417	0.497	-1.113864
10.081800	0.503	-1.172007
10.090083	0.497	-1.209148
10.098467	0.503	-1.201604
10.106750	0.497	-1.176747
10.115133	0.503	-1.202847
10.123417	0.497	-1.241142
10.131800	0.503	-1.146852
10.140083	0.497	-1.191587
10.148467	0.503	-1.253086
10.156750	0.497	-1.209493
10.165133	0.503	-1.232769
10.173417	0.497	-1.301895
10.181800	0.503	-1.237712
10.190083	0.497	-1.368052
10.198467	0.503	-1.363756
10.206750	0.497	-1.305954
10.215133	0.503	-1.343329
10.223417	0.497	-1.396205
10.231800	0.503	-1.315021
10.240083	0.497	-1.379015
10.248467	0.503	-1.320617
10.256750	0.497	-1.335690
10.265133	0.503	-1.370929
10.273417	0.497	-1.388842
10.281800	0.503	-1.372638
10.290083	0.497	-1.438594
10.298467	0.503	-1.361822
10.306750	0.497	-1.347271
10.315133	0.503	-1.356914
10.323417	0.497	-1.367941
10.331800	0.503	-1.363845
10.340083	0.497	-1.411294
10.348467	0.503	-1.350796
10.356750	0.497	-1.489719
10.365133	0.503	-1.311840
10.373417	0.497	-1.329302
10.381800	0.503	-1.371011
10.390083	0.497	-1.409576
10.398467	0.503	-1.381793
10.406750	0.497	-1.306804
10.415133	0.503	-1.310356
10.423417	0.497	-1.339622
10.431800	0.503	-1.257681
10.440083	0.497	-1.275931
10.448467	0.503	-1.317945
10.456750	0.497	-1.304873
10.465133	0.503	-1.244295
10.473417	0.497	-1.223846
10.481800	0.503	-1.198444
10.490083	0.497	-1.259611
10.498467	0.503	-1.249130
10.506750	0.497	-1.294453
10.515133	0.503	-1.308127
10.523417	0.497	-1.265311
10.531800	0.503	-1.236881
10.540083	0.497	-1.252590
10.548467	0.503	-1.292394
10.556750	0.497	-1.349512
10.565133	0.503	-1.312026
10.573417	0.497	-1.337639
10.581800	0.503	-1.346701
10.590083	0.497	-1.297546
10.598467	0.503	-1.281246
10.606750	0.497	-1.344993
10.615133	0.503	-1.284728
10.623417	0.497	-1.318353
10.631800	0.503	-1.310985
10.640083	0.497	-1.298172
10.648467	0.503	-1.341330
10.656750	0.497	-1.245532
10.665133	0.503	-1.194364
10.673417	0.497	-1.240967
10.681800	0.503	-1.244391
10.690083	0.497	-1.219588
10.698467	0.503	-1.212495
10.706750	0.497	-1.224875
10.715133	0.503	-1.183823
10.723417	0.497	-1.246648
10.731800	0.503	-1.163524
10.740083	0.497	-1.229432
10.748467	0.503	-1.148916
10.756750	0.497	-1.204154
10.765133	0.503	-1.151846
10.773417	0.497	-1.187861
10.781800	0.503	-1.118340
10.790083	0.497	-1.155873
10.798467	0.503	-1.218997
10.806750	0.497	-1.150729
10.815133	0.503	-1.125940
10.823417	0.497	-1.181025
10.831800	0.503	-1.159774
10.840083	0.497	-1.136538
10.848467	0.503	-1.139783
10.856750	0.497	-1.158590
10.865133	0.503	-1.094635
10.873417	0.497	-1.140677
10.881800	0.503	-1.075449
10.890083	0.497	-1.073756
10.898467	0.503	-1.109039
10.906750	0.497	-1.124652
10.915133	0.503	-1.058455
10.923417	0.497	-1.151939
10.931800	0.503	-1.166952
10.940083	0.497	-1.211118
10.948467	0.503	-1.201947
10.956750	0.497	-1.228894
10.965133	0.503	-1.248103
10.973417	0.497	-1.228040
10.981800	0.503	-1.256327
10.990083	0.497	-1.211727
10.998467	0.503	-1.253792
11.006750	0.497	-1.259329
11.015133	0.503	-1.197106
11.023417	0.497	-1.253366
11.031800	0.503	-1.163634
11.040083	0.497	-1.171470
11.048467	0.503	-1.163183
11.056750	0.497	-1.148770
11.065133	0.503	-1.098511
11.073417	0.497	-1.095044
11.081800	0.503	-1.057169
11.090083	0.497	-1.010633
11.098467	0.503	-1.048580
11.106750	0.497	-0.995813
11.115133	0.503	-1.041626
11.123417	0.497	-0.981141
11.131800	0.503	-0.962614
11.140083	0.497	-1.026062
11.148467	0.503	-0.942900
11.156750	0.497	-0.901284
11.165133	0.503	-0.970090
11.173417	0.497	-1.026299
11.181800	0.503	-1.023908
11.190083	0.497	-1.046529
11.198467	0.503	-1.105025
11.206750	0.497	-1.042990
11.215133	0.503	-1.181426
11.223417	0.497	-1.218784
11.231800	0.503	-1.252791
11.240083	0.497	-1.291325
11.248467	0.503	-1.236359
11.256750	0.497	-1.356907
11.265133	0.503	-1.379274
11.273417	0.497	-1.470939
11.281800	0.503	-1.442802
11.290083	0.497	-1.539299
11.298467	0.503	-1.515490
11.306750	0.497	-1.554270
11.315133	0.503	-1.577668
11.323417	0.497	-1.626199
11.331800	0.503	-1.600784
11.340083	0.497	-1.691037
11.348467	0.503	-1.643900
11.356750	0.497	-1.702849
11.365133	0.503	-1.714830
11.373417	0.497	-1.696602
11.381800	0.503	-1.654268
11.390083	0.497	-1.684236
11.398467	0.503	-1.652116
11.406750	0.497	-1.739858
11.415133	0.503	-1.595638
11.423417	0.497	-1.692736
11.431800	0.503	-1.620987
11.440083	0.497	-1.730551
11.448467	0.503	-1.675697
11.456750	0.497	-1.701298
11.465133	0.503	-1.654499
11.473417	0.497	-1.619870
11.481800	0.503	-1.602100
11.490083	0.497	-1.587212
11.498467	0.503	-1.623985
11.506750	0.497	-1.639537
11.515133	0.503	-1.664595
11.523417	0.497	-1.616028
11.531800	0.503	-1.593469
11.540083	0.497	-1.636181
11.548467	0.503	-1.521438
11.556750	0.497	-1.646295
11.565133	0.503	-1.540373
11.573417	0.497	-1.601463
11.581800	0.503	-1.576352
11.590083	0.497	-1.584093
11.598467	0.503	-1.629392
11.606750	0.497	-1.614471
11.615133	0.503	-1.588987
11.623417	0.497	-1.615403
11.631800	0.503	-1.564448
11.640083	0.497	-1.597975
11.648467	0.503	-1.598774
11.656750	0.497	-1.607300
11.665133	0.503	-1.540959
11.673417	0.497	-1.648776
11.681800	0.503	-1.534060
11.690083	0.497	-1.640321
11.698467	0.503	-1.604318
11.706750	0.497	-1.634136
11.715133	0.503	-1.645370
11.723417	0.497	-1.652261
11.731800	0.503	-1.614616
11.740083	0.497	-1.640662
11.748467	0.503	-1.568850
11.756750	0.497	-1.713685
11.765133	0.503	-1.628988
11.773417	0.497	-1.618179
11.781800	0.503	-1.624133
11.790083	0.497	-1.636889
11.798467	0.503	-1.581064
11.806750	0.497	-1.641547
11.815133	0.503	-1.558499
11.823417	0.497	-1.628344
11.831800	0.503	-1.520750
11.840083	0.497	-1.569219
11.848467	0.503	-1.547693
11.856750	0.497	-1.458716
11.865133	0.503	-1.426423
11.873417	0.497	-1.396646
11.881800	0.503	-1.300197
11.890083	0.497	-1.270597
11.898467	0.503	-1.137114
11.906750	0.497	-1.025296
11.915133	0.503	-0.855692
11.923417	0.497	-0.705920
11.931800	0.503	-0.564164
11.940083	0.497	-0.379785
11.948467	0.503	-0.105678
11.956750	0.497	0.109615
11.965133	0.503	0.343411
11.973417	0.497	0.543165
11.981800	0.503	0.828581
11.990083	0.497	1.086613
11.998467	0.503	1.415713
12.006750	0.497	1.729593
12.015133	0.503	2.025985
12.023417	0.497	2.282420
12.031800	0.503	2.712988
12.040083	0.497	2.919946
12.048467	0.503	3.254921
12.056750	0.497	3.501395
12.065133	0.503	3.752754
12.073417	0.497	3.966931
12.081800	0.503	4.117042
12.090083	0.497	4.273768
12.098467	0.503	4.388830
12.106750	0.497	4.406238
12.115133	0.503	4.507527
12.123417	0.497	4.495813
12.131800	0.503	4.424320
12.140083	0.497	4.329543
12.148467	0.503	4.232480
12.156750	0.497	4.130520
12.165133	0.503	4.025108
12.173417	0.497	3.797876
12.181800	0.503	3.512437
12.190083	0.497	3.271061
12.198467	0.503	3.063153
12.206750	0.497	2.776628
12.215133	0.503	2.533656
12.223417	0.497	2.113048
12.231800	0.503	1.939516
12.240083	0.497	1.654657
12.248467	0.503	1.360398
12.256750	0.497	0.999835
12.265133	0.503	0.913568
12.273417	0.497	0.611332
12.281800	0.503	0.429555
12.290083	0.497	0.249177
12.298467	0.503	0.044757
12.306750	0.497	-0.129917
12.315133	0.503	-0.241143
12.323417	0.497	-0.419074
12.331800	0.503	-0.519825
12.340083	0.497	-0.680402
12.348467	0.503	-0.809924
12.356750	0.497	-0.880246
12.365133	0.503	-0.927559
12.373417	0.497	-1.051637
12.381800	0.503	-1.055479
12.390083	0.497	-1.198463
12.398467	0.503	-1.165712
12.406750	0.497	-1.251698
12.415133	0.503	-1.227062
12.423417	0.497	-1.265961
12.431800	0.503	-1.281570
12.440083	0.497	-1.342148
12.448467	0.503	-1.346018
12.456750	0.497	-1.410213
12.465133	0.503	-1.349944
12.473417	0.497	-1.424964
12.481800	0.503	-1.396012
12.490083	0.497	-1.409761
12.498467	0.503	-1.360408
12.506750	0.497	-1.483068
12.515133	0.503	-1.426707
12.523417	0.497	-1.435456
12.531800	0.503	-1.458448
12.540083	0.497	-1.417761
12.548467	0.503	-1.410166
12.556750	0.497	-1.550739
12.565133	0.503	-1.420331
12.573417	0.497	-1.418681
12.581800	0.503	-1.466280
12.590083	0.497	-1.507158
12.598467	0.503	-1.408896
12.606750	0.497	-1.476455
12.615133	0.503	-1.507252
12.623417	0.497	-1.433935
12.631800	0.503	-1.464342
12.640150	0.501	-1.548279
12.648467	0.499	-1.465942
12.656817	0.501	-1.436492
12.665133	0.499	-1.402422
12.673483	0.501	-1.461589
12.681800	0.499	-1.392831
12.690150	0.501	-1.397257
12.698433	0.497	-1.300067
12.706800	0.502	-0.950388
12.715150	0.501	-1.211665
12.723433	0.497	-1.114288
12.731800	0.502	-0.652575
12.740150	0.501	-0.388089
12.748433	0.497	-0.740498
12.756817	0.503	-0.545921
12.765100	0.497	-0.430774
12.773483	0.503	-0.181553
12.781767	0.497	0.004217
12.790150	0.503	0.372094
12.798433	0.497	0.638275
12.806817	0.503	0.980190
12.815100	0.497	1.241829
12.823483	0.503	1.647060
12.831767	0.497	2.033301
12.840150	0.503	2.486865
12.848433	0.497	2.925922
12.856817	0.503	3.436150
12.865100	0.497	3.899006
12.873483	0.503	4.449082
12.881767	0.497	4.939346
12.890150	0.503	5.598943
12.898433	0.497	6.098433
12.906817	0.503	6.791778
12.915100	0.497	7.309719
12.923483	0.503	7.916262
12.931767	0.497	8.443898
12.940150	0.503	9.052792
12.948433	0.497	9.513375
12.956817	0.503	10.007076
12.965100	0.497	10.431955
12.973483	0.503	10.784478
12.981767	0.497	11.213685
12.990150	0.503	11.496292
12.998433	0.497	11.651620
13.006817	0.503	11.833805
13.015100	0.497	11.890227
13.023483	0.503	11.931874
13.031767	0.497	11.910772
13.040150	0.503	11.710372
13.048433	0.497	11.458218
13.056817	0.503	11.292585
13.065100	0.497	10.891678
13.073483	0.503	10.562110
13.081767	0.497	10.202491
13.090150	0.503	9.707711
13.098433	0.497	9.282755
13.106817	0.503	8.705027
13.115100	0.497	8.209699
13.123483	0.503	7.681652
13.131767	0.497	7.098103
13.140150	0.503	6.535534
13.148433	0.497	5.979089
13.156817	0.503	5.441955
13.165100	0.497	4.866760
13.173483	0.503	4.334578
13.181767	0.497	3.848558
13.190150	0.503	3.391828
13.198433	0.497	2.945037
13.206817	0.503	2.490104
13.215100	0.497	2.104506
13.223483	0.503	1.737902
13.231767	0.497	1.366121
13.240150	0.503	1.040182
13.248433	0.497	0.788943
13.256817	0.503	0.533808
13.265100	0.497	0.228720
13.273483	0.503	0.009449
13.281767	0.497	-0.291913
13.290150	0.503	-0.409283
13.298433	0.497	-0.566451
13.306817	0.503	-0.747425
13.315100	0.497	-0.896207
13.323483	0.503	-0.973226
13.331767	0.497	-1.052218
13.340150	0.503	-1.197894
13.348433	0.497	-1.257990
13.356817	0.503	-1.303306
13.365100	0.497	-1.404145
13.373483	0.503	-1.340860
13.381767	0.497	-1.465064
13.390150	0.503	-1.475038
13.398433	0.497	-1.564220
13.406817	0.503	-1.537948
13.415100	0.497	-1.578619
13.423483	0.503	-1.579732
13.431767	0.497	-1.607143
13.440150	0.503	-1.640660
13.448433	0.497	-1.586217
13.456817	0.503	-1.598506
13.465100	0.497	-1.624039
13.473483	0.503	-1.581202
13.481767	0.497	-1.604798
13.490150	0.503	-1.580706
13.498433	0.497	-1.555254
13.506817	0.503	-1.593572
13.515100	0.497	-1.551408
13.523483	0.503	-1.446330
13.531767	0.497	-1.542575
13.540150	0.503	-1.460708
13.548433	0.497	-1.439701
13.556817	0.503	-1.386924
13.565100	0.497	-1.367165
13.573483	0.503	-1.326752
13.581767	0.497	-1.251513
13.590150	0.503	-1.178240
13.598433	0.497	-1.153409
13.606817	0.503	-0.976380
13.615100	0.497	-0.944122
13.623483	0.503	-0.791558
13.631767	0.497	-0.702062
13.640150	0.503	-0.497780
13.648433	0.497	-0.344779
13.656817	0.503	-0.216837
13.665100	0.497	-0.069927
13.673483	0.503	0.196586
13.681767	0.497	0.436986
13.690150	0.503	0.656821
13.698433	0.497	0.900599
13.706817	0.503	1.164776
13.715100	0.497	1.395010
13.723483	0.503	1.630082
13.731767	0.497	1.824313
13.740150	0.503	2.064754
13.748433	0.497	2.388711
13.756817	0.503	2.635352
13.765100	0.497	2.805110
13.773483	0.503	3.083327
13.781767	0.497	3.233337
13.790150	0.503	3.391367
13.798433	0.497	3.477576
13.806817	0.503	3.612290
13.815100	0.497	3.651353
13.823483	0.503	3.672272
13.831767	0.497	3.630347
13.840150	0.503	3.606568
13.848433	0.497	3.525804
13.856817	0.503	3.483982
13.865100	0.497	3.346077
13.873483	0.503	3.154243
13.881767	0.497	2.968338
13.890150	0.503	2.776840
13.898433	0.497	2.491217
13.906817	0.503	2.323256
13.915100	0.497	2.012928
13.923483	0.503	1.784373
13.931767	0.497	1.504396
13.940150	0.503	1.323100
13.948433	0.497	0.965515
13.956817	0.503	0.793809
13.965100	0.497	0.574571
13.973483	0.503	0.332885
13.981767	0.497	0.125779
13.990150	0.503	-0.131727
13.998433	0.497	-0.347227
14.006817	0.503	-0.459519
14.015100	0.497	-0.674725
14.023483	0.503	-0.807754
14.031767	0.497	-1.002535
14.040150	0.503	-1.042047
14.048433	0.497	-1.171319
14.056817	0.503	-1.303637
14.065100	0.497	-1.417691
14.073483	0.503	-1.468792
14.081767	0.497	-1.511824
14.090150	0.503	-1.512920
14.098433	0.497	-1.668459
14.106817	0.503	-1.677565
14.115100	0.497	-1.731177
14.123483	0.503	-1.732878
14.131767	0.497	-1.764191
14.140150	0.503	-1.682254
14.148433	0.497	-1.781271
14.156817	0.503	-1.746906
14.165100	0.497	-1.838858
14.173483	0.503	-1.767024
14.181767	0.497	-1.775635
14.190150	0.503	-1.815196
14.198433	0.497	-1.806208
14.206817	0.503	-1.702073
14.215100	0.497	-1.696960
14.223483	0.503	-1.675954
14.231767	0.497	-1.654848
14.240150	0.503	-1.645664
14.248433	0.497	-1.569006
14.256817	0.503	-1.516969
14.265100	0.497	-1.565193
14.273483	0.503	-1.419401
14.281767	0.497	-1.386168
14.290150	0.503	-1.262580
14.298433	0.497	-1.288011
14.306817	0.503	-1.112238
14.315100	0.497	-1.171412
14.323483	0.503	-1.048740
14.331767	0.497	-0.952236
14.340150	0.503	-0.776817
14.348433	0.497	-0.701189
14.356817	0.503	-0.565721
14.365100	0.497	-0.532971
14.373483	0.503	-0.375936
14.381767	0.497	-0.328157
14.390150	0.503	-0.212251
14.398433	0.497	-0.155092
14.406817	0.503	0.034145
14.415100	0.497	0.068760
14.423483	0.503	0.238684
14.431767	0.497	0.332749
14.440150	0.503	0.390195
14.448433	0.497	0.466248
14.456817	0.503	0.553995
14.465100	0.497	0.591902
14.473483	0.503	0.720492
14.481767	0.497	0.713477
14.490150	0.503	0.782309
14.498433	0.497	0.815214
14.506817	0.503	0.883417
14.515100	0.497	0.876717
14.523483	0.503	0.914605
14.531767	0.497	0.917296
14.540150	0.503	0.878482
14.548433	0.497	0.810357
14.556817	0.503	0.789705
14.565100	0.497	0.755490
14.573483	0.503	0.679597
14.581767	0.497	0.652112
14.590150	0.503	0.572369
14.598433	0.497	0.466028
14.606817	0.503	0.471170
14.615100	0.497	0.331852
14.623483	0.503	0.283994
14.631767	0.497	0.165780
14.640150	0.503	0.135385
14.648433	0.497	0.055441
14.656817	0.503	-0.022013
14.665100	0.497	-0.163327
14.673483	0.503	-0.144819
14.681767	0.497	-0.146623
14.690150	0.503	-0.202758
14.698433	0.497	-0.158976
14.706817	0.503	-0.147165
14.715100	0.497	-0.128028
14.723483	0.503	-0.133542
14.731767	0.497	0.011376
14.740150	0.503	0.161186
14.748433	0.497	0.308986
14.756817	0.503	0.518125
14.765100	0.497	0.788252
14.773483	0.503	1.130109
14.781767	0.497	1.341916
14.790150	0.503	1.738933
14.798433	0.497	2.054626
14.806817	0.503	2.466098
14.815100	0.497	2.894040
14.823483	0.503	3.313670
14.831767	0.497	3.748616
14.840150	0.503	4.153107
14.848433	0.497	4.554545
14.856817	0.503	5.003066
14.865100	0.497	5.270330
14.873483	0.503	5.560802
14.881767	0.497	5.793864
14.890150	0.503	6.016290
14.898433	0.497	6.111619
14.906817	0.503	6.266795
14.915100	0.497	6.214068
14.923483	0.503	6.124681
14.931767	0.497	5.956860
14.940150	0.503	5.822934
14.948433	0.497	5.467767
14.956817	0.503	5.221540
14.965100	0.497	4.825130
14.973483	0.503	4.516964
14.981767	0.497	4.094376
14.990150	0.503	3.735379
14.998433	0.497	3.324245
15.006817	0.503	2.832710
15.015100	0.497	2.318596
15.023483	0.503	2.056067
15.031767	0.497	1.549557
15.040150	0.503	1.146370
15.048433	0.497	0.871835
15.056817	0.503	0.528404
15.065100	0.497	0.139789
15.073483	0.503	-0.011620
15.081767	0.497	-0.402173
15.090150	0.503	-0.698366
15.098433	0.497	-0.780295
15.106817	0.503	-0.967271
15.115100	0.497	-1.134495
15.123483	0.503	-1.241204
15.131767	0.497	-1.393569
15.140150	0.503	-1.464430
15.148433	0.497	-1.607563
15.156817	0.503	-1.657173
15.165100	0.497	-1.758233
15.173483	0.503	-1.734308
15.181767	0.497	-1.899249
15.190150	0.503	-1.862830
15.198433	0.497	-1.915717
15.206817	0.503	-1.923517
15.215100	0.497	-1.932073
15.223483	0.503	-2.006633
15.231767	0.497	-2.004905
15.240150	0.503	-1.994565
15.248433	0.497	-2.062401
15.256817	0.503	-2.012554
15.265100	0.497	-2.077317
15.273483	0.503	-1.994394
15.281767	0.497	-2.062559
15.290150	0.503	-2.004397
15.298433	0.497	-2.035648
15.306817	0.503	-2.020151
15.315100	0.497	-1.982338
15.323483	0.503	-2.022363
15.331767	0.497	-2.044697
15.340150	0.503	-1.956173
15.348433	0.497	-1.990996
15.356817	0.503	-1.958622
15.365100	0.497	-1.947617
15.373483	0.503	-1.969963
15.381767	0.497	-1.999833
15.390150	0.503	-1.865973
15.398433	0.497	-1.944847
15.406817	0.503	-1.907659
15.415100	0.497	-1.906866
15.423483	0.503	-1.832113
15.431767	0.497	-1.863127
15.440150	0.503	-1.866152
15.448433	0.497	-1.816915
15.456817	0.503	-1.881154
15.465100	0.497	-1.850333
15.473483	0.503	-1.817981
15.481767	0.497	-1.833812
15.490150	0.503	-1.751756
15.498500	0.501	-1.860847
15.506817	0.499	-1.828873
15.515167	0.501	-1.825919
15.523483	0.499	-1.761774
15.531833	0.501	-1.879849
15.540117	0.497	-1.850292
15.548483	0.502	-1.453050
15.556833	0.501	-1.870330
15.565117	0.497	-1.849990
15.573483	0.502	-1.484922
15.581833	0.501	-1.507982
15.590117	0.497	-1.865500
15.598500	0.503	-1.586943
15.606783	0.497	-1.923692
15.615167	0.503	-1.969485
15.623450	0.497	-1.960688
15.631833	0.503	-1.931174
15.640117	0.497	-1.969745
15.648500	0.503	-1.937571
15.656783	0.497	-2.027828
15.665167	0.503	-1.960159
15.673450	0.497	-2.008003
15.681833	0.503	-1.951228
15.690117	0.497	-1.997367
15.698500	0.503	-2.015071
15.706783	0.497	-2.075849
15.715167	0.503	-1.981940
15.723450	0.497	-2.082868
15.731833	0.503	-1.996936
15.740117	0.497	-2.037860
15.748500	0.503	-2.053031
15.756783	0.497	-2.072732
15.765167	0.503	-2.019403
15.773450	0.497	-2.110870
15.781833	0.503	-2.099002
15.790117	0.497	-2.022758
15.798500	0.503	-2.026376
15.806783	0.497	-2.136109
15.815167	0.503	-2.083364
15.823450	0.497	-2.119335
15.831833	0.503	-2.149283
15.840117	0.497	-2.191667
15.848500	0.503	-2.169684
15.856783	0.497	-2.155156
15.865167	0.503	-2.096349
15.873450	0.497	-2.144278
15.881833	0.503	-2.131355
15.890117	0.497	-2.186943
15.898500	0.503	-2.105803
15.906783	0.497	-2.198598
15.915167	0.503	-2.116278
15.923450	0.497	-2.223858
15.931833	0.503	-2.222635
15.940117	0.497	-2.187799
15.948500	0.503	-2.078979
15.956783	0.497	-2.265858
15.965167	0.503	-2.188907
15.973450	0.497	-2.199195
15.981833	0.503	-2.185000
15.990117	0.497	-2.230191
15.998500	0.503	-2.204465
16.006783	0.497	-2.206121
16.015167	0.503	-2.245254
16.023450	0.497	-2.258826
16.031833	0.503	-2.174572
16.040117	0.497	-2.221631
16.048500	0.503	-2.270288
16.056783	0.497	-2.249512
16.065167	0.503	-2.201052
16.073450	0.497	-2.255545
16.081833	0.503	-2.211756
16.090117	0.497	-2.288877
16.098500	0.503	-2.318004
16.106783	0.497	-2.325314
16.115167	0.503	-2.192996
16.123450	0.497	-2.226211
16.131833	0.503	-2.220825
16.140117	0.497	-2.198170
16.148500	0.503	-2.180808
16.156783	0.497	-2.281469
16.165167	0.503	-2.222585
16.173450	0.497	-2.221036
16.181833	0.503	-2.208427
16.190117	0.497	-2.235168
16.198500	0.503	-2.198415
16.206783	0.497	-2.265570
16.215167	0.503	-2.156012
16.223450	0.497	-2.190003
16.231833	0.503	-2.161875
16.240117	0.497	-2.165499
16.248500	0.503	-2.192136
16.256783	0.497	-2.185036
16.265167	0.503	-2.118313
16.273450	0.497	-2.127041
16.281833	0.503	-2.040243
16.290117	0.497	-2.097756
16.298500	0.503	-1.948422
16.306783	0.497	-1.943887
16.315167	0.503	-1.875407
16.323450	0.497	-1.869506
16.331833	0.503	-1.786434
16.340117	0.497	-1.742646
16.348500	0.503	-1.647965
16.356783	0.497	-1.610367
16.365167	0.503	-1.511504
16.373450	0.497	-1.432032
16.381833	0.503	-1.344302
16.390117	0.497	-1.284033
16.398500	0.503	-1.205320
16.406783	0.497	-1.103708
16.415167	0.503	-1.025687
16.423450	0.497	-0.874763
16.431833	0.503	-0.774129
16.440117	0.497	-0.675934
16.448500	0.503	-0.620891
16.456783	0.497	-0.590284
16.465167	0.503	-0.356722
16.473450	0.497	-0.337191
16.481833	0.503	-0.207598
16.490117	0.497	-0.141774
16.498500	0.503	0.049865
16.506783	0.497	0.022187
16.515167	0.503	0.173530
16.523450	0.497	0.187972
16.531833	0.503	0.224146
16.540117	0.497	0.307902
16.548500	0.503	0.300243
16.556783	0.497	0.324809
16.565167	0.503	0.448425
16.573450	0.497	0.387489
16.581833	0.503	0.452489
16.590117	0.497	0.365088
16.598500	0.503	0.401782
16.606783	0.497	0.313765
16.615167	0.503	0.365301
16.623450	0.497	0.308186
16.631833	0.503	0.292553
16.640117	0.497	0.150198
16.648500	0.503	0.158376
16.656783	0.497	0.048600
16.665167	0.503	0.009870
16.673450	0.497	-0.020944
16.681833	0.503	-0.129341
16.690117	0.497	-0.319688
16.698500	0.503	-0.271289
16.706783	0.497	-0.461093
16.715167	0.503	-0.508133
16.723450	0.497	-0.613300
16.731833	0.503	-0.684991
16.740117	0.497	-0.813872
16.748500	0.503	-0.892306
16.756783	0.497	-0.994348
16.765167	0.503	-1.024014
16.773450	0.497	-1.178373
16.781833	0.503	-1.208040
16.790117	0.497	-1.273228
16.798500	0.503	-1.370354
16.806783	0.497	-1.466632
16.815167	0.503	-1.502693
16.823450	0.497	-1.574136
16.831833	0.503	-1.582436
16.840117	0.497	-1.665600
16.848500	0.503	-1.682610
16.856783	0.497	-1.807449
16.865167	0.503	-1.798742
16.873450	0.497	-1.821403
16.881833	0.503	-1.923278
16.890117	0.497	-1.893689
16.898500	0.503	-1.855009
16.906783	0.497	-2.013151
16.915167	0.503	-1.947806
16.923450	0.497	-1.978672
16.931833	0.503	-1.934181
16.940117	0.497	-2.013375
16.948500	0.503	-2.019970
16.956783	0.497	-2.065653
16.965167	0.503	-1.974135
16.973450	0.497	-2.054259
16.981833	0.503	-1.963337
16.990117	0.497	-1.981534
16.998500	0.503	-2.023247
17.006783	0.497	-2.057689
17.015167	0.503	-2.011281
17.023450	0.497	-2.014195
17.031833	0.503	-1.991182
17.040117	0.497	-2.063113
17.048500	0.503	-1.965981
17.056783	0.497	-2.060195
17.065167	0.503	-1.971929
17.073450	0.497	-2.010827
17.081833	0.503	-1.974675
17.090117	0.497	-1.967632
17.098500	0.503	-1.971155
17.106783	0.497	-1.981782
17.115167	0.503	-1.953140
17.123450	0.497	-2.002082
17.131833	0.503	-1.883466
17.140117	0.497	-1.956424
17.148500	0.503	-1.892363
17.156783	0.497	-1.900942
17.165167	0.503	-1.836953
17.173450	0.497	-1.843329
17.181833	0.503	-1.892836
17.190117	0.497	-1.863693
17.198500	0.503	-1.792206
17.206783	0.497	-1.831554
17.215167	0.503	-1.743699
17.223450	0.497	-1.850730
17.231833	0.503	-1.746323
17.240117	0.497	-1.813629
17.248500	0.503	-1.743154
17.256783	0.497	-1.815737
17.265167	0.503	-1.767874
17.273450	0.497	-1.688041
17.281833	0.503	-1.691802
17.290117	0.497	-1.758069
17.298500	0.503	-1.724796
17.306783	0.497	-1.678613
17.315167	0.503	-1.716172
17.323450	0.497	-1.740332
17.331833	0.503	-1.682754
17.340117	0.497	-1.629717
17.348500	0.503	-1.656860
17.356783	0.497	-1.657948
17.365167	0.503	-1.632884
17.373450	0.497	-1.630086
17.381833	0.503	-1.615274
17.390117	0.497	-1.683553
17.398500	0.503	-1.633663
17.406783	0.497	-1.624086
17.415167	0.503	-1.609059
17.423450	0.497	-1.618967
17.431833	0.503	-1.615113
17.440117	0.497	-1.664862
17.448500	0.503	-1.662097
17.456783	0.497	-1.685037
17.465167	0.503	-1.582173
17.473450	0.497	-1.711462
17.481833	0.503	-1.613845
17.490117	0.497	-1.648347
17.498500	0.503	-1.659730
17.506783	0.497	-1.662201
17.515167	0.503	-1.577487
17.523450	0.497	-1.750888
17.531833	0.503	-1.706216
17.540117	0.497	-1.688910
17.548500	0.503	-1.627794
17.556783	0.497	-1.675713
17.565167	0.503	-1.708098
17.573450	0.497	-1.725901
17.581833	0.503	-1.707584
17.590117	0.497	-1.671955
17.598500	0.503	-1.683153
17.606783	0.497	-1.688004
17.615167	0.503	-1.665104
17.623450	0.497	-1.643948
17.631833	0.503	-1.632635
17.640117	0.497	-1.599429
17.648500	0.503	-1.585868
17.656783	0.497	-1.595731
17.665167	0.503	-1.575288
17.673450	0.497	-1.636674
17.681833	0.503	-1.597112
17.690117	0.497	-1.593785
17.698500	0.503	-1.572921
17.706783	0.497	-1.597447
17.715167	0.503	-1.570993
17.723450	0.497	-1.595171
17.731833	0.503	-1.560812
17.740117	0.497	-1.607427
17.748500	0.503	-1.536076
17.756783	0.497	-1.571475
17.765167	0.503	-1.479358
17.773450	0.497	-1.546731
17.781833	0.503	-1.445147
17.790117	0.497	-1.500106
17.798500	0.503	-1.470977
17.806783	0.497	-1.503142
17.815167	0.503	-1.441600
17.823450	0.497	-1.452591
17.831833	0.503	-1.398893
17.840117	0.497	-1.445034
17.848500	0.503	-1.384290
17.856783	0.497	-1.384666
17.865167	0.503	-1.315968
17.873450	0.497	-1.413518
17.881833	0.503	-1.327232
17.890117	0.497	-1.304145
17.898500	0.503	-1.342454
17.906783	0.497	-1.279620
17.915167	0.503	-1.248782
17.923450	0.497	-1.173463
17.931833	0.503	-1.220697
17.940117	0.497	-1.137272
17.948500	0.503	-1.165607
17.956783	0.497	-1.187503
17.965167	0.503	-1.115463
17.973450	0.497	-1.074085
17.981833	0.503	-1.064322
17.990117	0.497	-1.085072
17.998500	0.503	-1.035805
18.006783	0.497	-0.961833
18.015167	0.503	-0.905558
18.023450	0.497	-0.928593
18.031833	0.503	-0.891911
18.040117	0.497	-0.847516
18.048500	0.503	-0.767280
18.056783	0.497	-0.694460
18.065167	0.503	-0.660833
18.073450	0.497	-0.630776
18.081833	0.503	-0.555033
18.090117	0.497	-0.491194
18.098500	0.503	-0.358002
18.106783	0.497	-0.437041
18.115167	0.503	-0.217189
18.123450	0.497	-0.225100
18.131833	0.503	-0.052835
18.140117	0.497	-0.035490
18.148500	0.503	0.143886
18.156783	0.497	0.149220
18.165167	0.503	0.178635
18.173450	0.497	0.303843
18.181833	0.503	0.451514
18.190117	0.497	0.543113
18.198500	0.503	0.648395
18.206783	0.497	0.688388
18.215167	0.503	0.779092
18.223450	0.497	0.833765
18.231833	0.503	0.956441
18.240117	0.497	0.947692
18.248500	0.503	1.111872
18.256783	0.497	1.064526
18.265167	0.503	1.188496
18.273450	0.497	1.216581
18.281833	0.503	1.205232
18.290117	0.497	1.267429
18.298500	0.503	1.317629
18.306783	0.497	1.327173
18.315167	0.503	1.292401
18.323450	0.497	1.336821
18.331833	0.503	1.330201
18.340117	0.497	1.314956
18.348500	0.503	1.302101
18.356850	0.501	1.288955
18.365167	0.499	1.257198
18.373517	0.501	1.252126
18.381833	0.499	1.271092
18.390183	0.501	1.300884
18.398467	0.497	1.324344
18.406833	0.502	1.539324
18.415183	0.501	1.350200
18.423467	0.497	1.334057
18.431833	0.502	1.689773
18.440183	0.501	1.908413
18.448467	0.497	1.549522
18.456850	0.503	1.673966
18.465133	0.497	1.842116
18.473517	0.503	1.937537
18.481800	0.497	2.068996
18.490183	0.503	2.268470
18.498467	0.497	2.403609
18.506850	0.503	2.704883
18.515133	0.497	2.851079
18.523517	0.503	3.130094
18.531800	0.497	3.299077
18.540183	0.503	3.602044
18.548467	0.497	3.815856
18.556850	0.503	4.024886
18.565133	0.497	4.298370
18.573517	0.503	4.719829
18.581800	0.497	4.834632
18.590183	0.503	5.170926
18.598467	0.497	5.325095
18.606850	0.503	5.589693
18.615133	0.497	5.764983
18.623517	0.503	5.943924
18.631800	0.497	6.085363
18.640183	0.503	6.244607
18.648467	0.497	6.263706
18.656850	0.503	6.399354
18.665133	0.497	6.432407
18.673517	0.503	6.440599
18.681800	0.497	6.343660
18.690183	0.503	6.326300
18.698467	0.497	6.192569
18.706850	0.503	6.146716
18.715133	0.497	5.951121
18.723517	0.503	5.880285
18.731800	0.497	5.652729
18.740183	0.503	5.475070
18.748467	0.497	5.293236
18.756850	0.503	5.090090
18.765133	0.497	4.817121
18.773517	0.503	4.636665
18.781800	0.497	4.376723
18.790183	0.503	4.164029
18.798467	0.497	3.915968
18.806850	0.503	3.795415
18.815133	0.497	3.502714
18.823517	0.503	3.336707
18.831800	0.497	3.105468
18.840183	0.503	2.897932
18.848467	0.497	2.721889
18.856850	0.503	2.541187
18.865133	0.497	2.414146
18.873517	0.503	2.220400
18.881800	0.497	2.093213
18.890183	0.503	2.039222
18.898467	0.497	1.835633
18.906850	0.503	1.747817
18.915133	0.497	1.590591
18.923517	0.503	1.494494
18.931800	0.497	1.437144
18.940183	0.503	1.377275
18.948467	0.497	1.277347
18.956850	0.503	1.205940
18.965133	0.497	1.088896
18.973517	0.503	1.093723
18.981800	0.497	1.021037
18.990183	0.503	0.972964
18.998467	0.497	0.929878
19.006850	0.503	0.876384
19.015133	0.497	0.719120
19.023517	0.503	0.743058
19.031800	0.497	0.657944
19.040183	0.503	0.658007
19.048467	0.497	0.518622
19.056850	0.503	0.520793
19.065133	0.497	0.464307
19.073517	0.503	0.433598
19.081800	0.497	0.355757
19.090183	0.503	0.309975
19.098467	0.497	0.173277
19.106850	0.503	0.218931
19.115133	0.497	0.079158
19.123517	0.503	0.079026
19.131800	0.497	0.010440
19.140183	0.503	0.022656
19.148467	0.497	-0.082549
19.156850	0.503	-0.096200
19.165133	0.497	-0.177827
19.173517	0.503	-0.273742
19.181800	0.497	-0.301747
19.190183	0.503	-0.323038
19.198467	0.497	-0.421144
19.206850	0.503	-0.438540
19.215133	0.497	-0.455789
19.223517	0.503	-0.508180
19.231800	0.497	-0.553596
19.240183	0.503	-0.625435
19.248467	0.497	-0.741507
19.256850	0.503	-0.695619
19.265133	0.497	-0.774897
19.273517	0.503	-0.762730
19.281800	0.497	-0.851273
19.290183	0.503	-0.918517
19.298467	0.497	-0.990618
19.306850	0.503	-1.028465
19.315133	0.497	-1.015255
19.323517	0.503	-1.062148
19.331800	0.497	-1.084332
19.340183	0.503	-1.126512
19.348467	0.497	-1.200055
19.356850	0.503	-1.184122
19.365133	0.497	-1.218652
19.373517	0.503	-1.248688
19.381800	0.497	-1.322030
19.390183	0.503	-1.353567
19.398467	0.497	-1.368879
19.406850	0.503	-1.390043
19.415133	0.497	-1.456706
19.423517	0.503	-1.448258
19.431800	0.497	-1.518632
19.440183	0.503	-1.502144
19.448467	0.497	-1.580320
19.456850	0.503	-1.564173
19.465133	0.497	-1.586539
19.473517	0.503	-1.611821
19.481800	0.497	-1.683094
19.490183	0.503	-1.643762
19.498467	0.497	-1.719353
19.506850	0.503	-1.659586
19.515133	0.497	-1.734117
19.523517	0.503	-1.686821
19.531800	0.497	-1.720718
19.540183	0.503	-1.665485
19.548467	0.497	-1.810810
19.556850	0.503	-1.792552
19.565133	0.497	-1.800405
19.573517	0.503	-1.811112
19.581800	0.497	-1.799127
19.590183	0.503	-1.810816
19.598467	0.497	-1.861262
19.606850	0.503	-1.916077
19.615133	0.497	-1.899657
19.623517	0.503	-1.865562
19.631800	0.497	-1.904336
19.640183	0.503	-1.787235
19.648467	0.497	-1.880888
19.656850	0.503	-1.786436
19.665133	0.497	-1.858197
19.673517	0.503	-1.870761
19.681800	0.497	-1.926828
19.690183	0.503	-1.858227
19.698467	0.497	-1.926431
19.706850	0.503	-1.924431
19.715133	0.497	-1.910193
19.723517	0.503	-1.917649
19.731800	0.497	-1.928734
19.740183	0.503	-1.943283
19.748467	0.497	-1.898482
19.756850	0.503	-1.816049
19.765133	0.497	-1.877812
19.773517	0.503	-1.912584
19.781800	0.497	-1.878581
19.790183	0.503	-1.867046
19.798467	0.497	-1.928832
19.806850	0.503	-1.897729
19.815133	0.497	-1.936168
19.823517	0.503	-1.860551
19.831800	0.497	-1.860632
19.840183	0.503	-1.872790
19.848467	0.497	-1.865010
19.856850	0.503	-1.908114
19.865133	0.497	-1.857895
19.873517	0.503	-1.837769
19.881800	0.497	-1.886903
19.890183	0.503	-1.840521
19.898467	0.497	-1.841235
19.906850	0.503	-1.830715
19.915133	0.497	-1.878192
19.923517	0.503	-1.840512
19.931800	0.497	-1.791909
19.940183	0.503	-1.819185
19.948467	0.497	-1.830457
19.956850	0.503	-1.877993
19.965133	0.497	-1.817632
19.973517	0.503	-1.768104
19.981800	0.497	-1.804047
19.990183	0.503	-1.831625
19.998467	0.497	-1.822275
20.006850	0.503	-1.792729
20.015133	0.497	-1.754984
20.023517	0.503	-1.741371
20.031800	0.497	-1.774247
20.040183	0.503	-1.768825
20.048467	0.497	-1.692321
20.056850	0.503	-1.687590
20.065133	0.497	-1.751737
20.073517	0.503	-1.718570
20.081800	0.497	-1.703214
20.090183	0.503	-1.737843
20.098467	0.497	-1.724720
20.106850	0.503	-1.672166
20.115133	0.497	-1.693593
20.123517	0.503	-1.632105
20.131800	0.497	-1.615799
20.140183	0.503	-1.608896
20.148467	0.497	-1.602839
20.156850	0.503	-1.521745
20.165133	0.497	-1.622840
20.173517	0.503	-1.468317
20.181800	0.497	-1.515462
20.190183	0.503	-1.477384
20.198467	0.497	-1.426876
20.206850	0.503	-1.497584
20.215133	0.497	-1.438067
20.223517	0.503	-1.379906
20.231800	0.497	-1.380452
20.240183	0.503	-1.320013
20.248467	0.497	-1.357812
20.256850	0.503	-1.273882
20.265133	0.497	-1.258922
20.273517	0.503	-1.258447
20.281800	0.497	-1.211009
20.290183	0.503	-1.192805
20.298467	0.497	-1.196515
20.306850	0.503	-1.163233
20.315133	0.497	-1.127396
20.323517	0.503	-1.074297
20.331800	0.497	-1.107895
20.340183	0.503	-1.144217
20.348467	0.497	-1.095659
20.356850	0.503	-1.097910
20.365133	0.497	-1.075662
20.373517	0.503	-1.043486
20.381800	0.497	-1.032321
20.390183	0.503	-1.000782
20.398467	0.497	-1.049691
20.406850	0.503	-0.957881
20.415133	0.497	-1.015152
20.423517	0.503	-1.000454
20.431800	0.497	-0.991761
20.440183	0.503	-1.007613
20.448467	0.497	-1.047773
20.456850	0.503	-1.009510
20.465133	0.497	-1.025035
20.473517	0.503	-0.979769
20.481800	0.497	-1.036511
20.490183	0.503	-1.087663
20.498467	0.497	-1.097941
20.506850	0.503	-1.046107
20.515133	0.497	-1.084207
20.523517	0.503	-1.052003
20.531800	0.497	-1.032785
20.540183	0.503	-1.093766
20.548467	0.497	-1.164095
20.556850	0.503	-1.085518
20.565133	0.497	-1.134929
20.573517	0.503	-1.198275
20.581800	0.497	-1.146843
20.590183	0.503	-1.238155
20.598467	0.497	-1.276407
20.606850	0.503	-1.231894
20.615133	0.497	-1.257311
20.623517	0.503	-1.247916
20.631800	0.497	-1.291164
20.640183	0.503	-1.310899
20.648467	0.497	-1.330484
20.656850	0.503	-1.340845
20.665133	0.497	-1.322636
20.673517	0.503	-1.332537
20.681800	0.497	-1.399142
20.690183	0.503	-1.396993
20.698467	0.497	-1.358123
20.706850	0.503	-1.373119
20.715133	0.497	-1.445982
20.723517	0.503	-1.404812
20.731800	0.497	-1.483844
20.740183	0.503	-1.478282
20.748467	0.497	-1.486534
20.756850	0.503	-1.468253
20.765133	0.497	-1.486306
20.773517	0.503	-1.517573
20.781800	0.497	-1.570711
20.790183	0.503	-1.547380
20.798467	0.497	-1.608597
20.806850	0.503	-1.494678
20.815133	0.497	-1.629603
20.823517	0.503	-1.559551
20.831800	0.497	-1.621384
20.840183	0.503	-1.613057
20.848467	0.497	-1.621308
20.856850	0.503	-1.617136
20.865133	0.497	-1.637737
20.873517	0.503	-1.640519
20.881800	0.497	-1.628467
20.890183	0.503	-1.693897
20.898467	0.497	-1.716694
20.906850	0.503	-1.653209
20.915133	0.497	-1.624353
20.923517	0.503	-1.606761
20.931800	0.497	-1.697371
20.940183	0.503	-1.637899
20.948467	0.497	-1.710844
20.956850	0.503	-1.673697
20.965133	0.497	-1.749345
20.973517	0.503	-1.680988
20.981800	0.497	-1.687499
20.990183	0.503	-1.724777
20.998467	0.497	-1.711560
21.006850	0.503	-1.745998
21.015133	0.497	-1.753589
21.023517	0.503	-1.732995
21.031800	0.497	-1.753004
21.040183	0.503	-1.770133
21.048467	0.497	-1.743821
21.056850	0.503	-1.738645
21.065133	0.497	-1.765494
21.073517	0.503	-1.772381
21.081800	0.497	-1.754339
21.090183	0.503	-1.805117
21.098467	0.497	-1.714107
21.106850	0.503	-1.729841
21.115133	0.497	-1.734393
21.123517	0.503	-1.748819
21.131800	0.497	-1.805216
21.140183	0.503	-1.719761
21.148467	0.497	-1.802086
21.156850	0.503	-1.773666
21.165133	0.497	-1.822475
21.173517	0.503	-1.842813
21.181867	0.501	-1.816493
21.190183	0.499	-1.877769
21.198533	0.501	-1.778138
21.206850	0.499	-1.868247
21.215200	0.501	-1.854836
21.223517	0.499	-1.812890
21.231867	0.501	-1.885926
21.240150	0.497	-1.960410
21.248517	0.502	-1.621494
21.256867	0.501	-1.861587
21.265150	0.497	-1.875180
21.273533	0.503	-1.571087
21.281817	0.497	-1.956708
21.290200	0.503	-1.904697
21.298483	0.497	-1.893099
21.306867	0.503	-1.950527
21.315150	0.497	-1.865691
21.323533	0.503	-1.941198
21.331817	0.497	-1.931350
21.340200	0.503	-1.978379
21.348483	0.497	-1.963674
21.356867	0.503	-1.904909
21.365150	0.497	-2.006914
21.373533	0.503	-1.980927
21.381817	0.497	-2.050564
21.390200	0.503	-1.994412
21.398483	0.497	-2.005511
21.406867	0.503	-2.073682
21.415150	0.497	-2.107209
21.423533	0.503	-1.990263
21.431817	0.497	-2.125262
21.440200	0.503	-2.042476
21.448483	0.497	-2.056918
21.456867	0.503	-2.121187
21.465150	0.497	-2.077748
21.473533	0.503	-2.057599
21.481817	0.497	-2.045010
21.490200	0.503	-2.037913
21.498483	0.497	-2.093689
21.506867	0.503	-2.020785
21.515150	0.497	-2.125987
21.523533	0.503	-2.052781
21.531817	0.497	-2.058872
21.540200	0.503	-2.094237
21.548483	0.497	-2.105742
21.556867	0.503	-2.018946
21.565150	0.497	-2.064075
21.573533	0.503	-2.085909
21.581817	0.497	-2.037347
21.590200	0.503	-2.008788
21.598483	0.497	-2.049245
21.606867	0.503	-2.002781
21.615150	0.497	-2.057205
21.623533	0.503	-2.013555
21.631817	0.497	-2.047277
21.640200	0.503	-1.977657
21.648483	0.497	-2.037825
21.656867	0.503	-1.996147
21.665150	0.497	-1.959829
21.673533	0.503	-1.985532
21.681817	0.497	-2.013296
21.690200	0.503	-2.001356
21.698483	0.497	-2.054958
21.706867	0.503	-1.957154
21.715150	0.497	-1.943997
21.723533	0.503	-1.955988
21.731817	0.497	-1.985293
21.740200	0.503	-1.952996
21.748483	0.497	-1.999875
21.756867	0.503	-1.990747
21.765150	0.497	-1.992673
21.773533	0.503	-1.944808
21.781817	0.497	-1.968472
21.790200	0.503	-1.964893
21.798483	0.497	-2.012311
21.806867	0.503	-2.013816
21.815150	0.497	-2.013945
21.823533	0.503	-1.920720
21.831817	0.497	-2.011159
21.840200	0.503	-1.904229
21.848483	0.497	-1.929927
21.856867	0.503	-1.996864
21.865150	0.497	-2.007295
21.873533	0.503	-1.912441
21.881817	0.497	-1.965242
21.890200	0.503	-2.018671
21.898483	0.497	-1.989401
21.906867	0.503	-1.947000
21.915150	0.497	-1.951908
21.923533	0.503	-1.933451
21.931817	0.497	-1.982541
21.940200	0.503	-1.926054
21.948483	0.497	-1.980269
21.956867	0.503	-1.963211
21.965150	0.497	-2.028970
21.973533	0.503	-1.960695
21.981817	0.497	-2.022778
21.990200	0.503	-1.972748
21.998483	0.497	-1.962996
22.006867	0.503	-1.939909
22.015150	0.497	-1.916459
22.023533	0.503	-1.934329
22.031817	0.497	-1.941068
22.040200	0.503	-1.945279
22.048483	0.497	-1.916798
22.056867	0.503	-1.961198
22.065150	0.497	-1.962546
22.073533	0.503	-2.016301
22.081817	0.497	-1.997392
22.090200	0.503	-1.963649
22.098483	0.497	-2.049441
22.106867	0.503	-2.008742
22.115150	0.497	-2.048915
22.123533	0.503	-2.019093
22.131817	0.497	-1.910988
22.140200	0.503	-1.977510
22.148483	0.497	-2.045970
22.156867	0.503	-2.054264
22.165150	0.497	-2.001048
22.173533	0.503	-2.050858
22.181817	0.497	-2.120504
22.190200	0.503	-1.988211
22.198483	0.497	-2.081437
22.206867	0.503	-2.073786
22.215150	0.497	-2.073799
22.223533	0.503	-2.156382
22.231817	0.497	-2.144547
22.240200	0.503	-2.076033
22.248483	0.497	-2.069878
22.256867	0.503	-2.024058
22.265150	0.497	-2.113623
22.273533	0.503	-2.085293
22.281817	0.497	-2.136101
22.290200	0.503	-2.158358
22.298483	0.497	-2.124074
22.306867	0.503	-2.114500
22.315150	0.497	-2.174425
22.323533	0.503	-2.134636
22.331817	0.497	-2.141982
22.340200	0.503	-2.102803
22.348483	0.497	-2.138774
22.356867	0.503	-2.162439
22.365150	0.497	-2.157125
22.373533	0.503	-2.167319
22.381817	0.497	-2.157522
22.390200	0.503	-2.173451
22.398483	0.497	-2.132783
22.406867	0.503	-2.090038
22.415150	0.497	-2.142444
22.423533	0.503	-2.104858
22.431817	0.497	-2.157337
22.440200	0.503	-2.086377
22.448483	0.497	-2.111443
22.456867	0.503	-2.151326
22.465150	0.497	-2.177549
22.473533	0.503	-2.115963
22.481817	0.497	-2.141309
22.490200	0.503	-2.061325
22.498483	0.497	-2.172659
22.506867	0.503	-2.142986
22.515150	0.497	-2.125705
22.523533	0.503	-2.162202
22.531817	0.497	-2.163472
22.540200	0.503	-2.200316
22.548483	0.497	-2.175028
22.556867	0.503	-2.081122
22.565150	0.497	-2.177361
22.573533	0.503	-2.124444
22.581817	0.497	-2.162275
22.590200	0.503	-2.171556
22.598483	0.497	-2.208992
22.606867	0.503	-2.116919
22.615150	0.497	-2.170347
22.623533	0.503	-2.157117
22.631817	0.497	-2.142533
22.640200	0.503	-2.131789
22.648483	0.497	-2.139612
22.656867	0.503	-2.176987
22.665150	0.497	-2.132733
22.673533	0.503	-2.081630
22.681817	0.497	-2.185527
22.690200	0.503	-2.147377
22.698483	0.497	-2.148418
22.706867	0.503	-2.169014
22.715150	0.497	-2.198725
22.723533	0.503	-2.164503
22.731817	0.497	-2.231658
22.740200	0.503	-2.204589
22.748483	0.497	-2.226737
22.756867	0.503	-2.188038
22.765150	0.497	-2.211792
22.773533	0.503	-2.199825
22.781817	0.497	-2.267968
22.790200	0.503	-2.154045
22.798483	0.497	-2.233444
22.806867	0.503	-2.239885
22.815150	0.497	-2.236403
22.823533	0.503	-2.266894
22.831817	0.497	-2.317425
22.840200	0.503	-2.254759
22.848483	0.497	-2.279896
22.856867	0.503	-2.231177
22.865150	0.497	-2.341210
22.873533	0.503	-2.330110
22.881817	0.497	-2.311358
22.890200	0.503	-2.298208
22.898483	0.497	-2.335186
22.906867	0.503	-2.243218
22.915150	0.497	-2.290111
22.923533	0.503	-2.266724
22.931817	0.497	-2.301278
22.940200	0.503	-2.335250
22.948483	0.497	-2.322099
22.956867	0.503	-2.331725
22.965150	0.497	-2.371582
22.973533	0.503	-2.281521
22.981817	0.497	-2.334891
22.990200	0.503	-2.344511
22.998483	0.497	-2.316125
23.006867	0.503	-2.323462
23.015150	0.497	-2.348600
23.023533	0.503	-2.347280
23.031817	0.497	-2.355389
23.040200	0.503	-2.316496
23.048483	0.497	-2.329654
23.056867	0.503	-2.297118
23.065150	0.497	-2.312742
23.073533	0.503	-2.273691
23.081817	0.497	-2.309962
23.090200	0.503	-2.312996
23.098483	0.497	-2.317319
23.106867	0.503	-2.362882
23.115150	0.497	-2.304484
23.123533	0.503	-2.298235
23.131817	0.497	-2.319202
23.140200	0.503	-2.265886
23.148483	0.497	-2.289186
23.156867	0.503	-2.256734
23.165150	0.497	-2.268130
23.173533	0.503	-2.297366
23.181817	0.497	-2.271613
23.190200	0.503	-2.210844
23.198483	0.497	-2.289478
23.206867	0.503	-2.206988
23.215150	0.497	-2.258483
23.223533	0.503	-2.274160
23.231817	0.497	-2.270640
23.240200	0.503	-2.210575
23.248483	0.497	-2.235713
23.256867	0.503	-2.252830
23.265150	0.497	-2.264011
23.273533	0.503	-2.179614
23.281817	0.497	-2.181286
23.290200	0.503	-2.170738
23.298483	0.497	-2.188913
23.306867	0.503	-2.173251
23.315150	0.497	-2.211802
23.323533	0.503	-2.140582
23.331817	0.497	-2.223228
23.340200	0.503	-2.101846
23.348483	0.497	-2.149818
23.356867	0.503	-2.118298
23.365150	0.497	-2.055411
23.373533	0.503	-2.094622
23.381817	0.497	-2.102087
23.390200	0.503	-2.081680
23.398483	0.497	-2.101839
23.406867	0.503	-2.042176
23.415150	0.497	-2.102543
23.423533	0.503	-2.000902
23.431817	0.497	-2.031154
23.440200	0.503	-2.027704
23.448483	0.497	-1.964035
23.456867	0.503	-1.924291
23.465150	0.497	-1.904665
23.473533	0.503	-1.875062
23.481817	0.497	-1.901152
23.490200	0.503	-1.862631
23.498483	0.497	-1.840920
23.506867	0.503	-1.744937
23.515150	0.497	-1.771060
23.523533	0.503	-1.719766
23.531817	0.497	-1.664893
23.540200	0.503	-1.584223
23.548483	0.497	-1.598602
23.556867	0.503	-1.437434
23.565150	0.497	-1.531945
23.573533	0.503	-1.387850
23.581817	0.497	-1.323754
23.590200	0.503	-1.282126
23.598483	0.497	-1.248175
23.606867	0.503	-1.114375
23.615150	0.497	-1.123011
23.623533	0.503	-1.029960
23.631817	0.497	-1.025194
23.640200	0.503	-0.914786
23.648483	0.497	-0.876508
23.656867	0.503	-0.769368
23.665150	0.497	-0.751554
23.673533	0.503	-0.643088
23.681817	0.497	-0.685325
23.690200	0.503	-0.564158
23.698483	0.497	-0.571490
23.706867	0.503	-0.473668
23.715150	0.497	-0.450326
23.723533	0.503	-0.356422
23.731817	0.497	-0.394946
23.740200	0.503	-0.345940
23.748483	0.497	-0.290846
23.756867	0.503	-0.230689
23.765150	0.497	-0.317856
23.773533	0.503	-0.185547
23.781817	0.497	-0.229468
23.790200	0.503	-0.280789
23.798483	0.497	-0.296929
23.806867	0.503	-0.224429
23.815150	0.497	-0.363645
23.823533	0.503	-0.313749
23.831817	0.497	-0.405816
23.840200	0.503	-0.391891
23.848483	0.497	-0.418584
23.856867	0.503	-0.402584
23.865150	0.497	-0.578590
23.873533	0.503	-0.573256
23.881817	0.497	-0.654388
23.890200	0.503	-0.681645
23.898483	0.497	-0.759360
23.906867	0.503	-0.850539
23.915150	0.497	-0.936272
23.923533	0.503	-0.879051
23.931817	0.497	-0.978796
23.940200	0.503	-1.080939
23.948483	0.497	-1.148528
23.956867	0.503	-1.192038
23.965150	0.497	-1.309213
23.973533	0.503	-1.296242
23.981817	0.497	-1.339460
23.990200	0.503	-1.419263
23.998550	0.501	-1.486435
24.006867	0.499	-1.521113
24.015217	0.501	-1.633988
24.023533	0.499	-1.670514
24.031883	0.501	-1.698686
24.040200	0.499	-1.726135
24.048550	0.501	-1.741613
24.056833	0.497	-1.878588
24.065200	0.502	-1.515719
24.073550	0.501	-1.929675
24.081833	0.497	-1.958723
24.090200	0.502	-1.645298
24.098550	0.501	-1.587284
24.106833	0.497	-2.067833
24.115217	0.503	-2.064238
24.123500	0.497	-2.113834
24.131883	0.503	-2.043117
24.140167	0.497	-2.125711
24.148550	0.503	-2.165371
24.156833	0.497	-2.240867
24.165217	0.503	-2.193591
24.173500	0.497	-2.214962
24.181883	0.503	-2.238238
24.190167	0.497	-2.284393
24.198550	0.503	-2.211313
24.206833	0.497	-2.289965
24.215217	0.503	-2.213842
24.223500	0.497	-2.298272
24.231883	0.503	-2.292399
24.240167	0.497	-2.329359
24.248550	0.503	-2.231438
24.256833	0.497	-2.300866
24.265217	0.503	-2.267685
24.273500	0.497	-2.345417
24.281883	0.503	-2.269277
24.290167	0.497	-2.295955
24.298550	0.503	-2.337910
24.306833	0.497	-2.372165
24.315217	0.503	-2.269932
24.323500	0.497	-2.366091
24.331883	0.503	-2.300738
24.340167	0.497	-2.360957
24.348550	0.503	-2.275631
24.356833	0.497	-2.376612
24.365217	0.503	-2.315494
24.373500	0.497	-2.332596
24.381883	0.503	-2.332905
24.390167	0.497	-2.366128
24.398550	0.503	-2.278144
24.406833	0.497	-2.345905
24.415217	0.503	-2.380923
24.423500	0.497	-2.384101
24.431883	0.503	-2.332353
24.440167	0.497	-2.386712
24.448550	0.503	-2.431657
24.456833	0.497	-2.363148
24.465217	0.503	-2.298845
24.473500	0.497	-2.352749
24.481883	0.503	-2.387250
24.490167	0.497	-2.440374
24.498550	0.503	-2.392109
24.506833	0.497	-2.380691
24.515217	0.503	-2.402687
24.523500	0.497	-2.401550
24.531883	0.503	-2.337354
24.540167	0.497	-2.323183
24.548550	0.503	-2.339363
24.556833	0.497	-2.354578
24.565217	0.503	-2.362830
24.573500	0.497	-2.392216
24.581883	0.503	-2.421933
24.590167	0.497	-2.387825
24.598550	0.503	-2.339132
24.606833	0.497	-2.354182
24.615217	0.503	-2.371132
24.623500	0.497	-2.359426
24.631883	0.503	-2.336307
24.640167	0.497	-2.383073
24.648550	0.503	-2.312160
24.656833	0.497	-2.380271
24.665217	0.503	-2.394748
24.673500	0.497	-2.436538
24.681883	0.503	-2.388146
24.690167	0.497	-2.420035
24.698550	0.503	-2.394072
24.706833	0.497	-2.405735
24.715217	0.503	-2.360618
24.723500	0.497	-2.359326
24.731883	0.503	-2.317871
24.740167	0.497	-2.393059
24.748550	0.503	-2.308542
24.756833	0.497	-2.324620
24.765217	0.503	-2.331170
24.773500	0.497	-2.372882
24.781883	0.503	-2.330676
24.790167	0.497	-2.370829
24.798550	0.503	-2.307866
24.806833	0.497	-2.367759
24.815217	0.503	-2.303458
24.823500	0.497	-2.338794
24.831883	0.503	-2.257234
24.840167	0.497	-2.339599
24.848550	0.503	-2.331469
24.856833	0.497	-2.329420
24.865217	0.503	-2.327159
24.873500	0.497	-2.327246
24.881883	0.503	-2.271318
24.890167	0.497	-2.278082
24.898550	0.503	-2.273902
24.906833	0.497	-2.286311
24.915217	0.503	-2.280586
24.923500	0.497	-2.282528
24.931883	0.503	-2.226732
24.940167	0.497	-2.276905
24.948550	0.503	-2.220362
24.956833	0.497	-2.264088
24.965217	0.503	-2.164266
24.973500	0.497	-2.173616
24.981883	0.503	-2.144795
24.990167	0.497	-2.220483
24.998550	0.503	-2.164576
25.006833	0.497	-2.161244
