# Supplementary material for: Methanol-dependent Escherichia coli strains with a complete ribulose monophosphate cycle
Source: Nat Commun. 2020 Oct 26;11:5403. doi: 10.1038/s41467-020-19235-5 (PMC7588473; doi:10.1038/s41467-020-19235-5)
Supplement: Supplementary file 11 — Source data [file 41467_2020_19235_MOESM11_ESM.zip › Source_Data/SupplementaryFigure5/tpiA_anc_R2.txt]

File Path	chrom://marshall/Chromeleon7/HPLC_Ultimate_3000/Users/kellerp/20200525_fbp_tpiA_anc_evol_SN_stat.seq/410.smp/UV_VIS_3.channel
Channel	UV_VIS_3

Injection Information:
Data Vault	Chromeleon7
Injection	20200703_tpiA_anc_stationary_R2
Injection Number	12
Position	RC4
Comment	
Processing Method	Quantitative
Instrument Method	20200525_Rezex_ROA_OrganicAcid_600uL_2500uM_H2SO4_50A_50D
Type	Unknown
Status	Finished
Injection Date	7/3/2020
Injection Time	5:08:40 PM
Injection Volume (µl)	10.000
Dilution Factor	1.0000
Weight	1.0000

Raw Data Information:
Time Min. (min)	0.006750
Time Max. (min)	25.006850
Data Points	3001
Detector	UV
Generating Data System	Chromeleon 7.2.5.9507
Exporting Data System	Chromeleon 7.2.8.0
Operator	Instrument Controller
Signal Quantity	Absorbance
Signal Unit	mAU
Signal Min.	-2.335929
Signal Max.	1,008.901721
Channel	UV_VIS_3
Driver Name	VWD3000.dll
Channel Type	Evaluation
Min. Step (s)	0.497
Max. Step (s)	0.503
Average Step (s)	0.500002

Signal Parameter Information:
Signal Info	WVL:190 nm

Raw Data:
Time (min)	Step (s)	Value (mAU)
0.006750	n.a.	-1.549238
0.015033	0.497	-1.639230
0.023417	0.503	-1.571922
0.031700	0.497	-1.735741
0.040083	0.503	-1.726318
0.048367	0.497	-1.676699
0.056750	0.503	-1.647910
0.065033	0.497	-1.722018
0.073417	0.503	-1.765517
0.081700	0.497	-1.781859
0.090083	0.503	-1.702893
0.098367	0.497	-1.756618
0.106750	0.503	-1.650512
0.115033	0.497	-1.755041
0.123417	0.503	-1.741105
0.131700	0.497	-1.753669
0.140083	0.503	-1.697784
0.148367	0.497	-1.752380
0.156750	0.503	-1.695790
0.165033	0.497	-1.698318
0.173417	0.503	-1.704093
0.181700	0.497	-1.692382
0.190083	0.503	-1.716582
0.198367	0.497	-1.744741
0.206750	0.503	-1.716134
0.215033	0.497	-1.808736
0.223417	0.503	-1.774107
0.231700	0.497	-1.765241
0.240083	0.503	-1.739713
0.248367	0.497	-1.780789
0.256750	0.503	-1.771132
0.265033	0.497	-1.779663
0.273417	0.503	-1.727484
0.281700	0.497	-1.786850
0.290083	0.503	-1.724046
0.298367	0.497	-1.798966
0.306750	0.503	-1.720164
0.315033	0.497	-1.757503
0.323417	0.503	-1.710741
0.331700	0.497	-1.777749
0.340083	0.503	-1.700813
0.348367	0.497	-1.700941
0.356750	0.503	-1.640313
0.365033	0.497	-1.669811
0.373417	0.503	-1.662157
0.381700	0.497	-1.686892
0.390083	0.503	-1.652301
0.398367	0.497	-1.703138
0.406750	0.503	-1.688000
0.415033	0.497	-1.737552
0.423417	0.503	-1.747203
0.431700	0.497	-1.822198
0.440083	0.503	-1.671043
0.448367	0.497	-1.778276
0.456750	0.503	-1.781680
0.465033	0.497	-1.726089
0.473417	0.503	-1.661999
0.481700	0.497	-1.722634
0.490083	0.503	-1.779988
0.498367	0.497	-1.819245
0.506750	0.503	-1.754106
0.515033	0.497	-1.766982
0.523417	0.503	-1.773259
0.531700	0.497	-1.740763
0.540083	0.503	-1.772461
0.548367	0.497	-1.808651
0.556750	0.503	-1.720883
0.565033	0.497	-1.747337
0.573417	0.503	-1.691812
0.581700	0.497	-1.723749
0.590083	0.503	-1.747121
0.598367	0.497	-1.737812
0.606750	0.503	-1.708443
0.615033	0.497	-1.765534
0.623417	0.503	-1.746521
0.631700	0.497	-1.723615
0.640083	0.503	-1.674596
0.648367	0.497	-1.754442
0.656750	0.503	-1.661250
0.665033	0.497	-1.722695
0.673417	0.503	-1.712149
0.681700	0.497	-1.730845
0.690083	0.503	-1.724724
0.698367	0.497	-1.743553
0.706750	0.503	-1.696205
0.715033	0.497	-1.790017
0.723417	0.503	-1.635636
0.731700	0.497	-1.682744
0.740083	0.503	-1.679988
0.748367	0.497	-1.706989
0.756750	0.503	-1.639146
0.765100	0.501	-1.695302
0.773417	0.499	-1.639185
0.781767	0.501	-1.740763
0.790083	0.499	-1.694206
0.798433	0.501	-1.668106
0.806750	0.499	-1.702297
0.815100	0.501	-1.699373
0.823383	0.497	-1.666342
0.831750	0.502	-1.268767
0.840100	0.501	-1.632384
0.848383	0.497	-1.666255
0.856750	0.502	-1.368811
0.865100	0.501	-1.170560
0.873383	0.497	-1.635058
0.881767	0.503	-1.280800
0.890050	0.497	-1.607387
0.898433	0.503	-1.557455
0.906717	0.497	-1.620232
0.915100	0.503	-1.545691
0.923383	0.497	-1.591074
0.931767	0.503	-1.558999
0.940050	0.497	-1.616120
0.948433	0.503	-1.535014
0.956717	0.497	-1.509962
0.965100	0.503	-1.507038
0.973383	0.497	-1.538039
0.981767	0.503	-1.530336
0.990050	0.497	-1.528327
0.998433	0.503	-1.451267
1.006717	0.497	-1.569222
1.015100	0.503	-1.462891
1.023383	0.497	-1.497135
1.031767	0.503	-1.452359
1.040050	0.497	-1.505128
1.048433	0.503	-1.487999
1.056717	0.497	-1.551612
1.065100	0.503	-1.425093
1.073383	0.497	-1.477422
1.081767	0.503	-1.439428
1.090050	0.497	-1.471852
1.098433	0.503	-1.478560
1.106717	0.497	-1.547412
1.115100	0.503	-1.429135
1.123383	0.497	-1.446454
1.131767	0.503	-1.506707
1.140050	0.497	-1.517215
1.148433	0.503	-1.461221
1.156717	0.497	-1.422664
1.165100	0.503	-1.391979
1.173383	0.497	-1.493026
1.181767	0.503	-1.425174
1.190050	0.497	-1.458732
1.198433	0.503	-1.486941
1.206717	0.497	-1.485672
1.215100	0.503	-1.462657
1.223383	0.497	-1.528395
1.231767	0.503	-1.470166
1.240050	0.497	-1.549445
1.248433	0.503	-1.481185
1.256717	0.497	-1.547670
1.265100	0.503	-1.509961
1.273383	0.497	-1.552744
1.281767	0.503	-1.450236
1.290050	0.497	-1.552714
1.298433	0.503	-1.541072
1.306717	0.497	-1.586766
1.315100	0.503	-1.571372
1.323383	0.497	-1.608189
1.331767	0.503	-1.522179
1.340050	0.497	-1.567395
1.348433	0.503	-1.554198
1.356717	0.497	-1.541572
1.365100	0.503	-1.582240
1.373383	0.497	-1.637491
1.381767	0.503	-1.539482
1.390050	0.497	-1.565731
1.398433	0.503	-1.514767
1.406717	0.497	-1.554673
1.415100	0.503	-1.574216
1.423383	0.497	-1.566658
1.431767	0.503	-1.537328
1.440050	0.497	-1.546888
1.448433	0.503	-1.499294
1.456717	0.497	-1.547545
1.465100	0.503	-1.507653
1.473383	0.497	-1.556223
1.481767	0.503	-1.514038
1.490050	0.497	-1.537649
1.498433	0.503	-1.555072
1.506717	0.497	-1.597224
1.515100	0.503	-1.498785
1.523383	0.497	-1.568429
1.531767	0.503	-1.508376
1.540050	0.497	-1.556246
1.548433	0.503	-1.485296
1.556717	0.497	-1.559677
1.565100	0.503	-1.452398
1.573383	0.497	-1.500790
1.581767	0.503	-1.475093
1.590050	0.497	-1.574052
1.598433	0.503	-1.568422
1.606717	0.497	-1.489852
1.615100	0.503	-1.528520
1.623383	0.497	-1.488499
1.631767	0.503	-1.462299
1.640050	0.497	-1.473996
1.648433	0.503	-1.449349
1.656717	0.497	-1.504681
1.665100	0.503	-1.452322
1.673383	0.497	-1.535867
1.681767	0.503	-1.511115
1.690050	0.497	-1.488035
1.698433	0.503	-1.464414
1.706717	0.497	-1.426484
1.715100	0.503	-1.406468
1.723383	0.497	-1.451671
1.731767	0.503	-1.425957
1.740050	0.497	-1.400633
1.748433	0.503	-1.399560
1.756717	0.497	-1.364526
1.765100	0.503	-1.377878
1.773383	0.497	-1.409298
1.781767	0.503	-1.356253
1.790050	0.497	-1.417120
1.798433	0.503	-1.362793
1.806717	0.497	-1.369834
1.815100	0.503	-1.353103
1.823383	0.497	-1.406475
1.831767	0.503	-1.364330
1.840050	0.497	-1.421184
1.848433	0.503	-1.325372
1.856717	0.497	-1.370595
1.865100	0.503	-1.353036
1.873383	0.497	-1.377496
1.881767	0.503	-1.342862
1.890050	0.497	-1.315138
1.898433	0.503	-1.316207
1.906717	0.497	-1.320315
1.915100	0.503	-1.326386
1.923383	0.497	-1.351838
1.931767	0.503	-1.350244
1.940050	0.497	-1.340006
1.948433	0.503	-1.209022
1.956717	0.497	-1.319046
1.965100	0.503	-1.316235
1.973383	0.497	-1.328739
1.981767	0.503	-1.275081
1.990050	0.497	-1.292157
1.998433	0.503	-1.311246
2.006717	0.497	-1.307750
2.015100	0.503	-1.299203
2.023383	0.497	-1.301073
2.031767	0.503	-1.294646
2.040050	0.497	-1.257403
2.048433	0.503	-1.276810
2.056717	0.497	-1.285825
2.065100	0.503	-1.275634
2.073383	0.497	-1.252999
2.081767	0.503	-1.210273
2.090050	0.497	-1.273617
2.098433	0.503	-1.244195
2.106717	0.497	-1.307480
2.115100	0.503	-1.224634
2.123383	0.497	-1.267776
2.131767	0.503	-1.237528
2.140050	0.497	-1.288928
2.148433	0.503	-1.275728
2.156717	0.497	-1.265412
2.165100	0.503	-1.239956
2.173383	0.497	-1.264369
2.181767	0.503	-1.225548
2.190050	0.497	-1.296791
2.198433	0.503	-1.245359
2.206717	0.497	-1.252131
2.215100	0.503	-1.229349
2.223383	0.497	-1.286904
2.231767	0.503	-1.259342
2.240050	0.497	-1.275446
2.248433	0.503	-1.242669
2.256717	0.497	-1.320294
2.265100	0.503	-1.248114
2.273383	0.497	-1.287317
2.281767	0.503	-1.220216
2.290050	0.497	-1.232719
2.298433	0.503	-1.264090
2.306717	0.497	-1.283657
2.315100	0.503	-1.271852
2.323383	0.497	-1.255283
2.331767	0.503	-1.275162
2.340050	0.497	-1.288539
2.348433	0.503	-1.238894
2.356717	0.497	-1.337018
2.365100	0.503	-1.171922
2.373383	0.497	-1.219054
2.381767	0.503	-1.228895
2.390050	0.497	-1.320219
2.398433	0.503	-1.295866
2.406717	0.497	-1.283082
2.415100	0.503	-1.255603
2.423383	0.497	-1.292267
2.431767	0.503	-1.237151
2.440050	0.497	-1.260662
2.448433	0.503	-1.234425
2.456717	0.497	-1.281134
2.465100	0.503	-1.249422
2.473383	0.497	-1.256884
2.481767	0.503	-1.248777
2.490050	0.497	-1.273530
2.498433	0.503	-1.222298
2.506717	0.497	-1.278712
2.515100	0.503	-1.284401
2.523383	0.497	-1.324107
2.531767	0.503	-1.200931
2.540050	0.497	-1.259422
2.548433	0.503	-1.234296
2.556717	0.497	-1.270851
2.565100	0.503	-1.255414
2.573383	0.497	-1.267445
2.581767	0.503	-1.263472
2.590050	0.497	-1.255384
2.598433	0.503	-1.240570
2.606717	0.497	-1.252437
2.615100	0.503	-1.252722
2.623383	0.497	-1.285881
2.631767	0.503	-1.143748
2.640050	0.497	-1.276587
2.648433	0.503	-1.297126
2.656717	0.497	-1.240150
2.665100	0.503	-1.231761
2.673383	0.497	-1.239749
2.681767	0.503	-1.287480
2.690050	0.497	-1.239845
2.698433	0.503	-1.229712
2.706717	0.497	-1.192452
2.715100	0.503	-1.242553
2.723383	0.497	-1.258796
2.731767	0.503	-1.184755
2.740050	0.497	-1.277704
2.748433	0.503	-1.195439
2.756717	0.497	-1.242948
2.765100	0.503	-1.264950
2.773383	0.497	-1.255431
2.781767	0.503	-1.277846
2.790050	0.497	-1.293336
2.798433	0.503	-1.241632
2.806717	0.497	-1.215519
2.815100	0.503	-1.229064
2.823383	0.497	-1.279291
2.831767	0.503	-1.247693
2.840050	0.497	-1.271732
2.848433	0.503	-1.210186
2.856717	0.497	-1.239523
2.865100	0.503	-1.331409
2.873383	0.497	-1.321884
2.881767	0.503	-1.224045
2.890050	0.497	-1.219129
2.898433	0.503	-1.175202
2.906717	0.497	-1.246564
2.915100	0.503	-1.226020
2.923383	0.497	-1.295859
2.931767	0.503	-1.233639
2.940050	0.497	-1.242488
2.948433	0.503	-1.215418
2.956717	0.497	-1.164955
2.965100	0.503	-1.213060
2.973383	0.497	-1.224893
2.981767	0.503	-1.217015
2.990050	0.497	-1.248165
2.998433	0.503	-1.232373
3.006717	0.497	-1.231985
3.015100	0.503	-1.180230
3.023383	0.497	-1.203385
3.031767	0.503	-1.158494
3.040050	0.497	-1.223807
3.048433	0.503	-1.231540
3.056717	0.497	-1.165930
3.065100	0.503	-1.207154
3.073383	0.497	-1.233590
3.081767	0.503	-1.134557
3.090050	0.497	-1.216476
3.098433	0.503	-1.189959
3.106717	0.497	-1.158314
3.115100	0.503	-1.109451
3.123383	0.497	-1.151594
3.131767	0.503	-1.163133
3.140050	0.497	-1.178209
3.148433	0.503	-1.180635
3.156717	0.497	-1.131066
3.165100	0.503	-1.189587
3.173383	0.497	-1.166823
3.181767	0.503	-1.128820
3.190050	0.497	-1.167027
3.198433	0.503	-1.194946
3.206717	0.497	-1.127818
3.215100	0.503	-1.148221
3.223383	0.497	-1.115870
3.231767	0.503	-1.151938
3.240050	0.497	-1.169890
3.248433	0.503	-1.037263
3.256717	0.497	-1.071231
3.265100	0.503	-1.022117
3.273383	0.497	-1.093349
3.281767	0.503	-0.989767
3.290050	0.497	-1.077780
3.298433	0.503	-1.069808
3.306717	0.497	-1.082355
3.315100	0.503	-1.049451
3.323383	0.497	-1.139598
3.331767	0.503	-1.130312
3.340050	0.497	-1.107246
3.348433	0.503	-1.002525
3.356717	0.497	-1.109120
3.365100	0.503	-1.048414
3.373383	0.497	-1.083902
3.381767	0.503	-1.093658
3.390050	0.497	-1.069038
3.398433	0.503	-0.993394
3.406717	0.497	-1.028433
3.415100	0.503	-1.014790
3.423383	0.497	-1.054032
3.431767	0.503	-1.051103
3.440050	0.497	-1.092512
3.448433	0.503	-1.029359
3.456717	0.497	-1.037912
3.465100	0.503	-1.073430
3.473383	0.497	-1.035234
3.481767	0.503	-1.046167
3.490050	0.497	-1.052895
3.498433	0.503	-1.007279
3.506717	0.497	-1.056019
3.515100	0.503	-1.063309
3.523383	0.497	-0.979148
3.531767	0.503	-1.021832
3.540050	0.497	-1.033409
3.548433	0.503	-1.048152
3.556717	0.497	-1.013586
3.565100	0.503	-1.014339
3.573383	0.497	-1.035304
3.581767	0.503	-0.977610
3.590050	0.497	-1.011255
3.598433	0.503	-1.014173
3.606783	0.501	-1.022798
3.615100	0.499	-0.995806
3.623450	0.501	-1.018059
3.631767	0.499	-0.958394
3.640117	0.501	-0.979724
3.648433	0.499	-1.011241
3.656783	0.501	-1.018819
3.665067	0.497	-1.047953
3.673433	0.502	-0.699647
3.681783	0.501	-0.955242
3.690067	0.497	-1.060481
3.698450	0.503	-0.756742
3.706733	0.497	-1.066694
3.715117	0.503	-0.761112
3.723400	0.497	-1.002829
3.731783	0.503	-1.068283
3.740067	0.497	-1.122139
3.748450	0.503	-1.073951
3.756733	0.497	-1.201030
3.765117	0.503	-1.047318
3.773400	0.497	-1.142312
3.781783	0.503	-1.053976
3.790067	0.497	-1.130300
3.798450	0.503	-1.084870
3.806733	0.497	-1.151837
3.815117	0.503	-1.174454
3.823400	0.497	-1.175604
3.831783	0.503	-1.137994
3.840067	0.497	-1.116387
3.848450	0.503	-1.150379
3.856733	0.497	-1.168637
3.865117	0.503	-1.177098
3.873400	0.497	-1.132260
3.881783	0.503	-1.128610
3.890067	0.497	-1.155539
3.898450	0.503	-1.154075
3.906733	0.497	-1.208013
3.915117	0.503	-1.139073
3.923400	0.497	-1.157815
3.931783	0.503	-1.176954
3.940067	0.497	-1.159109
3.948450	0.503	-1.236888
3.956733	0.497	-1.194157
3.965117	0.503	-1.258811
3.973400	0.497	-1.298171
3.981783	0.503	-1.144040
3.990067	0.497	-1.248987
3.998450	0.503	-1.154970
4.006733	0.497	-1.203967
4.015117	0.503	-1.263554
4.023400	0.497	-1.222037
4.031783	0.503	-1.238985
4.040067	0.497	-1.281337
4.048450	0.503	-1.242920
4.056733	0.497	-1.295721
4.065117	0.503	-1.259859
4.073400	0.497	-1.252842
4.081783	0.503	-1.281268
4.090067	0.497	-1.185287
4.098450	0.503	-1.266792
4.106733	0.497	-1.223901
4.115117	0.503	-1.259624
4.123400	0.497	-1.236355
4.131783	0.503	-1.243500
4.140067	0.497	-1.200570
4.148450	0.503	-1.266982
4.156733	0.497	-1.304450
4.165117	0.503	-1.261981
4.173400	0.497	-1.300217
4.181783	0.503	-1.263984
4.190067	0.497	-1.341476
4.198450	0.503	-1.244381
4.206733	0.497	-1.243653
4.215117	0.503	-1.247618
4.223400	0.497	-1.287358
4.231783	0.503	-1.298818
4.240067	0.497	-1.342761
4.248450	0.503	-1.275660
4.256733	0.497	-1.397836
4.265117	0.503	-1.262873
4.273400	0.497	-1.314687
4.281783	0.503	-1.287319
4.290067	0.497	-1.296674
4.298450	0.503	-1.253494
4.306733	0.497	-1.306241
4.315117	0.503	-1.303654
4.323400	0.497	-1.376137
4.331783	0.503	-1.276583
4.340067	0.497	-1.292350
4.348450	0.503	-1.228792
4.356733	0.497	-1.315825
4.365117	0.503	-1.341116
4.373400	0.497	-1.350303
4.381783	0.503	-1.308983
4.390067	0.497	-1.370105
4.398450	0.503	-1.301516
4.406733	0.497	-1.332570
4.415117	0.503	-1.312523
4.423400	0.497	-1.268771
4.431783	0.503	-1.306685
4.440067	0.497	-1.287284
4.448450	0.503	-1.307157
4.456733	0.497	-1.309979
4.465117	0.503	-1.297648
4.473400	0.497	-1.375946
4.481783	0.503	-1.278800
4.490067	0.497	-1.284181
4.498450	0.503	-1.298722
4.506733	0.497	-1.383949
4.515117	0.503	-1.312227
4.523400	0.497	-1.355678
4.531783	0.503	-1.286435
4.540067	0.497	-1.336347
4.548450	0.503	-1.366489
4.556733	0.497	-1.309732
4.565117	0.503	-1.295601
4.573400	0.497	-1.334510
4.581783	0.503	-1.275683
4.590067	0.497	-1.356827
4.598450	0.503	-1.297033
4.606733	0.497	-1.357234
4.615117	0.503	-1.338205
4.623400	0.497	-1.298741
4.631783	0.503	-1.299528
4.640067	0.497	-1.386191
4.648450	0.503	-1.332966
4.656733	0.497	-1.335604
4.665117	0.503	-1.373126
4.673400	0.497	-1.355662
4.681783	0.503	-1.346407
4.690067	0.497	-1.371201
4.698450	0.503	-1.326209
4.706733	0.497	-1.304472
4.715117	0.503	-1.332611
4.723400	0.497	-1.288197
4.731783	0.503	-1.384012
4.740067	0.497	-1.316581
4.748450	0.503	-1.411661
4.756733	0.497	-1.336243
4.765117	0.503	-1.288066
4.773400	0.497	-1.330107
4.781783	0.503	-1.281851
4.790067	0.497	-1.282149
4.798450	0.503	-1.298842
4.806733	0.497	-1.334703
4.815117	0.503	-1.327230
4.823400	0.497	-1.373079
4.831783	0.503	-1.338777
4.840067	0.497	-1.269877
4.848450	0.503	-1.267598
4.856733	0.497	-1.302523
4.865117	0.503	-1.259974
4.873400	0.497	-1.345964
4.881783	0.503	-1.296612
4.890067	0.497	-1.297514
4.898450	0.503	-1.247491
4.906733	0.497	-1.285499
4.915117	0.503	-1.220333
4.923400	0.497	-1.253626
4.931783	0.503	-1.117834
4.940067	0.497	-1.227511
4.948450	0.503	-1.125387
4.956733	0.497	-1.205159
4.965117	0.503	-1.147425
4.973400	0.497	-1.129282
4.981783	0.503	-1.068426
4.990067	0.497	-1.157891
4.998450	0.503	-1.088031
5.006733	0.497	-1.152216
5.015117	0.503	-1.079416
5.023400	0.497	-1.040255
5.031783	0.503	-0.999306
5.040067	0.497	-1.039658
5.048450	0.503	-1.030266
5.056733	0.497	-0.949484
5.065117	0.503	-0.930120
5.073400	0.497	-0.960952
5.081783	0.503	-0.949020
5.090067	0.497	-0.853984
5.098450	0.503	-0.869326
5.106733	0.497	-0.797713
5.115117	0.503	-0.761917
5.123400	0.497	-0.789842
5.131783	0.503	-0.761678
5.140067	0.497	-0.754612
5.148450	0.503	-0.663042
5.156733	0.497	-0.635314
5.165117	0.503	-0.541119
5.173400	0.497	-0.633887
5.181783	0.503	-0.495481
5.190067	0.497	-0.549340
5.198450	0.503	-0.438842
5.206733	0.497	-0.410833
5.215117	0.503	-0.399537
5.223400	0.497	-0.419670
5.231783	0.503	-0.296136
5.240067	0.497	-0.238574
5.248450	0.503	-0.219789
5.256733	0.497	-0.233904
5.265117	0.503	-0.161673
5.273400	0.497	-0.146935
5.281783	0.503	-0.111465
5.290067	0.497	-0.068995
5.298450	0.503	0.005168
5.306733	0.497	-0.034088
5.315117	0.503	0.133099
5.323400	0.497	0.152548
5.331783	0.503	0.126311
5.340067	0.497	0.162742
5.348450	0.503	0.203218
5.356733	0.497	0.277330
5.365117	0.503	0.304845
5.373400	0.497	0.334430
5.381783	0.503	0.439788
5.390067	0.497	0.421690
5.398450	0.503	0.477587
5.406733	0.497	0.503848
5.415117	0.503	0.534060
5.423400	0.497	0.485149
5.431783	0.503	0.616624
5.440067	0.497	0.614386
5.448450	0.503	0.608077
5.456733	0.497	0.632806
5.465117	0.503	0.554771
5.473400	0.497	0.614345
5.481783	0.503	0.622829
5.490067	0.497	0.648009
5.498450	0.503	0.667288
5.506733	0.497	0.630372
5.515117	0.503	0.612525
5.523400	0.497	0.663981
5.531783	0.503	0.599031
5.540067	0.497	0.611673
5.548450	0.503	0.616273
5.556733	0.497	0.564538
5.565117	0.503	0.571056
5.573400	0.497	0.566826
5.581783	0.503	0.508870
5.590067	0.497	0.542328
5.598450	0.503	0.474786
5.606733	0.497	0.389858
5.615117	0.503	0.426498
5.623400	0.497	0.352662
5.631783	0.503	0.329461
5.640067	0.497	0.312117
5.648450	0.503	0.289014
5.656733	0.497	0.203093
5.665117	0.503	0.131928
5.673400	0.497	0.175255
5.681783	0.503	0.105824
5.690067	0.497	0.012648
5.698450	0.503	-0.046262
5.706733	0.497	-0.085588
5.715117	0.503	-0.090808
5.723400	0.497	-0.128283
5.731783	0.503	-0.194210
5.740067	0.497	-0.235130
5.748450	0.503	-0.273889
5.756733	0.497	-0.331330
5.765117	0.503	-0.376617
5.773400	0.497	-0.456850
5.781783	0.503	-0.500400
5.790067	0.497	-0.564364
5.798450	0.503	-0.586894
5.806733	0.497	-0.703363
5.815117	0.503	-0.669943
5.823400	0.497	-0.749667
5.831783	0.503	-0.745782
5.840067	0.497	-0.843370
5.848450	0.503	-0.829661
5.856733	0.497	-0.841857
5.865117	0.503	-0.918784
5.873400	0.497	-0.952444
5.881783	0.503	-0.972158
5.890067	0.497	-1.022217
5.898450	0.503	-1.063225
5.906733	0.497	-1.141337
5.915117	0.503	-1.126566
5.923400	0.497	-1.130751
5.931783	0.503	-1.188648
5.940067	0.497	-1.199016
5.948450	0.503	-1.263404
5.956733	0.497	-1.314885
5.965117	0.503	-1.247928
5.973400	0.497	-1.339381
5.981783	0.503	-1.381040
5.990067	0.497	-1.351569
5.998450	0.503	-1.404387
6.006733	0.497	-1.424682
6.015117	0.503	-1.433485
6.023400	0.497	-1.462539
6.031783	0.503	-1.498757
6.040067	0.497	-1.458674
6.048450	0.503	-1.525334
6.056733	0.497	-1.447205
6.065117	0.503	-1.421753
6.073400	0.497	-1.545145
6.081783	0.503	-1.490982
6.090067	0.497	-1.503773
6.098450	0.503	-1.541510
6.106733	0.497	-1.571698
6.115117	0.503	-1.562196
6.123400	0.497	-1.524978
6.131783	0.503	-1.527613
6.140067	0.497	-1.587727
6.148450	0.503	-1.535728
6.156733	0.497	-1.614726
6.165117	0.503	-1.582124
6.173400	0.497	-1.620444
6.181783	0.503	-1.542755
6.190067	0.497	-1.647973
6.198450	0.503	-1.595374
6.206733	0.497	-1.507258
6.215117	0.503	-1.533106
6.223400	0.497	-1.594013
6.231783	0.503	-1.568732
6.240067	0.497	-1.531121
6.248450	0.503	-1.556708
6.256733	0.497	-1.613354
6.265117	0.503	-1.548747
6.273400	0.497	-1.613102
6.281783	0.503	-1.540405
6.290067	0.497	-1.561216
6.298450	0.503	-1.545034
6.306733	0.497	-1.538519
6.315117	0.503	-1.548599
6.323400	0.497	-1.590343
6.331783	0.503	-1.612326
6.340067	0.497	-1.602722
6.348450	0.503	-1.600204
6.356733	0.497	-1.608708
6.365117	0.503	-1.594266
6.373400	0.497	-1.622780
6.381783	0.503	-1.634143
6.390067	0.497	-1.628118
6.398450	0.503	-1.605143
6.406800	0.501	-1.635547
6.415117	0.499	-1.601232
6.423467	0.501	-1.666611
6.431783	0.499	-1.620978
6.440133	0.501	-1.663142
6.448450	0.499	-1.668346
6.456800	0.501	-1.705892
6.465083	0.497	-1.707219
6.473450	0.502	-1.369647
6.481800	0.501	-1.703139
6.490083	0.497	-1.746343
6.498467	0.503	-1.366682
6.506750	0.497	-1.677792
6.515133	0.503	-1.439132
6.523417	0.497	-1.727789
6.531800	0.503	-1.664283
6.540083	0.497	-1.660403
6.548467	0.503	-1.573401
6.556750	0.497	-1.545966
6.565133	0.503	-1.344306
6.573417	0.497	-1.059216
6.581800	0.503	-0.375894
6.590083	0.497	0.760628
6.598467	0.503	3.164059
6.606750	0.497	7.722544
6.615133	0.503	16.337316
6.623417	0.497	31.573366
6.631800	0.503	56.783107
6.640083	0.497	94.999805
6.648467	0.503	147.219660
6.656750	0.497	212.134052
6.665133	0.503	284.045747
6.673417	0.497	358.119006
6.681800	0.503	429.215348
6.690083	0.497	495.360210
6.698467	0.503	556.023556
6.706750	0.497	612.484893
6.715133	0.503	665.648321
6.723417	0.497	717.164357
6.731800	0.503	766.727647
6.740083	0.497	814.945956
6.748467	0.503	860.860184
6.756750	0.497	903.627717
6.765133	0.503	941.984788
6.773417	0.497	973.792568
6.781800	0.503	997.639448
6.790083	0.497	1,008.901721
6.798467	0.503	1,004.750783
6.806750	0.497	979.975181
6.815133	0.503	929.021942
6.823417	0.497	847.498020
6.831800	0.503	737.985319
6.840083	0.497	608.323099
6.848467	0.503	475.504125
6.856750	0.497	353.981354
6.865133	0.503	255.646498
6.873417	0.497	182.359875
6.881800	0.503	131.088012
6.890083	0.497	96.046596
6.898467	0.503	72.473912
6.906750	0.497	56.209635
6.915133	0.503	44.921234
6.923417	0.497	36.818692
6.931800	0.503	30.888993
6.940083	0.497	26.297498
6.948467	0.503	22.686121
6.956750	0.497	19.803210
6.965133	0.503	17.483417
6.973417	0.497	15.525771
6.981800	0.503	13.904487
6.990083	0.497	12.486920
6.998467	0.503	11.387948
7.006750	0.497	10.395836
7.015133	0.503	9.609723
7.023417	0.497	8.926812
7.031800	0.503	8.452408
7.040083	0.497	8.082293
7.048467	0.503	7.828339
7.056750	0.497	7.862038
7.065133	0.503	8.048205
7.073417	0.497	8.315341
7.081800	0.503	8.706996
7.090083	0.497	8.974391
7.098467	0.503	9.361477
7.106750	0.497	9.397924
7.115133	0.503	9.471388
7.123417	0.497	9.227295
7.131800	0.503	8.961055
7.140083	0.497	8.432370
7.148467	0.503	7.831976
7.156750	0.497	7.188406
7.165133	0.503	6.611955
7.173417	0.497	5.904783
7.181800	0.503	5.305958
7.190083	0.497	4.752729
7.198467	0.503	4.226280
7.206750	0.497	3.853789
7.215133	0.503	3.486129
7.223417	0.497	3.148569
7.231800	0.503	2.854348
7.240083	0.497	2.602591
7.248467	0.503	2.430114
7.256750	0.497	2.242947
7.265133	0.503	2.087059
7.273417	0.497	1.913468
7.281800	0.503	1.864033
7.290083	0.497	1.664319
7.298467	0.503	1.599809
7.306750	0.497	1.458363
7.315133	0.503	1.404403
7.323417	0.497	1.342017
7.331800	0.503	1.288148
7.340083	0.497	1.215985
7.348467	0.503	1.157359
7.356750	0.497	1.099078
7.365133	0.503	1.091484
7.373417	0.497	1.026368
7.381800	0.503	1.113874
7.390083	0.497	1.066647
7.398467	0.503	1.126176
7.406750	0.497	1.131556
7.415133	0.503	1.300746
7.423417	0.497	1.299645
7.431800	0.503	1.499435
7.440083	0.497	1.623846
7.448467	0.503	1.738703
7.456750	0.497	1.871052
7.465133	0.503	1.977252
7.473417	0.497	2.073935
7.481800	0.503	2.175526
7.490083	0.497	2.324168
7.498467	0.503	2.416991
7.506750	0.497	2.400471
7.515133	0.503	2.440141
7.523417	0.497	2.453279
7.531800	0.503	2.533816
7.540083	0.497	2.467155
7.548467	0.503	2.417116
7.556750	0.497	2.317283
7.565133	0.503	2.331002
7.573417	0.497	2.210583
7.581800	0.503	2.152884
7.590083	0.497	1.977622
7.598467	0.503	1.993421
7.606750	0.497	1.812317
7.615133	0.503	1.794466
7.623417	0.497	1.676371
7.631800	0.503	1.683755
7.640083	0.497	1.627520
7.648467	0.503	1.686616
7.656750	0.497	1.525826
7.665133	0.503	1.656341
7.673417	0.497	1.676599
7.681800	0.503	1.792243
7.690083	0.497	1.872749
7.698467	0.503	2.042193
7.706750	0.497	2.184568
7.715133	0.503	2.465330
7.723417	0.497	2.669280
7.731800	0.503	2.957550
7.740083	0.497	3.271394
7.748467	0.503	3.469663
7.756750	0.497	3.789459
7.765133	0.503	4.170644
7.773417	0.497	4.305464
7.781800	0.503	4.685473
7.790083	0.497	4.866457
7.798467	0.503	5.189835
7.806750	0.497	5.432262
7.815133	0.503	5.629203
7.823417	0.497	5.754731
7.831800	0.503	6.032818
7.840083	0.497	6.118796
7.848467	0.503	6.267034
7.856750	0.497	6.367840
7.865133	0.503	6.527238
7.873417	0.497	6.540430
7.881800	0.503	6.638356
7.890083	0.497	6.613007
7.898467	0.503	6.704822
7.906750	0.497	6.703125
7.915133	0.503	6.666357
7.923417	0.497	6.636915
7.931800	0.503	6.672091
7.940083	0.497	6.565391
7.948467	0.503	6.669916
7.956750	0.497	6.586711
7.965133	0.503	6.577951
7.973417	0.497	6.558130
7.981800	0.503	6.552197
7.990083	0.497	6.409872
7.998467	0.503	6.469171
8.006750	0.497	6.360821
8.015133	0.503	6.370625
8.023417	0.497	6.385181
8.031800	0.503	6.270056
8.040083	0.497	6.199192
8.048467	0.503	6.222213
8.056750	0.497	6.170007
8.065133	0.503	6.122292
8.073417	0.497	6.013427
8.081800	0.503	6.067397
8.090083	0.497	5.989086
8.098467	0.503	5.893932
8.106750	0.497	5.905495
8.115133	0.503	5.893818
8.123417	0.497	5.821500
8.131800	0.503	5.859505
8.140083	0.497	5.799465
8.148467	0.503	5.802410
8.156750	0.497	5.814722
8.165133	0.503	5.800449
8.173417	0.497	5.816503
8.181800	0.503	5.846534
8.190083	0.497	5.824461
8.198467	0.503	5.870375
8.206750	0.497	5.875650
8.215133	0.503	6.035513
8.223417	0.497	6.088394
8.231800	0.503	6.181137
8.240083	0.497	6.248487
8.248467	0.503	6.438978
8.256750	0.497	6.437642
8.265133	0.503	6.609114
8.273417	0.497	6.725151
8.281800	0.503	6.834750
8.290083	0.497	7.027463
8.298467	0.503	7.255175
8.306750	0.497	7.324695
8.315133	0.503	7.559709
8.323417	0.497	7.712214
8.331800	0.503	7.899346
8.340083	0.497	8.073366
8.348467	0.503	8.289462
8.356750	0.497	8.510706
8.365133	0.503	8.780957
8.373417	0.497	8.972549
8.381800	0.503	9.167371
8.390083	0.497	9.361863
8.398467	0.503	9.610174
8.406750	0.497	9.829397
8.415133	0.503	10.153475
8.423417	0.497	10.370406
8.431800	0.503	10.639148
8.440083	0.497	10.868417
8.448467	0.503	11.227331
8.456750	0.497	11.430028
8.465133	0.503	11.760933
8.473417	0.497	11.915112
8.481800	0.503	12.257367
8.490083	0.497	12.485052
8.498467	0.503	12.791008
8.506750	0.497	13.138186
8.515133	0.503	13.433788
8.523417	0.497	13.759254
8.531800	0.503	14.067748
8.540083	0.497	14.370387
8.548467	0.503	14.780926
8.556750	0.497	15.186853
8.565133	0.503	15.608638
8.573417	0.497	16.236428
8.581800	0.503	17.008440
8.590083	0.497	17.871803
8.598467	0.503	18.594572
8.606750	0.497	18.579227
8.615133	0.503	17.360336
8.623417	0.497	14.391201
8.631800	0.503	11.021933
8.640083	0.497	8.359098
8.648467	0.503	6.979139
8.656750	0.497	6.278257
8.665133	0.503	5.852417
8.673417	0.497	5.371943
8.681800	0.503	4.924825
8.690083	0.497	4.412222
8.698467	0.503	3.932537
8.706750	0.497	3.483292
8.715133	0.503	3.132365
8.723417	0.497	2.670767
8.731800	0.503	2.359964
8.740083	0.497	2.020849
8.748467	0.503	1.739234
8.756750	0.497	1.478556
8.765133	0.503	1.287709
8.773417	0.497	1.073323
8.781800	0.503	0.948290
8.790083	0.497	0.753471
8.798467	0.503	0.670391
8.806750	0.497	0.557327
8.815133	0.503	0.462488
8.823417	0.497	0.382523
8.831800	0.503	0.363784
8.840083	0.497	0.228108
8.848467	0.503	0.196952
8.856750	0.497	0.090132
8.865133	0.503	0.107579
8.873417	0.497	0.068528
8.881800	0.503	0.084045
8.890083	0.497	0.040536
8.898467	0.503	-0.039324
8.906750	0.497	-0.050330
8.915133	0.503	-0.036078
8.923417	0.497	-0.067062
8.931800	0.503	-0.013609
8.940083	0.497	-0.031077
8.948467	0.503	-0.056103
8.956750	0.497	-0.034461
8.965133	0.503	0.010144
8.973417	0.497	-0.036760
8.981800	0.503	0.038953
8.990083	0.497	0.082202
8.998467	0.503	0.087875
9.006750	0.497	0.063279
9.015133	0.503	0.266258
9.023417	0.497	0.251153
9.031800	0.503	0.292818
9.040083	0.497	0.361971
9.048467	0.503	0.495411
9.056750	0.497	0.567602
9.065133	0.503	0.617856
9.073417	0.497	0.687891
9.081800	0.503	0.785717
9.090083	0.497	0.894122
9.098467	0.503	0.962741
9.106750	0.497	0.989386
9.115133	0.503	1.032131
9.123417	0.497	1.174663
9.131800	0.503	1.150008
9.140083	0.497	1.176237
9.148467	0.503	1.179109
9.156750	0.497	1.133513
9.165133	0.503	1.071803
9.173417	0.497	1.001113
9.181800	0.503	0.936830
9.190150	0.501	0.845397
9.198467	0.499	0.811291
9.206817	0.501	0.666468
9.215133	0.499	0.626897
9.223483	0.501	0.490476
9.231800	0.499	0.403506
9.240150	0.501	0.342339
9.248433	0.497	0.267932
9.256800	0.502	0.564129
9.265150	0.501	0.079207
9.273433	0.497	0.037687
9.281800	0.502	0.219662
9.290150	0.501	0.305435
9.298433	0.497	-0.179282
9.306817	0.503	0.024253
9.315100	0.497	-0.215199
9.323483	0.503	-0.236755
9.331767	0.497	-0.328799
9.340150	0.503	-0.314569
9.348433	0.497	-0.316383
9.356817	0.503	-0.258502
9.365100	0.497	-0.312674
9.373483	0.503	-0.328668
9.381767	0.497	-0.304717
9.390150	0.503	-0.351693
9.398433	0.497	-0.313802
9.406817	0.503	-0.285460
9.415100	0.497	-0.251595
9.423483	0.503	-0.210715
9.431767	0.497	-0.244836
9.440150	0.503	-0.051020
9.448433	0.497	-0.061643
9.456817	0.503	-0.061872
9.465100	0.497	-0.052022
9.473483	0.503	0.002834
9.481767	0.497	0.051666
9.490150	0.503	0.078569
9.498433	0.497	0.046032
9.506817	0.503	0.111578
9.515100	0.497	0.194214
9.523483	0.503	0.197174
9.531767	0.497	0.182561
9.540150	0.503	0.196820
9.548433	0.497	0.174181
9.556817	0.503	0.235985
9.565100	0.497	0.200194
9.573483	0.503	0.240741
9.581767	0.497	0.144469
9.590150	0.503	0.145603
9.598433	0.497	0.105725
9.606817	0.503	0.129594
9.615100	0.497	0.016336
9.623483	0.503	0.008882
9.631767	0.497	-0.136814
9.640150	0.503	-0.124158
9.648433	0.497	-0.155286
9.656817	0.503	-0.211971
9.665100	0.497	-0.222369
9.673483	0.503	-0.276351
9.681767	0.497	-0.412756
9.690150	0.503	-0.431360
9.698433	0.497	-0.490177
9.706817	0.503	-0.527219
9.715100	0.497	-0.540664
9.723483	0.503	-0.655159
9.731767	0.497	-0.695889
9.740150	0.503	-0.701260
9.748433	0.497	-0.770105
9.756817	0.503	-0.800837
9.765100	0.497	-0.798090
9.773483	0.503	-0.774885
9.781767	0.497	-0.834214
9.790150	0.503	-0.784337
9.798433	0.497	-0.820064
9.806817	0.503	-0.928783
9.815100	0.497	-0.942650
9.823483	0.503	-0.853960
9.831767	0.497	-0.998154
9.840150	0.503	-0.861668
9.848433	0.497	-0.901158
9.856817	0.503	-0.900276
9.865100	0.497	-0.910624
9.873483	0.503	-0.977259
9.881767	0.497	-0.944091
9.890150	0.503	-0.971968
9.898433	0.497	-0.960501
9.906817	0.503	-0.864893
9.915100	0.497	-0.930539
9.923483	0.503	-0.915829
9.931767	0.497	-0.925468
9.940150	0.503	-0.824501
9.948433	0.497	-0.897751
9.956817	0.503	-0.883570
9.965100	0.497	-0.930843
9.973483	0.503	-0.901372
9.981767	0.497	-0.877788
9.990150	0.503	-0.827227
9.998433	0.497	-0.863123
10.006817	0.503	-0.876496
10.015100	0.497	-0.916364
10.023483	0.503	-0.834615
10.031767	0.497	-0.917073
10.040150	0.503	-0.801424
10.048433	0.497	-0.845918
10.056817	0.503	-0.805476
10.065100	0.497	-0.882990
10.073483	0.503	-0.827483
10.081767	0.497	-0.817652
10.090150	0.503	-0.856179
10.098433	0.497	-0.849496
10.106817	0.503	-0.828406
10.115100	0.497	-0.867233
10.123483	0.503	-0.861960
10.131767	0.497	-0.849679
10.140150	0.503	-0.872107
10.148433	0.497	-0.910020
10.156817	0.503	-0.875495
10.165100	0.497	-0.879101
10.173483	0.503	-0.816680
10.181767	0.497	-0.893527
10.190150	0.503	-0.852272
10.198433	0.497	-0.832692
10.206817	0.503	-0.900523
10.215100	0.497	-0.875628
10.223483	0.503	-0.891150
10.231767	0.497	-0.933311
10.240150	0.503	-0.866300
10.248433	0.497	-0.915752
10.256817	0.503	-0.859162
10.265100	0.497	-0.954888
10.273483	0.503	-0.918416
10.281767	0.497	-0.981680
10.290150	0.503	-0.915056
10.298433	0.497	-0.993887
10.306817	0.503	-0.938339
10.315100	0.497	-0.969999
10.323483	0.503	-0.896156
10.331767	0.497	-0.953738
10.340150	0.503	-0.903914
10.348433	0.497	-0.972885
10.356817	0.503	-0.865172
10.365100	0.497	-0.872471
10.373483	0.503	-0.926298
10.381767	0.497	-0.936462
10.390150	0.503	-0.839206
10.398433	0.497	-0.892204
10.406817	0.503	-0.856602
10.415100	0.497	-0.868030
10.423483	0.503	-0.805756
10.431767	0.497	-0.806489
10.440150	0.503	-0.789414
10.448433	0.497	-0.828565
10.456817	0.503	-0.767360
10.465100	0.497	-0.821757
10.473483	0.503	-0.783958
10.481767	0.497	-0.816175
10.490150	0.503	-0.800297
10.498433	0.497	-0.839384
10.506817	0.503	-0.811590
10.515100	0.497	-0.794358
10.523483	0.503	-0.810123
10.531767	0.497	-0.872956
10.540150	0.503	-0.870678
10.548433	0.497	-0.887190
10.556817	0.503	-0.866936
10.565100	0.497	-0.889108
10.573483	0.503	-0.910395
10.581767	0.497	-0.944007
10.590150	0.503	-0.905947
10.598433	0.497	-0.962576
10.606817	0.503	-0.867189
10.615100	0.497	-0.895418
10.623483	0.503	-0.935344
10.631767	0.497	-0.984348
10.640150	0.503	-0.942415
10.648433	0.497	-0.908080
10.656817	0.503	-0.904662
10.665100	0.497	-0.981244
10.673483	0.503	-0.902808
10.681767	0.497	-0.904499
10.690150	0.503	-0.860957
10.698433	0.497	-0.963282
10.706817	0.503	-0.887989
10.715100	0.497	-0.889775
10.723483	0.503	-0.871093
10.731767	0.497	-0.912024
10.740150	0.503	-0.803310
10.748433	0.497	-0.853928
10.756817	0.503	-0.826404
10.765100	0.497	-0.927090
10.773483	0.503	-0.812218
10.781767	0.497	-0.883107
10.790150	0.503	-0.839623
10.798433	0.497	-0.819976
10.806817	0.503	-0.835762
10.815100	0.497	-0.855151
10.823483	0.503	-0.760209
10.831767	0.497	-0.769938
10.840150	0.503	-0.753342
10.848433	0.497	-0.804925
10.856817	0.503	-0.748487
10.865100	0.497	-0.740664
10.873483	0.503	-0.740416
10.881767	0.497	-0.771641
10.890150	0.503	-0.747475
10.898433	0.497	-0.732388
10.906817	0.503	-0.787751
10.915100	0.497	-0.771007
10.923483	0.503	-0.764162
10.931767	0.497	-0.826314
10.940150	0.503	-0.856832
10.948433	0.497	-0.783673
10.956817	0.503	-0.820482
10.965100	0.497	-0.848461
10.973483	0.503	-0.795358
10.981767	0.497	-0.777357
10.990150	0.503	-0.751924
10.998433	0.497	-0.765406
11.006817	0.503	-0.797107
11.015100	0.497	-0.769071
11.023483	0.503	-0.706022
11.031767	0.497	-0.712748
11.040150	0.503	-0.677105
11.048433	0.497	-0.628486
11.056817	0.503	-0.604312
11.065100	0.497	-0.593397
11.073483	0.503	-0.567874
11.081767	0.497	-0.531975
11.090150	0.503	-0.433359
11.098433	0.497	-0.492583
11.106817	0.503	-0.419824
11.115100	0.497	-0.458959
11.123483	0.503	-0.466626
11.131767	0.497	-0.365221
11.140150	0.503	-0.405445
11.148433	0.497	-0.416849
11.156817	0.503	-0.380092
11.165100	0.497	-0.405863
11.173483	0.503	-0.454405
11.181767	0.497	-0.478689
11.190150	0.503	-0.462737
11.198433	0.497	-0.547172
11.206817	0.503	-0.554032
11.215100	0.497	-0.601682
11.223483	0.503	-0.582501
11.231767	0.497	-0.627624
11.240150	0.503	-0.707639
11.248433	0.497	-0.772344
11.256817	0.503	-0.764203
11.265100	0.497	-0.825632
11.273483	0.503	-0.802820
11.281767	0.497	-0.909667
11.290150	0.503	-0.888204
11.298433	0.497	-0.993416
11.306817	0.503	-0.946385
11.315100	0.497	-0.940980
11.323483	0.503	-0.955561
11.331767	0.497	-0.947667
11.340150	0.503	-0.938876
11.348433	0.497	-0.992415
11.356817	0.503	-0.963146
11.365100	0.497	-1.032635
11.373483	0.503	-1.063577
11.381767	0.497	-1.031556
11.390150	0.503	-0.953854
11.398433	0.497	-0.990854
11.406817	0.503	-0.966986
11.415100	0.497	-1.038865
11.423483	0.503	-0.997566
11.431767	0.497	-0.963444
11.440150	0.503	-1.005659
11.448433	0.497	-1.083702
11.456817	0.503	-0.959613
11.465100	0.497	-1.053169
11.473483	0.503	-1.037314
11.481767	0.497	-0.985259
11.490150	0.503	-0.975068
11.498433	0.497	-1.028940
11.506817	0.503	-1.009499
11.515100	0.497	-1.036140
11.523483	0.503	-1.011948
11.531767	0.497	-1.038065
11.540150	0.503	-1.005794
11.548433	0.497	-0.977960
11.556817	0.503	-1.039295
11.565100	0.497	-1.022831
11.573483	0.503	-1.005331
11.581767	0.497	-1.048415
11.590150	0.503	-1.055711
11.598433	0.497	-1.037322
11.606817	0.503	-1.032660
11.615100	0.497	-1.073812
11.623483	0.503	-1.093941
11.631767	0.497	-1.106958
11.640150	0.503	-1.049146
11.648433	0.497	-1.093226
11.656817	0.503	-1.036399
11.665100	0.497	-1.061713
11.673483	0.503	-1.037480
11.681767	0.497	-1.055638
11.690150	0.503	-1.068260
11.698433	0.497	-1.079202
11.706817	0.503	-1.106621
11.715100	0.497	-1.146517
11.723483	0.503	-1.050254
11.731767	0.497	-1.132605
11.740150	0.503	-1.046037
11.748433	0.497	-1.043597
11.756817	0.503	-1.082451
11.765100	0.497	-1.085761
11.773483	0.503	-1.071310
11.781767	0.497	-1.098095
11.790150	0.503	-1.106727
11.798433	0.497	-1.093109
11.806817	0.503	-1.036490
11.815100	0.497	-1.107360
11.823483	0.503	-1.037113
11.831767	0.497	-1.026455
11.840150	0.503	-1.011558
11.848433	0.497	-0.897475
11.856817	0.503	-0.879289
11.865100	0.497	-0.824915
11.873483	0.503	-0.756658
11.881767	0.497	-0.729852
11.890150	0.503	-0.602812
11.898433	0.497	-0.503553
11.906817	0.503	-0.373844
11.915100	0.497	-0.293615
11.923483	0.503	-0.062591
11.931767	0.497	0.070506
11.940150	0.503	0.303411
11.948433	0.497	0.449449
11.956817	0.503	0.730723
11.965100	0.497	1.005050
11.973483	0.503	1.305429
11.981833	0.501	1.505715
11.990150	0.499	1.791155
11.998500	0.501	2.135134
12.006817	0.499	2.419458
12.015167	0.501	2.724238
12.023483	0.499	3.019837
12.031833	0.501	3.373956
12.040117	0.497	3.598010
12.048483	0.502	4.173361
12.056833	0.501	4.081270
12.065117	0.497	4.324844
12.073500	0.503	4.784517
12.081783	0.497	4.579591
12.090167	0.503	5.042423
12.098450	0.497	4.707361
12.106833	0.503	4.866891
12.115117	0.497	4.869161
12.123500	0.503	4.825872
12.131783	0.497	4.685711
12.140167	0.503	4.665125
12.148450	0.497	4.531644
12.156833	0.503	4.354170
12.165117	0.497	4.149525
12.173500	0.503	3.933420
12.181783	0.497	3.636111
12.190167	0.503	3.447139
12.198450	0.497	3.071590
12.206833	0.503	2.899149
12.215117	0.497	2.578243
12.223500	0.503	2.289037
12.231783	0.497	2.054844
12.240167	0.503	1.843450
12.248450	0.497	1.501573
12.256833	0.503	1.365904
12.265117	0.497	1.116408
12.273500	0.503	0.917047
12.281783	0.497	0.686836
12.290167	0.503	0.542580
12.298450	0.497	0.326439
12.306833	0.503	0.277998
12.315117	0.497	0.083671
12.323500	0.503	0.019525
12.331783	0.497	-0.111181
12.340167	0.503	-0.133683
12.348450	0.497	-0.298430
12.356833	0.503	-0.365567
12.365117	0.497	-0.380240
12.373500	0.503	-0.405591
12.381783	0.497	-0.491294
12.390167	0.503	-0.502069
12.398450	0.497	-0.593926
12.406833	0.503	-0.594500
12.415117	0.497	-0.665258
12.423500	0.503	-0.615324
12.431783	0.497	-0.634773
12.440167	0.503	-0.645185
12.448450	0.497	-0.672575
12.456833	0.503	-0.636339
12.465117	0.497	-0.643785
12.473500	0.503	-0.732699
12.481783	0.497	-0.741904
12.490167	0.503	-0.708976
12.498450	0.497	-0.726798
12.506833	0.503	-0.656741
12.515117	0.497	-0.789253
12.523500	0.503	-0.720810
12.531783	0.497	-0.768492
12.540167	0.503	-0.713962
12.548450	0.497	-0.828502
12.556833	0.503	-0.833689
12.565117	0.497	-0.817751
12.573500	0.503	-0.835499
12.581783	0.497	-0.822076
12.590167	0.503	-0.838060
12.598450	0.497	-0.797429
12.606833	0.503	-0.827018
12.615117	0.497	-0.913048
12.623500	0.503	-0.828201
12.631783	0.497	-0.867517
12.640167	0.503	-0.795938
12.648450	0.497	-0.862325
12.656833	0.503	-0.808210
12.665117	0.497	-0.831587
12.673500	0.503	-0.757552
12.681783	0.497	-0.838419
12.690167	0.503	-0.768152
12.698450	0.497	-0.762143
12.706833	0.503	-0.680845
12.715117	0.497	-0.678576
12.723500	0.503	-0.520612
12.731783	0.497	-0.495452
12.740167	0.503	-0.332815
12.748450	0.497	-0.193620
12.756833	0.503	-0.070180
12.765117	0.497	0.107251
12.773500	0.503	0.214809
12.781783	0.497	0.485330
12.790167	0.503	0.656493
12.798450	0.497	0.949690
12.806833	0.503	1.142537
12.815117	0.497	1.451837
12.823500	0.503	1.884794
12.831783	0.497	2.187370
12.840167	0.503	2.658292
12.848450	0.497	3.043474
12.856833	0.503	3.532991
12.865117	0.497	3.984730
12.873500	0.503	4.498019
12.881783	0.497	5.008055
12.890167	0.503	5.568911
12.898450	0.497	6.117027
12.906833	0.503	6.715817
12.915117	0.497	7.254003
12.923500	0.503	7.871866
12.931783	0.497	8.435114
12.940167	0.503	8.995762
12.948450	0.497	9.483923
12.956833	0.503	10.011916
12.965117	0.497	10.419611
12.973500	0.503	10.941318
12.981783	0.497	11.235269
12.990167	0.503	11.599055
12.998450	0.497	11.878154
13.006833	0.503	12.090373
13.015117	0.497	12.273854
13.023500	0.503	12.268620
13.031783	0.497	12.356582
13.040167	0.503	12.224550
13.048450	0.497	12.069102
13.056833	0.503	11.894577
13.065117	0.497	11.627617
13.073500	0.503	11.261698
13.081783	0.497	10.927988
13.090167	0.503	10.572033
13.098450	0.497	10.002186
13.106833	0.503	9.595882
13.115117	0.497	9.032653
13.123500	0.503	8.576605
13.131783	0.497	8.085117
13.140167	0.503	7.510082
13.148450	0.497	6.952339
13.156833	0.503	6.374193
13.165117	0.497	5.853813
13.173500	0.503	5.352421
13.181783	0.497	4.833535
13.190167	0.503	4.377280
13.198450	0.497	3.887706
13.206833	0.503	3.426853
13.215117	0.497	2.975957
13.223500	0.503	2.671928
13.231783	0.497	2.174405
13.240167	0.503	1.907039
13.248450	0.497	1.509045
13.256833	0.503	1.319985
13.265117	0.497	1.016384
13.273500	0.503	0.751320
13.281783	0.497	0.539925
13.290167	0.503	0.406741
13.298450	0.497	0.136624
13.306833	0.503	0.043125
13.315117	0.497	-0.125548
13.323500	0.503	-0.255161
13.331783	0.497	-0.458222
13.340167	0.503	-0.520334
13.348450	0.497	-0.576279
13.356833	0.503	-0.646147
13.365117	0.497	-0.768456
13.373500	0.503	-0.834683
13.381783	0.497	-0.921629
13.390167	0.503	-0.849633
13.398450	0.497	-0.984049
13.406833	0.503	-0.992489
13.415117	0.497	-1.025798
13.423500	0.503	-0.972892
13.431783	0.497	-1.103869
13.440167	0.503	-1.085036
13.448450	0.497	-1.115755
13.456833	0.503	-1.054247
13.465117	0.497	-1.095986
13.473500	0.503	-1.076640
13.481783	0.497	-1.080125
13.490167	0.503	-1.092751
13.498450	0.497	-1.157559
13.506833	0.503	-1.082496
13.515117	0.497	-1.055500
13.523500	0.503	-1.035820
13.531783	0.497	-1.002358
13.540167	0.503	-0.993045
13.548450	0.497	-0.943130
13.556833	0.503	-0.881259
13.565117	0.497	-0.902358
13.573500	0.503	-0.757863
13.581783	0.497	-0.753475
13.590167	0.503	-0.632984
13.598450	0.497	-0.621381
13.606833	0.503	-0.475541
13.615117	0.497	-0.398915
13.623500	0.503	-0.265513
13.631783	0.497	-0.143692
13.640167	0.503	0.049315
13.648450	0.497	0.216563
13.656833	0.503	0.448695
13.665117	0.497	0.613311
13.673500	0.503	0.816075
13.681783	0.497	1.042498
13.690167	0.503	1.307966
13.698450	0.497	1.556787
13.706833	0.503	1.779509
13.715117	0.497	2.031751
13.723500	0.503	2.328048
13.731783	0.497	2.582392
13.740167	0.503	2.875061
13.748450	0.497	3.071629
13.756833	0.503	3.266504
13.765117	0.497	3.549910
13.773500	0.503	3.757969
13.781783	0.497	3.791414
13.790167	0.503	3.991820
13.798450	0.497	4.060168
13.806833	0.503	4.104128
13.815117	0.497	4.220676
13.823500	0.503	4.186653
13.831783	0.497	4.126912
13.840167	0.503	4.095962
13.848450	0.497	4.050749
13.856833	0.503	3.955550
13.865117	0.497	3.730718
13.873500	0.503	3.591717
13.881783	0.497	3.461957
13.890167	0.503	3.148527
13.898450	0.497	2.854761
13.906833	0.503	2.593363
13.915117	0.497	2.390972
13.923500	0.503	2.157041
13.931783	0.497	1.864078
13.940167	0.503	1.707850
13.948450	0.497	1.421755
13.956833	0.503	1.187729
13.965117	0.497	0.862765
13.973500	0.503	0.684282
13.981783	0.497	0.462981
13.990167	0.503	0.339814
13.998450	0.497	0.117991
14.006833	0.503	-0.017558
14.015117	0.497	-0.201846
14.023500	0.503	-0.313378
14.031783	0.497	-0.441124
14.040167	0.503	-0.559470
14.048450	0.497	-0.672792
14.056833	0.503	-0.713587
14.065117	0.497	-0.822577
14.073500	0.503	-0.788749
14.081783	0.497	-0.959530
14.090167	0.503	-1.016495
14.098450	0.497	-1.080442
14.106833	0.503	-1.055496
14.115117	0.497	-1.081679
14.123500	0.503	-1.055439
14.131783	0.497	-1.156191
14.140167	0.503	-1.053438
14.148450	0.497	-1.110681
14.156833	0.503	-1.083392
14.165117	0.497	-1.121811
14.173500	0.503	-1.077425
14.181783	0.497	-1.047289
14.190167	0.503	-1.050410
14.198450	0.497	-1.069207
14.206833	0.503	-0.993135
14.215117	0.497	-1.044806
14.223500	0.503	-0.977930
14.231783	0.497	-0.893109
14.240167	0.503	-0.853038
14.248450	0.497	-0.829521
14.256833	0.503	-0.735259
14.265117	0.497	-0.726486
14.273500	0.503	-0.615952
14.281783	0.497	-0.611163
14.290167	0.503	-0.480129
14.298450	0.497	-0.407723
14.306833	0.503	-0.276926
14.315117	0.497	-0.188310
14.323500	0.503	-0.139465
14.331783	0.497	0.012819
14.340167	0.503	0.057600
14.348450	0.497	0.127147
14.356833	0.503	0.275222
14.365117	0.497	0.322705
14.373500	0.503	0.498817
14.381783	0.497	0.558274
14.390167	0.503	0.624545
14.398450	0.497	0.742364
14.406833	0.503	0.852501
14.415117	0.497	0.851530
14.423500	0.503	1.032813
14.431783	0.497	1.025605
14.440167	0.503	1.177216
14.448450	0.497	1.162866
14.456833	0.503	1.247901
14.465117	0.497	1.243993
14.473500	0.503	1.365067
14.481783	0.497	1.322792
14.490167	0.503	1.361088
14.498450	0.497	1.386813
14.506833	0.503	1.367500
14.515117	0.497	1.318669
14.523500	0.503	1.292269
14.531783	0.497	1.282940
14.540167	0.503	1.247347
14.548450	0.497	1.150711
14.556833	0.503	1.189302
14.565117	0.497	1.044943
14.573500	0.503	1.019724
14.581783	0.497	0.906794
14.590167	0.503	0.836748
14.598450	0.497	0.689090
14.606833	0.503	0.672289
14.615117	0.497	0.596703
14.623500	0.503	0.507266
14.631783	0.497	0.319539
14.640167	0.503	0.351306
14.648450	0.497	0.308373
14.656833	0.503	0.209829
14.665117	0.497	0.154815
14.673500	0.503	0.130196
14.681783	0.497	0.106497
14.690167	0.503	0.135066
14.698450	0.497	0.166921
14.706833	0.503	0.172569
14.715117	0.497	0.244905
14.723500	0.503	0.359575
14.731783	0.497	0.503707
14.740167	0.503	0.668571
14.748450	0.497	0.912195
14.756833	0.503	1.203325
14.765183	0.501	1.444795
14.773500	0.499	1.906601
14.781850	0.501	2.112137
14.790167	0.499	2.617233
14.798517	0.501	3.010759
14.806833	0.499	3.503612
14.815183	0.501	3.924335
14.823467	0.497	4.389447
14.831833	0.502	5.151806
14.840183	0.501	5.340069
14.848467	0.497	5.730008
14.856850	0.503	6.415458
14.865133	0.497	6.492920
14.873517	0.503	6.822699
14.881800	0.497	7.101724
14.890183	0.503	7.381615
14.898467	0.497	7.454966
14.906850	0.503	7.500246
14.915133	0.497	7.450149
14.923517	0.503	7.381583
14.931800	0.497	7.195713
14.940183	0.503	6.959547
14.948467	0.497	6.622153
14.956850	0.503	6.312610
14.965133	0.497	5.928750
14.973517	0.503	5.509146
14.981800	0.497	5.055128
14.990183	0.503	4.634092
14.998467	0.497	4.102090
15.006850	0.503	3.633434
15.015133	0.497	3.123255
15.023517	0.503	2.743543
15.031800	0.497	2.315358
15.040183	0.503	1.962163
15.048467	0.497	1.556112
15.056850	0.503	1.262407
15.065133	0.497	0.891846
15.073517	0.503	0.643318
15.081800	0.497	0.367636
15.090183	0.503	0.161914
15.098467	0.497	-0.039363
15.106850	0.503	-0.276024
15.115133	0.497	-0.397284
15.123517	0.503	-0.535404
15.131800	0.497	-0.625098
15.140183	0.503	-0.710297
15.148467	0.497	-0.868433
15.156850	0.503	-0.918886
15.165133	0.497	-0.994864
15.173517	0.503	-1.040566
15.181800	0.497	-1.077321
15.190183	0.503	-1.053362
15.198467	0.497	-1.118917
15.206850	0.503	-1.083642
15.215133	0.497	-1.159307
15.223517	0.503	-1.211103
15.231800	0.497	-1.200643
15.240183	0.503	-1.177144
15.248467	0.497	-1.294597
15.256850	0.503	-1.155070
15.265133	0.497	-1.233848
15.273517	0.503	-1.258959
15.281800	0.497	-1.299045
15.290183	0.503	-1.217575
15.298467	0.497	-1.221393
15.306850	0.503	-1.192418
15.315133	0.497	-1.226796
15.323517	0.503	-1.204815
15.331800	0.497	-1.268551
15.340183	0.503	-1.158449
15.348467	0.497	-1.177967
15.356850	0.503	-1.149392
15.365133	0.497	-1.196467
15.373517	0.503	-1.179149
15.381800	0.497	-1.135307
15.390183	0.503	-1.110927
15.398467	0.497	-1.122871
15.406850	0.503	-1.097941
15.415133	0.497	-1.140971
15.423517	0.503	-1.088297
15.431800	0.497	-1.130298
15.440183	0.503	-1.087878
15.448467	0.497	-1.111867
15.456850	0.503	-1.103817
15.465133	0.497	-1.120609
15.473517	0.503	-1.000528
15.481800	0.497	-1.046982
15.490183	0.503	-1.056423
15.498467	0.497	-1.073470
15.506850	0.503	-1.086150
15.515133	0.497	-1.033124
15.523517	0.503	-1.080939
15.531800	0.497	-1.134416
15.540183	0.503	-1.127492
15.548467	0.497	-1.201881
15.556850	0.503	-1.168748
15.565133	0.497	-1.213277
15.573517	0.503	-1.094855
15.581800	0.497	-1.149110
15.590183	0.503	-1.185587
15.598467	0.497	-1.181141
15.606850	0.503	-1.124742
15.615133	0.497	-1.236959
15.623517	0.503	-1.198730
15.631800	0.497	-1.200159
15.640183	0.503	-1.230971
15.648467	0.497	-1.275215
15.656850	0.503	-1.226953
15.665133	0.497	-1.283687
15.673517	0.503	-1.251953
15.681800	0.497	-1.249136
15.690183	0.503	-1.242563
15.698467	0.497	-1.319158
15.706850	0.503	-1.350495
15.715133	0.497	-1.302038
15.723517	0.503	-1.320888
15.731800	0.497	-1.317660
15.740183	0.503	-1.327389
15.748467	0.497	-1.362931
15.756850	0.503	-1.301715
15.765133	0.497	-1.304473
15.773517	0.503	-1.283443
15.781800	0.497	-1.345159
15.790183	0.503	-1.328225
15.798467	0.497	-1.309386
15.806850	0.503	-1.341591
15.815133	0.497	-1.297411
15.823517	0.503	-1.295644
15.831800	0.497	-1.324642
15.840183	0.503	-1.329369
15.848467	0.497	-1.313132
15.856850	0.503	-1.358017
15.865133	0.497	-1.365759
15.873517	0.503	-1.363785
15.881800	0.497	-1.390825
15.890183	0.503	-1.353992
15.898467	0.497	-1.400785
15.906850	0.503	-1.311113
15.915133	0.497	-1.345585
15.923517	0.503	-1.389949
15.931800	0.497	-1.422466
15.940183	0.503	-1.404700
15.948467	0.497	-1.387960
15.956850	0.503	-1.354175
15.965133	0.497	-1.423368
15.973517	0.503	-1.379811
15.981800	0.497	-1.415947
15.990183	0.503	-1.319548
15.998467	0.497	-1.414126
16.006850	0.503	-1.387866
16.015133	0.497	-1.379282
16.023517	0.503	-1.405605
16.031800	0.497	-1.441822
16.040183	0.503	-1.359711
16.048467	0.497	-1.475249
16.056850	0.503	-1.472534
16.065133	0.497	-1.483163
16.073517	0.503	-1.454157
16.081800	0.497	-1.440970
16.090183	0.503	-1.463070
16.098467	0.497	-1.464272
16.106850	0.503	-1.383183
16.115133	0.497	-1.424466
16.123517	0.503	-1.440138
16.131800	0.497	-1.432558
16.140183	0.503	-1.361649
16.148467	0.497	-1.417496
16.156850	0.503	-1.425208
16.165133	0.497	-1.481574
16.173517	0.503	-1.323674
16.181800	0.497	-1.416560
16.190183	0.503	-1.338462
16.198467	0.497	-1.332289
16.206850	0.503	-1.335628
16.215133	0.497	-1.311384
16.223517	0.503	-1.289679
16.231800	0.497	-1.307801
16.240183	0.503	-1.250005
16.248467	0.497	-1.250561
16.256850	0.503	-1.107847
16.265133	0.497	-1.153409
16.273517	0.503	-1.106651
16.281800	0.497	-1.089315
16.290183	0.503	-1.061222
16.298467	0.497	-1.042420
16.306850	0.503	-0.912921
16.315133	0.497	-0.886396
16.323517	0.503	-0.798354
16.331800	0.497	-0.723622
16.340183	0.503	-0.695787
16.348467	0.497	-0.623070
16.356850	0.503	-0.462946
16.365133	0.497	-0.373562
16.373517	0.503	-0.299722
16.381800	0.497	-0.285577
16.390183	0.503	-0.077055
16.398467	0.497	-0.079409
16.406850	0.503	0.057718
16.415133	0.497	0.088464
16.423517	0.503	0.214462
16.431800	0.497	0.244648
16.440183	0.503	0.462131
16.448467	0.497	0.434882
16.456850	0.503	0.544762
16.465133	0.497	0.647374
16.473517	0.503	0.705076
16.481800	0.497	0.723119
16.490183	0.503	0.901009
16.498467	0.497	0.872244
16.506850	0.503	0.923896
16.515133	0.497	0.983218
16.523517	0.503	1.004070
16.531800	0.497	1.020994
16.540183	0.503	1.065843
16.548467	0.497	1.068992
16.556850	0.503	1.085779
16.565133	0.497	0.987980
16.573517	0.503	0.989695
16.581800	0.497	0.927183
16.590183	0.503	1.039813
16.598467	0.497	0.853760
16.606850	0.503	0.842223
16.615133	0.497	0.758370
16.623517	0.503	0.685305
16.631800	0.497	0.583216
16.640183	0.503	0.530218
16.648467	0.497	0.405921
16.656850	0.503	0.400282
16.665133	0.497	0.254611
16.673517	0.503	0.188030
16.681800	0.497	0.119399
16.690183	0.503	-0.040489
16.698467	0.497	-0.132593
16.706850	0.503	-0.093551
16.715133	0.497	-0.250113
16.723517	0.503	-0.337798
16.731800	0.497	-0.415118
16.740183	0.503	-0.409209
16.748467	0.497	-0.558503
16.756850	0.503	-0.672814
16.765133	0.497	-0.730120
16.773517	0.503	-0.763017
16.781800	0.497	-0.844895
16.790183	0.503	-0.894971
16.798467	0.497	-0.958825
16.806850	0.503	-1.018513
16.815133	0.497	-1.012370
16.823517	0.503	-1.098846
16.831800	0.497	-1.064446
16.840183	0.503	-1.150018
16.848467	0.497	-1.165483
16.856850	0.503	-1.149012
16.865133	0.497	-1.276962
16.873517	0.503	-1.216351
16.881800	0.497	-1.254024
16.890183	0.503	-1.271714
16.898467	0.497	-1.359220
16.906850	0.503	-1.320497
16.915133	0.497	-1.319593
16.923517	0.503	-1.362832
16.931800	0.497	-1.395314
16.940183	0.503	-1.360696
16.948467	0.497	-1.382851
16.956850	0.503	-1.401994
16.965133	0.497	-1.322177
16.973517	0.503	-1.381889
16.981800	0.497	-1.406189
16.990183	0.503	-1.442066
16.998467	0.497	-1.383484
17.006850	0.503	-1.393857
17.015133	0.497	-1.427375
17.023517	0.503	-1.380561
17.031800	0.497	-1.439347
17.040183	0.503	-1.385183
17.048467	0.497	-1.408597
17.056850	0.503	-1.289195
17.065133	0.497	-1.405554
17.073517	0.503	-1.359329
17.081800	0.497	-1.451334
17.090183	0.503	-1.408511
17.098467	0.497	-1.363647
17.106850	0.503	-1.325072
17.115133	0.497	-1.388099
17.123517	0.503	-1.359159
17.131800	0.497	-1.306566
17.140183	0.503	-1.354280
17.148467	0.497	-1.335459
17.156850	0.503	-1.286971
17.165133	0.497	-1.343505
17.173517	0.503	-1.295644
17.181800	0.497	-1.344050
17.190183	0.503	-1.415622
17.198467	0.497	-1.337494
17.206850	0.503	-1.312044
17.215133	0.497	-1.369362
17.223517	0.503	-1.337750
17.231800	0.497	-1.279055
17.240183	0.503	-1.301840
17.248467	0.497	-1.314748
17.256850	0.503	-1.288289
17.265133	0.497	-1.319115
17.273517	0.503	-1.257566
17.281800	0.497	-1.299364
17.290183	0.503	-1.213231
17.298467	0.497	-1.268817
17.306850	0.503	-1.266230
17.315133	0.497	-1.249863
17.323517	0.503	-1.179012
17.331800	0.497	-1.226738
17.340183	0.503	-1.265042
17.348467	0.497	-1.229282
17.356850	0.503	-1.194789
17.365133	0.497	-1.216691
17.373517	0.503	-1.155112
17.381800	0.497	-1.180267
17.390183	0.503	-1.133057
17.398467	0.497	-1.202334
17.406850	0.503	-1.140125
17.415133	0.497	-1.167205
17.423517	0.503	-1.101609
17.431800	0.497	-1.116467
17.440183	0.503	-1.112768
17.448467	0.497	-1.120893
17.456850	0.503	-1.146176
17.465133	0.497	-1.103441
17.473517	0.503	-1.054062
17.481800	0.497	-1.129399
17.490183	0.503	-1.106576
17.498467	0.497	-1.124769
17.506850	0.503	-1.088086
17.515133	0.497	-1.072531
17.523517	0.503	-1.138310
17.531867	0.501	-1.097046
17.540183	0.499	-1.058357
17.548533	0.501	-1.080129
17.556850	0.499	-1.032912
17.565200	0.501	-1.039965
17.573517	0.499	-1.046199
17.581867	0.501	-1.073452
17.590183	0.499	-1.042983
17.598533	0.501	-1.027575
17.606817	0.497	-1.081169
17.615200	0.503	-0.732276
17.623483	0.497	-1.038572
17.631867	0.503	-0.735060
17.640150	0.497	-1.098739
17.648533	0.503	-1.056524
17.656817	0.497	-1.084217
17.665200	0.503	-0.991457
17.673483	0.497	-1.067714
17.681867	0.503	-1.044915
17.690150	0.497	-1.067091
17.698533	0.503	-1.022184
17.706817	0.497	-1.048046
17.715200	0.503	-1.040239
17.723483	0.497	-1.040380
17.731867	0.503	-0.961485
17.740150	0.497	-1.052230
17.748533	0.503	-1.007461
17.756817	0.497	-1.000279
17.765200	0.503	-0.989286
17.773483	0.497	-0.970628
17.781867	0.503	-0.971692
17.790150	0.497	-1.015622
17.798533	0.503	-1.010426
17.806817	0.497	-0.985741
17.815200	0.503	-0.920511
17.823483	0.497	-0.993355
17.831867	0.503	-0.902297
17.840150	0.497	-0.924541
17.848533	0.503	-0.918842
17.856817	0.497	-0.960156
17.865200	0.503	-0.926138
17.873483	0.497	-1.016214
17.881867	0.503	-0.970944
17.890150	0.497	-0.945233
17.898533	0.503	-0.915491
17.906817	0.497	-0.939499
17.915200	0.503	-0.935799
17.923483	0.497	-0.878199
17.931867	0.503	-0.888312
17.940150	0.497	-0.917990
17.948533	0.503	-0.825251
17.956817	0.497	-0.837564
17.965200	0.503	-0.802124
17.973483	0.497	-0.848948
17.981867	0.503	-0.841988
17.990150	0.497	-0.740742
17.998533	0.503	-0.755974
18.006817	0.497	-0.781359
18.015200	0.503	-0.775656
18.023483	0.497	-0.740872
18.031867	0.503	-0.710335
18.040150	0.497	-0.643461
18.048533	0.503	-0.618411
18.056817	0.497	-0.592817
18.065200	0.503	-0.565199
18.073483	0.497	-0.504506
18.081867	0.503	-0.508389
18.090150	0.497	-0.405375
18.098533	0.503	-0.401690
18.106817	0.497	-0.362585
18.115200	0.503	-0.323602
18.123483	0.497	-0.277207
18.131867	0.503	-0.113841
18.140150	0.497	-0.127956
18.148533	0.503	0.015082
18.156817	0.497	-0.014022
18.165200	0.503	0.095299
18.173483	0.497	0.183201
18.181867	0.503	0.346016
18.190150	0.497	0.282299
18.198533	0.503	0.438413
18.206817	0.497	0.482298
18.215200	0.503	0.633756
18.223483	0.497	0.689726
18.231867	0.503	0.778920
18.240150	0.497	0.812648
18.248533	0.503	0.928398
18.256817	0.497	0.958624
18.265200	0.503	1.038655
18.273483	0.497	1.078476
18.281867	0.503	1.142401
18.290150	0.497	1.156557
18.298533	0.503	1.302753
18.306817	0.497	1.263547
18.315200	0.503	1.320661
18.323483	0.497	1.297325
18.331867	0.503	1.323598
18.340150	0.497	1.366140
18.348533	0.503	1.434279
18.356817	0.497	1.356791
18.365200	0.503	1.361220
18.373483	0.497	1.362746
18.381867	0.503	1.419387
18.390150	0.497	1.364977
18.398533	0.503	1.379945
18.406817	0.497	1.396944
18.415200	0.503	1.434956
18.423483	0.497	1.406702
18.431867	0.503	1.500014
18.440150	0.497	1.517098
18.448533	0.503	1.607407
18.456817	0.497	1.659539
18.465200	0.503	1.746914
18.473483	0.497	1.859625
18.481867	0.503	1.932387
18.490150	0.497	2.019854
18.498533	0.503	2.198063
18.506817	0.497	2.354785
18.515200	0.503	2.562414
18.523483	0.497	2.754327
18.531867	0.503	2.904378
18.540150	0.497	3.088427
18.548533	0.503	3.338686
18.556817	0.497	3.598976
18.565200	0.503	3.785714
18.573483	0.497	4.067073
18.581867	0.503	4.283926
18.590150	0.497	4.482286
18.598533	0.503	4.730572
18.606817	0.497	4.965926
18.615200	0.503	5.097308
18.623483	0.497	5.293555
18.631867	0.503	5.478850
18.640150	0.497	5.618738
18.648533	0.503	5.736891
18.656817	0.497	5.756574
18.665200	0.503	5.896376
18.673483	0.497	5.872800
18.681867	0.503	5.889329
18.690150	0.497	5.926862
18.698533	0.503	5.892623
18.706817	0.497	5.773533
18.715200	0.503	5.715794
18.723483	0.497	5.578998
18.731867	0.503	5.369626
18.740150	0.497	5.272577
18.748533	0.503	5.068297
18.756817	0.497	4.885318
18.765200	0.503	4.647204
18.773483	0.497	4.526374
18.781867	0.503	4.299075
18.790150	0.497	4.034017
18.798533	0.503	3.911329
18.806817	0.497	3.618361
18.815200	0.503	3.458778
18.823483	0.497	3.149214
18.831867	0.503	2.988944
18.840150	0.497	2.797788
18.848533	0.503	2.645925
18.856817	0.497	2.436445
18.865200	0.503	2.228653
18.873483	0.497	2.040631
18.881867	0.503	1.963979
18.890150	0.497	1.715761
18.898533	0.503	1.700129
18.906817	0.497	1.460153
18.915200	0.503	1.444512
18.923483	0.497	1.289923
18.931867	0.503	1.243739
18.940150	0.497	1.092122
18.948533	0.503	1.060812
18.956817	0.497	0.882774
18.965200	0.503	0.902682
18.973483	0.497	0.707714
18.981867	0.503	0.751643
18.990150	0.497	0.661383
18.998533	0.503	0.621709
19.006817	0.497	0.462173
19.015200	0.503	0.526002
19.023483	0.497	0.395115
19.031867	0.503	0.316322
19.040150	0.497	0.228661
19.048533	0.503	0.211610
19.056817	0.497	0.148683
19.065200	0.503	0.157435
19.073483	0.497	0.018334
19.081867	0.503	0.086910
19.090150	0.497	-0.078734
19.098533	0.503	-0.144182
19.106817	0.497	-0.127635
19.115200	0.503	-0.203705
19.123483	0.497	-0.214582
19.131867	0.503	-0.264271
19.140150	0.497	-0.390426
19.148533	0.503	-0.400235
19.156817	0.497	-0.464772
19.165200	0.503	-0.470794
19.173483	0.497	-0.626390
19.181867	0.503	-0.591896
19.190150	0.497	-0.634401
19.198533	0.503	-0.608447
19.206817	0.497	-0.709503
19.215200	0.503	-0.751737
19.223483	0.497	-0.817106
19.231867	0.503	-0.854614
19.240150	0.497	-0.870196
19.248533	0.503	-0.913884
19.256817	0.497	-0.925773
19.265200	0.503	-0.992051
19.273483	0.497	-1.015180
19.281867	0.503	-1.044452
19.290150	0.497	-1.116056
19.298533	0.503	-1.136768
19.306817	0.497	-1.148040
19.315200	0.503	-1.137461
19.323483	0.497	-1.292484
19.331867	0.503	-1.144078
19.340150	0.497	-1.295002
19.348533	0.503	-1.274330
19.356817	0.497	-1.325775
19.365200	0.503	-1.381126
19.373483	0.497	-1.395558
19.381867	0.503	-1.381210
19.390150	0.497	-1.469818
19.398533	0.503	-1.360866
19.406817	0.497	-1.450410
19.415200	0.503	-1.434285
19.423483	0.497	-1.487785
19.431867	0.503	-1.468746
19.440150	0.497	-1.534188
19.448533	0.503	-1.476272
19.456817	0.497	-1.503366
19.465200	0.503	-1.510693
19.473483	0.497	-1.616038
19.481867	0.503	-1.604768
19.490150	0.497	-1.594333
19.498533	0.503	-1.575135
19.506817	0.497	-1.607730
19.515200	0.503	-1.596275
19.523483	0.497	-1.655909
19.531867	0.503	-1.618470
19.540150	0.497	-1.629978
19.548533	0.503	-1.661091
19.556817	0.497	-1.728114
19.565200	0.503	-1.672571
19.573483	0.497	-1.689461
19.581867	0.503	-1.660947
19.590150	0.497	-1.757116
19.598533	0.503	-1.739447
19.606817	0.497	-1.720505
19.615200	0.503	-1.651527
19.623483	0.497	-1.688794
19.631867	0.503	-1.654640
19.640150	0.497	-1.750640
19.648533	0.503	-1.703832
19.656817	0.497	-1.686210
19.665200	0.503	-1.708414
19.673483	0.497	-1.735806
19.681867	0.503	-1.701343
19.690150	0.497	-1.721163
19.698533	0.503	-1.651461
19.706817	0.497	-1.783698
19.715200	0.503	-1.719362
19.723483	0.497	-1.721734
19.731867	0.503	-1.696923
19.740150	0.497	-1.729420
19.748533	0.503	-1.746758
19.756817	0.497	-1.683585
19.765200	0.503	-1.677418
19.773483	0.497	-1.693686
19.781867	0.503	-1.700232
19.790150	0.497	-1.785412
19.798533	0.503	-1.682638
19.806817	0.497	-1.726931
19.815200	0.503	-1.709822
19.823483	0.497	-1.639067
19.831867	0.503	-1.727449
19.840150	0.497	-1.712152
19.848533	0.503	-1.669962
19.856817	0.497	-1.714231
19.865200	0.503	-1.750627
19.873483	0.497	-1.712717
19.881867	0.503	-1.684675
19.890150	0.497	-1.729285
19.898533	0.503	-1.703609
19.906817	0.497	-1.703254
19.915200	0.503	-1.620169
19.923483	0.497	-1.657267
19.931867	0.503	-1.680950
19.940150	0.497	-1.718820
19.948533	0.503	-1.757134
19.956817	0.497	-1.673822
19.965200	0.503	-1.615111
19.973483	0.497	-1.675682
19.981867	0.503	-1.553410
19.990150	0.497	-1.601540
19.998533	0.503	-1.602635
20.006817	0.497	-1.640084
20.015200	0.503	-1.663951
20.023483	0.497	-1.611151
20.031867	0.503	-1.590610
20.040150	0.497	-1.631561
20.048533	0.503	-1.568462
20.056817	0.497	-1.540084
20.065200	0.503	-1.456334
20.073483	0.497	-1.585643
20.081867	0.503	-1.467911
20.090150	0.497	-1.477255
20.098533	0.503	-1.454335
20.106817	0.497	-1.420983
20.115200	0.503	-1.405121
20.123483	0.497	-1.456327
20.131867	0.503	-1.435444
20.140150	0.497	-1.372944
20.148533	0.503	-1.311042
20.156817	0.497	-1.406263
20.165200	0.503	-1.286870
20.173483	0.497	-1.382840
20.181867	0.503	-1.317457
20.190150	0.497	-1.266078
20.198533	0.503	-1.239440
20.206817	0.497	-1.214023
20.215200	0.503	-1.225813
20.223483	0.497	-1.238657
20.231867	0.503	-1.207851
20.240150	0.497	-1.196924
20.248533	0.503	-1.200283
20.256817	0.497	-1.186508
20.265200	0.503	-1.146329
20.273483	0.497	-1.083491
20.281867	0.503	-1.102063
20.290150	0.497	-1.177196
20.298533	0.503	-1.018094
20.306817	0.497	-1.093954
20.315200	0.503	-1.009069
20.323550	0.501	-1.079391
20.331867	0.499	-1.060633
20.340217	0.501	-1.109779
20.348533	0.499	-0.997612
20.356883	0.501	-1.079038
20.365167	0.497	-1.071464
20.373533	0.502	-0.630818
20.381883	0.501	-0.962234
20.390167	0.497	-1.048787
20.398533	0.502	-0.668217
20.406883	0.501	-0.620217
20.415167	0.497	-1.013428
20.423550	0.503	-0.737269
20.431833	0.497	-1.035927
20.440217	0.503	-1.084126
20.448500	0.497	-1.044510
20.456883	0.503	-1.057801
20.465167	0.497	-1.058393
20.473550	0.503	-1.045618
20.481833	0.497	-1.184009
20.490217	0.503	-1.163300
20.498500	0.497	-1.173125
20.506883	0.503	-1.121560
20.515167	0.497	-1.206768
20.523550	0.503	-1.215770
20.531833	0.497	-1.197728
20.540217	0.503	-1.202807
20.548500	0.497	-1.238661
20.556883	0.503	-1.266199
20.565167	0.497	-1.296255
20.573550	0.503	-1.284801
20.581833	0.497	-1.286670
20.590217	0.503	-1.327757
20.598500	0.497	-1.312815
20.606883	0.503	-1.359841
20.615167	0.497	-1.425339
20.623550	0.503	-1.394278
20.631833	0.497	-1.482349
20.640217	0.503	-1.389719
20.648500	0.497	-1.488662
20.656883	0.503	-1.539019
20.665167	0.497	-1.472693
20.673550	0.503	-1.476612
20.681833	0.497	-1.578191
20.690217	0.503	-1.574955
20.698500	0.497	-1.628715
20.706883	0.503	-1.586680
20.715167	0.497	-1.699298
20.723550	0.503	-1.682071
20.731833	0.497	-1.681548
20.740217	0.503	-1.633893
20.748500	0.497	-1.729453
20.756883	0.503	-1.668211
20.765167	0.497	-1.739018
20.773550	0.503	-1.689306
20.781833	0.497	-1.714846
20.790217	0.503	-1.709118
20.798500	0.497	-1.760917
20.806883	0.503	-1.764346
20.815167	0.497	-1.826418
20.823550	0.503	-1.786715
20.831833	0.497	-1.781858
20.840217	0.503	-1.791641
20.848500	0.497	-1.783966
20.856883	0.503	-1.816492
20.865167	0.497	-1.834259
20.873550	0.503	-1.785167
20.881833	0.497	-1.882849
20.890217	0.503	-1.788430
20.898500	0.497	-1.909489
20.906883	0.503	-1.813945
20.915167	0.497	-1.850458
20.923550	0.503	-1.822590
20.931833	0.497	-1.861239
20.940217	0.503	-1.812645
20.948500	0.497	-1.891695
20.956883	0.503	-1.883851
20.965167	0.497	-1.904456
20.973550	0.503	-1.923203
20.981833	0.497	-1.944532
20.990217	0.503	-1.883090
20.998500	0.497	-1.945295
21.006883	0.503	-1.874631
21.015167	0.497	-1.899519
21.023550	0.503	-1.904220
21.031833	0.497	-1.976736
21.040217	0.503	-1.914884
21.048500	0.497	-1.934012
21.056883	0.503	-1.830994
21.065167	0.497	-1.939656
21.073550	0.503	-1.946363
21.081833	0.497	-1.942905
21.090217	0.503	-1.878634
21.098500	0.497	-1.951259
21.106883	0.503	-1.862336
21.115167	0.497	-1.983629
21.123550	0.503	-1.949902
21.131833	0.497	-1.975824
21.140217	0.503	-1.904090
21.148500	0.497	-1.939448
21.156883	0.503	-1.921655
21.165167	0.497	-2.024420
21.173550	0.503	-1.905650
21.181833	0.497	-1.949673
21.190217	0.503	-1.917808
21.198500	0.497	-1.980993
21.206883	0.503	-1.933109
21.215167	0.497	-1.966826
21.223550	0.503	-1.907893
21.231833	0.497	-2.040186
21.240217	0.503	-1.932707
21.248500	0.497	-2.004015
21.256883	0.503	-1.927695
21.265167	0.497	-2.005649
21.273550	0.503	-1.974947
21.281833	0.497	-2.005354
21.290217	0.503	-1.997763
21.298500	0.497	-1.964723
21.306883	0.503	-1.903424
21.315167	0.497	-2.011067
21.323550	0.503	-1.948208
21.331833	0.497	-1.975121
21.340217	0.503	-1.934641
21.348500	0.497	-1.933411
21.356883	0.503	-1.929132
21.365167	0.497	-1.978668
21.373550	0.503	-1.955376
21.381833	0.497	-1.952714
21.390217	0.503	-1.929555
21.398500	0.497	-1.920874
21.406883	0.503	-1.908122
21.415167	0.497	-1.926383
21.423550	0.503	-1.914322
21.431833	0.497	-1.963707
21.440217	0.503	-1.929644
21.448500	0.497	-1.949619
21.456883	0.503	-1.879636
21.465167	0.497	-1.898526
21.473550	0.503	-1.896757
21.481833	0.497	-1.933837
21.490217	0.503	-1.901908
21.498500	0.497	-1.907620
21.506883	0.503	-1.882518
21.515167	0.497	-1.960419
21.523550	0.503	-1.882002
21.531833	0.497	-1.877668
21.540217	0.503	-1.904112
21.548500	0.497	-1.862002
21.556883	0.503	-1.880883
21.565167	0.497	-1.896201
21.573550	0.503	-1.894154
21.581833	0.497	-1.875935
21.590217	0.503	-1.864668
21.598500	0.497	-1.811065
21.606883	0.503	-1.872888
21.615167	0.497	-1.922493
21.623550	0.503	-1.886717
21.631833	0.497	-1.879606
21.640217	0.503	-1.881170
21.648500	0.497	-1.904270
21.656883	0.503	-1.851177
21.665167	0.497	-1.866182
21.673550	0.503	-1.864288
21.681833	0.497	-1.862443
21.690217	0.503	-1.843457
21.698500	0.497	-1.892484
21.706883	0.503	-1.832140
21.715167	0.497	-1.908741
21.723550	0.503	-1.813870
21.731833	0.497	-1.854572
21.740217	0.503	-1.832942
21.748500	0.497	-1.852975
21.756883	0.503	-1.820328
21.765167	0.497	-1.883608
21.773550	0.503	-1.769540
21.781833	0.497	-1.832394
21.790217	0.503	-1.780299
21.798500	0.497	-1.884292
21.806883	0.503	-1.804805
21.815167	0.497	-1.852166
21.823550	0.503	-1.847139
21.831833	0.497	-1.865640
21.840217	0.503	-1.845343
21.848500	0.497	-1.803760
21.856883	0.503	-1.843379
21.865167	0.497	-1.882056
21.873550	0.503	-1.763124
21.881833	0.497	-1.877310
21.890217	0.503	-1.754741
21.898500	0.497	-1.893497
21.906883	0.503	-1.808911
21.915167	0.497	-1.849929
21.923550	0.503	-1.826268
21.931833	0.497	-1.829955
21.940217	0.503	-1.769610
21.948500	0.497	-1.896004
21.956883	0.503	-1.798626
21.965167	0.497	-1.886497
21.973550	0.503	-1.779484
21.981833	0.497	-1.865449
21.990217	0.503	-1.905203
21.998500	0.497	-1.914882
22.006883	0.503	-1.879626
22.015167	0.497	-1.904057
22.023550	0.503	-1.865108
22.031833	0.497	-1.919637
22.040217	0.503	-1.917208
22.048500	0.497	-1.919663
22.056883	0.503	-1.898697
22.065167	0.497	-1.958001
22.073550	0.503	-1.932891
22.081833	0.497	-1.944753
22.090217	0.503	-1.967554
22.098500	0.497	-1.904397
22.106883	0.503	-1.947652
22.115167	0.497	-1.982191
22.123550	0.503	-1.945941
22.131833	0.497	-1.930670
22.140217	0.503	-1.942172
22.148500	0.497	-1.994557
22.156883	0.503	-1.966704
22.165167	0.497	-2.028150
22.173550	0.503	-1.910150
22.181833	0.497	-1.974489
22.190217	0.503	-2.005559
22.198500	0.497	-1.969614
22.206883	0.503	-1.968310
22.215167	0.497	-1.989116
22.223550	0.503	-1.923563
22.231833	0.497	-1.954555
22.240217	0.503	-1.961736
22.248500	0.497	-2.013500
22.256883	0.503	-1.985954
22.265167	0.497	-2.006043
22.273550	0.503	-1.998121
22.281833	0.497	-2.027110
22.290217	0.503	-1.965899
22.298500	0.497	-1.976825
22.306883	0.503	-1.964452
22.315167	0.497	-2.065046
22.323550	0.503	-2.043213
22.331833	0.497	-1.964537
22.340217	0.503	-2.032082
22.348500	0.497	-1.980634
22.356883	0.503	-1.991152
22.365167	0.497	-2.020620
22.373550	0.503	-1.984375
22.381833	0.497	-1.993697
22.390217	0.503	-1.973038
22.398500	0.497	-2.015894
22.406883	0.503	-1.969636
22.415167	0.497	-2.044771
22.423550	0.503	-1.987148
22.431833	0.497	-2.028959
22.440217	0.503	-2.021890
22.448500	0.497	-2.069142
22.456883	0.503	-1.957066
22.465167	0.497	-1.986724
22.473550	0.503	-1.989379
22.481833	0.497	-2.031065
22.490217	0.503	-2.005160
22.498500	0.497	-1.946881
22.506883	0.503	-1.932717
22.515167	0.497	-1.977403
22.523550	0.503	-1.972624
22.531833	0.497	-2.020114
22.540217	0.503	-1.988437
22.548500	0.497	-2.068081
22.556883	0.503	-2.000089
22.565167	0.497	-2.088969
22.573550	0.503	-2.011241
22.581833	0.497	-2.050322
22.590217	0.503	-2.038929
22.598500	0.497	-2.053075
22.606883	0.503	-1.964732
22.615167	0.497	-2.036311
22.623550	0.503	-2.019752
22.631833	0.497	-2.050431
22.640217	0.503	-2.055322
22.648500	0.497	-2.101058
22.656883	0.503	-2.089801
22.665167	0.497	-2.034088
22.673550	0.503	-2.052706
22.681833	0.497	-2.094868
22.690217	0.503	-2.004900
22.698500	0.497	-2.068603
22.706883	0.503	-2.022692
22.715167	0.497	-2.050444
22.723550	0.503	-2.080187
22.731833	0.497	-2.044043
22.740217	0.503	-2.059285
22.748500	0.497	-2.051765
22.756883	0.503	-2.040610
22.765167	0.497	-2.081951
22.773550	0.503	-2.064595
22.781833	0.497	-2.105186
22.790217	0.503	-2.110711
22.798500	0.497	-2.135627
22.806883	0.503	-2.115635
22.815167	0.497	-2.036782
22.823550	0.503	-2.044553
22.831833	0.497	-2.110817
22.840217	0.503	-2.063114
22.848500	0.497	-2.101305
22.856883	0.503	-2.092006
22.865167	0.497	-2.133156
22.873550	0.503	-2.105445
22.881833	0.497	-2.131388
22.890217	0.503	-2.076052
22.898500	0.497	-2.144865
22.906883	0.503	-2.124150
22.915167	0.497	-2.125873
22.923550	0.503	-2.138081
22.931833	0.497	-2.159362
22.940217	0.503	-2.165996
22.948500	0.497	-2.125243
22.956883	0.503	-2.175231
22.965167	0.497	-2.183248
22.973550	0.503	-2.220355
22.981833	0.497	-2.211535
22.990217	0.503	-2.169778
22.998500	0.497	-2.197327
23.006883	0.503	-2.208395
23.015167	0.497	-2.229557
23.023550	0.503	-2.169934
23.031833	0.497	-2.189266
23.040217	0.503	-2.172943
23.048500	0.497	-2.269538
23.056883	0.503	-2.204318
23.065167	0.497	-2.256050
23.073550	0.503	-2.210180
23.081833	0.497	-2.324343
23.090217	0.503	-2.270193
23.098500	0.497	-2.270662
23.106883	0.503	-2.262059
23.115233	0.501	-2.307552
23.123550	0.499	-2.321023
23.131900	0.501	-2.264002
23.140217	0.499	-2.311513
23.148567	0.501	-2.309077
23.156883	0.499	-2.246972
23.165233	0.501	-2.286479
23.173550	0.499	-2.308372
23.181900	0.501	-2.335929
23.190183	0.497	-2.334589
23.198567	0.503	-1.958691
23.206850	0.497	-2.331002
23.215233	0.503	-2.016579
23.223517	0.497	-2.291586
23.231900	0.503	-2.314433
23.240183	0.497	-2.321540
23.248567	0.503	-2.266031
23.256850	0.497	-2.334638
23.265233	0.503	-2.289086
23.273517	0.497	-2.308368
23.281900	0.503	-2.294249
23.290183	0.497	-2.263281
23.298567	0.503	-2.255796
23.306850	0.497	-2.218611
23.315233	0.503	-2.213041
23.323517	0.497	-2.238080
23.331900	0.503	-2.193011
23.340183	0.497	-2.216854
23.348567	0.503	-2.194326
23.356850	0.497	-2.169446
23.365233	0.503	-2.137367
23.373517	0.497	-2.186041
23.381900	0.503	-2.113249
23.390183	0.497	-2.053556
23.398567	0.503	-2.026473
23.406850	0.497	-2.054636
23.415233	0.503	-1.945941
23.423517	0.497	-2.041984
23.431900	0.503	-1.922721
23.440183	0.497	-1.950456
23.448567	0.503	-1.905667
23.456850	0.497	-1.852996
23.465233	0.503	-1.838677
23.473517	0.497	-1.797190
23.481900	0.503	-1.706690
23.490183	0.497	-1.801484
23.498567	0.503	-1.663495
23.506850	0.497	-1.614344
23.515233	0.503	-1.531799
23.523517	0.497	-1.554247
23.531900	0.503	-1.515614
23.540183	0.497	-1.413356
23.548567	0.503	-1.372699
23.556850	0.497	-1.284873
23.565233	0.503	-1.267450
23.573517	0.497	-1.149217
23.581900	0.503	-1.045922
23.590183	0.497	-1.042974
23.598567	0.503	-1.007465
23.606850	0.497	-0.870098
23.615233	0.503	-0.840787
23.623517	0.497	-0.850466
23.631900	0.503	-0.701237
23.640183	0.497	-0.688661
23.648567	0.503	-0.522246
23.656850	0.497	-0.593739
23.665233	0.503	-0.513141
23.673517	0.497	-0.498682
23.681900	0.503	-0.400347
23.690183	0.497	-0.449703
23.698567	0.503	-0.278625
23.706850	0.497	-0.319375
23.715233	0.503	-0.220809
23.723517	0.497	-0.248884
23.731900	0.503	-0.222849
23.740183	0.497	-0.240805
23.748567	0.503	-0.245453
23.756850	0.497	-0.243770
23.765233	0.503	-0.261958
23.773517	0.497	-0.252542
23.781900	0.503	-0.247636
23.790183	0.497	-0.312181
23.798567	0.503	-0.380197
23.806850	0.497	-0.347235
23.815233	0.503	-0.389625
23.823517	0.497	-0.457712
23.831900	0.503	-0.502889
23.840183	0.497	-0.519226
23.848567	0.503	-0.598123
23.856850	0.497	-0.646212
23.865233	0.503	-0.659970
23.873517	0.497	-0.797031
23.881900	0.503	-0.852933
23.890183	0.497	-0.896221
23.898567	0.503	-0.950985
23.906850	0.497	-1.035987
23.915233	0.503	-1.007062
23.923517	0.497	-1.182329
23.931900	0.503	-1.137757
23.940183	0.497	-1.262900
23.948567	0.503	-1.334965
23.956850	0.497	-1.366196
23.965233	0.503	-1.418512
23.973517	0.497	-1.478172
23.981900	0.503	-1.523143
23.990183	0.497	-1.570347
23.998567	0.503	-1.623418
24.006850	0.497	-1.717760
24.015233	0.503	-1.739442
24.023517	0.497	-1.771230
24.031900	0.503	-1.819714
24.040183	0.497	-1.860368
24.048567	0.503	-1.845017
24.056850	0.497	-1.949947
24.065233	0.503	-1.921879
24.073517	0.497	-2.014272
24.081900	0.503	-1.942594
24.090183	0.497	-2.107585
24.098567	0.503	-1.994931
24.106850	0.497	-2.055752
24.115233	0.503	-2.103012
24.123517	0.497	-2.108837
24.131900	0.503	-2.026035
24.140183	0.497	-2.112504
24.148567	0.503	-2.127401
24.156850	0.497	-2.189797
24.165233	0.503	-2.154690
24.173517	0.497	-2.139215
24.181900	0.503	-2.167501
24.190183	0.497	-2.156223
24.198567	0.503	-2.172252
24.206850	0.497	-2.228488
24.215233	0.503	-2.195228
24.223517	0.497	-2.216924
24.231900	0.503	-2.231883
24.240183	0.497	-2.205637
24.248567	0.503	-2.188339
24.256850	0.497	-2.152812
24.265233	0.503	-2.231894
24.273517	0.497	-2.282201
24.281900	0.503	-2.206976
24.290183	0.497	-2.277032
24.298567	0.503	-2.274871
24.306850	0.497	-2.281221
24.315233	0.503	-2.182169
24.323517	0.497	-2.251662
24.331900	0.503	-2.174919
24.340183	0.497	-2.205867
24.348567	0.503	-2.229430
24.356850	0.497	-2.240636
24.365233	0.503	-2.222333
24.373517	0.497	-2.209406
24.381900	0.503	-2.169871
24.390183	0.497	-2.247046
24.398567	0.503	-2.205985
24.406850	0.497	-2.198552
24.415233	0.503	-2.179734
24.423517	0.497	-2.220582
24.431900	0.503	-2.159703
24.440183	0.497	-2.215798
24.448567	0.503	-2.205113
24.456850	0.497	-2.194375
24.465233	0.503	-2.202267
24.473517	0.497	-2.241888
24.481900	0.503	-2.214139
24.490183	0.497	-2.192703
24.498567	0.503	-2.185672
24.506850	0.497	-2.169093
24.515233	0.503	-2.238506
24.523517	0.497	-2.193398
24.531900	0.503	-2.152524
24.540183	0.497	-2.169999
24.548567	0.503	-2.108445
24.556850	0.497	-2.199376
24.565233	0.503	-2.117414
24.573517	0.497	-2.183138
24.581900	0.503	-2.133706
24.590183	0.497	-2.099154
24.598567	0.503	-2.145423
24.606850	0.497	-2.130540
24.615233	0.503	-2.191780
24.623517	0.497	-2.142347
24.631900	0.503	-2.123677
24.640183	0.497	-2.154283
24.648567	0.503	-2.101533
24.656850	0.497	-2.100249
24.665233	0.503	-2.110084
24.673517	0.497	-2.162154
24.681900	0.503	-2.064355
24.690183	0.497	-2.131805
24.698567	0.503	-2.092615
24.706850	0.497	-2.120485
24.715233	0.503	-2.085835
24.723517	0.497	-2.138910
24.731900	0.503	-2.094790
24.740183	0.497	-2.178271
24.748567	0.503	-2.083595
24.756850	0.497	-2.132415
24.765233	0.503	-2.109024
24.773517	0.497	-2.151782
24.781900	0.503	-2.080910
24.790183	0.497	-2.179867
24.798567	0.503	-2.112823
24.806850	0.497	-2.123241
24.815233	0.503	-2.131568
24.823517	0.497	-2.142396
24.831900	0.503	-2.102972
24.840183	0.497	-2.147518
24.848567	0.503	-2.080780
24.856850	0.497	-2.136398
24.865233	0.503	-2.092755
24.873517	0.497	-2.056657
24.881900	0.503	-2.067744
24.890183	0.497	-2.107401
24.898567	0.503	-2.067168
24.906850	0.497	-2.101037
24.915233	0.503	-2.081565
24.923517	0.497	-2.081054
24.931900	0.503	-2.014593
24.940183	0.497	-2.078931
24.948567	0.503	-2.053749
24.956850	0.497	-2.102806
24.965233	0.503	-1.976356
24.973517	0.497	-2.067619
24.981900	0.503	-2.001790
24.990183	0.497	-1.983664
24.998567	0.503	-1.980969
25.006850	0.497	-2.022414
