# Supplementary material for: Methanol-dependent Escherichia coli strains with a complete ribulose monophosphate cycle
Source: Nat Commun. 2020 Oct 26;11:5403. doi: 10.1038/s41467-020-19235-5 (PMC7588473; doi:10.1038/s41467-020-19235-5)
Supplement: Supplementary file 11 — Source data [file 41467_2020_19235_MOESM11_ESM.zip › Source_Data/SupplementaryFigure5/tpiA_anc_R3.txt]

File Path	chrom://marshall/Chromeleon7/HPLC_Ultimate_3000/Users/kellerp/20200525_fbp_tpiA_anc_evol_SN_stat.seq/255.smp/UV_VIS_3.channel
Channel	UV_VIS_3

Injection Information:
Data Vault	Chromeleon7
Injection	20200703_tpiA_anc_stationary_R3
Injection Number	13
Position	RC5
Comment	
Processing Method	Quantitative
Instrument Method	20200525_Rezex_ROA_OrganicAcid_600uL_2500uM_H2SO4_50A_50D
Type	Unknown
Status	Finished
Injection Date	7/3/2020
Injection Time	5:34:53 PM
Injection Volume (µl)	10.000
Dilution Factor	1.0000
Weight	1.0000

Raw Data Information:
Time Min. (min)	0.006750
Time Max. (min)	25.006883
Data Points	3001
Detector	UV
Generating Data System	Chromeleon 7.2.5.9507
Exporting Data System	Chromeleon 7.2.8.0
Operator	Instrument Controller
Signal Quantity	Absorbance
Signal Unit	mAU
Signal Min.	-2.354832
Signal Max.	1,013.034250
Channel	UV_VIS_3
Driver Name	VWD3000.dll
Channel Type	Evaluation
Min. Step (s)	0.497
Max. Step (s)	0.503
Average Step (s)	0.50000267

Signal Parameter Information:
Signal Info	WVL:190 nm

Raw Data:
Time (min)	Step (s)	Value (mAU)
0.006750	n.a.	-1.798822
0.015033	0.497	-1.903416
0.023417	0.503	-1.828125
0.031700	0.497	-1.999710
0.040083	0.503	-2.034042
0.048367	0.497	-2.049915
0.056750	0.503	-1.981877
0.065033	0.497	-2.054535
0.073417	0.503	-1.932566
0.081700	0.497	-2.026412
0.090083	0.503	-1.958643
0.098367	0.497	-2.047933
0.106750	0.503	-1.980191
0.115033	0.497	-2.044298
0.123417	0.503	-1.967428
0.131700	0.497	-2.062551
0.140083	0.503	-1.872820
0.148367	0.497	-1.989070
0.156750	0.503	-1.910012
0.165033	0.497	-1.992451
0.173417	0.503	-1.943166
0.181700	0.497	-2.024548
0.190083	0.503	-1.976943
0.198367	0.497	-2.033929
0.206750	0.503	-1.963034
0.215033	0.497	-2.014994
0.223417	0.503	-1.939606
0.231700	0.497	-2.049203
0.240083	0.503	-1.924078
0.248367	0.497	-2.034372
0.256750	0.503	-1.892529
0.265033	0.497	-2.008685
0.273417	0.503	-1.912480
0.281700	0.497	-1.988538
0.290083	0.503	-1.943214
0.298367	0.497	-2.070093
0.306750	0.503	-1.972458
0.315033	0.497	-2.019694
0.323417	0.503	-1.937709
0.331700	0.497	-2.028612
0.340083	0.503	-1.906716
0.348367	0.497	-2.035695
0.356750	0.503	-2.045744
0.365033	0.497	-2.042302
0.373417	0.503	-1.975775
0.381700	0.497	-2.044240
0.390083	0.503	-1.973877
0.398367	0.497	-2.104139
0.406750	0.503	-1.975533
0.415033	0.497	-2.089772
0.423417	0.503	-2.010265
0.431700	0.497	-2.084682
0.440083	0.503	-1.952256
0.448367	0.497	-2.076490
0.456750	0.503	-1.937814
0.465033	0.497	-2.076438
0.473417	0.503	-2.047310
0.481700	0.497	-2.116973
0.490083	0.503	-2.083704
0.498367	0.497	-2.085055
0.506750	0.503	-2.051815
0.515033	0.497	-2.143995
0.523417	0.503	-2.051404
0.531700	0.497	-2.135755
0.540083	0.503	-2.061433
0.548367	0.497	-2.140307
0.556750	0.503	-2.034976
0.565033	0.497	-2.124971
0.573417	0.503	-2.050825
0.581700	0.497	-2.131422
0.590083	0.503	-2.055264
0.598367	0.497	-2.109079
0.606750	0.503	-2.066740
0.615033	0.497	-2.130131
0.623417	0.503	-2.059467
0.631700	0.497	-2.189842
0.640083	0.503	-2.058998
0.648367	0.497	-2.168902
0.656750	0.503	-2.014958
0.665033	0.497	-2.099331
0.673417	0.503	-2.122565
0.681700	0.497	-2.187689
0.690083	0.503	-2.046450
0.698367	0.497	-2.172578
0.706750	0.503	-2.046318
0.715033	0.497	-2.040693
0.723417	0.503	-2.048590
0.731700	0.497	-2.121329
0.740083	0.503	-2.081878
0.748367	0.497	-2.196741
0.756750	0.503	-2.088250
0.765033	0.497	-2.165996
0.773417	0.503	-2.114234
0.781700	0.497	-2.168857
0.790083	0.503	-2.131040
0.798367	0.497	-2.111481
0.806750	0.503	-2.100258
0.815033	0.497	-2.153918
0.823417	0.503	-2.087029
0.831700	0.497	-2.145272
0.840083	0.503	-2.084808
0.848367	0.497	-2.186413
0.856750	0.503	-2.121215
0.865033	0.497	-2.148552
0.873417	0.503	-2.132542
0.881700	0.497	-2.206494
0.890083	0.503	-2.101189
0.898367	0.497	-2.143523
0.906750	0.503	-2.101314
0.915033	0.497	-2.135300
0.923417	0.503	-2.051303
0.931700	0.497	-2.104799
0.940083	0.503	-2.073299
0.948367	0.497	-2.161129
0.956750	0.503	-2.124445
0.965033	0.497	-2.109074
0.973417	0.503	-2.100185
0.981700	0.497	-2.153995
0.990083	0.503	-2.089071
0.998367	0.497	-2.126766
1.006750	0.503	-2.092322
1.015033	0.497	-2.064962
1.023417	0.503	-2.133918
1.031700	0.497	-2.148714
1.040083	0.503	-2.103511
1.048367	0.497	-2.185049
1.056750	0.503	-2.092136
1.065033	0.497	-2.120512
1.073417	0.503	-2.067496
1.081700	0.497	-2.140419
1.090083	0.503	-2.037183
1.098367	0.497	-2.096205
1.106750	0.503	-2.089272
1.115033	0.497	-2.073012
1.123417	0.503	-2.134002
1.131700	0.497	-2.061639
1.140083	0.503	-2.102903
1.148367	0.497	-2.116699
1.156750	0.503	-2.065177
1.165033	0.497	-2.165265
1.173417	0.503	-2.047972
1.181700	0.497	-2.048729
1.190083	0.503	-2.011386
1.198367	0.497	-2.060115
1.206750	0.503	-2.067291
1.215033	0.497	-2.045186
1.223417	0.503	-2.006952
1.231700	0.497	-2.109261
1.240083	0.503	-2.021467
1.248367	0.497	-2.045852
1.256750	0.503	-2.017417
1.265033	0.497	-2.056152
1.273417	0.503	-2.044572
1.281700	0.497	-2.071106
1.290083	0.503	-2.024550
1.298367	0.497	-2.072915
1.306750	0.503	-2.014161
1.315033	0.497	-2.061995
1.323417	0.503	-2.028105
1.331700	0.497	-2.083292
1.340083	0.503	-2.014476
1.348367	0.497	-2.060050
1.356750	0.503	-2.003407
1.365033	0.497	-2.057581
1.373417	0.503	-1.976488
1.381700	0.497	-2.013383
1.390083	0.503	-1.964698
1.398367	0.497	-1.951082
1.406750	0.503	-2.059815
1.415033	0.497	-2.053341
1.423417	0.503	-1.984683
1.431700	0.497	-2.009487
1.440083	0.503	-2.020308
1.448367	0.497	-2.033595
1.456750	0.503	-1.979755
1.465033	0.497	-2.044529
1.473417	0.503	-1.990368
1.481700	0.497	-2.092279
1.490083	0.503	-2.008384
1.498367	0.497	-1.954503
1.506750	0.503	-1.907173
1.515033	0.497	-1.980223
1.523417	0.503	-1.967602
1.531700	0.497	-2.015056
1.540083	0.503	-1.931700
1.548367	0.497	-1.945879
1.556750	0.503	-1.960439
1.565033	0.497	-2.021022
1.573417	0.503	-1.965013
1.581700	0.497	-2.021249
1.590083	0.503	-1.879976
1.598367	0.497	-1.923622
1.606750	0.503	-1.972249
1.615033	0.497	-2.031908
1.623417	0.503	-1.969340
1.631700	0.497	-2.042162
1.640083	0.503	-1.965490
1.648367	0.497	-2.006925
1.656750	0.503	-2.012236
1.665033	0.497	-2.033093
1.673417	0.503	-1.963257
1.681700	0.497	-1.994387
1.690083	0.503	-1.999289
1.698367	0.497	-2.028527
1.706750	0.503	-2.013058
1.715033	0.497	-2.006314
1.723417	0.503	-1.972807
1.731700	0.497	-2.021578
1.740083	0.503	-2.033159
1.748367	0.497	-2.058524
1.756750	0.503	-2.005565
1.765033	0.497	-2.024653
1.773417	0.503	-1.954926
1.781700	0.497	-2.031358
1.790083	0.503	-2.068538
1.798367	0.497	-2.043107
1.806750	0.503	-2.007053
1.815033	0.497	-1.993656
1.823417	0.503	-1.999349
1.831700	0.497	-2.055334
1.840083	0.503	-2.023988
1.848367	0.497	-2.035421
1.856750	0.503	-2.043942
1.865033	0.497	-2.019924
1.873417	0.503	-1.985706
1.881700	0.497	-2.081786
1.890083	0.503	-2.033115
1.898367	0.497	-2.135014
1.906750	0.503	-2.094775
1.915033	0.497	-2.074897
1.923417	0.503	-2.040899
1.931700	0.497	-2.123202
1.940083	0.503	-2.038535
1.948367	0.497	-2.141457
1.956750	0.503	-2.030686
1.965033	0.497	-2.098036
1.973417	0.503	-2.060694
1.981700	0.497	-2.107214
1.990083	0.503	-2.090013
1.998367	0.497	-2.118408
2.006750	0.503	-2.071429
2.015033	0.497	-2.070165
2.023417	0.503	-2.024521
2.031700	0.497	-2.081142
2.040083	0.503	-2.006171
2.048367	0.497	-1.999903
2.056750	0.503	-2.076146
2.065033	0.497	-2.029091
2.073417	0.503	-2.019029
2.081700	0.497	-2.037546
2.090083	0.503	-1.957191
2.098367	0.497	-1.992075
2.106750	0.503	-2.011620
2.115033	0.497	-2.035274
2.123417	0.503	-1.990334
2.131700	0.497	-1.980823
2.140083	0.503	-2.013482
2.148367	0.497	-2.064173
2.156750	0.503	-2.053056
2.165033	0.497	-2.040661
2.173417	0.503	-1.992290
2.181700	0.497	-2.028388
2.190083	0.503	-2.016968
2.198367	0.497	-2.002282
2.206750	0.503	-1.923153
2.215033	0.497	-2.024241
2.223417	0.503	-1.954830
2.231700	0.497	-2.029483
2.240083	0.503	-2.002808
2.248367	0.497	-2.014629
2.256750	0.503	-2.039476
2.265033	0.497	-1.974399
2.273417	0.503	-2.046574
2.281700	0.497	-2.046729
2.290083	0.503	-1.994927
2.298367	0.497	-2.072057
2.306750	0.503	-1.991618
2.315033	0.497	-2.005881
2.323417	0.503	-2.066049
2.331700	0.497	-2.059975
2.340083	0.503	-2.038816
2.348367	0.497	-1.988718
2.356750	0.503	-1.982966
2.365033	0.497	-1.943847
2.373417	0.503	-2.000121
2.381700	0.497	-2.055603
2.390083	0.503	-1.999276
2.398433	0.501	-2.018607
2.406750	0.499	-1.946482
2.415100	0.501	-1.983953
2.423417	0.499	-1.914583
2.431767	0.501	-1.989167
2.440083	0.499	-1.912625
2.448433	0.501	-1.980788
2.456750	0.499	-1.964053
2.465100	0.501	-1.992400
2.473417	0.499	-1.910521
2.481767	0.501	-2.017827
2.490083	0.499	-2.020970
2.498417	0.5	-1.767090
2.506767	0.501	-1.945226
2.515083	0.499	-1.973047
2.523433	0.501	-1.635351
2.531750	0.499	-1.872617
2.540100	0.501	-1.667271
2.548417	0.499	-1.869287
2.556767	0.501	-1.629761
2.565083	0.499	-1.896978
2.573433	0.501	-1.615900
2.581750	0.499	-1.791012
2.590100	0.501	-1.614936
2.598417	0.499	-1.838700
2.606767	0.501	-1.610024
2.615083	0.499	-1.875396
2.623433	0.501	-1.602999
2.631750	0.499	-1.821601
2.640100	0.501	-1.615703
2.648417	0.499	-1.830319
2.656767	0.501	-1.653119
2.665083	0.499	-1.845754
2.673433	0.501	-1.558640
2.681750	0.499	-1.787014
2.690100	0.501	-1.500695
2.698417	0.499	-1.675384
2.706767	0.501	-1.515787
2.715083	0.499	-1.725632
2.723433	0.501	-1.515207
2.731750	0.499	-1.727652
2.740100	0.501	-1.428170
2.748417	0.499	-1.689507
2.756767	0.501	-1.441452
2.765083	0.499	-1.739611
2.773433	0.501	-1.490627
2.781750	0.499	-1.664706
2.790100	0.501	-1.426229
2.798417	0.499	-1.722660
2.806767	0.501	-1.461462
2.815050	0.497	-1.674236
2.823433	0.503	-1.697134
2.831717	0.497	-1.714732
2.840100	0.503	-1.663253
2.848383	0.497	-1.651767
2.856767	0.503	-1.586851
2.865050	0.497	-1.657493
2.873433	0.503	-1.586937
2.881717	0.497	-1.707164
2.890100	0.503	-1.609463
2.898383	0.497	-1.686989
2.906767	0.503	-1.691229
2.915050	0.497	-1.661063
2.923433	0.503	-1.605933
2.931717	0.497	-1.660134
2.940100	0.503	-1.626303
2.948383	0.497	-1.565937
2.956767	0.503	-1.605169
2.965050	0.497	-1.695347
2.973433	0.503	-1.590481
2.981717	0.497	-1.626791
2.990100	0.503	-1.646301
2.998383	0.497	-1.640870
3.006767	0.503	-1.592993
3.015050	0.497	-1.585693
3.023433	0.503	-1.637068
3.031717	0.497	-1.609760
3.040100	0.503	-1.668744
3.048383	0.497	-1.649991
3.056767	0.503	-1.661721
3.065050	0.497	-1.654017
3.073433	0.503	-1.612102
3.081717	0.497	-1.592586
3.090100	0.503	-1.606243
3.098383	0.497	-1.656245
3.106767	0.503	-1.599668
3.115050	0.497	-1.554997
3.123433	0.503	-1.598805
3.131717	0.497	-1.610672
3.140100	0.503	-1.622935
3.148383	0.497	-1.601164
3.156767	0.503	-1.558707
3.165050	0.497	-1.665010
3.173433	0.503	-1.587608
3.181717	0.497	-1.605979
3.190100	0.503	-1.565061
3.198383	0.497	-1.609602
3.206767	0.503	-1.654025
3.215050	0.497	-1.701143
3.223433	0.503	-1.594825
3.231717	0.497	-1.583449
3.240100	0.503	-1.605613
3.248383	0.497	-1.645953
3.256767	0.503	-1.566366
3.265050	0.497	-1.572274
3.273433	0.503	-1.582483
3.281717	0.497	-1.632823
3.290100	0.503	-1.578293
3.298383	0.497	-1.607721
3.306767	0.503	-1.567243
3.315050	0.497	-1.568493
3.323433	0.503	-1.619788
3.331717	0.497	-1.693947
3.340100	0.503	-1.586271
3.348383	0.497	-1.641179
3.356767	0.503	-1.653295
3.365050	0.497	-1.691023
3.373433	0.503	-1.634239
3.381717	0.497	-1.622331
3.390100	0.503	-1.679673
3.398383	0.497	-1.658660
3.406767	0.503	-1.670492
3.415050	0.497	-1.658631
3.423433	0.503	-1.649746
3.431717	0.497	-1.709761
3.440100	0.503	-1.698909
3.448383	0.497	-1.713270
3.456767	0.503	-1.736161
3.465050	0.497	-1.697983
3.473433	0.503	-1.690479
3.481717	0.497	-1.748059
3.490100	0.503	-1.706192
3.498383	0.497	-1.707217
3.506767	0.503	-1.665763
3.515050	0.497	-1.780378
3.523433	0.503	-1.723838
3.531717	0.497	-1.734945
3.540100	0.503	-1.735039
3.548383	0.497	-1.755840
3.556767	0.503	-1.770691
3.565050	0.497	-1.777766
3.573433	0.503	-1.752830
3.581717	0.497	-1.756490
3.590100	0.503	-1.661230
3.598383	0.497	-1.798822
3.606767	0.503	-1.761714
3.615050	0.497	-1.711101
3.623433	0.503	-1.740433
3.631717	0.497	-1.760170
3.640100	0.503	-1.797764
3.648383	0.497	-1.763939
3.656767	0.503	-1.719172
3.665050	0.497	-1.699655
3.673433	0.503	-1.709146
3.681717	0.497	-1.773436
3.690100	0.503	-1.769186
3.698383	0.497	-1.880910
3.706767	0.503	-1.753582
3.715050	0.497	-1.775101
3.723433	0.503	-1.736174
3.731717	0.497	-1.770390
3.740100	0.503	-1.748354
3.748383	0.497	-1.859545
3.756767	0.503	-1.763303
3.765050	0.497	-1.810545
3.773433	0.503	-1.774394
3.781717	0.497	-1.779834
3.790100	0.503	-1.748469
3.798383	0.497	-1.787416
3.806767	0.503	-1.779981
3.815050	0.497	-1.792403
3.823433	0.503	-1.786251
3.831717	0.497	-1.840211
3.840100	0.503	-1.806317
3.848383	0.497	-1.896596
3.856767	0.503	-1.748457
3.865050	0.497	-1.814488
3.873433	0.503	-1.801626
3.881717	0.497	-1.793259
3.890100	0.503	-1.794777
3.898383	0.497	-1.774456
3.906767	0.503	-1.816981
3.915050	0.497	-1.773123
3.923433	0.503	-1.785750
3.931717	0.497	-1.832218
3.940100	0.503	-1.785508
3.948383	0.497	-1.808957
3.956767	0.503	-1.782333
3.965050	0.497	-1.831346
3.973433	0.503	-1.772987
3.981717	0.497	-1.810682
3.990100	0.503	-1.772187
3.998383	0.497	-1.872690
4.006767	0.503	-1.786653
4.015050	0.497	-1.852444
4.023433	0.503	-1.848244
4.031717	0.497	-1.835896
4.040100	0.503	-1.814600
4.048383	0.497	-1.892449
4.056767	0.503	-1.843173
4.065050	0.497	-1.860683
4.073433	0.503	-1.798867
4.081717	0.497	-1.840695
4.090100	0.503	-1.792055
4.098383	0.497	-1.829872
4.106767	0.503	-1.837191
4.115050	0.497	-1.891296
4.123433	0.503	-1.884436
4.131717	0.497	-1.884395
4.140100	0.503	-1.873859
4.148383	0.497	-1.834587
4.156767	0.503	-1.855860
4.165050	0.497	-1.893841
4.173433	0.503	-1.872023
4.181717	0.497	-1.828419
4.190100	0.503	-1.863746
4.198383	0.497	-1.881703
4.206767	0.503	-1.855168
4.215050	0.497	-1.898060
4.223433	0.503	-1.938590
4.231717	0.497	-1.913009
4.240100	0.503	-1.777852
4.248383	0.497	-1.907830
4.256767	0.503	-1.829024
4.265050	0.497	-1.942541
4.273433	0.503	-1.836199
4.281717	0.497	-1.880745
4.290100	0.503	-1.830240
4.298383	0.497	-1.952929
4.306767	0.503	-1.884270
4.315050	0.497	-1.909418
4.323433	0.503	-1.878868
4.331717	0.497	-1.923837
4.340100	0.503	-1.904117
4.348383	0.497	-1.947291
4.356767	0.503	-1.898879
4.365050	0.497	-1.930582
4.373433	0.503	-1.914520
4.381717	0.497	-1.902146
4.390100	0.503	-1.905748
4.398383	0.497	-1.864788
4.406767	0.503	-1.939618
4.415050	0.497	-1.909303
4.423433	0.503	-1.920326
4.431717	0.497	-1.925068
4.440100	0.503	-1.928880
4.448383	0.497	-1.910916
4.456767	0.503	-1.916212
4.465050	0.497	-1.949545
4.473433	0.503	-1.987728
4.481717	0.497	-1.929325
4.490100	0.503	-1.927220
4.498383	0.497	-1.991455
4.506767	0.503	-1.943553
4.515050	0.497	-1.996046
4.523433	0.503	-1.974865
4.531717	0.497	-1.959883
4.540100	0.503	-1.971726
4.548383	0.497	-1.959866
4.556767	0.503	-1.884565
4.565050	0.497	-1.990020
4.573433	0.503	-1.906213
4.581717	0.497	-2.007493
4.590100	0.503	-1.965017
4.598383	0.497	-2.013102
4.606767	0.503	-1.964855
4.615050	0.497	-2.075096
4.623433	0.503	-1.995707
4.631717	0.497	-1.968773
4.640100	0.503	-1.928336
4.648383	0.497	-1.966637
4.656767	0.503	-1.920030
4.665050	0.497	-1.991144
4.673433	0.503	-2.022118
4.681717	0.497	-1.963417
4.690100	0.503	-1.915686
4.698383	0.497	-2.005263
4.706767	0.503	-1.956459
4.715050	0.497	-1.982199
4.723433	0.503	-1.935113
4.731717	0.497	-1.958540
4.740100	0.503	-1.934394
4.748383	0.497	-1.944177
4.756767	0.503	-1.927756
4.765050	0.497	-1.976885
4.773433	0.503	-1.893493
4.781717	0.497	-2.000651
4.790100	0.503	-1.877816
4.798383	0.497	-1.936107
4.806767	0.503	-1.896500
4.815050	0.497	-1.891224
4.823433	0.503	-1.872281
4.831717	0.497	-1.929488
4.840100	0.503	-1.844638
4.848383	0.497	-1.914271
4.856767	0.503	-1.808995
4.865050	0.497	-1.927732
4.873433	0.503	-1.908733
4.881717	0.497	-1.906371
4.890100	0.503	-1.907916
4.898383	0.497	-1.885392
4.906767	0.503	-1.843043
4.915050	0.497	-1.846254
4.923433	0.503	-1.773783
4.931717	0.497	-1.802645
4.940100	0.503	-1.849193
4.948383	0.497	-1.881493
4.956767	0.503	-1.801795
4.965050	0.497	-1.840873
4.973433	0.503	-1.788152
4.981717	0.497	-1.807345
4.990100	0.503	-1.795120
4.998383	0.497	-1.753757
5.006767	0.503	-1.655116
5.015050	0.497	-1.732767
5.023433	0.503	-1.803135
5.031717	0.497	-1.741533
5.040100	0.503	-1.691803
5.048383	0.497	-1.721451
5.056767	0.503	-1.621064
5.065050	0.497	-1.683890
5.073433	0.503	-1.636150
5.081717	0.497	-1.632926
5.090100	0.503	-1.568453
5.098383	0.497	-1.570922
5.106767	0.503	-1.560626
5.115050	0.497	-1.581035
5.123433	0.503	-1.548341
5.131717	0.497	-1.595079
5.140100	0.503	-1.480661
5.148383	0.497	-1.469039
5.156767	0.503	-1.377758
5.165050	0.497	-1.478536
5.173433	0.503	-1.444035
5.181717	0.497	-1.428911
5.190100	0.503	-1.328714
5.198383	0.497	-1.278366
5.206767	0.503	-1.210295
5.215050	0.497	-1.249894
5.223433	0.503	-1.188659
5.231717	0.497	-1.158475
5.240100	0.503	-1.078311
5.248383	0.497	-1.144321
5.256767	0.503	-1.081864
5.265117	0.501	-1.072289
5.273433	0.499	-0.974206
5.281783	0.501	-0.903382
5.290100	0.499	-0.850821
5.298450	0.501	-0.845298
5.306767	0.499	-0.772619
5.315117	0.501	-0.707985
5.323433	0.499	-0.701615
5.331783	0.501	-0.702122
5.340100	0.499	-0.583553
5.348450	0.501	-0.669235
5.356767	0.499	-0.528825
5.365117	0.501	-0.222898
5.373433	0.499	-0.438021
5.381783	0.501	-0.091922
5.390100	0.499	-0.330570
5.398450	0.501	-0.092468
5.406767	0.499	-0.235042
5.415117	0.501	-0.020902
5.423433	0.499	-0.228406
5.431783	0.501	0.114091
5.440100	0.499	-0.199518
5.448450	0.501	0.100819
5.456767	0.499	-0.093946
5.465117	0.501	0.149617
5.473433	0.499	-0.053045
5.481783	0.501	0.250819
5.490100	0.499	-0.107814
5.498450	0.501	0.196889
5.506767	0.499	-0.144687
5.515117	0.501	0.191787
5.523433	0.499	-0.049579
5.531783	0.501	0.223613
5.540100	0.499	-0.063288
5.548450	0.501	0.131644
5.556767	0.499	-0.055535
5.565117	0.501	0.117269
5.573433	0.499	-0.133130
5.581783	0.501	0.175829
5.590100	0.499	-0.195334
5.598450	0.501	0.100836
5.606767	0.499	-0.276614
5.615117	0.501	-0.005870
5.623433	0.499	-0.215602
5.631783	0.501	-0.088923
5.640100	0.499	-0.388270
5.648450	0.501	-0.073084
5.656733	0.497	-0.456205
5.665117	0.503	-0.288096
5.673400	0.497	-0.527092
5.681783	0.503	-0.569762
5.690067	0.497	-0.658133
5.698450	0.503	-0.642278
5.706733	0.497	-0.764179
5.715117	0.503	-0.709840
5.723400	0.497	-0.820170
5.731783	0.503	-0.875251
5.740067	0.497	-0.877218
5.748450	0.503	-0.965954
5.756733	0.497	-1.010157
5.765117	0.503	-1.067299
5.773400	0.497	-1.143783
5.781783	0.503	-1.088061
5.790067	0.497	-1.208800
5.798450	0.503	-1.224776
5.806733	0.497	-1.246000
5.815117	0.503	-1.265308
5.823400	0.497	-1.416773
5.831783	0.503	-1.409072
5.840067	0.497	-1.415130
5.848450	0.503	-1.450355
5.856733	0.497	-1.575590
5.865117	0.503	-1.519534
5.873400	0.497	-1.561668
5.881783	0.503	-1.622499
5.890067	0.497	-1.666128
5.898450	0.503	-1.627978
5.906733	0.497	-1.680644
5.915117	0.503	-1.696505
5.923400	0.497	-1.818951
5.931783	0.503	-1.760545
5.940067	0.497	-1.870452
5.948450	0.503	-1.838849
5.956733	0.497	-1.871151
5.965117	0.503	-1.888491
5.973400	0.497	-1.915912
5.981783	0.503	-1.988992
5.990067	0.497	-1.993661
5.998450	0.503	-1.993478
6.006733	0.497	-2.041055
6.015117	0.503	-1.988801
6.023400	0.497	-2.039115
6.031783	0.503	-2.019827
6.040067	0.497	-2.023397
6.048450	0.503	-2.025385
6.056733	0.497	-2.089559
6.065117	0.503	-2.035636
6.073400	0.497	-2.032290
6.081783	0.503	-2.079333
6.090067	0.497	-2.118230
6.098450	0.503	-2.100626
6.106733	0.497	-2.073128
6.115117	0.503	-2.076578
6.123400	0.497	-2.177686
6.131783	0.503	-2.054713
6.140067	0.497	-2.092688
6.148450	0.503	-2.027410
6.156733	0.497	-2.093778
6.165117	0.503	-2.069048
6.173400	0.497	-2.062269
6.181783	0.503	-2.022570
6.190067	0.497	-2.101933
6.198450	0.503	-2.046455
6.206733	0.497	-2.053080
6.215117	0.503	-2.044806
6.223400	0.497	-2.030626
6.231783	0.503	-2.079364
6.240067	0.497	-2.056160
6.248450	0.503	-2.125735
6.256733	0.497	-2.105203
6.265117	0.503	-2.044352
6.273400	0.497	-2.129422
6.281783	0.503	-2.109285
6.290067	0.497	-2.055154
6.298450	0.503	-2.063551
6.306733	0.497	-2.134264
6.315117	0.503	-2.107231
6.323400	0.497	-2.106653
6.331783	0.503	-2.096195
6.340067	0.497	-2.201348
6.348450	0.503	-2.084799
6.356733	0.497	-2.135018
6.365117	0.503	-2.072342
6.373400	0.497	-2.190170
6.381783	0.503	-2.148405
6.390067	0.497	-2.151291
6.398450	0.503	-2.105872
6.406733	0.497	-2.125020
6.415117	0.503	-2.138026
6.423400	0.497	-2.198442
6.431783	0.503	-2.173369
6.440067	0.497	-2.152082
6.448450	0.503	-2.192513
6.456733	0.497	-2.144462
6.465117	0.503	-2.148894
6.473400	0.497	-2.180378
6.481783	0.503	-2.222402
6.490067	0.497	-2.188818
6.498450	0.503	-2.187432
6.506733	0.497	-2.191782
6.515117	0.503	-2.156692
6.523400	0.497	-2.250581
6.531783	0.503	-2.148203
6.540067	0.497	-2.145255
6.548450	0.503	-2.175751
6.556733	0.497	-2.119170
6.565117	0.503	-1.834091
6.573400	0.497	-1.629368
6.581783	0.503	-1.028833
6.590067	0.497	0.114219
6.598450	0.503	2.454329
6.606733	0.497	6.852052
6.615117	0.503	15.130670
6.623400	0.497	29.890503
6.631783	0.503	54.388491
6.640067	0.497	91.685809
6.648450	0.503	142.936021
6.656733	0.497	206.877967
6.665117	0.503	278.201596
6.673400	0.497	352.065402
6.681783	0.503	423.064428
6.690067	0.497	489.571644
6.698450	0.503	550.585098
6.706733	0.497	607.361336
6.715117	0.503	661.081866
6.723400	0.497	712.801360
6.731783	0.503	762.922023
6.740067	0.497	811.703103
6.748450	0.503	858.367803
6.756733	0.497	901.866938
6.765117	0.503	941.024182
6.773400	0.497	974.255390
6.781783	0.503	999.133293
6.790067	0.497	1,013.034250
6.798450	0.503	1,011.609988
6.806733	0.497	990.095580
6.815117	0.503	942.787279
6.823400	0.497	865.549982
6.831783	0.503	759.370240
6.840067	0.497	630.772766
6.848450	0.503	496.899834
6.856733	0.497	371.858128
6.865117	0.503	269.475672
6.873400	0.497	192.099058
6.881783	0.503	137.784055
6.890067	0.497	100.412149
6.898450	0.503	75.435847
6.906733	0.497	58.212277
6.915117	0.503	46.278449
6.923400	0.497	37.635009
6.931783	0.503	31.384077
6.940067	0.497	26.641231
6.948450	0.503	22.924485
6.956733	0.497	19.910770
6.965117	0.503	17.433538
6.973400	0.497	15.417807
6.981783	0.503	13.748007
6.990067	0.497	12.202686
6.998450	0.503	11.130317
7.006733	0.497	10.028853
7.015117	0.503	9.209137
7.023400	0.497	8.490272
7.031783	0.503	7.961470
7.040067	0.497	7.510117
7.048450	0.503	7.378534
7.056733	0.497	7.283071
7.065117	0.503	7.527786
7.073400	0.497	7.769020
7.081783	0.503	8.185428
7.090067	0.497	8.440362
7.098450	0.503	8.802450
7.106733	0.497	8.941498
7.115117	0.503	8.997259
7.123400	0.497	8.856756
7.131783	0.503	8.526669
7.140067	0.497	7.949759
7.148450	0.503	7.433778
7.156733	0.497	6.728153
7.165117	0.503	6.160501
7.173400	0.497	5.423926
7.181783	0.503	4.830208
7.190067	0.497	4.256506
7.198450	0.503	3.677194
7.206733	0.497	3.272584
7.215117	0.503	2.975561
7.223400	0.497	2.528080
7.231783	0.503	2.274284
7.240067	0.497	1.968029
7.248450	0.503	1.794454
7.256733	0.497	1.519757
7.265117	0.503	1.459661
7.273400	0.497	1.274456
7.281783	0.503	1.204460
7.290067	0.497	1.090072
7.298450	0.503	1.009101
7.306733	0.497	0.856916
7.315117	0.503	0.798574
7.323400	0.497	0.729930
7.331783	0.503	0.617984
7.340067	0.497	0.601887
7.348450	0.503	0.564192
7.356733	0.497	0.512867
7.365117	0.503	0.459315
7.373400	0.497	0.428241
7.381783	0.503	0.386471
7.390067	0.497	0.415866
7.398450	0.503	0.450130
7.406733	0.497	0.492841
7.415117	0.503	0.633686
7.423400	0.497	0.691998
7.431783	0.503	0.835450
7.440067	0.497	0.911949
7.448450	0.503	1.112502
7.456733	0.497	1.213931
7.465117	0.503	1.365569
7.473400	0.497	1.492567
7.481783	0.503	1.628278
7.490067	0.497	1.711410
7.498450	0.503	1.820375
7.506733	0.497	1.842288
7.515117	0.503	1.918471
7.523400	0.497	1.928377
7.531783	0.503	1.887766
7.540067	0.497	1.800424
7.548450	0.503	1.856536
7.556733	0.497	1.762094
7.565117	0.503	1.698869
7.573400	0.497	1.578177
7.581783	0.503	1.597313
7.590067	0.497	1.398017
7.598450	0.503	1.427540
7.606733	0.497	1.267972
7.615117	0.503	1.252968
7.623400	0.497	1.115152
7.631783	0.503	1.081339
7.640067	0.497	0.988817
7.648450	0.503	1.013143
7.656733	0.497	1.009433
7.665117	0.503	0.953502
7.673400	0.497	0.924830
7.681783	0.503	1.115187
7.690067	0.497	1.234896
7.698450	0.503	1.324507
7.706733	0.497	1.559666
7.715117	0.503	1.734450
7.723400	0.497	1.935040
7.731783	0.503	2.190420
7.740067	0.497	2.462313
7.748450	0.503	2.705278
7.756733	0.497	3.077759
7.765117	0.503	3.290538
7.773400	0.497	3.601237
7.781783	0.503	3.926081
7.790067	0.497	4.165892
7.798450	0.503	4.379226
7.806733	0.497	4.632347
7.815117	0.503	4.892824
7.823400	0.497	5.076740
7.831783	0.503	5.206601
7.840067	0.497	5.424461
7.848450	0.503	5.625480
7.856733	0.497	5.702563
7.865117	0.503	5.886623
7.873400	0.497	5.878624
7.881783	0.503	6.011569
7.890067	0.497	6.030060
7.898450	0.503	6.047556
7.906733	0.497	6.054395
7.915117	0.503	6.099425
7.923400	0.497	6.236771
7.931783	0.503	6.201780
7.940067	0.497	6.168569
7.948450	0.503	6.208064
7.956733	0.497	6.203153
7.965117	0.503	6.247231
7.973400	0.497	6.235547
7.981783	0.503	6.214781
7.990067	0.497	6.186672
7.998450	0.503	6.147870
8.006733	0.497	6.127366
8.015117	0.503	6.148306
8.023400	0.497	6.119232
8.031783	0.503	6.114230
8.040067	0.497	6.017613
8.048450	0.503	6.067515
8.056733	0.497	5.995172
8.065117	0.503	5.961297
8.073400	0.497	5.939115
8.081783	0.503	5.951434
8.090067	0.497	5.791543
8.098450	0.503	5.778697
8.106800	0.501	5.672893
8.115117	0.499	5.695241
8.123467	0.501	5.678859
8.131783	0.499	5.636445
8.140133	0.501	5.693549
8.148450	0.499	5.652130
8.156800	0.501	5.620756
8.165117	0.499	5.637434
8.173467	0.501	5.666499
8.181783	0.499	5.671855
8.190133	0.501	5.627096
8.198450	0.499	5.664317
8.206800	0.501	6.071954
8.215117	0.499	5.806593
8.223467	0.501	6.172944
8.231783	0.499	5.942627
8.240133	0.501	6.255606
8.248450	0.499	6.068600
8.256800	0.501	6.512146
8.265117	0.499	6.289027
8.273467	0.501	6.708684
8.281783	0.499	6.617959
8.290133	0.501	6.995018
8.298450	0.499	6.919547
8.306800	0.501	7.261466
8.315117	0.499	7.184347
8.323467	0.501	7.646205
8.331783	0.499	7.565791
8.340133	0.501	8.000459
8.348450	0.499	7.952953
8.356800	0.501	8.447926
8.365117	0.499	8.305767
8.373467	0.501	8.825311
8.381783	0.499	8.772799
8.390133	0.501	9.285675
8.398450	0.499	9.229731
8.406800	0.501	9.817100
8.415117	0.499	9.631815
8.423467	0.501	10.282648
8.431783	0.499	10.207251
8.440133	0.501	10.765759
8.448450	0.499	10.779140
8.456800	0.501	11.320672
8.465117	0.499	11.281969
8.473467	0.501	11.896894
8.481783	0.499	11.862227
8.490133	0.501	12.406308
8.498450	0.499	12.519746
8.506800	0.501	13.025171
8.515083	0.497	12.989811
8.523467	0.503	13.323805
8.531750	0.497	13.628546
8.540133	0.503	13.973256
8.548417	0.497	14.306182
8.556800	0.503	14.716764
8.565083	0.497	15.245135
8.573467	0.503	15.840627
8.581750	0.497	16.609244
8.590133	0.503	17.585290
8.598417	0.497	18.087587
8.606800	0.503	18.023023
8.615083	0.497	16.488273
8.623467	0.503	13.449458
8.631750	0.497	10.018103
8.640133	0.503	7.644844
8.648417	0.497	6.252975
8.656800	0.503	5.769517
8.665083	0.497	5.203578
8.673467	0.503	4.863104
8.681750	0.497	4.328546
8.690133	0.503	3.894836
8.698417	0.497	3.444374
8.706800	0.503	3.042852
8.715083	0.497	2.538085
8.723467	0.503	2.184141
8.731750	0.497	1.800318
8.740133	0.503	1.523332
8.748417	0.497	1.129960
8.756800	0.503	0.970153
8.765083	0.497	0.726156
8.773467	0.503	0.549973
8.781750	0.497	0.336738
8.790133	0.503	0.259477
8.798417	0.497	0.055619
8.806800	0.503	-0.004321
8.815083	0.497	-0.163784
8.823467	0.503	-0.220590
8.831750	0.497	-0.303354
8.840133	0.503	-0.320576
8.848417	0.497	-0.431046
8.856800	0.503	-0.452908
8.865083	0.497	-0.484955
8.873467	0.503	-0.508406
8.881750	0.497	-0.660565
8.890133	0.503	-0.606863
8.898417	0.497	-0.655438
8.906800	0.503	-0.575910
8.915083	0.497	-0.693761
8.923467	0.503	-0.678641
8.931750	0.497	-0.686632
8.940133	0.503	-0.676486
8.948417	0.497	-0.728003
8.956800	0.503	-0.638386
8.965083	0.497	-0.710502
8.973467	0.503	-0.598594
8.981750	0.497	-0.595401
8.990133	0.503	-0.507997
8.998417	0.497	-0.569716
9.006800	0.503	-0.496811
9.015083	0.497	-0.478617
9.023467	0.503	-0.411213
9.031750	0.497	-0.388379
9.040133	0.503	-0.223772
9.048417	0.497	-0.211166
9.056800	0.503	-0.085799
9.065083	0.497	-0.005205
9.073467	0.503	0.074482
9.081750	0.497	0.151232
9.090133	0.503	0.282733
9.098417	0.497	0.284230
9.106800	0.503	0.392871
9.115083	0.497	0.401697
9.123467	0.503	0.442012
9.131750	0.497	0.563485
9.140133	0.503	0.610883
9.148417	0.497	0.529194
9.156800	0.503	0.576733
9.165083	0.497	0.538176
9.173467	0.503	0.543426
9.181750	0.497	0.357012
9.190133	0.503	0.299417
9.198417	0.497	0.218559
9.206800	0.503	0.226417
9.215083	0.497	0.043608
9.223467	0.503	-0.036164
9.231750	0.497	-0.101331
9.240133	0.503	-0.194218
9.248417	0.497	-0.371528
9.256800	0.503	-0.439071
9.265083	0.497	-0.522315
9.273467	0.503	-0.547493
9.281750	0.497	-0.676972
9.290133	0.503	-0.659878
9.298417	0.497	-0.756991
9.306800	0.503	-0.807575
9.315083	0.497	-0.894286
9.323467	0.503	-0.906842
9.331750	0.497	-0.977928
9.340133	0.503	-0.980087
9.348417	0.497	-0.988783
9.356800	0.503	-1.013819
9.365083	0.497	-1.095247
9.373467	0.503	-1.060265
9.381750	0.497	-1.053285
9.390133	0.503	-1.011316
9.398417	0.497	-1.074421
9.406800	0.503	-0.962337
9.415083	0.497	-0.967274
9.423467	0.503	-0.846995
9.431750	0.497	-0.928608
9.440133	0.503	-0.825129
9.448417	0.497	-0.861866
9.456800	0.503	-0.766941
9.465083	0.497	-0.808022
9.473467	0.503	-0.643062
9.481750	0.497	-0.661166
9.490133	0.503	-0.564054
9.498417	0.497	-0.536769
9.506800	0.503	-0.510397
9.515083	0.497	-0.505937
9.523467	0.503	-0.463656
9.531750	0.497	-0.496206
9.540133	0.503	-0.455412
9.548417	0.497	-0.495841
9.556800	0.503	-0.349818
9.565083	0.497	-0.430565
9.573467	0.503	-0.436997
9.581750	0.497	-0.481106
9.590133	0.503	-0.411499
9.598417	0.497	-0.494552
9.606800	0.503	-0.434550
9.615083	0.497	-0.538670
9.623467	0.503	-0.564407
9.631750	0.497	-0.567740
9.640133	0.503	-0.691731
9.648417	0.497	-0.741408
9.656800	0.503	-0.767557
9.665083	0.497	-0.876234
9.673467	0.503	-0.825377
9.681750	0.497	-0.929959
9.690133	0.503	-0.924731
9.698417	0.497	-1.028239
9.706800	0.503	-1.033372
9.715083	0.497	-1.172446
9.723467	0.503	-1.106106
9.731750	0.497	-1.226505
9.740133	0.503	-1.186379
9.748417	0.497	-1.297273
9.756800	0.503	-1.285686
9.765083	0.497	-1.358085
9.773467	0.503	-1.355755
9.781750	0.497	-1.409820
9.790133	0.503	-1.361498
9.798417	0.497	-1.414166
9.806800	0.503	-1.367749
9.815083	0.497	-1.401873
9.823467	0.503	-1.361257
9.831750	0.497	-1.467830
9.840133	0.503	-1.388009
9.848417	0.497	-1.439716
9.856800	0.503	-1.476476
9.865083	0.497	-1.448721
9.873467	0.503	-1.402068
9.881750	0.497	-1.491974
9.890133	0.503	-1.419880
9.898417	0.497	-1.535752
9.906800	0.503	-1.447995
9.915083	0.497	-1.495287
9.923467	0.503	-1.474087
9.931750	0.497	-1.432443
9.940133	0.503	-1.376645
9.948417	0.497	-1.439356
9.956800	0.503	-1.426437
9.965083	0.497	-1.490531
9.973467	0.503	-1.477661
9.981750	0.497	-1.417758
9.990133	0.503	-1.394735
9.998417	0.497	-1.464548
10.006800	0.503	-1.375582
10.015083	0.497	-1.468284
10.023467	0.503	-1.424915
10.031750	0.497	-1.457359
10.040133	0.503	-1.410579
10.048417	0.497	-1.399157
10.056800	0.503	-1.338282
10.065083	0.497	-1.400939
10.073467	0.503	-1.358731
10.081750	0.497	-1.420188
10.090133	0.503	-1.353565
10.098417	0.497	-1.475732
10.106800	0.503	-1.346637
10.115083	0.497	-1.448407
10.123467	0.503	-1.418464
10.131750	0.497	-1.397007
10.140133	0.503	-1.377424
10.148417	0.497	-1.393760
10.156800	0.503	-1.364997
10.165083	0.497	-1.459352
10.173467	0.503	-1.414355
10.181750	0.497	-1.444534
10.190133	0.503	-1.385261
10.198417	0.497	-1.476647
10.206800	0.503	-1.351019
10.215083	0.497	-1.415870
10.223467	0.503	-1.392638
10.231750	0.497	-1.468645
10.240133	0.503	-1.439655
10.248417	0.497	-1.457916
10.256800	0.503	-1.468332
10.265083	0.497	-1.448282
10.273467	0.503	-1.420500
10.281750	0.497	-1.487858
10.290133	0.503	-1.386579
10.298417	0.497	-1.466236
10.306800	0.503	-1.416785
10.315083	0.497	-1.483757
10.323467	0.503	-1.342434
10.331750	0.497	-1.423382
10.340133	0.503	-1.367663
10.348417	0.497	-1.401416
10.356800	0.503	-1.373113
10.365083	0.497	-1.420009
10.373467	0.503	-1.411210
10.381750	0.497	-1.363461
10.390133	0.503	-1.289367
10.398417	0.497	-1.357470
10.406800	0.503	-1.303461
10.415083	0.497	-1.302190
10.423467	0.503	-1.241798
10.431750	0.497	-1.254315
10.440133	0.503	-1.227918
10.448417	0.497	-1.252210
10.456800	0.503	-1.186784
10.465083	0.497	-1.257388
10.473467	0.503	-1.180352
10.481750	0.497	-1.176258
10.490133	0.503	-1.103516
10.498417	0.497	-1.173634
10.506800	0.503	-1.192552
10.515083	0.497	-1.288399
10.523467	0.503	-1.241285
10.531750	0.497	-1.224028
10.540133	0.503	-1.179526
10.548417	0.497	-1.164201
10.556800	0.503	-1.235749
10.565083	0.497	-1.271067
10.573467	0.503	-1.209885
10.581750	0.497	-1.301261
10.590133	0.503	-1.270789
10.598417	0.497	-1.272271
10.606800	0.503	-1.280197
10.615083	0.497	-1.225168
10.623467	0.503	-1.194119
10.631750	0.497	-1.222439
10.640133	0.503	-1.187636
10.648417	0.497	-1.288150
10.656800	0.503	-1.189822
10.665083	0.497	-1.218043
10.673467	0.503	-1.196130
10.681750	0.497	-1.236946
10.690133	0.503	-1.144965
10.698417	0.497	-1.210323
10.706800	0.503	-1.160471
10.715083	0.497	-1.167764
10.723467	0.503	-1.196453
10.731750	0.497	-1.131490
10.740133	0.503	-1.095750
10.748417	0.497	-1.132560
10.756800	0.503	-1.062959
10.765083	0.497	-1.096424
10.773467	0.503	-1.051568
10.781750	0.497	-1.151620
10.790133	0.503	-1.096267
10.798417	0.497	-1.045512
10.806800	0.503	-1.045845
10.815083	0.497	-1.075134
10.823467	0.503	-1.089862
10.831750	0.497	-1.051515
10.840133	0.503	-1.025344
10.848417	0.497	-1.057904
10.856800	0.503	-1.023499
10.865083	0.497	-1.002088
10.873467	0.503	-1.058800
10.881750	0.497	-1.061001
10.890133	0.503	-1.033983
10.898417	0.497	-1.083095
10.906800	0.503	-1.106896
10.915083	0.497	-1.134761
10.923467	0.503	-1.067105
10.931817	0.501	-1.081740
10.940133	0.499	-1.106833
10.948483	0.501	-1.142748
10.956800	0.499	-1.129686
10.965150	0.501	-1.179334
10.973467	0.499	-1.130736
10.981817	0.501	-1.220323
10.990133	0.499	-1.113298
10.998483	0.501	-1.217747
11.006800	0.499	-1.171218
11.015150	0.501	-1.178200
11.023467	0.499	-1.118475
11.031817	0.501	-0.778709
11.040133	0.499	-1.095702
11.048483	0.501	-0.790243
11.056800	0.499	-1.054644
11.065150	0.501	-0.788977
11.073467	0.499	-1.000955
11.081817	0.501	-0.712603
11.090133	0.499	-0.928030
11.098483	0.501	-0.667125
11.106800	0.499	-0.943103
11.115150	0.501	-0.578268
11.123467	0.499	-0.826492
11.131817	0.501	-0.584972
11.140133	0.499	-0.812141
11.148483	0.501	-0.507837
11.156800	0.499	-0.871943
11.165150	0.501	-0.598814
11.173467	0.499	-0.812574
11.181817	0.501	-0.642665
11.190133	0.499	-0.942339
11.198483	0.501	-0.742190
11.206800	0.499	-1.045087
11.215150	0.501	-0.782764
11.223467	0.499	-1.064693
11.231817	0.501	-0.860010
11.240133	0.499	-1.148092
11.248483	0.501	-0.930955
11.256800	0.499	-1.284985
11.265150	0.501	-0.997615
11.273467	0.499	-1.316054
11.281817	0.501	-1.062652
11.290133	0.499	-1.369573
11.298483	0.501	-1.111966
11.306800	0.499	-1.418885
11.315150	0.501	-1.103196
11.323467	0.499	-1.441293
11.331817	0.501	-1.192988
11.340100	0.497	-1.454350
11.348483	0.503	-1.401238
11.356767	0.497	-1.560397
11.365150	0.503	-1.531933
11.373433	0.497	-1.568613
11.381817	0.503	-1.501058
11.390100	0.497	-1.586227
11.398483	0.503	-1.474993
11.406767	0.497	-1.630642
11.415150	0.503	-1.542137
11.423433	0.497	-1.583545
11.431817	0.503	-1.555425
11.440100	0.497	-1.563071
11.448483	0.503	-1.515611
11.456767	0.497	-1.582527
11.465150	0.503	-1.547059
11.473433	0.497	-1.560681
11.481817	0.503	-1.559252
11.490100	0.497	-1.557172
11.498483	0.503	-1.505236
11.506767	0.497	-1.520218
11.515150	0.503	-1.586482
11.523433	0.497	-1.593361
11.531817	0.503	-1.499950
11.540100	0.497	-1.573974
11.548483	0.503	-1.516032
11.556767	0.497	-1.535439
11.565150	0.503	-1.494021
11.573433	0.497	-1.554838
11.581817	0.503	-1.498689
11.590100	0.497	-1.555341
11.598483	0.503	-1.569374
11.606767	0.497	-1.578211
11.615150	0.503	-1.542938
11.623433	0.497	-1.587555
11.631817	0.503	-1.565920
11.640100	0.497	-1.613248
11.648483	0.503	-1.560406
11.656767	0.497	-1.573588
11.665150	0.503	-1.495270
11.673433	0.497	-1.563378
11.681817	0.503	-1.490792
11.690100	0.497	-1.550663
11.698483	0.503	-1.467704
11.706767	0.497	-1.572863
11.715150	0.503	-1.530451
11.723433	0.497	-1.552098
11.731817	0.503	-1.546134
11.740100	0.497	-1.527535
11.748483	0.503	-1.522598
11.756767	0.497	-1.549546
11.765150	0.503	-1.578862
11.773433	0.497	-1.534860
11.781817	0.503	-1.520782
11.790100	0.497	-1.518407
11.798483	0.503	-1.540586
11.806767	0.497	-1.512747
11.815150	0.503	-1.499179
11.823433	0.497	-1.519491
11.831817	0.503	-1.435174
11.840100	0.497	-1.478319
11.848483	0.503	-1.409177
11.856767	0.497	-1.399022
11.865150	0.503	-1.247155
11.873433	0.497	-1.294665
11.881817	0.503	-1.169532
11.890100	0.497	-1.126563
11.898483	0.503	-0.971497
11.906767	0.497	-0.867754
11.915150	0.503	-0.793832
11.923433	0.497	-0.665540
11.931817	0.503	-0.401778
11.940100	0.497	-0.274154
11.948483	0.503	-0.033147
11.956767	0.497	0.112972
11.965150	0.503	0.379623
11.973433	0.497	0.648839
11.981817	0.503	0.915652
11.990100	0.497	1.154483
11.998483	0.503	1.468360
12.006767	0.497	1.652442
12.015150	0.503	2.052831
12.023433	0.497	2.278890
12.031817	0.503	2.577137
12.040100	0.497	2.815325
12.048483	0.503	3.125675
12.056767	0.497	3.402737
12.065150	0.503	3.639977
12.073433	0.497	3.707228
12.081817	0.503	3.877149
12.090100	0.497	4.045533
12.098483	0.503	4.202147
12.106767	0.497	4.187888
12.115150	0.503	4.261050
12.123433	0.497	4.233383
12.131817	0.503	4.109443
12.140100	0.497	4.023371
12.148483	0.503	3.991582
12.156767	0.497	3.771101
12.165150	0.503	3.644733
12.173433	0.497	3.377024
12.181817	0.503	3.214287
12.190100	0.497	2.910668
12.198483	0.503	2.688170
12.206767	0.497	2.393279
12.215150	0.503	2.213082
12.223433	0.497	1.877552
12.231817	0.503	1.707000
12.240100	0.497	1.406091
12.248483	0.503	1.213696
12.256767	0.497	0.922647
12.265150	0.503	0.772266
12.273433	0.497	0.501606
12.281817	0.503	0.362538
12.290100	0.497	0.115220
12.298483	0.503	0.030790
12.306767	0.497	-0.193870
12.315150	0.503	-0.211307
12.323433	0.497	-0.415153
12.331817	0.503	-0.479459
12.340100	0.497	-0.655574
12.348483	0.503	-0.689919
12.356767	0.497	-0.792963
12.365150	0.503	-0.777082
12.373433	0.497	-0.940355
12.381817	0.503	-0.899595
12.390100	0.497	-0.972946
12.398483	0.503	-0.944002
12.406767	0.497	-1.046795
12.415150	0.503	-1.060352
12.423433	0.497	-1.112824
12.431817	0.503	-1.089350
12.440100	0.497	-1.206992
12.448483	0.503	-1.079882
12.456767	0.497	-1.129926
12.465150	0.503	-1.085791
12.473433	0.497	-1.167339
12.481817	0.503	-1.171872
12.490100	0.497	-1.215811
12.498483	0.503	-1.175574
12.506767	0.497	-1.147783
12.515150	0.503	-1.235157
12.523433	0.497	-1.238556
12.531817	0.503	-1.204911
12.540100	0.497	-1.156765
12.548483	0.503	-1.190188
12.556767	0.497	-1.210282
12.565150	0.503	-1.222781
12.573433	0.497	-1.205112
12.581817	0.503	-1.220304
12.590100	0.497	-1.270949
12.598483	0.503	-1.202099
12.606767	0.497	-1.299623
12.615150	0.503	-1.269071
12.623433	0.497	-1.344790
12.631817	0.503	-1.257929
12.640100	0.497	-1.330272
12.648483	0.503	-1.224484
12.656767	0.497	-1.229698
12.665150	0.503	-1.227637
12.673433	0.497	-1.213038
12.681817	0.503	-1.198111
12.690100	0.497	-1.195903
12.698483	0.503	-1.164584
12.706767	0.497	-1.087331
12.715150	0.503	-1.024394
12.723433	0.497	-0.958670
12.731817	0.503	-0.877324
12.740100	0.497	-0.796868
12.748483	0.503	-0.576235
12.756767	0.497	-0.468291
12.765150	0.503	-0.261409
12.773433	0.497	-0.164004
12.781817	0.503	0.111115
12.790100	0.497	0.358027
12.798483	0.503	0.621550
12.806767	0.497	0.903751
12.815150	0.503	1.220855
12.823433	0.497	1.644327
12.831817	0.503	1.966448
12.840100	0.497	2.378256
12.848483	0.503	2.821832
12.856767	0.497	3.246255
12.865150	0.503	3.764953
12.873433	0.497	4.303398
12.881817	0.503	4.851686
12.890100	0.497	5.386544
12.898483	0.503	5.969304
12.906767	0.497	6.599023
12.915150	0.503	7.235630
12.923433	0.497	7.703878
12.931817	0.503	8.258275
12.940100	0.497	8.767680
12.948483	0.503	9.382752
12.956767	0.497	9.911588
12.965150	0.503	10.336191
12.973433	0.497	10.683323
12.981817	0.503	11.106685
12.990100	0.497	11.374623
12.998483	0.503	11.634258
13.006767	0.497	11.799044
13.015150	0.503	11.905228
13.023433	0.497	11.928821
13.031817	0.503	11.957505
13.040100	0.497	11.894153
13.048483	0.503	11.723684
13.056767	0.497	11.440922
13.065150	0.503	11.200570
13.073433	0.497	10.811953
13.081817	0.503	10.472554
13.090100	0.497	10.041105
13.098483	0.503	9.622436
13.106767	0.497	9.181296
13.115150	0.503	8.610332
13.123433	0.497	8.047215
13.131817	0.503	7.556199
13.140100	0.497	6.944678
13.148483	0.503	6.453287
13.156767	0.497	5.874185
13.165150	0.503	5.387193
13.173433	0.497	4.822049
13.181817	0.503	4.361774
13.190100	0.497	3.870032
13.198483	0.503	3.406748
13.206767	0.497	2.922118
13.215150	0.503	2.484925
13.223433	0.497	2.100952
13.231817	0.503	1.809376
13.240100	0.497	1.436075
13.248483	0.503	1.101674
13.256767	0.497	0.829181
13.265150	0.503	0.535960
13.273433	0.497	0.313198
13.281817	0.503	0.119282
13.290100	0.497	-0.106914
13.298483	0.503	-0.167659
13.306767	0.497	-0.455547
13.315150	0.503	-0.549541
13.323433	0.497	-0.695466
13.331817	0.503	-0.786852
13.340100	0.497	-0.912153
13.348483	0.503	-0.932249
13.356767	0.497	-0.997255
13.365150	0.503	-1.121362
13.373433	0.497	-1.205876
13.381817	0.503	-1.187602
13.390100	0.497	-1.238898
13.398483	0.503	-1.298371
13.406767	0.497	-1.329334
13.415150	0.503	-1.303345
13.423433	0.497	-1.383357
13.431817	0.503	-1.306842
13.440100	0.497	-1.391796
13.448483	0.503	-1.412937
13.456767	0.497	-1.386558
13.465150	0.503	-1.366909
13.473433	0.497	-1.474119
13.481817	0.503	-1.400801
13.490100	0.497	-1.401157
13.498483	0.503	-1.295333
13.506767	0.497	-1.374866
13.515150	0.503	-1.363024
13.523433	0.497	-1.364701
13.531817	0.503	-1.339642
13.540100	0.497	-1.308149
13.548483	0.503	-1.199340
13.556767	0.497	-1.190020
13.565150	0.503	-1.174790
13.573433	0.497	-1.089977
13.581817	0.503	-1.037288
13.590100	0.497	-0.978184
13.598483	0.503	-0.860155
13.606767	0.497	-0.808841
13.615150	0.503	-0.641557
13.623433	0.497	-0.588924
13.631817	0.503	-0.410593
13.640100	0.497	-0.297690
13.648483	0.503	-0.024220
13.656767	0.497	0.085320
13.665150	0.503	0.265648
13.673433	0.497	0.507476
13.681817	0.503	0.789865
13.690100	0.497	0.933029
13.698483	0.503	1.279362
13.706767	0.497	1.443579
13.715150	0.503	1.749138
13.723433	0.497	2.020674
13.731817	0.503	2.296712
13.740100	0.497	2.557054
13.748483	0.503	2.799395
13.756833	0.501	3.016904
13.765150	0.499	3.233578
13.773500	0.501	3.425577
13.781817	0.499	3.651564
13.790167	0.501	3.732107
13.798483	0.499	3.855405
13.806833	0.501	3.951786
13.815150	0.499	4.025879
13.823500	0.501	4.059109
13.831817	0.499	4.023291
13.840167	0.501	3.931498
13.848483	0.499	3.908461
13.856833	0.501	4.123950
13.865150	0.499	3.612847
13.873500	0.501	3.731608
13.881817	0.499	3.245107
13.890167	0.501	3.345377
13.898483	0.499	2.759610
13.906833	0.501	2.853501
13.915150	0.499	2.259803
13.923500	0.501	2.269997
13.931817	0.499	1.755961
13.940167	0.501	1.787465
13.948483	0.499	1.183248
13.956833	0.501	1.323826
13.965150	0.499	0.713480
13.973500	0.501	0.809840
13.981817	0.499	0.230177
13.990167	0.501	0.339775
13.998483	0.499	-0.197185
14.006833	0.501	-0.038752
14.015150	0.499	-0.495264
14.023500	0.501	-0.348934
14.031817	0.499	-0.745276
14.040167	0.501	-0.591241
14.048483	0.499	-1.038426
14.056833	0.501	-0.799271
14.065150	0.499	-1.113310
14.073500	0.501	-0.948821
14.081817	0.499	-1.331195
14.090167	0.501	-1.108649
14.098483	0.499	-1.381563
14.106833	0.501	-1.232677
14.115150	0.499	-1.532255
14.123500	0.501	-1.272732
14.131817	0.499	-1.514904
14.140167	0.501	-1.263576
14.148450	0.497	-1.576838
14.156833	0.503	-1.454730
14.165117	0.497	-1.587059
14.173500	0.503	-1.537179
14.181783	0.497	-1.601891
14.190167	0.503	-1.508635
14.198450	0.497	-1.526703
14.206833	0.503	-1.483739
14.215117	0.497	-1.505461
14.223500	0.503	-1.441679
14.231783	0.497	-1.435941
14.240167	0.503	-1.350607
14.248450	0.497	-1.374946
14.256833	0.503	-1.268119
14.265117	0.497	-1.327166
14.273500	0.503	-1.150884
14.281783	0.497	-1.129335
14.290167	0.503	-1.045180
14.298450	0.497	-0.997536
14.306833	0.503	-0.848806
14.315117	0.497	-0.798995
14.323500	0.503	-0.703751
14.331783	0.497	-0.576846
14.340167	0.503	-0.483586
14.348450	0.497	-0.460287
14.356833	0.503	-0.305915
14.365117	0.497	-0.289223
14.373500	0.503	-0.142724
14.381783	0.497	-0.057652
14.390167	0.503	0.138142
14.398450	0.497	0.173049
14.406833	0.503	0.290747
14.415117	0.497	0.308576
14.423500	0.503	0.511025
14.431783	0.497	0.487602
14.440167	0.503	0.669991
14.448450	0.497	0.704279
14.456833	0.503	0.801477
14.465117	0.497	0.830778
14.473500	0.503	0.907087
14.481783	0.497	0.910821
14.490167	0.503	0.961617
14.498450	0.497	0.900704
14.506833	0.503	0.956857
14.515117	0.497	0.902466
14.523500	0.503	0.938559
14.531783	0.497	0.904169
14.540167	0.503	0.874036
14.548450	0.497	0.860533
14.556833	0.503	0.876664
14.565117	0.497	0.723412
14.573500	0.503	0.693837
14.581783	0.497	0.615553
14.590167	0.503	0.615227
14.598450	0.497	0.522158
14.606833	0.503	0.373539
14.615117	0.497	0.333715
14.623500	0.503	0.230701
14.631783	0.497	0.171118
14.640167	0.503	0.124256
14.648450	0.497	0.051919
14.656833	0.503	0.010325
14.665117	0.497	-0.061385
14.673500	0.503	-0.090608
14.681783	0.497	-0.120768
14.690167	0.503	-0.011349
14.698450	0.497	-0.165958
14.706833	0.503	-0.071140
14.715117	0.497	-0.093353
14.723500	0.503	0.128335
14.731783	0.497	0.182579
14.740167	0.503	0.337934
14.748450	0.497	0.556365
14.756833	0.503	0.804891
14.765117	0.497	1.107445
14.773500	0.503	1.389702
14.781783	0.497	1.739690
14.790167	0.503	2.101261
14.798450	0.497	2.553602
14.806833	0.503	2.965319
14.815117	0.497	3.466254
14.823500	0.503	3.947313
14.831783	0.497	4.318977
14.840167	0.503	4.765722
14.848450	0.497	5.242104
14.856833	0.503	5.621326
14.865117	0.497	6.029573
14.873500	0.503	6.364711
14.881783	0.497	6.568545
14.890167	0.503	6.800442
14.898450	0.497	6.906119
14.906833	0.503	7.005029
14.915117	0.497	7.028607
14.923500	0.503	6.915869
14.931783	0.497	6.791983
14.940167	0.503	6.670542
14.948450	0.497	6.361174
14.956833	0.503	6.063404
14.965117	0.497	5.595690
14.973500	0.503	5.241098
14.981783	0.497	4.808073
14.990167	0.503	4.358574
14.998450	0.497	3.860833
15.006833	0.503	3.479559
15.015117	0.497	3.020287
15.023500	0.503	2.629788
15.031783	0.497	2.104766
15.040167	0.503	1.775901
15.048450	0.497	1.359822
15.056833	0.503	1.038854
15.065117	0.497	0.656553
15.073500	0.503	0.389278
15.081783	0.497	0.119929
15.090167	0.503	-0.121178
15.098450	0.497	-0.309078
15.106833	0.503	-0.528388
15.115117	0.497	-0.727453
15.123500	0.503	-0.818760
15.131783	0.497	-0.947987
15.140167	0.503	-1.030721
15.148450	0.497	-1.146833
15.156833	0.503	-1.138192
15.165117	0.497	-1.365418
15.173500	0.503	-1.295819
15.181783	0.497	-1.380595
15.190167	0.503	-1.482592
15.198450	0.497	-1.494013
15.206833	0.503	-1.448894
15.215117	0.497	-1.561288
15.223500	0.503	-1.605983
15.231783	0.497	-1.640530
15.240167	0.503	-1.571166
15.248450	0.497	-1.693057
15.256833	0.503	-1.684520
15.265117	0.497	-1.641158
15.273500	0.503	-1.651664
15.281783	0.497	-1.666845
15.290167	0.503	-1.667065
15.298450	0.497	-1.683708
15.306833	0.503	-1.677859
15.315117	0.497	-1.671834
15.323500	0.503	-1.667217
15.331783	0.497	-1.655123
15.340167	0.503	-1.623459
15.348450	0.497	-1.661705
15.356833	0.503	-1.565605
15.365117	0.497	-1.659871
15.373500	0.503	-1.594533
15.381783	0.497	-1.584405
15.390167	0.503	-1.544639
15.398450	0.497	-1.599376
15.406833	0.503	-1.546956
15.415117	0.497	-1.551916
15.423500	0.503	-1.576626
15.431783	0.497	-1.610569
15.440167	0.503	-1.541269
15.448450	0.497	-1.506053
15.456833	0.503	-1.564949
15.465117	0.497	-1.614535
15.473500	0.503	-1.446172
15.481783	0.497	-1.540488
15.490167	0.503	-1.501815
15.498450	0.497	-1.527734
15.506833	0.503	-1.513839
15.515117	0.497	-1.560868
15.523500	0.503	-1.587357
15.531783	0.497	-1.540803
15.540167	0.503	-1.563879
15.548450	0.497	-1.628928
15.556833	0.503	-1.531633
15.565117	0.497	-1.559751
15.573500	0.503	-1.529530
15.581783	0.497	-1.586417
15.590167	0.503	-1.557199
15.598450	0.497	-1.678450
15.606833	0.503	-1.623993
15.615117	0.497	-1.587640
15.623500	0.503	-1.611038
15.631783	0.497	-1.630423
15.640167	0.503	-1.601705
15.648450	0.497	-1.574276
15.656833	0.503	-1.592107
15.665117	0.497	-1.638141
15.673500	0.503	-1.602204
15.681783	0.497	-1.628194
15.690167	0.503	-1.641076
15.698450	0.497	-1.612876
15.706833	0.503	-1.597094
15.715117	0.497	-1.685822
15.723500	0.503	-1.706900
15.731783	0.497	-1.674878
15.740167	0.503	-1.609701
15.748450	0.497	-1.754527
15.756833	0.503	-1.719183
15.765117	0.497	-1.704204
15.773500	0.503	-1.722076
15.781783	0.497	-1.679605
15.790167	0.503	-1.632534
15.798450	0.497	-1.724283
15.806833	0.503	-1.671025
15.815117	0.497	-1.758507
15.823500	0.503	-1.742506
15.831783	0.497	-1.725561
15.840167	0.503	-1.712359
15.848450	0.497	-1.720620
15.856833	0.503	-1.735152
15.865117	0.497	-1.799648
15.873500	0.503	-1.721074
15.881783	0.497	-1.770444
15.890167	0.503	-1.771754
15.898450	0.497	-1.802929
15.906833	0.503	-1.762463
15.915117	0.497	-1.815190
15.923500	0.503	-1.791975
15.931783	0.497	-1.807898
15.940167	0.503	-1.832866
15.948450	0.497	-1.829637
15.956833	0.503	-1.823249
15.965117	0.497	-1.821189
15.973500	0.503	-1.833185
15.981783	0.497	-1.870871
15.990167	0.503	-1.838858
15.998450	0.497	-1.809214
16.006833	0.503	-1.830782
16.015117	0.497	-1.883179
16.023500	0.503	-1.824707
16.031783	0.497	-1.845835
16.040167	0.503	-1.866976
16.048450	0.497	-1.867702
16.056833	0.503	-1.839016
16.065117	0.497	-1.893703
16.073500	0.503	-1.825027
16.081783	0.497	-1.866372
16.090167	0.503	-1.865393
16.098450	0.497	-1.840932
16.106833	0.503	-1.854257
16.115117	0.497	-1.877647
16.123500	0.503	-1.892576
16.131783	0.497	-1.818890
16.140167	0.503	-1.905396
16.148450	0.497	-1.881472
16.156833	0.503	-1.828817
16.165117	0.497	-1.817039
16.173500	0.503	-1.793899
16.181783	0.497	-1.908895
16.190167	0.503	-1.819288
16.198450	0.497	-1.793916
16.206833	0.503	-1.733217
16.215117	0.497	-1.737568
16.223500	0.503	-1.689951
16.231783	0.497	-1.711507
16.240167	0.503	-1.649988
16.248450	0.497	-1.644310
16.256833	0.503	-1.627032
16.265117	0.497	-1.651464
16.273500	0.503	-1.542423
16.281783	0.497	-1.541681
16.290167	0.503	-1.431815
16.298450	0.497	-1.434767
16.306833	0.503	-1.424215
16.315117	0.497	-1.364214
16.323500	0.503	-1.248428
16.331783	0.497	-1.193547
16.340167	0.503	-1.135630
16.348450	0.497	-1.090547
16.356833	0.503	-0.973025
16.365117	0.497	-0.899358
16.373500	0.503	-0.861377
16.381783	0.497	-0.734439
16.390167	0.503	-0.638887
16.398450	0.497	-0.495588
16.406833	0.503	-0.480430
16.415117	0.497	-0.356032
16.423500	0.503	-0.202520
16.431783	0.497	-0.185534
16.440167	0.503	-0.101596
16.448450	0.497	0.068410
16.456833	0.503	0.113664
16.465117	0.497	0.170460
16.473500	0.503	0.309442
16.481783	0.497	0.316045
16.490167	0.503	0.376303
16.498450	0.497	0.527535
16.506833	0.503	0.596843
16.515117	0.497	0.532253
16.523500	0.503	0.709483
16.531783	0.497	0.648147
16.540167	0.503	0.752472
16.548450	0.497	0.722094
16.556833	0.503	0.767196
16.565183	0.501	0.683198
16.573500	0.499	0.657843
16.581850	0.501	0.660884
16.590167	0.499	0.684106
16.598517	0.501	0.557894
16.606833	0.499	0.543583
16.615183	0.501	0.547329
16.623500	0.499	0.445987
16.631850	0.501	0.403164
16.640167	0.499	0.321015
16.648517	0.501	0.222415
16.656833	0.499	0.240658
16.665183	0.501	0.433186
16.673500	0.499	0.006360
16.681850	0.501	0.162224
16.690167	0.499	-0.159432
16.698517	0.501	0.013870
16.706833	0.499	-0.327771
16.715183	0.501	-0.190642
16.723500	0.499	-0.531221
16.731850	0.501	-0.387771
16.740167	0.499	-0.676096
16.748517	0.501	-0.421408
16.756833	0.499	-0.815915
16.765183	0.501	-0.634612
16.773500	0.499	-0.977884
16.781850	0.501	-0.768421
16.790167	0.499	-1.105905
16.798517	0.501	-0.931806
16.806833	0.499	-1.187509
16.815183	0.501	-0.951215
16.823500	0.499	-1.407522
16.831850	0.501	-1.094656
16.840167	0.499	-1.418208
16.848517	0.501	-1.218901
16.856833	0.499	-1.525367
16.865183	0.501	-1.257419
16.873500	0.499	-1.522498
16.881850	0.501	-1.251215
16.890167	0.499	-1.594388
16.898517	0.501	-1.262052
16.906833	0.499	-1.578609
16.915183	0.501	-1.398304
16.923500	0.499	-1.659279
16.931850	0.501	-1.382082
16.940167	0.499	-1.648589
16.948517	0.501	-1.354796
16.956833	0.499	-1.593729
16.965183	0.501	-1.346714
16.973467	0.497	-1.690533
16.981850	0.503	-1.585538
16.990133	0.497	-1.731195
16.998517	0.503	-1.650937
17.006800	0.497	-1.617612
17.015183	0.503	-1.589524
17.023467	0.497	-1.588936
17.031850	0.503	-1.630215
17.040133	0.497	-1.617131
17.048517	0.503	-1.583482
17.056800	0.497	-1.566175
17.065183	0.503	-1.542758
17.073467	0.497	-1.589401
17.081850	0.503	-1.539388
17.090133	0.497	-1.568937
17.098517	0.503	-1.536371
17.106800	0.497	-1.560698
17.115183	0.503	-1.467953
17.123467	0.497	-1.556317
17.131850	0.503	-1.434751
17.140133	0.497	-1.542695
17.148517	0.503	-1.419796
17.156800	0.497	-1.426605
17.165183	0.503	-1.408020
17.173467	0.497	-1.430484
17.181850	0.503	-1.430925
17.190133	0.497	-1.472734
17.198517	0.503	-1.349484
17.206800	0.497	-1.400038
17.215183	0.503	-1.310213
17.223467	0.497	-1.363459
17.231850	0.503	-1.398037
17.240133	0.497	-1.419626
17.248517	0.503	-1.320816
17.256800	0.497	-1.344924
17.265183	0.503	-1.341429
17.273467	0.497	-1.382770
17.281850	0.503	-1.270309
17.290133	0.497	-1.392730
17.298517	0.503	-1.277005
17.306800	0.497	-1.294218
17.315183	0.503	-1.306903
17.323467	0.497	-1.278418
17.331850	0.503	-1.258796
17.340133	0.497	-1.279206
17.348517	0.503	-1.227963
17.356800	0.497	-1.261480
17.365183	0.503	-1.235671
17.373467	0.497	-1.270052
17.381850	0.503	-1.194507
17.390133	0.497	-1.215261
17.398517	0.503	-1.240381
17.406800	0.497	-1.164791
17.415183	0.503	-1.232544
17.423467	0.497	-1.197866
17.431850	0.503	-1.225396
17.440133	0.497	-1.251220
17.448517	0.503	-1.233134
17.456800	0.497	-1.210286
17.465183	0.503	-1.229944
17.473467	0.497	-1.197502
17.481850	0.503	-1.219083
17.490133	0.497	-1.310980
17.498517	0.503	-1.139864
17.506800	0.497	-1.244158
17.515183	0.503	-1.214480
17.523467	0.497	-1.256981
17.531850	0.503	-1.179653
17.540133	0.497	-1.225062
17.548517	0.503	-1.201293
17.556800	0.497	-1.186227
17.565183	0.503	-1.206322
17.573467	0.497	-1.234050
17.581850	0.503	-1.176823
17.590133	0.497	-1.245329
17.598517	0.503	-1.164369
17.606800	0.497	-1.180609
17.615183	0.503	-1.171027
17.623467	0.497	-1.183326
17.631850	0.503	-1.189738
17.640133	0.497	-1.152819
17.648517	0.503	-1.199003
17.656800	0.497	-1.186343
17.665183	0.503	-1.137923
17.673467	0.497	-1.169780
17.681850	0.503	-1.129645
17.690133	0.497	-1.099262
17.698517	0.503	-1.112757
17.706800	0.497	-1.175278
17.715183	0.503	-1.092456
17.723467	0.497	-1.158160
17.731850	0.503	-1.139389
17.740133	0.497	-1.180287
17.748517	0.503	-1.100762
17.756800	0.497	-1.137784
17.765183	0.503	-1.076856
17.773467	0.497	-1.058625
17.781850	0.503	-1.053394
17.790133	0.497	-1.072226
17.798517	0.503	-0.973148
17.806800	0.497	-0.992920
17.815183	0.503	-0.989277
17.823467	0.497	-0.964641
17.831850	0.503	-0.942890
17.840133	0.497	-0.884446
17.848517	0.503	-0.923851
17.856800	0.497	-0.902458
17.865183	0.503	-0.843420
17.873467	0.497	-0.893507
17.881850	0.503	-0.841308
17.890133	0.497	-0.860179
17.898517	0.503	-0.784560
17.906800	0.497	-0.782064
17.915183	0.503	-0.781985
17.923467	0.497	-0.769369
17.931850	0.503	-0.675825
17.940133	0.497	-0.745646
17.948517	0.503	-0.623429
17.956800	0.497	-0.706739
17.965183	0.503	-0.642835
17.973467	0.497	-0.618297
17.981850	0.503	-0.671231
17.990133	0.497	-0.606574
17.998517	0.503	-0.588111
18.006800	0.497	-0.606179
18.015183	0.503	-0.583509
18.023467	0.497	-0.392928
18.031850	0.503	-0.365754
18.040133	0.497	-0.464431
18.048517	0.503	-0.365890
18.056800	0.497	-0.425024
18.065183	0.503	-0.296037
18.073467	0.497	-0.294475
18.081850	0.503	-0.192602
18.090133	0.497	-0.187688
18.098517	0.503	-0.077088
18.106800	0.497	-0.051555
18.115183	0.503	-0.033884
18.123467	0.497	0.066149
18.131850	0.503	0.183702
18.140133	0.497	0.180597
18.148517	0.503	0.274633
18.156800	0.497	0.304070
18.165183	0.503	0.450733
18.173467	0.497	0.533610
18.181850	0.503	0.632164
18.190133	0.497	0.699231
18.198517	0.503	0.770579
18.206800	0.497	0.799457
18.215183	0.503	0.954446
18.223467	0.497	1.023014
18.231850	0.503	1.092445
18.240133	0.497	1.110841
18.248517	0.503	1.200743
18.256800	0.497	1.261633
18.265183	0.503	1.349484
18.273467	0.497	1.353667
18.281850	0.503	1.464734
18.290133	0.497	1.465543
18.298517	0.503	1.561734
18.306800	0.497	1.510128
18.315183	0.503	1.577761
18.323467	0.497	1.558257
18.331850	0.503	1.581130
18.340133	0.497	1.606389
18.348517	0.503	1.636536
18.356800	0.497	1.612083
18.365183	0.503	1.616322
18.373467	0.497	1.620255
18.381850	0.503	1.645381
18.390133	0.497	1.614667
18.398517	0.503	1.603767
18.406800	0.497	1.669524
18.415183	0.503	1.705446
18.423467	0.497	1.624982
18.431850	0.503	1.726924
18.440133	0.497	1.840242
18.448517	0.503	1.940104
18.456800	0.497	1.965254
18.465183	0.503	2.106284
18.473467	0.497	2.204025
18.481850	0.503	2.323871
18.490133	0.497	2.479615
18.498517	0.503	2.543404
18.506800	0.497	2.751359
18.515183	0.503	2.943644
18.523467	0.497	3.053734
18.531850	0.503	3.348279
18.540133	0.497	3.561711
18.548517	0.503	3.801161
18.556800	0.497	3.998535
18.565183	0.503	4.302818
18.573467	0.497	4.441235
18.581850	0.503	4.657699
18.590133	0.497	4.942955
18.598517	0.503	5.202150
18.606800	0.497	5.291656
18.615183	0.503	5.519614
18.623467	0.497	5.742759
18.631850	0.503	5.874406
18.640133	0.497	6.008166
18.648517	0.503	6.111797
18.656800	0.497	6.156260
18.665183	0.503	6.198605
18.673467	0.497	6.245484
18.681850	0.503	6.293432
18.690133	0.497	6.223257
18.698517	0.503	6.174778
18.706800	0.497	6.116146
18.715183	0.503	6.009579
18.723467	0.497	5.873959
18.731850	0.503	5.745871
18.740133	0.497	5.570927
18.748517	0.503	5.372515
18.756800	0.497	5.139723
18.765183	0.503	5.027643
18.773467	0.497	4.776040
18.781850	0.503	4.659191
18.790133	0.497	4.368837
18.798517	0.503	4.202590
18.806800	0.497	3.952746
18.815183	0.503	3.802527
18.823467	0.497	3.595082
18.831850	0.503	3.509088
18.840133	0.497	3.197074
18.848517	0.503	3.010160
18.856800	0.497	2.885224
18.865183	0.503	2.712053
18.873467	0.497	2.550246
18.881850	0.503	2.422195
18.890133	0.497	2.284545
18.898517	0.503	2.180608
18.906800	0.497	2.068621
18.915183	0.503	1.965397
18.923467	0.497	1.868023
18.931850	0.503	1.775903
18.940133	0.497	1.681223
18.948517	0.503	1.584869
18.956800	0.497	1.510994
18.965183	0.503	1.477804
18.973467	0.497	1.353403
18.981850	0.503	1.289556
18.990133	0.497	1.239375
18.998517	0.503	1.215229
19.006800	0.497	1.066141
19.015183	0.503	1.020387
19.023467	0.497	0.962905
19.031850	0.503	0.997112
19.040133	0.497	0.885106
19.048517	0.503	0.805261
19.056800	0.497	0.737897
19.065183	0.503	0.702899
19.073467	0.497	0.686981
19.081850	0.503	0.574235
19.090133	0.497	0.519085
19.098517	0.503	0.521530
19.106800	0.497	0.451089
19.115183	0.503	0.395029
19.123467	0.497	0.293291
19.131850	0.503	0.344567
19.140133	0.497	0.221328
19.148517	0.503	0.192952
19.156800	0.497	0.117215
19.165183	0.503	0.050380
19.173467	0.497	0.045980
19.181850	0.503	-0.051525
19.190133	0.497	-0.114949
19.198517	0.503	-0.081541
19.206800	0.497	-0.184384
19.215183	0.503	-0.251597
19.223467	0.497	-0.313957
19.231850	0.503	-0.346833
19.240133	0.497	-0.396024
19.248517	0.503	-0.392983
19.256800	0.497	-0.509084
19.265183	0.503	-0.466987
19.273467	0.497	-0.552661
19.281850	0.503	-0.596664
19.290133	0.497	-0.618869
19.298517	0.503	-0.621816
19.306800	0.497	-0.713097
19.315183	0.503	-0.744432
19.323467	0.497	-0.853135
19.331850	0.503	-0.796377
19.340133	0.497	-0.927406
19.348517	0.503	-0.943991
19.356867	0.501	-0.892774
19.365183	0.499	-0.946967
19.373533	0.501	-1.029674
19.381850	0.499	-1.002939
19.390200	0.501	-1.062537
19.398517	0.499	-1.123817
19.406867	0.501	-1.126113
19.415183	0.499	-1.123768
19.423533	0.501	-1.215136
19.431850	0.499	-1.199249
19.440200	0.501	-1.273499
19.448517	0.499	-1.205334
19.456850	0.5	-0.954638
19.465200	0.501	-0.940543
19.473517	0.499	-1.279726
19.481867	0.501	-1.006376
19.490183	0.499	-1.289746
19.498533	0.501	-1.083445
19.506850	0.499	-1.312982
19.515200	0.501	-1.015844
19.523517	0.499	-1.344005
19.531867	0.501	-1.047759
19.540183	0.499	-1.392573
19.548533	0.501	-1.123685
19.556850	0.499	-1.334882
19.565200	0.501	-1.099390
19.573517	0.499	-1.369111
19.581867	0.501	-1.164484
19.590183	0.499	-1.385767
19.598533	0.501	-1.107169
19.606850	0.499	-1.425342
19.615200	0.501	-1.091798
19.623517	0.499	-1.412189
19.631867	0.501	-1.105946
19.640183	0.499	-1.456573
19.648533	0.501	-1.076360
19.656850	0.499	-1.410123
19.665200	0.501	-1.188734
19.673517	0.499	-1.351538
19.681867	0.501	-1.079331
19.690183	0.499	-1.385414
19.698533	0.501	-1.101235
19.706850	0.499	-1.344730
19.715200	0.501	-1.122590
19.723517	0.499	-1.399349
19.731867	0.501	-1.099435
19.740183	0.499	-1.330510
19.748533	0.501	-1.107694
19.756850	0.499	-1.326328
19.765200	0.501	-1.176054
19.773483	0.497	-1.376220
19.781867	0.503	-1.316250
19.790150	0.497	-1.358000
19.798533	0.503	-1.299205
19.806817	0.497	-1.363840
19.815200	0.503	-1.299475
19.823483	0.497	-1.320371
19.831867	0.503	-1.320942
19.840150	0.497	-1.300421
19.848533	0.503	-1.315983
19.856817	0.497	-1.281760
19.865200	0.503	-1.265570
19.873483	0.497	-1.325403
19.881867	0.503	-1.192772
19.890150	0.497	-1.308478
19.898533	0.503	-1.194201
19.906817	0.497	-1.221826
19.915200	0.503	-1.243365
19.923483	0.497	-1.240228
19.931867	0.503	-1.152739
19.940150	0.497	-1.218569
19.948533	0.503	-1.096096
19.956817	0.497	-1.195857
19.965200	0.503	-1.215611
19.973483	0.497	-1.175126
19.981867	0.503	-1.144360
19.990150	0.497	-1.166666
19.998533	0.503	-1.094709
20.006817	0.497	-1.185823
20.015200	0.503	-1.122075
20.023483	0.497	-1.137086
20.031867	0.503	-1.077217
20.040150	0.497	-1.100587
20.048533	0.503	-1.080375
20.056817	0.497	-1.121232
20.065200	0.503	-1.103709
20.073483	0.497	-1.085144
20.081867	0.503	-1.019933
20.090150	0.497	-1.034813
20.098533	0.503	-1.034997
20.106817	0.497	-1.035195
20.115200	0.503	-0.972799
20.123483	0.497	-1.004246
20.131867	0.503	-0.905463
20.140150	0.497	-0.940273
20.148533	0.503	-0.837407
20.156817	0.497	-0.911168
20.165200	0.503	-0.869824
20.173483	0.497	-0.856455
20.181867	0.503	-0.863690
20.190150	0.497	-0.866241
20.198533	0.503	-0.781466
20.206817	0.497	-0.810219
20.215200	0.503	-0.833551
20.223483	0.497	-0.747977
20.231867	0.503	-0.674555
20.240150	0.497	-0.717911
20.248533	0.503	-0.706352
20.256817	0.497	-0.693890
20.265200	0.503	-0.622978
20.273483	0.497	-0.658478
20.281867	0.503	-0.629952
20.290150	0.497	-0.673048
20.298533	0.503	-0.566186
20.306817	0.497	-0.604776
20.315200	0.503	-0.539652
20.323483	0.497	-0.620728
20.331867	0.503	-0.579684
20.340150	0.497	-0.520418
20.348533	0.503	-0.497638
20.356817	0.497	-0.501535
20.365200	0.503	-0.571675
20.373483	0.497	-0.540931
20.381867	0.503	-0.481957
20.390150	0.497	-0.525772
20.398533	0.503	-0.499942
20.406817	0.497	-0.491120
20.415200	0.503	-0.453112
20.423483	0.497	-0.433535
20.431867	0.503	-0.474407
20.440150	0.497	-0.492242
20.448533	0.503	-0.513397
20.456817	0.497	-0.538980
20.465200	0.503	-0.508496
20.473483	0.497	-0.522336
20.481867	0.503	-0.468538
20.490150	0.497	-0.491953
20.498533	0.503	-0.527862
20.506817	0.497	-0.574657
20.515200	0.503	-0.607124
20.523483	0.497	-0.709667
20.531867	0.503	-0.592681
20.540150	0.497	-0.601648
20.548533	0.503	-0.607944
20.556817	0.497	-0.695244
20.565200	0.503	-0.685180
20.573483	0.497	-0.701864
20.581867	0.503	-0.656340
20.590150	0.497	-0.700849
20.598533	0.503	-0.708376
20.606817	0.497	-0.688150
20.615200	0.503	-0.738964
20.623483	0.497	-0.819346
20.631867	0.503	-0.801020
20.640150	0.497	-0.868718
20.648533	0.503	-0.821063
20.656817	0.497	-0.878085
20.665200	0.503	-0.821745
20.673483	0.497	-0.906894
20.681867	0.503	-0.971518
20.690150	0.497	-0.928315
20.698533	0.503	-0.889083
20.706817	0.497	-0.931808
20.715200	0.503	-0.992657
20.723483	0.497	-0.974345
20.731867	0.503	-1.048290
20.740150	0.497	-0.984540
20.748533	0.503	-1.029777
20.756817	0.497	-1.044034
20.765200	0.503	-1.019165
20.773483	0.497	-1.103293
20.781867	0.503	-1.053961
20.790150	0.497	-1.096065
20.798533	0.503	-1.061989
20.806817	0.497	-1.092344
20.815200	0.503	-1.076430
20.823483	0.497	-1.154902
20.831867	0.503	-1.065817
20.840150	0.497	-1.127350
20.848533	0.503	-1.112524
20.856817	0.497	-1.186951
20.865200	0.503	-1.135002
20.873483	0.497	-1.179241
20.881867	0.503	-1.201120
20.890150	0.497	-1.222699
20.898533	0.503	-1.272763
20.906817	0.497	-1.254023
20.915200	0.503	-1.223775
20.923483	0.497	-1.260797
20.931867	0.503	-1.299027
20.940150	0.497	-1.322944
20.948533	0.503	-1.273959
20.956817	0.497	-1.332510
20.965200	0.503	-1.272304
20.973483	0.497	-1.367789
20.981867	0.503	-1.318769
20.990150	0.497	-1.364917
20.998533	0.503	-1.362123
21.006817	0.497	-1.368327
21.015200	0.503	-1.347686
21.023483	0.497	-1.398945
21.031867	0.503	-1.406323
21.040150	0.497	-1.442053
21.048533	0.503	-1.457634
21.056817	0.497	-1.470678
21.065200	0.503	-1.400534
21.073483	0.497	-1.491346
21.081867	0.503	-1.448672
21.090150	0.497	-1.497390
21.098533	0.503	-1.510985
21.106817	0.497	-1.528126
21.115200	0.503	-1.451828
21.123483	0.497	-1.555099
21.131867	0.503	-1.498115
21.140150	0.497	-1.494439
21.148533	0.503	-1.570887
21.156817	0.497	-1.558873
21.165200	0.503	-1.490078
21.173483	0.497	-1.562417
21.181867	0.503	-1.570739
21.190150	0.497	-1.649651
21.198533	0.503	-1.560986
21.206817	0.497	-1.589442
21.215200	0.503	-1.567396
21.223483	0.497	-1.585575
21.231867	0.503	-1.596254
21.240150	0.497	-1.627723
21.248533	0.503	-1.620482
21.256817	0.497	-1.688472
21.265200	0.503	-1.634557
21.273483	0.497	-1.639201
21.281867	0.503	-1.560757
21.290150	0.497	-1.682421
21.298533	0.503	-1.624359
21.306817	0.497	-1.641088
21.315200	0.503	-1.626739
21.323483	0.497	-1.678321
21.331867	0.503	-1.615730
21.340150	0.497	-1.729459
21.348533	0.503	-1.685850
21.356817	0.497	-1.740081
21.365200	0.503	-1.692026
21.373483	0.497	-1.690740
21.381867	0.503	-1.632763
21.390150	0.497	-1.755023
21.398533	0.503	-1.671752
21.406817	0.497	-1.727337
21.415200	0.503	-1.791012
21.423483	0.497	-1.768267
21.431867	0.503	-1.752764
21.440150	0.497	-1.767140
21.448533	0.503	-1.769463
21.456817	0.497	-1.848147
21.465200	0.503	-1.736678
21.473483	0.497	-1.822092
21.481867	0.503	-1.750324
21.490150	0.497	-1.831005
21.498533	0.503	-1.785585
21.506817	0.497	-1.782512
21.515200	0.503	-1.842112
21.523483	0.497	-1.807118
21.531867	0.503	-1.834793
21.540150	0.497	-1.825287
21.548533	0.503	-1.818787
21.556817	0.497	-1.853696
21.565200	0.503	-1.788655
21.573483	0.497	-1.863086
21.581867	0.503	-1.795140
21.590150	0.497	-1.859305
21.598533	0.503	-1.786617
21.606817	0.497	-1.828170
21.615200	0.503	-1.820912
21.623483	0.497	-1.866396
21.631867	0.503	-1.797364
21.640150	0.497	-1.869636
21.648533	0.503	-1.830495
21.656817	0.497	-1.796659
21.665200	0.503	-1.828361
21.673483	0.497	-1.870871
21.681867	0.503	-1.838939
21.690150	0.497	-1.885788
21.698533	0.503	-1.853742
21.706817	0.497	-1.795361
21.715200	0.503	-1.857275
21.723483	0.497	-1.844910
21.731867	0.503	-1.821421
21.740150	0.497	-1.804512
21.748533	0.503	-1.774846
21.756817	0.497	-1.776237
21.765200	0.503	-1.761587
21.773483	0.497	-1.821356
21.781867	0.503	-1.816884
21.790150	0.497	-1.802503
21.798533	0.503	-1.818179
21.806817	0.497	-1.884962
21.815200	0.503	-1.802345
21.823483	0.497	-1.783556
21.831867	0.503	-1.751706
21.840150	0.497	-1.814852
21.848533	0.503	-1.779237
21.856817	0.497	-1.794778
21.865200	0.503	-1.760285
21.873483	0.497	-1.755167
21.881867	0.503	-1.727996
21.890150	0.497	-1.811981
21.898533	0.503	-1.698809
21.906817	0.497	-1.823520
21.915200	0.503	-1.711647
21.923483	0.497	-1.823673
21.931867	0.503	-1.767535
21.940150	0.497	-1.840199
21.948533	0.503	-1.794785
21.956817	0.497	-1.779332
21.965200	0.503	-1.761681
21.973483	0.497	-1.769971
21.981867	0.503	-1.763864
21.990150	0.497	-1.782336
21.998533	0.503	-1.807632
22.006817	0.497	-1.827140
22.015200	0.503	-1.784199
22.023483	0.497	-1.807827
22.031867	0.503	-1.779365
22.040150	0.497	-1.799534
22.048533	0.503	-1.773000
22.056817	0.497	-1.852667
22.065200	0.503	-1.807647
22.073483	0.497	-1.911587
22.081867	0.503	-1.889761
22.090150	0.497	-1.850263
22.098533	0.503	-1.884073
22.106817	0.497	-1.959446
22.115200	0.503	-1.854367
22.123483	0.497	-1.882291
22.131867	0.503	-1.909836
22.140150	0.497	-1.925252
22.148533	0.503	-1.855450
22.156883	0.501	-1.894906
22.165200	0.499	-1.881283
22.173550	0.501	-1.897823
22.181867	0.499	-1.929039
22.190217	0.501	-1.921868
22.198533	0.499	-1.874150
22.206883	0.501	-1.893278
22.215200	0.499	-1.926777
22.223550	0.501	-1.922048
22.231867	0.499	-1.911306
22.240217	0.501	-1.946013
22.248533	0.499	-1.856160
22.256883	0.501	-1.901122
22.265200	0.499	-1.976549
22.273550	0.501	-1.559319
22.281867	0.499	-1.928968
22.290217	0.501	-1.619866
22.298533	0.499	-1.940957
22.306883	0.501	-1.615984
22.315200	0.499	-1.947193
22.323550	0.501	-1.622377
22.331867	0.499	-1.972237
22.340217	0.501	-1.619074
22.348533	0.499	-1.934742
22.356883	0.501	-1.601264
22.365200	0.499	-1.924089
22.373550	0.501	-1.580648
22.381867	0.499	-1.867638
22.390217	0.501	-1.545684
22.398533	0.499	-1.866629
22.406883	0.501	-1.566207
22.415200	0.499	-1.953780
22.423550	0.501	-1.595826
22.431867	0.499	-1.955037
22.440217	0.501	-1.602155
22.448533	0.499	-1.909699
22.456883	0.501	-1.573914
22.465200	0.499	-2.012097
22.473550	0.501	-1.574679
22.481867	0.499	-1.909007
22.490217	0.501	-1.617213
22.498533	0.499	-1.935182
22.506883	0.501	-1.649023
22.515200	0.499	-1.946356
22.523550	0.501	-1.694893
22.531867	0.499	-1.968397
22.540217	0.501	-1.631533
22.548533	0.499	-1.912903
22.556883	0.501	-1.625747
22.565167	0.497	-2.077763
22.573550	0.503	-1.984439
22.581833	0.497	-2.039648
22.590217	0.503	-1.991678
22.598500	0.497	-2.008946
22.606883	0.503	-2.007292
22.615167	0.497	-2.067070
22.623550	0.503	-1.996504
22.631833	0.497	-2.040194
22.640217	0.503	-2.039052
22.648500	0.497	-2.088749
22.656883	0.503	-2.009719
22.665167	0.497	-2.098236
22.673550	0.503	-2.078065
22.681833	0.497	-2.158101
22.690217	0.503	-2.067579
22.698500	0.497	-2.176321
22.706883	0.503	-2.119721
22.715167	0.497	-2.163491
22.723550	0.503	-2.162442
22.731833	0.497	-2.113332
22.740217	0.503	-2.167270
22.748500	0.497	-2.181596
22.756883	0.503	-2.148810
22.765167	0.497	-2.234628
22.773550	0.503	-2.206155
22.781833	0.497	-2.162241
22.790217	0.503	-2.127523
22.798500	0.497	-2.194659
22.806883	0.503	-2.085235
22.815167	0.497	-2.228385
22.823550	0.503	-2.197417
22.831833	0.497	-2.172378
22.840217	0.503	-2.158637
22.848500	0.497	-2.280176
22.856883	0.503	-2.199390
22.865167	0.497	-2.207428
22.873550	0.503	-2.201253
22.881833	0.497	-2.189096
22.890217	0.503	-2.198658
22.898500	0.497	-2.261019
22.906883	0.503	-2.225455
22.915167	0.497	-2.218270
22.923550	0.503	-2.294299
22.931833	0.497	-2.253405
22.940217	0.503	-2.200454
22.948500	0.497	-2.285806
22.956883	0.503	-2.249096
22.965167	0.497	-2.322483
22.973550	0.503	-2.299740
22.981833	0.497	-2.270249
22.990217	0.503	-2.244469
22.998500	0.497	-2.241888
23.006883	0.503	-2.243448
23.015167	0.497	-2.299533
23.023550	0.503	-2.354832
23.031833	0.497	-2.313316
23.040217	0.503	-2.270544
23.048500	0.497	-2.275584
23.056883	0.503	-2.238597
23.065167	0.497	-2.309475
23.073550	0.503	-2.206394
23.081833	0.497	-2.236374
23.090217	0.503	-2.259897
23.098500	0.497	-2.248560
23.106883	0.503	-2.214809
23.115167	0.497	-2.205803
23.123550	0.503	-2.186861
23.131833	0.497	-2.266827
23.140217	0.503	-2.213406
23.148500	0.497	-2.240745
23.156883	0.503	-2.179454
23.165167	0.497	-2.215252
23.173550	0.503	-2.186989
23.181833	0.497	-2.163988
23.190217	0.503	-2.173205
23.198500	0.497	-2.216851
23.206883	0.503	-2.191352
23.215167	0.497	-2.143299
23.223550	0.503	-2.185041
23.231833	0.497	-2.188423
23.240217	0.503	-2.147060
23.248500	0.497	-2.185343
23.256883	0.503	-2.081039
23.265167	0.497	-2.180976
23.273550	0.503	-2.146834
23.281833	0.497	-2.156211
23.290217	0.503	-2.082191
23.298500	0.497	-2.094672
23.306883	0.503	-2.082276
23.315167	0.497	-2.108837
23.323550	0.503	-2.002179
23.331833	0.497	-2.052582
23.340217	0.503	-1.990199
23.348500	0.497	-2.105837
23.356883	0.503	-1.979262
23.365167	0.497	-2.012786
23.373550	0.503	-1.963959
23.381833	0.497	-1.993659
23.390217	0.503	-1.901499
23.398500	0.497	-1.919467
23.406883	0.503	-1.839226
23.415167	0.497	-1.853660
23.423550	0.503	-1.843338
23.431833	0.497	-1.849636
23.440217	0.503	-1.688336
23.448500	0.497	-1.782830
23.456883	0.503	-1.680278
23.465167	0.497	-1.666903
23.473550	0.503	-1.635216
23.481833	0.497	-1.611607
23.490217	0.503	-1.490720
23.498500	0.497	-1.506079
23.506883	0.503	-1.413435
23.515167	0.497	-1.464430
23.523550	0.503	-1.314939
23.531833	0.497	-1.277658
23.540217	0.503	-1.265730
23.548500	0.497	-1.114665
23.556883	0.503	-1.010243
23.565167	0.497	-1.052801
23.573550	0.503	-0.985658
23.581833	0.497	-0.934102
23.590217	0.503	-0.801926
23.598500	0.497	-0.728129
23.606883	0.503	-0.661208
23.615167	0.497	-0.652970
23.623550	0.503	-0.586177
23.631833	0.497	-0.611624
23.640217	0.503	-0.429607
23.648500	0.497	-0.463682
23.656883	0.503	-0.346520
23.665167	0.497	-0.336857
23.673550	0.503	-0.261382
23.681833	0.497	-0.209930
23.690217	0.503	-0.147906
23.698500	0.497	-0.189730
23.706883	0.503	-0.074223
23.715167	0.497	-0.098265
23.723550	0.503	-0.038728
23.731833	0.497	-0.136675
23.740217	0.503	-0.050415
23.748500	0.497	-0.062590
23.756883	0.503	-0.075201
23.765167	0.497	-0.127330
23.773550	0.503	0.031110
23.781833	0.497	-0.095035
23.790217	0.503	-0.167370
23.798500	0.497	-0.190239
23.806883	0.503	-0.157822
23.815167	0.497	-0.274977
23.823550	0.503	-0.380130
23.831833	0.497	-0.437279
23.840217	0.503	-0.413908
23.848500	0.497	-0.544095
23.856883	0.503	-0.531412
23.865167	0.497	-0.646820
23.873550	0.503	-0.696020
23.881833	0.497	-0.805325
23.890217	0.503	-0.831208
23.898500	0.497	-0.948006
23.906883	0.503	-0.957632
23.915167	0.497	-1.098793
23.923550	0.503	-1.049246
23.931833	0.497	-1.186540
23.940217	0.503	-1.211180
23.948500	0.497	-1.313675
23.956883	0.503	-1.318505
23.965167	0.497	-1.446997
23.973550	0.503	-1.442836
23.981833	0.497	-1.597545
23.990217	0.503	-1.533977
23.998500	0.497	-1.689065
24.006883	0.503	-1.650416
24.015167	0.497	-1.795957
24.023550	0.503	-1.725938
24.031833	0.497	-1.860074
24.040217	0.503	-1.851768
24.048500	0.497	-1.909500
24.056883	0.503	-1.900810
24.065167	0.497	-1.973014
24.073550	0.503	-2.007990
24.081833	0.497	-2.009052
24.090217	0.503	-1.959438
24.098500	0.497	-2.063274
24.106883	0.503	-2.080915
24.115167	0.497	-2.069566
24.123550	0.503	-2.130818
24.131833	0.497	-2.112088
24.140217	0.503	-2.125837
24.148500	0.497	-2.167674
24.156883	0.503	-2.094521
24.165167	0.497	-2.127619
24.173550	0.503	-2.157276
24.181833	0.497	-2.123423
24.190217	0.503	-2.225187
24.198500	0.497	-2.185307
24.206883	0.503	-2.173454
24.215167	0.497	-2.237286
24.223550	0.503	-2.156616
24.231833	0.497	-2.175074
24.240217	0.503	-2.156762
24.248500	0.497	-2.191357
24.256883	0.503	-2.192296
24.265167	0.497	-2.198826
24.273550	0.503	-2.200832
24.281833	0.497	-2.190639
24.290217	0.503	-2.165545
24.298500	0.497	-2.205959
24.306883	0.503	-2.200890
24.315167	0.497	-2.176398
24.323550	0.503	-2.231032
24.331833	0.497	-2.251399
24.340217	0.503	-2.144659
24.348500	0.497	-2.201147
24.356883	0.503	-2.250439
24.365167	0.497	-2.204660
24.373550	0.503	-2.231812
24.381833	0.497	-2.249389
24.390217	0.503	-2.196178
24.398500	0.497	-2.213272
24.406883	0.503	-2.211698
24.415167	0.497	-2.221824
24.423550	0.503	-2.160141
24.431833	0.497	-2.191225
24.440217	0.503	-2.245904
24.448500	0.497	-2.208665
24.456883	0.503	-2.203090
24.465167	0.497	-2.211457
24.473550	0.503	-2.178484
24.481833	0.497	-2.243708
24.490217	0.503	-2.197963
24.498500	0.497	-2.207066
24.506883	0.503	-2.198966
24.515167	0.497	-2.190740
24.523550	0.503	-2.173699
24.531833	0.497	-2.198078
24.540217	0.503	-2.145155
24.548500	0.497	-2.217918
24.556883	0.503	-2.149914
24.565167	0.497	-2.164448
24.573550	0.503	-2.172979
24.581833	0.497	-2.132060
24.590217	0.503	-2.153416
24.598500	0.497	-2.220214
24.606883	0.503	-2.121055
24.615167	0.497	-2.159543
24.623550	0.503	-2.112936
24.631833	0.497	-2.204450
24.640217	0.503	-2.104195
24.648500	0.497	-2.130202
24.656883	0.503	-2.122474
24.665167	0.497	-2.134931
24.673550	0.503	-2.077062
24.681833	0.497	-2.156034
24.690217	0.503	-2.092292
24.698500	0.497	-2.129744
24.706883	0.503	-2.134847
24.715167	0.497	-2.145577
24.723550	0.503	-2.089855
24.731833	0.497	-2.094672
24.740217	0.503	-2.121394
24.748500	0.497	-2.087452
24.756883	0.503	-2.082056
24.765167	0.497	-2.098656
24.773550	0.503	-2.038956
24.781833	0.497	-2.076619
24.790217	0.503	-2.125001
24.798500	0.497	-2.081219
24.806883	0.503	-1.997265
24.815167	0.497	-2.155779
24.823550	0.503	-2.076065
24.831833	0.497	-2.032461
24.840217	0.503	-2.086497
24.848500	0.497	-2.090415
24.856883	0.503	-1.974884
24.865167	0.497	-2.035276
24.873550	0.503	-2.063925
24.881833	0.497	-2.028007
24.890217	0.503	-2.026456
24.898500	0.497	-2.022585
24.906883	0.503	-2.069815
24.915167	0.497	-2.061075
24.923550	0.503	-2.019394
24.931900	0.501	-1.974781
24.940217	0.499	-1.938052
24.948567	0.501	-1.990686
24.956883	0.499	-1.864087
24.965233	0.501	-1.910016
24.973550	0.499	-1.989703
24.981900	0.501	-1.926276
24.990217	0.499	-1.891163
24.998567	0.501	-1.894474
25.006883	0.499	-1.950124
