# Supplementary material for: Methanol-dependent Escherichia coli strains with a complete ribulose monophosphate cycle
Source: Nat Commun. 2020 Oct 26;11:5403. doi: 10.1038/s41467-020-19235-5 (PMC7588473; doi:10.1038/s41467-020-19235-5)
Supplement: Supplementary file 11 — Source data [file 41467_2020_19235_MOESM11_ESM.zip › Source_Data/SupplementaryFigure5/tpiA_anc_R4.txt]

File Path	chrom://marshall/Chromeleon7/HPLC_Ultimate_3000/Users/kellerp/20200525_fbp_tpiA_anc_evol_SN_stat.seq/241.smp/UV_VIS_3.channel
Channel	UV_VIS_3

Injection Information:
Data Vault	Chromeleon7
Injection	20200703_tpiA_anc_stationary_R4
Injection Number	14
Position	RC6
Comment	
Processing Method	Quantitative
Instrument Method	20200525_Rezex_ROA_OrganicAcid_600uL_2500uM_H2SO4_50A_50D
Type	Unknown
Status	Finished
Injection Date	7/3/2020
Injection Time	6:01:06 PM
Injection Volume (µl)	10.000
Dilution Factor	1.0000
Weight	1.0000

Raw Data Information:
Time Min. (min)	0.006750
Time Max. (min)	25.006900
Data Points	3001
Detector	UV
Generating Data System	Chromeleon 7.2.5.9507
Exporting Data System	Chromeleon 7.2.8.0
Operator	Instrument Controller
Signal Quantity	Absorbance
Signal Unit	mAU
Signal Min.	-2.680863
Signal Max.	1,032.682441
Channel	UV_VIS_3
Driver Name	VWD3000.dll
Channel Type	Evaluation
Min. Step (s)	0.497
Max. Step (s)	0.503
Average Step (s)	0.500003

Signal Parameter Information:
Signal Info	WVL:190 nm

Raw Data:
Time (min)	Step (s)	Value (mAU)
0.006750	n.a.	-1.690913
0.015033	0.497	-1.758591
0.023417	0.503	-1.758613
0.031700	0.497	-1.866646
0.040083	0.503	-1.871771
0.048367	0.497	-1.907306
0.056750	0.503	-1.860861
0.065033	0.497	-1.876423
0.073417	0.503	-1.866382
0.081700	0.497	-1.965324
0.090083	0.503	-1.831961
0.098367	0.497	-1.892049
0.106750	0.503	-1.877050
0.115033	0.497	-1.862687
0.123417	0.503	-1.810061
0.131700	0.497	-1.941231
0.140083	0.503	-1.928324
0.148367	0.497	-1.938534
0.156750	0.503	-1.923910
0.165033	0.497	-1.940600
0.173417	0.503	-1.835545
0.181700	0.497	-1.981474
0.190083	0.503	-1.892514
0.198367	0.497	-1.973018
0.206750	0.503	-1.846809
0.215033	0.497	-2.023294
0.223417	0.503	-1.866943
0.231700	0.497	-1.955417
0.240083	0.503	-1.914571
0.248367	0.497	-1.957096
0.256750	0.503	-1.863063
0.265033	0.497	-1.901945
0.273417	0.503	-1.892134
0.281700	0.497	-1.929584
0.290083	0.503	-2.000751
0.298367	0.497	-1.943036
0.306750	0.503	-1.879286
0.315033	0.497	-1.964288
0.323417	0.503	-1.902354
0.331700	0.497	-1.999792
0.340083	0.503	-1.868266
0.348367	0.497	-1.967841
0.356750	0.503	-1.919111
0.365033	0.497	-1.934256
0.373417	0.503	-1.862283
0.381700	0.497	-1.992499
0.390083	0.503	-1.928269
0.398367	0.497	-2.013246
0.406750	0.503	-1.943169
0.415033	0.497	-2.106562
0.423417	0.503	-1.958745
0.431700	0.497	-2.047281
0.440083	0.503	-1.929850
0.448367	0.497	-1.996760
0.456750	0.503	-1.916169
0.465033	0.497	-2.048050
0.473417	0.503	-1.948643
0.481700	0.497	-2.006001
0.490083	0.503	-2.001036
0.498367	0.497	-2.024112
0.506750	0.503	-2.024678
0.515033	0.497	-2.057928
0.523417	0.503	-1.963381
0.531700	0.497	-1.967207
0.540083	0.503	-1.948308
0.548367	0.497	-2.014299
0.556750	0.503	-1.984729
0.565033	0.497	-1.986455
0.573417	0.503	-1.988296
0.581700	0.497	-2.034053
0.590083	0.503	-2.033217
0.598367	0.497	-2.078719
0.606750	0.503	-1.980657
0.615033	0.497	-2.004813
0.623417	0.503	-1.970257
0.631700	0.497	-2.016947
0.640083	0.503	-1.976909
0.648367	0.497	-1.992230
0.656750	0.503	-1.934716
0.665033	0.497	-2.015653
0.673417	0.503	-1.962264
0.681700	0.497	-1.981840
0.690083	0.503	-2.014905
0.698367	0.497	-1.956290
0.706750	0.503	-1.923177
0.715033	0.497	-1.957453
0.723417	0.503	-1.908603
0.731700	0.497	-1.944524
0.740083	0.503	-1.968255
0.748367	0.497	-1.907401
0.756750	0.503	-1.890689
0.765033	0.497	-1.873982
0.773417	0.503	-1.854507
0.781700	0.497	-1.936364
0.790083	0.503	-1.889617
0.798367	0.497	-1.886332
0.806750	0.503	-1.863036
0.815033	0.497	-1.897618
0.823417	0.503	-1.834670
0.831700	0.497	-1.876021
0.840083	0.503	-1.850406
0.848367	0.497	-1.897303
0.856750	0.503	-1.875771
0.865033	0.497	-1.902093
0.873417	0.503	-1.809654
0.881700	0.497	-1.838072
0.890083	0.503	-1.799554
0.898367	0.497	-1.878979
0.906750	0.503	-1.790345
0.915033	0.497	-1.882758
0.923417	0.503	-1.848314
0.931700	0.497	-1.853719
0.940083	0.503	-1.787451
0.948367	0.497	-1.864432
0.956750	0.503	-1.796105
0.965033	0.497	-1.839506
0.973417	0.503	-1.720827
0.981700	0.497	-1.826855
0.990083	0.503	-1.797087
0.998367	0.497	-1.773617
1.006750	0.503	-1.795121
1.015033	0.497	-1.781872
1.023417	0.503	-1.795285
1.031700	0.497	-1.785687
1.040083	0.503	-1.783344
1.048367	0.497	-1.826542
1.056750	0.503	-1.749235
1.065033	0.497	-1.772100
1.073417	0.503	-1.817845
1.081700	0.497	-1.802862
1.090083	0.503	-1.754805
1.098367	0.497	-1.792720
1.106750	0.503	-1.719052
1.115033	0.497	-1.772831
1.123417	0.503	-1.741135
1.131700	0.497	-1.759194
1.140083	0.503	-1.753302
1.148367	0.497	-1.740821
1.156750	0.503	-1.709496
1.165033	0.497	-1.774564
1.173417	0.503	-1.718764
1.181700	0.497	-1.811935
1.190083	0.503	-1.757032
1.198367	0.497	-1.759611
1.206750	0.503	-1.744810
1.215033	0.497	-1.790108
1.223417	0.503	-1.762833
1.231700	0.497	-1.805276
1.240083	0.503	-1.729978
1.248367	0.497	-1.767157
1.256750	0.503	-1.732896
1.265033	0.497	-1.824943
1.273417	0.503	-1.776123
1.281700	0.497	-1.836665
1.290083	0.503	-1.739175
1.298367	0.497	-1.804353
1.306750	0.503	-1.692641
1.315033	0.497	-1.770045
1.323417	0.503	-1.782607
1.331700	0.497	-1.805729
1.340083	0.503	-1.738146
1.348367	0.497	-1.767329
1.356750	0.503	-1.799094
1.365033	0.497	-1.744134
1.373417	0.503	-1.754795
1.381700	0.497	-1.751309
1.390083	0.503	-1.761042
1.398367	0.497	-1.773988
1.406750	0.503	-1.726813
1.415033	0.497	-1.754407
1.423417	0.503	-1.750943
1.431700	0.497	-1.775617
1.440083	0.503	-1.728989
1.448417	0.5	-1.452879
1.456700	0.497	-1.743512
1.465083	0.503	-1.769308
1.473367	0.497	-1.755492
1.481750	0.503	-1.720135
1.490033	0.497	-1.750036
1.498417	0.503	-1.721656
1.506700	0.497	-1.799639
1.515083	0.503	-1.696221
1.523367	0.497	-1.732729
1.531750	0.503	-1.754186
1.540033	0.497	-1.724212
1.548417	0.503	-1.720958
1.556700	0.497	-1.729091
1.565083	0.503	-1.690087
1.573367	0.497	-1.658011
1.581750	0.503	-1.702372
1.590033	0.497	-1.751421
1.598417	0.503	-1.674280
1.606700	0.497	-1.713448
1.615083	0.503	-1.708223
1.623367	0.497	-1.766032
1.631750	0.503	-1.701492
1.640033	0.497	-1.637925
1.648417	0.503	-1.684923
1.656700	0.497	-1.653686
1.665083	0.503	-1.662799
1.673367	0.497	-1.781140
1.681750	0.503	-1.658787
1.690033	0.497	-1.717028
1.698417	0.503	-1.664903
1.706700	0.497	-1.675889
1.715083	0.503	-1.647165
1.723367	0.497	-1.681346
1.731750	0.503	-1.636871
1.740033	0.497	-1.660307
1.748417	0.503	-1.654846
1.756700	0.497	-1.652644
1.765083	0.503	-1.611088
1.773433	0.501	-1.628700
1.781750	0.499	-1.618791
1.790100	0.501	-1.612190
1.798417	0.499	-1.647325
1.806767	0.501	-1.611032
1.815050	0.497	-1.657629
1.823417	0.502	-1.300805
1.831767	0.501	-1.600616
1.840050	0.497	-1.634727
1.848417	0.502	-1.370735
1.856767	0.501	-1.642200
1.865050	0.497	-1.627635
1.873433	0.503	-1.341538
1.881717	0.497	-1.628550
1.890100	0.503	-1.567095
1.898383	0.497	-1.627290
1.906767	0.503	-1.620957
1.915050	0.497	-1.635283
1.923433	0.503	-1.575724
1.931717	0.497	-1.609152
1.940100	0.503	-1.605688
1.948383	0.497	-1.604084
1.956767	0.503	-1.642943
1.965050	0.497	-1.634211
1.973433	0.503	-1.600603
1.981717	0.497	-1.589314
1.990100	0.503	-1.578494
1.998383	0.497	-1.656775
2.006767	0.503	-1.592956
2.015050	0.497	-1.618198
2.023433	0.503	-1.579372
2.031717	0.497	-1.603071
2.040100	0.503	-1.622438
2.048383	0.497	-1.577702
2.056767	0.503	-1.573973
2.065050	0.497	-1.530929
2.073433	0.503	-1.562268
2.081717	0.497	-1.580046
2.090100	0.503	-1.512074
2.098383	0.497	-1.611206
2.106767	0.503	-1.531641
2.115050	0.497	-1.533477
2.123433	0.503	-1.504270
2.131717	0.497	-1.518088
2.140100	0.503	-1.555762
2.148383	0.497	-1.534333
2.156767	0.503	-1.502257
2.165050	0.497	-1.456131
2.173433	0.503	-1.508216
2.181717	0.497	-1.569740
2.190100	0.503	-1.472299
2.198383	0.497	-1.552135
2.206767	0.503	-1.554669
2.215050	0.497	-1.540495
2.223433	0.503	-1.488084
2.231717	0.497	-1.517574
2.240100	0.503	-1.501930
2.248383	0.497	-1.549183
2.256767	0.503	-1.507059
2.265050	0.497	-1.530843
2.273433	0.503	-1.485752
2.281717	0.497	-1.486965
2.290100	0.503	-1.470057
2.298383	0.497	-1.548353
2.306767	0.503	-1.490635
2.315050	0.497	-1.474541
2.323433	0.503	-1.558605
2.331717	0.497	-1.588072
2.340100	0.503	-1.503982
2.348383	0.497	-1.474964
2.356767	0.503	-1.488221
2.365050	0.497	-1.528301
2.373433	0.503	-1.518746
2.381717	0.497	-1.466924
2.390100	0.503	-1.520957
2.398383	0.497	-1.564306
2.406767	0.503	-1.586067
2.415050	0.497	-1.553796
2.423433	0.503	-1.471997
2.431717	0.497	-1.535658
2.440100	0.503	-1.483951
2.448383	0.497	-1.575617
2.456767	0.503	-1.499800
2.465050	0.497	-1.611174
2.473433	0.503	-1.560812
2.481717	0.497	-1.482964
2.490100	0.503	-1.523664
2.498383	0.497	-1.489838
2.506767	0.503	-1.515538
2.515050	0.497	-1.561919
2.523433	0.503	-1.563391
2.531717	0.497	-1.534755
2.540100	0.503	-1.531627
2.548383	0.497	-1.521353
2.556767	0.503	-1.522703
2.565050	0.497	-1.496279
2.573433	0.503	-1.526380
2.581717	0.497	-1.554119
2.590100	0.503	-1.536292
2.598383	0.497	-1.467937
2.606767	0.503	-1.558314
2.615050	0.497	-1.536540
2.623433	0.503	-1.467487
2.631717	0.497	-1.579256
2.640100	0.503	-1.448034
2.648383	0.497	-1.547655
2.656767	0.503	-1.496729
2.665050	0.497	-1.511832
2.673433	0.503	-1.499990
2.681717	0.497	-1.477056
2.690100	0.503	-1.473924
2.698383	0.497	-1.455324
2.706767	0.503	-1.479744
2.715050	0.497	-1.482612
2.723433	0.503	-1.449173
2.731717	0.497	-1.411607
2.740100	0.503	-1.372984
2.748383	0.497	-1.378011
2.756767	0.503	-1.450528
2.765050	0.497	-1.502315
2.773433	0.503	-1.398442
2.781717	0.497	-1.420177
2.790100	0.503	-1.387698
2.798383	0.497	-1.442596
2.806767	0.503	-1.382172
2.815050	0.497	-1.417625
2.823433	0.503	-1.341846
2.831717	0.497	-1.410332
2.840100	0.503	-1.372852
2.848383	0.497	-1.377914
2.856767	0.503	-1.346940
2.865050	0.497	-1.385328
2.873433	0.503	-1.336974
2.881717	0.497	-1.370762
2.890100	0.503	-1.377857
2.898383	0.497	-1.359752
2.906767	0.503	-1.358898
2.915050	0.497	-1.346565
2.923433	0.503	-1.331438
2.931717	0.497	-1.430358
2.940100	0.503	-1.290711
2.948383	0.497	-1.363096
2.956767	0.503	-1.344731
2.965050	0.497	-1.342045
2.973433	0.503	-1.325279
2.981717	0.497	-1.382975
2.990100	0.503	-1.345336
2.998383	0.497	-1.391661
3.006767	0.503	-1.363945
3.015050	0.497	-1.361346
3.023433	0.503	-1.313542
3.031717	0.497	-1.345220
3.040100	0.503	-1.335754
3.048383	0.497	-1.296604
3.056767	0.503	-1.301006
3.065050	0.497	-1.365458
3.073433	0.503	-1.323952
3.081717	0.497	-1.366278
3.090100	0.503	-1.307577
3.098383	0.497	-1.328653
3.106767	0.503	-1.296053
3.115050	0.497	-1.290898
3.123433	0.503	-1.302871
3.131717	0.497	-1.373845
3.140100	0.503	-1.282971
3.148383	0.497	-1.239028
3.156767	0.503	-1.291196
3.165050	0.497	-1.330076
3.173433	0.503	-1.260691
3.181717	0.497	-1.339474
3.190100	0.503	-1.302497
3.198383	0.497	-1.326550
3.206767	0.503	-1.275230
3.215050	0.497	-1.294403
3.223433	0.503	-1.290841
3.231717	0.497	-1.342465
3.240100	0.503	-1.331594
3.248383	0.497	-1.321273
3.256767	0.503	-1.355689
3.265050	0.497	-1.284929
3.273433	0.503	-1.377378
3.281717	0.497	-1.359830
3.290100	0.503	-1.309419
3.298383	0.497	-1.332783
3.306767	0.503	-1.350111
3.315050	0.497	-1.356930
3.323433	0.503	-1.327957
3.331717	0.497	-1.347992
3.340100	0.503	-1.367159
3.348383	0.497	-1.432042
3.356767	0.503	-1.417243
3.365050	0.497	-1.396623
3.373433	0.503	-1.364561
3.381717	0.497	-1.431868
3.390100	0.503	-1.408900
3.398383	0.497	-1.367214
3.406767	0.503	-1.349213
3.415050	0.497	-1.435360
3.423433	0.503	-1.390569
3.431717	0.497	-1.403735
3.440100	0.503	-1.410175
3.448383	0.497	-1.493076
3.456767	0.503	-1.454302
3.465050	0.497	-1.420096
3.473433	0.503	-1.417064
3.481717	0.497	-1.464340
3.490100	0.503	-1.422394
3.498383	0.497	-1.437864
3.506767	0.503	-1.411213
3.515050	0.497	-1.480987
3.523433	0.503	-1.433368
3.531717	0.497	-1.493993
3.540100	0.503	-1.406990
3.548383	0.497	-1.472620
3.556767	0.503	-1.474429
3.565050	0.497	-1.505745
3.573433	0.503	-1.450519
3.581717	0.497	-1.463548
3.590100	0.503	-1.484527
3.598383	0.497	-1.479149
3.606767	0.503	-1.466474
3.615050	0.497	-1.507710
3.623433	0.503	-1.452800
3.631717	0.497	-1.443083
3.640100	0.503	-1.459080
3.648383	0.497	-1.486666
3.656767	0.503	-1.495786
3.665050	0.497	-1.460821
3.673433	0.503	-1.372814
3.681717	0.497	-1.481896
3.690100	0.503	-1.408383
3.698383	0.497	-1.421044
3.706767	0.503	-1.427469
3.715050	0.497	-1.487699
3.723433	0.503	-1.437924
3.731717	0.497	-1.486178
3.740100	0.503	-1.433710
3.748383	0.497	-1.477629
3.756767	0.503	-1.439656
3.765050	0.497	-1.465513
3.773433	0.503	-1.540708
3.781717	0.497	-1.510245
3.790100	0.503	-1.420174
3.798383	0.497	-1.464896
3.806767	0.503	-1.439361
3.815050	0.497	-1.434607
3.823433	0.503	-1.438256
3.831717	0.497	-1.461307
3.840100	0.503	-1.424616
3.848383	0.497	-1.427849
3.856767	0.503	-1.436288
3.865050	0.497	-1.436545
3.873433	0.503	-1.454988
3.881717	0.497	-1.410401
3.890100	0.503	-1.404633
3.898383	0.497	-1.427583
3.906767	0.503	-1.363650
3.915050	0.497	-1.426008
3.923433	0.503	-1.374350
3.931717	0.497	-1.397484
3.940100	0.503	-1.422768
3.948383	0.497	-1.436300
3.956767	0.503	-1.361970
3.965050	0.497	-1.347687
3.973433	0.503	-1.396241
3.981717	0.497	-1.365056
3.990100	0.503	-1.369902
3.998383	0.497	-1.405207
4.006767	0.503	-1.365194
4.015050	0.497	-1.428368
4.023433	0.503	-1.355335
4.031717	0.497	-1.361817
4.040100	0.503	-1.384627
4.048383	0.497	-1.447394
4.056767	0.503	-1.383060
4.065050	0.497	-1.418206
4.073433	0.503	-1.369572
4.081717	0.497	-1.465419
4.090100	0.503	-1.435301
4.098383	0.497	-1.416068
4.106767	0.503	-1.437876
4.115050	0.497	-1.422163
4.123433	0.503	-1.382293
4.131717	0.497	-1.438995
4.140100	0.503	-1.455062
4.148383	0.497	-1.439267
4.156767	0.503	-1.399211
4.165050	0.497	-1.431206
4.173433	0.503	-1.401004
4.181717	0.497	-1.474739
4.190100	0.503	-1.425301
4.198383	0.497	-1.440175
4.206767	0.503	-1.434257
4.215050	0.497	-1.481991
4.223433	0.503	-1.371419
4.231717	0.497	-1.409787
4.240100	0.503	-1.485295
4.248383	0.497	-1.475376
4.256767	0.503	-1.466634
4.265050	0.497	-1.503462
4.273433	0.503	-1.488053
4.281717	0.497	-1.512555
4.290100	0.503	-1.405423
4.298383	0.497	-1.468408
4.306767	0.503	-1.505331
4.315050	0.497	-1.459271
4.323433	0.503	-1.482541
4.331717	0.497	-1.502204
4.340100	0.503	-1.502464
4.348383	0.497	-1.576922
4.356767	0.503	-1.452958
4.365050	0.497	-1.612617
4.373433	0.503	-1.509989
4.381717	0.497	-1.558662
4.390100	0.503	-1.493716
4.398383	0.497	-1.539467
4.406767	0.503	-1.468675
4.415050	0.497	-1.555227
4.423433	0.503	-1.460635
4.431717	0.497	-1.561258
4.440100	0.503	-1.487772
4.448433	0.5	-1.289513
4.456717	0.497	-1.545657
4.465100	0.503	-1.516378
4.473383	0.497	-1.542582
4.481767	0.503	-1.586664
4.490050	0.497	-1.581986
4.498433	0.503	-1.521740
4.506717	0.497	-1.565321
4.515100	0.503	-1.546053
4.523383	0.497	-1.628315
4.531767	0.503	-1.489993
4.540050	0.497	-1.605650
4.548433	0.503	-1.582377
4.556717	0.497	-1.571404
4.565100	0.503	-1.630878
4.573450	0.501	-1.577144
4.581767	0.499	-1.600013
4.590117	0.501	-1.650602
4.598433	0.499	-1.614706
4.606783	0.501	-1.611904
4.615100	0.499	-1.568070
4.623450	0.501	-1.606034
4.631733	0.497	-1.611453
4.640100	0.502	-1.278096
4.648450	0.501	-1.619949
4.656733	0.497	-1.618090
4.665100	0.502	-1.226866
4.673450	0.501	-1.212376
4.681733	0.497	-1.516662
4.690117	0.503	-1.552816
4.698400	0.497	-1.545682
4.706783	0.503	-1.564249
4.715067	0.497	-1.632874
4.723450	0.503	-1.554402
4.731733	0.497	-1.628402
4.740117	0.503	-1.570661
4.748400	0.497	-1.535800
4.756783	0.503	-1.545155
4.765067	0.497	-1.623860
4.773450	0.503	-1.555805
4.781733	0.497	-1.615967
4.790117	0.503	-1.549360
4.798400	0.497	-1.541502
4.806783	0.503	-1.528662
4.815067	0.497	-1.598913
4.823450	0.503	-1.540598
4.831733	0.497	-1.561758
4.840117	0.503	-1.494175
4.848400	0.497	-1.562502
4.856783	0.503	-1.496145
4.865067	0.497	-1.603988
4.873450	0.503	-1.480919
4.881733	0.497	-1.504369
4.890117	0.503	-1.521509
4.898400	0.497	-1.550976
4.906783	0.503	-1.479307
4.915067	0.497	-1.500066
4.923450	0.503	-1.465347
4.931733	0.497	-1.483067
4.940117	0.503	-1.477333
4.948400	0.497	-1.466982
4.956783	0.503	-1.443593
4.965067	0.497	-1.527972
4.973450	0.503	-1.453783
4.981733	0.497	-1.470306
4.990117	0.503	-1.371343
4.998400	0.497	-1.424401
5.006783	0.503	-1.353735
5.015067	0.497	-1.396830
5.023450	0.503	-1.342147
5.031733	0.497	-1.433927
5.040117	0.503	-1.420168
5.048400	0.497	-1.351846
5.056783	0.503	-1.320211
5.065067	0.497	-1.301026
5.073450	0.503	-1.306249
5.081733	0.497	-1.290219
5.090117	0.503	-1.194064
5.098400	0.497	-1.211879
5.106783	0.503	-1.189357
5.115067	0.497	-1.164535
5.123450	0.503	-1.103102
5.131733	0.497	-1.138645
5.140117	0.503	-1.038061
5.148400	0.497	-1.020954
5.156783	0.503	-1.030797
5.165067	0.497	-1.016750
5.173450	0.503	-0.914663
5.181733	0.497	-0.967703
5.190117	0.503	-0.846953
5.198400	0.497	-0.864240
5.206783	0.503	-0.855936
5.215067	0.497	-0.806332
5.223450	0.503	-0.761147
5.231733	0.497	-0.735147
5.240117	0.503	-0.675821
5.248400	0.497	-0.633002
5.256783	0.503	-0.594231
5.265067	0.497	-0.533089
5.273450	0.503	-0.487507
5.281733	0.497	-0.527775
5.290117	0.503	-0.429218
5.298400	0.497	-0.341599
5.306783	0.503	-0.301486
5.315067	0.497	-0.258802
5.323450	0.503	-0.234265
5.331733	0.497	-0.250674
5.340117	0.503	-0.205156
5.348400	0.497	-0.189307
5.356783	0.503	-0.088984
5.365067	0.497	-0.086271
5.373450	0.503	-0.011135
5.381733	0.497	-0.023774
5.390117	0.503	-0.027803
5.398400	0.497	0.004641
5.406783	0.503	0.057639
5.415067	0.497	0.021935
5.423450	0.503	0.096100
5.431733	0.497	0.073133
5.440117	0.503	0.126306
5.448400	0.497	0.183907
5.456783	0.503	0.223229
5.465067	0.497	0.126466
5.473450	0.503	0.231905
5.481733	0.497	0.186680
5.490117	0.503	0.179820
5.498400	0.497	0.220550
5.506783	0.503	0.218229
5.515067	0.497	0.155487
5.523450	0.503	0.174795
5.531733	0.497	0.143819
5.540117	0.503	0.195053
5.548400	0.497	0.177600
5.556783	0.503	0.198464
5.565067	0.497	0.064052
5.573450	0.503	0.224008
5.581733	0.497	0.087818
5.590117	0.503	0.098332
5.598400	0.497	0.050248
5.606783	0.503	0.053590
5.615067	0.497	-0.058583
5.623450	0.503	-0.037014
5.631733	0.497	-0.140243
5.640117	0.503	-0.176462
5.648400	0.497	-0.202755
5.656783	0.503	-0.226119
5.665067	0.497	-0.239477
5.673450	0.503	-0.306208
5.681733	0.497	-0.306092
5.690117	0.503	-0.426128
5.698400	0.497	-0.454836
5.706783	0.503	-0.519987
5.715067	0.497	-0.536528
5.723450	0.503	-0.536948
5.731733	0.497	-0.632361
5.740117	0.503	-0.693385
5.748400	0.497	-0.804745
5.756783	0.503	-0.810420
5.765067	0.497	-0.879165
5.773450	0.503	-0.839884
5.781733	0.497	-0.967073
5.790117	0.503	-1.012364
5.798400	0.497	-1.047086
5.806783	0.503	-1.124471
5.815067	0.497	-1.128953
5.823450	0.503	-1.176549
5.831733	0.497	-1.254636
5.840117	0.503	-1.275552
5.848400	0.497	-1.335967
5.856783	0.503	-1.356881
5.865067	0.497	-1.407199
5.873450	0.503	-1.449927
5.881733	0.497	-1.463987
5.890117	0.503	-1.428959
5.898400	0.497	-1.519005
5.906783	0.503	-1.529744
5.915067	0.497	-1.598410
5.923450	0.503	-1.608832
5.931733	0.497	-1.596936
5.940117	0.503	-1.650086
5.948400	0.497	-1.693205
5.956783	0.503	-1.646810
5.965067	0.497	-1.744689
5.973450	0.503	-1.751785
5.981733	0.497	-1.774826
5.990117	0.503	-1.853960
5.998400	0.497	-1.891650
6.006783	0.503	-1.807818
6.015067	0.497	-1.824197
6.023450	0.503	-1.888672
6.031733	0.497	-1.981458
6.040117	0.503	-1.938889
6.048400	0.497	-1.954302
6.056783	0.503	-1.960568
6.065067	0.497	-2.024865
6.073450	0.503	-1.965005
6.081733	0.497	-2.017031
6.090117	0.503	-2.086441
6.098400	0.497	-2.049876
6.106783	0.503	-1.996759
6.115067	0.497	-2.067386
6.123450	0.503	-2.069628
6.131733	0.497	-2.041118
6.140117	0.503	-1.994371
6.148400	0.497	-2.038399
6.156783	0.503	-2.037675
6.165067	0.497	-2.006788
6.173450	0.503	-2.030349
6.181733	0.497	-1.938291
6.190117	0.503	-1.943776
6.198400	0.497	-1.902895
6.206783	0.503	-1.977686
6.215067	0.497	-1.926614
6.223450	0.503	-1.947581
6.231733	0.497	-1.938126
6.240117	0.503	-1.918973
6.248400	0.497	-1.926958
6.256783	0.503	-1.955745
6.265067	0.497	-1.944406
6.273450	0.503	-1.911012
6.281733	0.497	-1.901771
6.290117	0.503	-1.897316
6.298400	0.497	-1.990126
6.306783	0.503	-1.939153
6.315067	0.497	-1.956430
6.323450	0.503	-1.917747
6.331733	0.497	-1.968133
6.340117	0.503	-1.901287
6.348400	0.497	-1.903753
6.356783	0.503	-1.928289
6.365067	0.497	-1.937684
6.373450	0.503	-1.937643
6.381733	0.497	-1.939846
6.390117	0.503	-1.923442
6.398400	0.497	-1.927014
6.406783	0.503	-1.922882
6.415067	0.497	-1.943618
6.423450	0.503	-1.880160
6.431733	0.497	-1.934207
6.440117	0.503	-1.929639
6.448400	0.497	-1.952227
6.456783	0.503	-1.905391
6.465067	0.497	-1.982577
6.473450	0.503	-1.958112
6.481733	0.497	-1.971616
6.490117	0.503	-1.943005
6.498400	0.497	-1.981482
6.506783	0.503	-1.951627
6.515067	0.497	-1.934184
6.523450	0.503	-2.009798
6.531733	0.497	-1.993944
6.540117	0.503	-1.931116
6.548400	0.497	-1.861359
6.556783	0.503	-1.805119
6.565067	0.497	-1.661307
6.573450	0.503	-1.286163
6.581733	0.497	-0.793309
6.590117	0.503	0.426009
6.598400	0.497	2.573982
6.606783	0.503	7.102018
6.615067	0.497	15.453147
6.623450	0.503	30.097276
6.631733	0.497	54.664180
6.640117	0.503	91.893139
6.648400	0.497	143.204939
6.656783	0.503	206.647662
6.665067	0.497	278.249139
6.673450	0.503	351.808653
6.681733	0.497	423.443498
6.690117	0.503	490.247575
6.698400	0.497	552.183132
6.706783	0.503	609.597788
6.715067	0.497	664.539527
6.723450	0.503	717.063866
6.731733	0.497	768.543941
6.740117	0.503	817.848140
6.748400	0.497	866.098220
6.756783	0.503	910.752942
6.765067	0.497	951.769393
6.773450	0.503	987.090417
6.781733	0.497	1,014.085352
6.790117	0.503	1,030.818481
6.798400	0.497	1,032.682441
6.806783	0.503	1,015.871426
6.815067	0.497	973.711053
6.823450	0.503	902.246836
6.831733	0.497	799.194364
6.840117	0.503	672.840149
6.848400	0.497	535.528763
6.856783	0.503	405.644778
6.865067	0.497	295.581579
6.873450	0.503	211.698148
6.881733	0.497	151.523792
6.890117	0.503	110.483519
6.898400	0.497	82.554626
6.906783	0.503	63.630832
6.915067	0.497	50.420257
6.923450	0.503	41.024160
6.931733	0.497	34.199208
6.940117	0.503	28.975454
6.948400	0.497	24.896724
6.956783	0.503	21.691117
6.965067	0.497	19.087950
6.973450	0.503	16.861063
6.981733	0.497	14.994609
6.990117	0.503	13.458705
6.998400	0.497	12.128124
7.006783	0.503	11.095531
7.015067	0.497	10.109688
7.023450	0.503	9.251500
7.031783	0.5	8.922251
7.040067	0.497	8.271432
7.048450	0.503	8.004261
7.056733	0.497	7.915168
7.065117	0.503	7.969414
7.073450	0.5	8.427539
7.081733	0.497	8.433706
7.090117	0.503	8.845225
7.098400	0.497	9.041336
7.106783	0.503	9.255386
7.115117	0.5	9.413389
7.123400	0.497	9.073110
7.131783	0.503	8.755926
7.140067	0.497	8.276568
7.148450	0.503	7.743999
7.156733	0.497	7.061012
7.165117	0.503	6.517066
7.173400	0.497	5.837302
7.181783	0.503	5.171461
7.190067	0.497	4.586780
7.198450	0.503	4.178791
7.206733	0.497	3.628346
7.215117	0.503	3.278881
7.223400	0.497	2.931794
7.231783	0.503	2.676520
7.240117	0.5	2.566612
7.248400	0.497	2.164611
7.256783	0.503	2.008378
7.265067	0.497	1.763997
7.273450	0.503	1.721180
7.281783	0.5	1.753316
7.290067	0.497	1.377399
7.298450	0.503	1.309384
7.306733	0.497	1.109684
7.315117	0.503	1.161698
7.323400	0.497	0.984409
7.331783	0.503	1.003998
7.340067	0.497	0.852622
7.348450	0.503	0.762646
7.356733	0.497	0.819927
7.365117	0.503	0.745101
7.373467	0.501	0.692831
7.381783	0.499	0.751498
7.390133	0.501	0.699262
7.398450	0.499	0.708323
7.406783	0.5	0.966249
7.415133	0.501	0.807797
7.423417	0.497	0.896373
7.431783	0.502	1.361079
7.440133	0.501	1.108677
7.448417	0.497	1.236034
7.456783	0.502	1.664275
7.465133	0.501	1.497034
7.473417	0.497	1.589559
7.481800	0.503	1.717640
7.490083	0.497	1.848027
7.498467	0.503	1.921654
7.506750	0.497	1.879195
7.515133	0.503	2.007711
7.523417	0.497	2.005366
7.531800	0.503	2.019982
7.540083	0.497	2.053557
7.548467	0.503	2.023627
7.556750	0.497	1.939055
7.565133	0.503	1.915849
7.573417	0.497	1.748166
7.581800	0.503	1.753858
7.590083	0.497	1.691190
7.598467	0.503	1.583223
7.606750	0.497	1.500587
7.615133	0.503	1.402350
7.623417	0.497	1.329964
7.631800	0.503	1.301434
7.640083	0.497	1.208931
7.648467	0.503	1.255947
7.656750	0.497	1.236242
7.665133	0.503	1.221351
7.673417	0.497	1.270656
7.681800	0.503	1.324219
7.690083	0.497	1.452373
7.698467	0.503	1.608975
7.706750	0.497	1.704505
7.715133	0.503	1.966484
7.723417	0.497	2.142979
7.731800	0.503	2.400828
7.740083	0.497	2.610964
7.748467	0.503	2.969015
7.756750	0.497	3.223815
7.765133	0.503	3.504079
7.773417	0.497	3.785627
7.781800	0.503	4.088500
7.790083	0.497	4.296050
7.798467	0.503	4.613261
7.806750	0.497	4.832367
7.815133	0.503	5.076598
7.823417	0.497	5.213926
7.831800	0.503	5.405332
7.840083	0.497	5.589307
7.848467	0.503	5.793720
7.856750	0.497	5.895515
7.865133	0.503	6.025586
7.873417	0.497	6.081813
7.881800	0.503	6.231287
7.890083	0.497	6.309290
7.898467	0.503	6.343557
7.906750	0.497	6.346227
7.915133	0.503	6.468815
7.923417	0.497	6.409225
7.931800	0.503	6.405704
7.940083	0.497	6.407224
7.948467	0.503	6.477195
7.956750	0.497	6.516985
7.965133	0.503	6.474213
7.973417	0.497	6.472503
7.981800	0.503	6.436571
7.990083	0.497	6.435480
7.998467	0.503	6.399979
8.006750	0.497	6.370810
8.015133	0.503	6.395361
8.023417	0.497	6.369240
8.031800	0.503	6.332541
8.040083	0.497	6.312297
8.048467	0.503	6.284956
8.056750	0.497	6.203350
8.065133	0.503	6.179976
8.073417	0.497	6.103390
8.081800	0.503	6.092606
8.090083	0.497	6.016419
8.098467	0.503	5.997101
8.106750	0.497	5.888964
8.115133	0.503	5.890593
8.123417	0.497	5.866877
8.131800	0.503	5.728289
8.140083	0.497	5.756839
8.148467	0.503	5.705627
8.156750	0.497	5.659393
8.165133	0.503	5.658120
8.173417	0.497	5.649553
8.181800	0.503	5.649862
8.190083	0.497	5.655397
8.198467	0.503	5.706424
8.206750	0.497	5.676669
8.215133	0.503	5.761617
8.223417	0.497	5.837385
8.231800	0.503	5.867463
8.240083	0.497	5.939544
8.248467	0.503	6.045067
8.256750	0.497	6.155467
8.265133	0.503	6.292416
8.273417	0.497	6.340535
8.281800	0.503	6.447234
8.290083	0.497	6.618659
8.298467	0.503	6.752383
8.306750	0.497	6.853427
8.315133	0.503	7.067452
8.323417	0.497	7.145510
8.331800	0.503	7.382673
8.340083	0.497	7.534702
8.348467	0.503	7.771945
8.356750	0.497	7.933584
8.365133	0.503	8.105648
8.373417	0.497	8.420931
8.381800	0.503	8.563407
8.390083	0.497	8.789041
8.398467	0.503	9.011207
8.406750	0.497	9.255512
8.415133	0.503	9.454610
8.423417	0.497	9.731452
8.431800	0.503	10.029151
8.440083	0.497	10.256624
8.448467	0.503	10.566134
8.456750	0.497	10.800343
8.465133	0.503	11.063712
8.473417	0.497	11.328404
8.481800	0.503	11.633754
8.490083	0.497	11.915712
8.498467	0.503	12.195275
8.506750	0.497	12.498033
8.515133	0.503	12.832239
8.523417	0.497	13.086123
8.531800	0.503	13.444899
8.540083	0.497	13.716788
8.548467	0.503	14.094212
8.556750	0.497	14.489197
8.565133	0.503	14.847796
8.573417	0.497	15.321879
8.581800	0.503	15.909672
8.590083	0.497	16.636583
8.598467	0.503	17.528566
8.606750	0.497	18.096696
8.615133	0.503	18.296004
8.623417	0.497	17.361579
8.631800	0.503	14.861580
8.640083	0.497	11.434555
8.648467	0.503	8.633720
8.656750	0.497	6.934266
8.665133	0.503	6.075913
8.673417	0.497	5.524242
8.681800	0.503	5.114497
8.690083	0.497	4.497984
8.698467	0.503	4.063787
8.706750	0.497	3.546290
8.715133	0.503	3.120351
8.723417	0.497	2.621264
8.731800	0.503	2.267181
8.740083	0.497	1.879556
8.748467	0.503	1.634057
8.756750	0.497	1.226969
8.765133	0.503	0.993423
8.773417	0.497	0.749718
8.781800	0.503	0.509375
8.790083	0.497	0.391960
8.798467	0.503	0.247087
8.806750	0.497	0.074638
8.815133	0.503	0.042445
8.823417	0.497	-0.122435
8.831800	0.503	-0.208465
8.840083	0.497	-0.308358
8.848467	0.503	-0.292972
8.856750	0.497	-0.381627
8.865133	0.503	-0.492318
8.873417	0.497	-0.530801
8.881800	0.503	-0.442813
8.890083	0.497	-0.535232
8.898467	0.503	-0.552850
8.906750	0.497	-0.597162
8.915133	0.503	-0.645955
8.923417	0.497	-0.662094
8.931800	0.503	-0.662606
8.940083	0.497	-0.637789
8.948467	0.503	-0.653510
8.956750	0.497	-0.728479
8.965133	0.503	-0.680928
8.973417	0.497	-0.654857
8.981800	0.503	-0.585434
8.990083	0.497	-0.581707
8.998467	0.503	-0.510945
9.006750	0.497	-0.409527
9.015133	0.503	-0.412421
9.023417	0.497	-0.385841
9.031800	0.503	-0.310025
9.040083	0.497	-0.252019
9.048467	0.503	-0.202545
9.056750	0.497	-0.089168
9.065133	0.503	0.010182
9.073417	0.497	0.060683
9.081800	0.503	0.140972
9.090083	0.497	0.249036
9.098467	0.503	0.348185
9.106750	0.497	0.351079
9.115133	0.503	0.515354
9.123417	0.497	0.445534
9.131800	0.503	0.528534
9.140083	0.497	0.572355
9.148467	0.503	0.546895
9.156750	0.497	0.504584
9.165133	0.503	0.538601
9.173417	0.497	0.458837
9.181800	0.503	0.414720
9.190083	0.497	0.289052
9.198467	0.503	0.247338
9.206750	0.497	0.063565
9.215133	0.503	0.043355
9.223417	0.497	-0.029942
9.231800	0.503	-0.202124
9.240083	0.497	-0.286312
9.248467	0.503	-0.367492
9.256750	0.497	-0.478109
9.265133	0.503	-0.537162
9.273417	0.497	-0.590871
9.281800	0.503	-0.667068
9.290083	0.497	-0.682105
9.298467	0.503	-0.723744
9.306750	0.497	-0.843120
9.315133	0.503	-0.906898
9.323417	0.497	-0.962731
9.331800	0.503	-0.955958
9.340083	0.497	-1.063717
9.348467	0.503	-1.077034
9.356750	0.497	-1.050888
9.365133	0.503	-1.147370
9.373417	0.497	-1.092362
9.381800	0.503	-1.020268
9.390083	0.497	-1.022246
9.398467	0.503	-1.020369
9.406750	0.497	-1.046960
9.415133	0.503	-0.977449
9.423417	0.497	-0.973205
9.431800	0.503	-0.942013
9.440083	0.497	-0.877192
9.448467	0.503	-0.847945
9.456750	0.497	-0.768726
9.465133	0.503	-0.722405
9.473417	0.497	-0.719065
9.481800	0.503	-0.557133
9.490083	0.497	-0.573190
9.498467	0.503	-0.525790
9.506750	0.497	-0.530769
9.515133	0.503	-0.445911
9.523417	0.497	-0.468492
9.531800	0.503	-0.413135
9.540083	0.497	-0.415737
9.548467	0.503	-0.371856
9.556750	0.497	-0.424602
9.565133	0.503	-0.430032
9.573417	0.497	-0.409742
9.581800	0.503	-0.403199
9.590083	0.497	-0.384047
9.598467	0.503	-0.464286
9.606750	0.497	-0.543481
9.615133	0.503	-0.525411
9.623417	0.497	-0.653299
9.631800	0.503	-0.673762
9.640083	0.497	-0.734311
9.648467	0.503	-0.721767
9.656750	0.497	-0.857901
9.665133	0.503	-0.870672
9.673417	0.497	-0.937165
9.681800	0.503	-1.024188
9.690083	0.497	-1.109577
9.698467	0.503	-1.099870
9.706750	0.497	-1.147047
9.715133	0.503	-1.212851
9.723417	0.497	-1.190243
9.731800	0.503	-1.352832
9.740083	0.497	-1.334922
9.748467	0.503	-1.356952
9.756750	0.497	-1.394987
9.765133	0.503	-1.416661
9.773417	0.497	-1.516629
9.781800	0.503	-1.474251
9.790083	0.497	-1.479433
9.798467	0.503	-1.533295
9.806750	0.497	-1.553423
9.815133	0.503	-1.520740
9.823417	0.497	-1.495240
9.831800	0.503	-1.550256
9.840083	0.497	-1.597496
9.848467	0.503	-1.540779
9.856750	0.497	-1.574277
9.865133	0.503	-1.575341
9.873417	0.497	-1.565290
9.881800	0.503	-1.599785
9.890083	0.497	-1.669045
9.898467	0.503	-1.561653
9.906750	0.497	-1.608031
9.915133	0.503	-1.572112
9.923417	0.497	-1.653837
9.931800	0.503	-1.554807
9.940083	0.497	-1.564369
9.948467	0.503	-1.599668
9.956750	0.497	-1.634097
9.965133	0.503	-1.626417
9.973417	0.497	-1.608139
9.981800	0.503	-1.621820
9.990133	0.5	-1.391296
9.998417	0.497	-1.561220
10.006800	0.503	-1.506442
10.015083	0.497	-1.539822
10.023467	0.503	-1.563656
10.031800	0.5	-1.366531
10.040083	0.497	-1.525304
10.048467	0.503	-1.536185
10.056750	0.497	-1.588554
10.065133	0.503	-1.505054
10.073417	0.497	-1.550313
10.081800	0.503	-1.570537
10.090083	0.497	-1.585484
10.098467	0.503	-1.618647
10.106750	0.497	-1.529136
10.115133	0.503	-1.530189
10.123417	0.497	-1.534290
10.131800	0.503	-1.579787
10.140083	0.497	-1.604268
10.148467	0.503	-1.592642
10.156800	0.5	-1.404739
10.165083	0.497	-1.574034
10.173467	0.503	-1.628754
10.181817	0.501	-1.595169
10.190133	0.499	-1.619188
10.198483	0.501	-1.642787
10.206800	0.499	-1.686529
10.215150	0.501	-1.694448
10.223467	0.499	-1.731598
10.231817	0.501	-1.733023
10.240100	0.497	-1.714491
10.248467	0.502	-1.359477
10.256817	0.501	-1.719513
10.265100	0.497	-1.703890
10.273483	0.503	-1.500535
10.281767	0.497	-1.723574
10.290150	0.503	-1.465937
10.298433	0.497	-1.724512
10.306817	0.503	-1.701895
10.315100	0.497	-1.730045
10.323483	0.503	-1.751575
10.331767	0.497	-1.680049
10.340150	0.503	-1.741468
10.348433	0.497	-1.716881
10.356817	0.503	-1.730451
10.365100	0.497	-1.722461
10.373483	0.503	-1.691293
10.381767	0.497	-1.678050
10.390150	0.503	-1.663102
10.398433	0.497	-1.710064
10.406817	0.503	-1.601792
10.415100	0.497	-1.613283
10.423483	0.503	-1.625873
10.431767	0.497	-1.661468
10.440150	0.503	-1.608643
10.448433	0.497	-1.534923
10.456817	0.503	-1.578039
10.465100	0.497	-1.564925
10.473483	0.503	-1.547758
10.481767	0.497	-1.597149
10.490150	0.503	-1.528182
10.498433	0.497	-1.530338
10.506817	0.503	-1.519947
10.515100	0.497	-1.519631
10.523483	0.503	-1.538321
10.531767	0.497	-1.617286
10.540150	0.503	-1.543238
10.548433	0.497	-1.594881
10.556817	0.503	-1.579772
10.565100	0.497	-1.610372
10.573483	0.503	-1.644300
10.581767	0.497	-1.629052
10.590150	0.503	-1.599508
10.598433	0.497	-1.619226
10.606817	0.503	-1.603284
10.615100	0.497	-1.559711
10.623483	0.503	-1.644708
10.631767	0.497	-1.631100
10.640150	0.503	-1.531161
10.648433	0.497	-1.555030
10.656817	0.503	-1.582815
10.665100	0.497	-1.573395
10.673483	0.503	-1.597457
10.681767	0.497	-1.590227
10.690150	0.503	-1.455473
10.698433	0.497	-1.544582
10.706817	0.503	-1.501497
10.715100	0.497	-1.488162
10.723483	0.503	-1.516536
10.731767	0.497	-1.515635
10.740150	0.503	-1.444688
10.748433	0.497	-1.471844
10.756817	0.503	-1.478819
10.765100	0.497	-1.468765
10.773483	0.503	-1.449650
10.781767	0.497	-1.453414
10.790150	0.503	-1.407788
10.798433	0.497	-1.487044
10.806817	0.503	-1.425296
10.815100	0.497	-1.458930
10.823483	0.503	-1.335620
10.831767	0.497	-1.344457
10.840150	0.503	-1.354832
10.848433	0.497	-1.377901
10.856817	0.503	-1.364092
10.865100	0.497	-1.336848
10.873483	0.503	-1.296614
10.881767	0.497	-1.331012
10.890150	0.503	-1.371281
10.898433	0.497	-1.378701
10.906817	0.503	-1.358004
10.915100	0.497	-1.394743
10.923483	0.503	-1.385444
10.931767	0.497	-1.451287
10.940150	0.503	-1.420318
10.948433	0.497	-1.491602
10.956817	0.503	-1.473216
10.965100	0.497	-1.495222
10.973483	0.503	-1.462680
10.981767	0.497	-1.468162
10.990150	0.503	-1.489168
10.998433	0.497	-1.489715
11.006817	0.503	-1.462513
11.015100	0.497	-1.484618
11.023483	0.503	-1.369282
11.031767	0.497	-1.419334
11.040150	0.503	-1.404068
11.048433	0.497	-1.426818
11.056817	0.503	-1.353075
11.065100	0.497	-1.369521
11.073483	0.503	-1.386251
11.081767	0.497	-1.354015
11.090150	0.503	-1.255346
11.098433	0.497	-1.308609
11.106817	0.503	-1.231456
11.115100	0.497	-1.235597
11.123483	0.503	-1.249802
11.131767	0.497	-1.269302
11.140150	0.503	-1.205429
11.148433	0.497	-1.263543
11.156817	0.503	-1.275481
11.165100	0.497	-1.259565
11.173483	0.503	-1.275361
11.181767	0.497	-1.284450
11.190150	0.503	-1.303077
11.198433	0.497	-1.353413
11.206817	0.503	-1.373350
11.215100	0.497	-1.421682
11.223483	0.503	-1.537018
11.231767	0.497	-1.586097
11.240150	0.503	-1.521189
11.248433	0.497	-1.591700
11.256817	0.503	-1.663930
11.265100	0.497	-1.697266
11.273483	0.503	-1.778929
11.281767	0.497	-1.740101
11.290150	0.503	-1.784307
11.298433	0.497	-1.827212
11.306817	0.503	-1.857272
11.315100	0.497	-1.913810
11.323483	0.503	-1.894887
11.331767	0.497	-1.977063
11.340150	0.503	-1.967109
11.348433	0.497	-1.968926
11.356817	0.503	-1.952514
11.365100	0.497	-1.902500
11.373483	0.503	-1.927572
11.381767	0.497	-1.982337
11.390150	0.503	-1.934329
11.398433	0.497	-1.951608
11.406817	0.503	-1.867511
11.415100	0.497	-1.996712
11.423483	0.503	-1.928569
11.431767	0.497	-1.926584
11.440150	0.503	-1.916078
11.448433	0.497	-1.996301
11.456817	0.503	-1.884913
11.465100	0.497	-1.929440
11.473483	0.503	-1.880928
11.481767	0.497	-1.916850
11.490150	0.503	-1.890734
11.498433	0.497	-1.894352
11.506817	0.503	-1.888097
11.515100	0.497	-1.910803
11.523483	0.503	-1.822447
11.531767	0.497	-1.908636
11.540150	0.503	-1.867984
11.548433	0.497	-1.883114
11.556817	0.503	-1.772093
11.565100	0.497	-1.799853
11.573483	0.503	-1.808625
11.581767	0.497	-1.895733
11.590150	0.503	-1.827842
11.598433	0.497	-1.871496
11.606817	0.503	-1.748802
11.615100	0.497	-1.838209
11.623483	0.503	-1.826266
11.631767	0.497	-1.836423
11.640150	0.503	-1.832497
11.648433	0.497	-1.890215
11.656817	0.503	-1.829885
11.665100	0.497	-1.815757
11.673483	0.503	-1.771996
11.681767	0.497	-1.743863
11.690150	0.503	-1.808787
11.698433	0.497	-1.786339
11.706817	0.503	-1.828850
11.715100	0.497	-1.824036
11.723483	0.503	-1.809187
11.731767	0.497	-1.811290
11.740150	0.503	-1.777973
11.748433	0.497	-1.840653
11.756817	0.503	-1.778604
11.765100	0.497	-1.748230
11.773483	0.503	-1.775707
11.781767	0.497	-1.787151
11.790150	0.503	-1.795579
11.798433	0.497	-1.769205
11.806817	0.503	-1.786795
11.815100	0.497	-1.762647
11.823483	0.503	-1.767820
11.831767	0.497	-1.741434
11.840150	0.503	-1.719955
11.848433	0.497	-1.657370
11.856817	0.503	-1.669825
11.865100	0.497	-1.608532
11.873483	0.503	-1.560948
11.881767	0.497	-1.485157
11.890150	0.503	-1.387359
11.898433	0.497	-1.293823
11.906817	0.503	-1.218116
11.915100	0.497	-1.081814
11.923483	0.503	-0.836861
11.931767	0.497	-0.786082
11.940150	0.503	-0.525520
11.948433	0.497	-0.339622
11.956817	0.503	-0.144573
11.965100	0.497	0.155052
11.973483	0.503	0.347600
11.981767	0.497	0.672950
11.990150	0.503	1.014145
11.998433	0.497	1.238362
12.006817	0.503	1.633037
12.015100	0.497	1.871524
12.023483	0.503	2.214985
12.031767	0.497	2.579604
12.040150	0.503	2.850387
12.048433	0.497	3.068957
12.056817	0.503	3.398145
12.065100	0.497	3.627036
12.073483	0.503	3.881586
12.081767	0.497	4.123530
12.090150	0.503	4.196278
12.098433	0.497	4.319819
12.106817	0.503	4.455810
12.115100	0.497	4.390497
12.123483	0.503	4.452022
12.131767	0.497	4.353046
12.140150	0.503	4.389674
12.148433	0.497	4.194098
12.156817	0.503	4.083419
12.165100	0.497	3.885539
12.173483	0.503	3.724778
12.181767	0.497	3.424280
12.190150	0.503	3.162419
12.198433	0.497	2.844434
12.206817	0.503	2.561506
12.215100	0.497	2.340329
12.223483	0.503	2.064388
12.231767	0.497	1.677285
12.240150	0.503	1.437761
12.248433	0.497	1.164377
12.256817	0.503	0.920597
12.265100	0.497	0.633039
12.273483	0.503	0.399521
12.281767	0.497	0.133520
12.290150	0.503	-0.018027
12.298433	0.497	-0.230225
12.306817	0.503	-0.373617
12.315100	0.497	-0.587098
12.323483	0.503	-0.637395
12.331767	0.497	-0.860332
12.340150	0.503	-0.916915
12.348433	0.497	-1.063544
12.356817	0.503	-1.165423
12.365100	0.497	-1.242638
12.373483	0.503	-1.305412
12.381767	0.497	-1.369488
12.390150	0.503	-1.437471
12.398433	0.497	-1.400408
12.406817	0.503	-1.473513
12.415100	0.497	-1.500609
12.423483	0.503	-1.462020
12.431767	0.497	-1.526883
12.440150	0.503	-1.564128
12.448433	0.497	-1.579865
12.456817	0.503	-1.605088
12.465100	0.497	-1.616386
12.473483	0.503	-1.602033
12.481767	0.497	-1.607881
12.490150	0.503	-1.589457
12.498433	0.497	-1.656949
12.506817	0.503	-1.671585
12.515100	0.497	-1.715559
12.523483	0.503	-1.654671
12.531767	0.497	-1.665387
12.540150	0.503	-1.713040
12.548433	0.497	-1.708469
12.556817	0.503	-1.658531
12.565100	0.497	-1.739917
12.573483	0.503	-1.678095
12.581767	0.497	-1.783796
12.590150	0.503	-1.710615
12.598433	0.497	-1.780496
12.606817	0.503	-1.689606
12.615100	0.497	-1.753374
12.623483	0.503	-1.761075
12.631767	0.497	-1.691324
12.640150	0.503	-1.732258
12.648433	0.497	-1.744027
12.656817	0.503	-1.688674
12.665100	0.497	-1.730259
12.673483	0.503	-1.630040
12.681767	0.497	-1.697345
12.690150	0.503	-1.602009
12.698433	0.497	-1.593366
12.706817	0.503	-1.522540
12.715100	0.497	-1.477104
12.723483	0.503	-1.312166
12.731767	0.497	-1.313544
12.740150	0.503	-1.135286
12.748433	0.497	-1.076475
12.756817	0.503	-0.867267
12.765100	0.497	-0.728641
12.773483	0.503	-0.485723
12.781767	0.497	-0.306432
12.790150	0.503	0.014667
12.798433	0.497	0.210782
12.806817	0.503	0.555685
12.815100	0.497	0.871099
12.823483	0.503	1.266447
12.831767	0.497	1.581844
12.840150	0.503	2.054687
12.848433	0.497	2.439860
12.856817	0.503	2.922277
12.865100	0.497	3.422840
12.873483	0.503	3.931062
12.881767	0.497	4.536392
12.890150	0.503	5.135420
12.898433	0.497	5.688614
12.906817	0.503	6.242964
12.915100	0.497	6.819171
12.923483	0.503	7.375225
12.931767	0.497	8.050395
12.940150	0.503	8.631101
12.948433	0.497	9.124020
12.956817	0.503	9.652221
12.965100	0.497	10.172655
12.973483	0.503	10.515644
12.981767	0.497	10.955413
12.990150	0.503	11.209786
12.998433	0.497	11.530283
13.006817	0.503	11.664281
13.015167	0.501	11.787804
13.023483	0.499	11.888073
13.031833	0.501	11.922624
13.040150	0.499	11.804255
13.048500	0.501	11.561962
13.056817	0.499	11.411931
13.065167	0.501	11.182848
13.073450	0.497	10.882414
13.081817	0.502	10.759396
13.090167	0.501	9.985835
13.098450	0.497	9.493237
13.106833	0.503	9.325206
13.115117	0.497	8.492696
13.123500	0.503	7.969534
13.131783	0.497	7.373223
13.140167	0.503	6.818398
13.148450	0.497	6.283742
13.156833	0.503	5.752519
13.165117	0.497	5.170766
13.173500	0.503	4.661493
13.181783	0.497	4.126723
13.190167	0.503	3.653180
13.198450	0.497	3.076402
13.206833	0.503	2.745611
13.215117	0.497	2.238887
13.223500	0.503	1.860253
13.231783	0.497	1.465428
13.240167	0.503	1.080913
13.248450	0.497	0.813362
13.256833	0.503	0.516343
13.265117	0.497	0.150119
13.273500	0.503	0.012020
13.281783	0.497	-0.327826
13.290167	0.503	-0.485974
13.298450	0.497	-0.714416
13.306833	0.503	-0.823048
13.315117	0.497	-0.998247
13.323500	0.503	-1.133947
13.331783	0.497	-1.208603
13.340167	0.503	-1.278982
13.348450	0.497	-1.442468
13.356833	0.503	-1.468129
13.365117	0.497	-1.586728
13.373500	0.503	-1.588186
13.381783	0.497	-1.704071
13.390167	0.503	-1.699510
13.398450	0.497	-1.792355
13.406833	0.503	-1.758010
13.415117	0.497	-1.835433
13.423500	0.503	-1.858271
13.431783	0.497	-1.921302
13.440167	0.503	-1.854682
13.448450	0.497	-1.894305
13.456833	0.503	-1.998646
13.465117	0.497	-1.970950
13.473500	0.503	-1.872925
13.481783	0.497	-1.981463
13.490167	0.503	-1.918678
13.498450	0.497	-1.921012
13.506833	0.503	-1.842531
13.515117	0.497	-1.879503
13.523500	0.503	-1.905303
13.531783	0.497	-1.865298
13.540167	0.503	-1.859694
13.548450	0.497	-1.826359
13.556833	0.503	-1.806613
13.565117	0.497	-1.804325
13.573500	0.503	-1.654977
13.581783	0.497	-1.642390
13.590167	0.503	-1.569859
13.598450	0.497	-1.474717
13.606833	0.503	-1.372313
13.615117	0.497	-1.247256
13.623500	0.503	-1.108526
13.631783	0.497	-1.060992
13.640167	0.503	-0.798234
13.648450	0.497	-0.788422
13.656833	0.503	-0.539542
13.665117	0.497	-0.376805
13.673500	0.503	-0.189050
13.681783	0.497	0.040573
13.690167	0.503	0.299285
13.698450	0.497	0.495894
13.706833	0.503	0.735248
13.715117	0.497	1.007778
13.723500	0.503	1.239641
13.731783	0.497	1.464737
13.740167	0.503	1.776224
13.748450	0.497	1.883004
13.756833	0.503	2.208048
13.765117	0.497	2.434104
13.773500	0.503	2.575423
13.781783	0.497	2.718783
13.790167	0.503	2.899416
13.798450	0.497	3.040139
13.806833	0.503	3.103392
13.815117	0.497	3.105000
13.823500	0.503	3.124021
13.831783	0.497	3.193655
13.840167	0.503	3.152118
13.848450	0.497	3.008702
13.856833	0.503	2.958381
13.865117	0.497	2.877354
13.873500	0.503	2.695095
13.881783	0.497	2.493613
13.890167	0.503	2.218031
13.898450	0.497	2.038775
13.906833	0.503	1.874827
13.915117	0.497	1.555412
13.923500	0.503	1.337348
13.931783	0.497	1.082961
13.940167	0.503	0.852534
13.948450	0.497	0.635800
13.956833	0.503	0.369037
13.965117	0.497	0.103833
13.973500	0.503	-0.051648
13.981783	0.497	-0.247137
13.990167	0.503	-0.464651
13.998450	0.497	-0.682701
14.006833	0.503	-0.834211
14.015117	0.497	-1.093485
14.023500	0.503	-1.153435
14.031783	0.497	-1.244293
14.040167	0.503	-1.416717
14.048450	0.497	-1.550320
14.056833	0.503	-1.620492
14.065117	0.497	-1.717922
14.073500	0.503	-1.753883
14.081783	0.497	-1.856084
14.090167	0.503	-1.780763
14.098450	0.497	-1.931311
14.106833	0.503	-1.911039
14.115117	0.497	-1.972664
14.123500	0.503	-2.040336
14.131783	0.497	-1.968538
14.140167	0.503	-1.984600
14.148450	0.497	-2.047146
14.156833	0.503	-2.007705
14.165117	0.497	-2.043891
14.173500	0.503	-2.065584
14.181783	0.497	-2.074797
14.190167	0.503	-2.052010
14.198450	0.497	-1.991631
14.206833	0.503	-1.909054
14.215117	0.497	-1.933427
14.223500	0.503	-1.861938
14.231783	0.497	-1.925998
14.240167	0.503	-1.845151
14.248450	0.497	-1.809790
14.256833	0.503	-1.806543
14.265117	0.497	-1.769466
14.273500	0.503	-1.666766
14.281783	0.497	-1.657631
14.290167	0.503	-1.514668
14.298450	0.497	-1.477128
14.306833	0.503	-1.345708
14.315117	0.497	-1.333484
14.323500	0.503	-1.227473
14.331783	0.497	-1.197417
14.340167	0.503	-1.072269
14.348450	0.497	-1.012840
14.356833	0.503	-0.925826
14.365117	0.497	-0.807520
14.373500	0.503	-0.658774
14.381783	0.497	-0.614972
14.390167	0.503	-0.495127
14.398450	0.497	-0.435694
14.406833	0.503	-0.309288
14.415117	0.497	-0.235389
14.423500	0.503	-0.127139
14.431783	0.497	-0.046998
14.440167	0.503	0.013728
14.448450	0.497	0.081372
14.456833	0.503	0.177391
14.465117	0.497	0.165373
14.473500	0.503	0.296149
14.481783	0.497	0.331231
14.490167	0.503	0.343003
14.498450	0.497	0.428097
14.506833	0.503	0.418452
14.515117	0.497	0.457300
14.523500	0.503	0.504559
14.531783	0.497	0.393607
14.540167	0.503	0.392595
14.548450	0.497	0.290618
14.556833	0.503	0.345609
14.565117	0.497	0.268661
14.573500	0.503	0.235302
14.581783	0.497	0.125937
14.590167	0.503	0.130844
14.598450	0.497	0.019060
14.606833	0.503	-0.027845
14.615117	0.497	-0.145676
14.623500	0.503	-0.207134
14.631783	0.497	-0.341953
14.640167	0.503	-0.331538
14.648450	0.497	-0.438967
14.656833	0.503	-0.498032
14.665117	0.497	-0.522842
14.673500	0.503	-0.554511
14.681783	0.497	-0.634156
14.690167	0.503	-0.595098
14.698450	0.497	-0.567039
14.706833	0.503	-0.592953
14.715117	0.497	-0.494379
14.723500	0.503	-0.427016
14.731783	0.497	-0.247043
14.740167	0.503	-0.139499
14.748450	0.497	-0.001384
14.756833	0.503	0.306512
14.765117	0.497	0.549999
14.773500	0.503	0.917562
14.781783	0.497	1.248553
14.790167	0.503	1.611201
14.798450	0.497	1.977563
14.806833	0.503	2.507507
14.815117	0.497	2.896240
14.823500	0.503	3.459146
14.831783	0.497	3.929499
14.840167	0.503	4.432948
14.848450	0.497	4.869360
14.856833	0.503	5.355941
14.865117	0.497	5.740099
14.873500	0.503	6.071769
14.881783	0.497	6.355522
14.890167	0.503	6.702837
14.898450	0.497	6.796691
14.906833	0.503	7.005981
14.915117	0.497	6.999698
14.923500	0.503	6.936651
14.931783	0.497	6.810000
14.940167	0.503	6.658702
14.948450	0.497	6.351128
14.956833	0.503	6.068129
14.965117	0.497	5.641321
14.973500	0.503	5.308225
14.981783	0.497	4.836625
14.990167	0.503	4.387614
14.998450	0.497	3.875668
15.006833	0.503	3.418336
15.015117	0.497	2.942476
15.023500	0.503	2.493305
15.031783	0.497	1.998090
15.040167	0.503	1.593095
15.048450	0.497	1.220601
15.056833	0.503	0.817872
15.065117	0.497	0.440146
15.073500	0.503	0.144038
15.081783	0.497	-0.174276
15.090167	0.503	-0.405601
15.098450	0.497	-0.690596
15.106833	0.503	-0.865423
15.115117	0.497	-1.013054
15.123500	0.503	-1.183407
15.131783	0.497	-1.346004
15.140167	0.503	-1.475112
15.148450	0.497	-1.607213
15.156833	0.503	-1.660767
15.165117	0.497	-1.755309
15.173500	0.503	-1.743868
15.181783	0.497	-1.820047
15.190167	0.503	-1.830705
15.198450	0.497	-1.932046
15.206833	0.503	-1.951823
15.215117	0.497	-2.012375
15.223500	0.503	-1.966664
15.231783	0.497	-2.066432
15.240167	0.503	-2.015941
15.248450	0.497	-2.096821
15.256833	0.503	-2.035376
15.265117	0.497	-2.074799
15.273500	0.503	-2.100757
15.281783	0.497	-2.106027
15.290167	0.503	-2.097712
15.298450	0.497	-2.083130
15.306833	0.503	-2.030883
15.315117	0.497	-2.097624
15.323500	0.503	-2.087101
15.331783	0.497	-2.134499
15.340167	0.503	-2.108851
15.348450	0.497	-2.106202
15.356833	0.503	-2.033539
15.365117	0.497	-2.103814
15.373500	0.503	-1.978018
15.381783	0.497	-2.033977
15.390167	0.503	-1.951100
15.398450	0.497	-1.993866
15.406833	0.503	-1.958117
15.415117	0.497	-1.967293
15.423500	0.503	-1.921898
15.431783	0.497	-1.926881
15.440167	0.503	-1.962195
15.448500	0.5	-1.592715
15.456783	0.497	-1.974196
15.465167	0.503	-1.884824
15.473450	0.497	-1.878210
15.481833	0.503	-1.908573
15.490117	0.497	-1.903729
15.498500	0.503	-1.880814
15.506783	0.497	-1.919472
15.515167	0.503	-1.909827
15.523450	0.497	-1.947106
15.531833	0.503	-1.875590
15.540117	0.497	-1.935590
15.548500	0.503	-1.908450
15.556783	0.497	-1.864368
15.565167	0.503	-1.881484
15.573450	0.497	-1.904650
15.581833	0.503	-1.899356
15.590117	0.497	-1.915734
15.598500	0.503	-1.975954
15.606783	0.497	-2.031543
15.615167	0.503	-1.938034
15.623450	0.497	-1.966150
15.631833	0.503	-1.925685
15.640117	0.497	-1.969746
15.648500	0.503	-1.981420
15.656783	0.497	-1.932414
15.665167	0.503	-1.978163
15.673450	0.497	-1.947068
15.681833	0.503	-1.987098
15.690117	0.497	-1.928438
15.698500	0.503	-1.976340
15.706783	0.497	-2.087011
15.715167	0.503	-1.945836
15.723450	0.497	-2.022029
15.731833	0.503	-2.003729
15.740117	0.497	-2.013770
15.748500	0.503	-2.042791
15.756783	0.497	-2.058088
15.765167	0.503	-2.013063
15.773450	0.497	-2.009827
15.781833	0.503	-1.988502
15.790117	0.497	-2.068663
15.798500	0.503	-2.013384
15.806783	0.497	-2.069700
15.815167	0.503	-2.065124
15.823450	0.497	-2.114664
15.831833	0.503	-2.062249
15.840117	0.497	-2.085581
15.848500	0.503	-2.139893
15.856850	0.501	-2.102422
15.865167	0.499	-1.987679
15.873517	0.501	-2.071078
15.881833	0.499	-2.112671
15.890183	0.501	-2.108025
15.898467	0.497	-2.161541
15.906833	0.502	-1.776455
15.915183	0.501	-2.172064
15.923467	0.497	-2.124325
15.931833	0.502	-1.860025
15.940183	0.501	-1.694147
15.948467	0.497	-2.144105
15.956850	0.503	-1.792415
15.965133	0.497	-2.193056
15.973517	0.503	-2.114296
15.981800	0.497	-2.209205
15.990183	0.503	-2.141614
15.998467	0.497	-2.166758
16.006850	0.503	-2.107382
16.015133	0.497	-2.087177
16.023517	0.503	-2.115154
16.031800	0.497	-2.233899
16.040183	0.503	-2.202291
16.048467	0.497	-2.141894
16.056850	0.503	-2.180824
16.065133	0.497	-2.227759
16.073517	0.503	-2.109154
16.081800	0.497	-2.210996
16.090183	0.503	-2.214229
16.098467	0.497	-2.237121
16.106850	0.503	-2.163336
16.115133	0.497	-2.239498
16.123517	0.503	-2.241674
16.131800	0.497	-2.209091
16.140183	0.503	-2.201374
16.148467	0.497	-2.282054
16.156850	0.503	-2.154266
16.165133	0.497	-2.237496
16.173517	0.503	-2.194085
16.181800	0.497	-2.219714
16.190183	0.503	-2.208056
16.198467	0.497	-2.176844
16.206850	0.503	-2.173652
16.215133	0.497	-2.157270
16.223517	0.503	-2.179090
16.231800	0.497	-2.163712
16.240183	0.503	-2.177085
16.248467	0.497	-2.145084
16.256850	0.503	-2.071493
16.265133	0.497	-2.057045
16.273517	0.503	-2.105837
16.281800	0.497	-1.987923
16.290183	0.503	-1.936368
16.298467	0.497	-1.951596
16.306850	0.503	-1.881756
16.315133	0.497	-1.879806
16.323517	0.503	-1.767686
16.331800	0.497	-1.764892
16.340183	0.503	-1.725113
16.348467	0.497	-1.595925
16.356850	0.503	-1.577286
16.365133	0.497	-1.488196
16.373517	0.503	-1.367345
16.381800	0.497	-1.344984
16.390183	0.503	-1.277923
16.398467	0.497	-1.197683
16.406850	0.503	-1.147010
16.415133	0.497	-1.005011
16.423517	0.503	-0.927977
16.431800	0.497	-0.840982
16.440183	0.503	-0.711754
16.448467	0.497	-0.600228
16.456850	0.503	-0.565279
16.465133	0.497	-0.469319
16.473517	0.503	-0.385289
16.481800	0.497	-0.329169
16.490183	0.503	-0.198404
16.498467	0.497	-0.225732
16.506850	0.503	-0.052400
16.515133	0.497	-0.041253
16.523517	0.503	0.013441
16.531800	0.497	0.027090
16.540183	0.503	0.111095
16.548467	0.497	0.138072
16.556850	0.503	0.160113
16.565133	0.497	0.110901
16.573517	0.503	0.136522
16.581800	0.497	0.135150
16.590183	0.503	0.143488
16.598467	0.497	0.118516
16.606850	0.503	0.080693
16.615133	0.497	0.104312
16.623517	0.503	0.042779
16.631800	0.497	-0.037901
16.640183	0.503	-0.036274
16.648467	0.497	-0.146326
16.656850	0.503	-0.201326
16.665133	0.497	-0.261625
16.673517	0.503	-0.329195
16.681800	0.497	-0.503704
16.690183	0.503	-0.523196
16.698467	0.497	-0.634063
16.706850	0.503	-0.693130
16.715133	0.497	-0.780109
16.723517	0.503	-0.824240
16.731800	0.497	-0.941263
16.740183	0.503	-0.959444
16.748467	0.497	-1.067798
16.756850	0.503	-1.137330
16.765133	0.497	-1.238672
16.773517	0.503	-1.268764
16.781800	0.497	-1.365178
16.790183	0.503	-1.390566
16.798467	0.497	-1.550715
16.806850	0.503	-1.561823
16.815133	0.497	-1.669788
16.823517	0.503	-1.586276
16.831800	0.497	-1.738612
16.840183	0.503	-1.728566
16.848467	0.497	-1.753300
16.856850	0.503	-1.785007
16.865133	0.497	-1.833564
16.873517	0.503	-1.801889
16.881800	0.497	-1.836221
16.890183	0.503	-1.855741
16.898467	0.497	-1.910025
16.906850	0.503	-1.923893
16.915133	0.497	-1.922364
16.923517	0.503	-1.903800
16.931800	0.497	-1.930123
16.940183	0.503	-1.949303
16.948467	0.497	-1.937672
16.956850	0.503	-1.902228
16.965133	0.497	-1.909379
16.973517	0.503	-1.971516
16.981800	0.497	-1.979678
16.990183	0.503	-2.008808
16.998467	0.497	-1.937608
17.006850	0.503	-1.926770
17.015133	0.497	-1.963926
17.023517	0.503	-1.940309
17.031800	0.497	-1.937557
17.040183	0.503	-1.868927
17.048467	0.497	-1.931138
17.056850	0.503	-1.872895
17.065133	0.497	-1.951957
17.073517	0.503	-1.881681
17.081800	0.497	-1.898465
17.090183	0.503	-1.851261
17.098467	0.497	-1.831421
17.106850	0.503	-1.774630
17.115133	0.497	-1.863854
17.123517	0.503	-1.808838
17.131800	0.497	-1.863160
17.140183	0.503	-1.835660
17.148467	0.497	-1.812175
17.156850	0.503	-1.751449
17.165133	0.497	-1.784645
17.173517	0.503	-1.771257
17.181800	0.497	-1.785534
17.190183	0.503	-1.705093
17.198467	0.497	-1.804051
17.206850	0.503	-1.738534
17.215133	0.497	-1.796623
17.223517	0.503	-1.775872
17.231800	0.497	-1.746483
17.240183	0.503	-1.730844
17.248467	0.497	-1.740897
17.256850	0.503	-1.720395
17.265133	0.497	-1.734459
17.273517	0.503	-1.751211
17.281800	0.497	-1.778705
17.290183	0.503	-1.690353
17.298467	0.497	-1.722891
17.306850	0.503	-1.659765
17.315133	0.497	-1.686965
17.323517	0.503	-1.677194
17.331800	0.497	-1.636187
17.340183	0.503	-1.646848
17.348467	0.497	-1.645314
17.356850	0.503	-1.576569
17.365133	0.497	-1.678044
17.373517	0.503	-1.571450
17.381800	0.497	-1.599643
17.390183	0.503	-1.639533
17.398467	0.497	-1.651366
17.406850	0.503	-1.604059
17.415133	0.497	-1.648383
17.423517	0.503	-1.603969
17.431800	0.497	-1.664930
17.440183	0.503	-1.581692
17.448467	0.497	-1.622715
17.456850	0.503	-1.663366
17.465133	0.497	-1.664600
17.473517	0.503	-1.581682
17.481800	0.497	-1.678648
17.490183	0.503	-1.633871
17.498467	0.497	-1.680479
17.506850	0.503	-1.658741
17.515133	0.497	-1.693568
17.523517	0.503	-1.682268
17.531800	0.497	-1.636793
17.540183	0.503	-1.641108
17.548467	0.497	-1.604245
17.556850	0.503	-1.660943
17.565133	0.497	-1.673019
17.573517	0.503	-1.584426
17.581800	0.497	-1.614928
17.590183	0.503	-1.636188
17.598467	0.497	-1.672234
17.606850	0.503	-1.625880
17.615133	0.497	-1.690755
17.623517	0.503	-1.539496
17.631800	0.497	-1.601023
17.640183	0.503	-1.592786
17.648467	0.497	-1.582090
17.656850	0.503	-1.612860
17.665133	0.497	-1.623971
17.673517	0.503	-1.556259
17.681800	0.497	-1.632710
17.690183	0.503	-1.550050
17.698467	0.497	-1.566308
17.706850	0.503	-1.514968
17.715133	0.497	-1.562891
17.723517	0.503	-1.506529
17.731800	0.497	-1.504909
17.740183	0.503	-1.461326
17.748467	0.497	-1.516141
17.756850	0.503	-1.416001
17.765133	0.497	-1.495660
17.773517	0.503	-1.452434
17.781800	0.497	-1.494961
17.790183	0.503	-1.431847
17.798467	0.497	-1.386909
17.806850	0.503	-1.377052
17.815133	0.497	-1.438646
17.823517	0.503	-1.345363
17.831800	0.497	-1.383890
17.840183	0.503	-1.322943
17.848467	0.497	-1.364582
17.856850	0.503	-1.351264
17.865133	0.497	-1.346696
17.873517	0.503	-1.298922
17.881800	0.497	-1.266657
17.890183	0.503	-1.238568
17.898467	0.497	-1.260767
17.906850	0.503	-1.244315
17.915133	0.497	-1.221519
17.923517	0.503	-1.233119
17.931800	0.497	-1.183764
17.940183	0.503	-1.149106
17.948467	0.497	-1.185744
17.956850	0.503	-1.142859
17.965133	0.497	-1.112771
17.973517	0.503	-1.111622
17.981800	0.497	-1.072623
17.990183	0.503	-1.098075
17.998467	0.497	-1.051255
18.006850	0.503	-1.031034
18.015133	0.497	-1.061732
18.023517	0.503	-0.956696
18.031800	0.497	-0.960204
18.040183	0.503	-0.962058
18.048467	0.497	-0.933419
18.056850	0.503	-0.855500
18.065133	0.497	-0.826571
18.073517	0.503	-0.717635
18.081800	0.497	-0.699771
18.090183	0.503	-0.645282
18.098467	0.497	-0.616959
18.106850	0.503	-0.541013
18.115133	0.497	-0.493293
18.123517	0.503	-0.404577
18.131800	0.497	-0.373278
18.140183	0.503	-0.334413
18.148467	0.497	-0.275370
18.156850	0.503	-0.227453
18.165133	0.497	-0.085590
18.173517	0.503	-0.028786
18.181800	0.497	0.094848
18.190183	0.503	0.136377
18.198467	0.497	0.154038
18.206850	0.503	0.295751
18.215133	0.497	0.287724
18.223517	0.503	0.408162
18.231800	0.497	0.438876
18.240183	0.503	0.606044
18.248467	0.497	0.513159
18.256850	0.503	0.658441
18.265133	0.497	0.699862
18.273517	0.503	0.745212
18.281800	0.497	0.762628
18.290183	0.503	0.821866
18.298467	0.497	0.783625
18.306850	0.503	0.851291
18.315133	0.497	0.834652
18.323517	0.503	0.859456
18.331800	0.497	0.820289
18.340183	0.503	0.900664
18.348467	0.497	0.850964
18.356850	0.503	0.803671
18.365133	0.497	0.841285
18.373517	0.503	0.899014
18.381800	0.497	0.807046
18.390183	0.503	0.937330
18.398467	0.497	0.920428
18.406850	0.503	0.980518
18.415133	0.497	0.979928
18.423517	0.503	1.057235
18.431800	0.497	1.071414
18.440183	0.503	1.180429
18.448517	0.5	1.566723
18.456800	0.497	1.368467
18.465183	0.503	1.435106
18.473467	0.497	1.490988
18.481850	0.503	1.710035
18.490133	0.497	1.897105
18.498517	0.503	2.040951
18.506800	0.497	2.136878
18.515183	0.503	2.373576
18.523467	0.497	2.639110
18.531850	0.503	2.850728
18.540133	0.497	3.048453
18.548517	0.503	3.375320
18.556800	0.497	3.538795
18.565183	0.503	3.892629
18.573467	0.497	4.059263
18.581850	0.503	4.348370
18.590133	0.497	4.601855
18.598517	0.503	4.868204
18.606800	0.497	4.995252
18.615183	0.503	5.255779
18.623467	0.497	5.332749
18.631850	0.503	5.520663
18.640133	0.497	5.643639
18.648517	0.503	5.749079
18.656800	0.497	5.814131
18.665183	0.503	5.894957
18.673467	0.497	5.848429
18.681850	0.503	5.858324
18.690200	0.501	5.798242
18.698517	0.499	5.751003
18.706867	0.501	5.679956
18.715183	0.499	5.549873
18.723533	0.501	5.363396
18.731817	0.497	5.252477
18.740183	0.502	5.472692
18.748533	0.501	4.875871
18.756817	0.497	4.676826
18.765183	0.502	4.856291
18.773533	0.501	4.279687
18.781817	0.497	4.115647
18.790200	0.503	4.226590
18.798483	0.497	3.676613
18.806867	0.503	3.481648
18.815150	0.497	3.266714
18.823533	0.503	3.103541
18.831817	0.497	2.916366
18.840200	0.503	2.781903
18.848483	0.497	2.518347
18.856867	0.503	2.406293
18.865150	0.497	2.216638
18.873533	0.503	2.175535
18.881817	0.497	1.978120
18.890200	0.503	1.878172
18.898483	0.497	1.768561
18.906867	0.503	1.659352
18.915150	0.497	1.506239
18.923533	0.503	1.453697
18.931817	0.497	1.343475
18.940200	0.503	1.342278
18.948483	0.497	1.248550
18.956867	0.503	1.168604
18.965150	0.497	1.018459
18.973533	0.503	0.992931
18.981817	0.497	0.800644
18.990200	0.503	0.903266
18.998483	0.497	0.727612
19.006867	0.503	0.734879
19.015150	0.497	0.693287
19.023533	0.503	0.632125
19.031817	0.497	0.575772
19.040200	0.503	0.574225
19.048483	0.497	0.445346
19.056867	0.503	0.462350
19.065150	0.497	0.373329
19.073533	0.503	0.366662
19.081817	0.497	0.297765
19.090200	0.503	0.297499
19.098483	0.497	0.166829
19.106867	0.503	0.177523
19.115150	0.497	0.061692
19.123533	0.503	0.091422
19.131817	0.497	0.004799
19.140200	0.503	-0.018445
19.148483	0.497	-0.081333
19.156867	0.503	-0.126798
19.165150	0.497	-0.221753
19.173533	0.503	-0.276485
19.181817	0.497	-0.402746
19.190200	0.503	-0.346469
19.198483	0.497	-0.411177
19.206867	0.503	-0.390278
19.215150	0.497	-0.522239
19.223533	0.503	-0.542838
19.231817	0.497	-0.647311
19.240200	0.503	-0.662856
19.248483	0.497	-0.744142
19.256867	0.503	-0.700861
19.265150	0.497	-0.782693
19.273533	0.503	-0.814128
19.281817	0.497	-0.877247
19.290200	0.503	-0.907885
19.298483	0.497	-0.969130
19.306867	0.503	-1.039314
19.315150	0.497	-1.089037
19.323533	0.503	-1.071592
19.331817	0.497	-1.096360
19.340200	0.503	-1.175463
19.348483	0.497	-1.213325
19.356867	0.503	-1.232870
19.365150	0.497	-1.262527
19.373533	0.503	-1.302947
19.381817	0.497	-1.323054
19.390200	0.503	-1.370941
19.398483	0.497	-1.467680
19.406867	0.503	-1.466126
19.415150	0.497	-1.483001
19.423533	0.503	-1.476783
19.431817	0.497	-1.518485
19.440200	0.503	-1.519446
19.448483	0.497	-1.596138
19.456867	0.503	-1.613019
19.465150	0.497	-1.628136
19.473533	0.503	-1.624182
19.481817	0.497	-1.752201
19.490200	0.503	-1.580270
19.498483	0.497	-1.645683
19.506867	0.503	-1.728217
19.515150	0.497	-1.689400
19.523533	0.503	-1.762333
19.531817	0.497	-1.742070
19.540200	0.503	-1.714227
19.548483	0.497	-1.793990
19.556867	0.503	-1.749033
19.565150	0.497	-1.787038
19.573533	0.503	-1.786207
19.581817	0.497	-1.874741
19.590200	0.503	-1.768143
19.598483	0.497	-1.833030
19.606867	0.503	-1.766875
19.615150	0.497	-1.781498
19.623533	0.503	-1.794017
19.631817	0.497	-1.895941
19.640200	0.503	-1.832494
19.648483	0.497	-1.766859
19.656867	0.503	-1.799774
19.665150	0.497	-1.792891
19.673533	0.503	-1.777796
19.681817	0.497	-1.845807
19.690200	0.503	-1.804386
19.698483	0.497	-1.840457
19.706867	0.503	-1.808473
19.715150	0.497	-1.749814
19.723533	0.503	-1.828310
19.731817	0.497	-1.865899
19.740200	0.503	-1.809247
19.748483	0.497	-1.768419
19.756867	0.503	-1.824626
19.765150	0.497	-1.795628
19.773533	0.503	-1.761399
19.781817	0.497	-1.777166
19.790200	0.503	-1.781395
19.798483	0.497	-1.767275
19.806867	0.503	-1.754510
19.815150	0.497	-1.766597
19.823533	0.503	-1.739784
19.831817	0.497	-1.722949
19.840200	0.503	-1.717811
19.848483	0.497	-1.759240
19.856867	0.503	-1.679746
19.865150	0.497	-1.753875
19.873533	0.503	-1.664961
19.881817	0.497	-1.711996
19.890200	0.503	-1.711451
19.898483	0.497	-1.705416
19.906867	0.503	-1.661449
19.915150	0.497	-1.705866
19.923533	0.503	-1.723670
19.931817	0.497	-1.718367
19.940200	0.503	-1.688960
19.948483	0.497	-1.684173
19.956867	0.503	-1.685528
19.965150	0.497	-1.696452
19.973533	0.503	-1.634413
19.981817	0.497	-1.663682
19.990200	0.503	-1.627123
19.998483	0.497	-1.663274
20.006867	0.503	-1.643595
20.015150	0.497	-1.566969
20.023533	0.503	-1.591123
20.031817	0.497	-1.596285
20.040200	0.503	-1.575259
20.048483	0.497	-1.540016
20.056867	0.503	-1.517972
20.065150	0.497	-1.527842
20.073533	0.503	-1.503152
20.081817	0.497	-1.544198
20.090200	0.503	-1.443627
20.098483	0.497	-1.478126
20.106867	0.503	-1.427074
20.115150	0.497	-1.411552
20.123533	0.503	-1.427180
20.131817	0.497	-1.413591
20.140200	0.503	-1.342563
20.148483	0.497	-1.371681
20.156867	0.503	-1.287641
20.165150	0.497	-1.312299
20.173533	0.503	-1.273418
20.181817	0.497	-1.303332
20.190200	0.503	-1.210959
20.198483	0.497	-1.202143
20.206867	0.503	-1.108419
20.215150	0.497	-1.167789
20.223533	0.503	-1.063796
20.231817	0.497	-1.100473
20.240200	0.503	-1.049422
20.248483	0.497	-1.091780
20.256867	0.503	-1.007905
20.265150	0.497	-1.017767
20.273533	0.503	-0.937113
20.281817	0.497	-0.964246
20.290200	0.503	-0.927135
20.298483	0.497	-0.914093
20.306867	0.503	-0.840845
20.315150	0.497	-0.874223
20.323533	0.503	-0.775237
20.331817	0.497	-0.841113
20.340200	0.503	-0.759963
20.348483	0.497	-0.836458
20.356867	0.503	-0.834308
20.365150	0.497	-0.842886
20.373533	0.503	-0.758080
20.381817	0.497	-0.792952
20.390200	0.503	-0.739952
20.398483	0.497	-0.765614
20.406867	0.503	-0.687349
20.415150	0.497	-0.821643
20.423533	0.503	-0.713716
20.431817	0.497	-0.700568
20.440200	0.503	-0.792782
20.448483	0.497	-0.760879
20.456867	0.503	-0.790742
20.465150	0.497	-0.775265
20.473533	0.503	-0.809725
20.481817	0.497	-0.842106
20.490200	0.503	-0.807681
20.498483	0.497	-0.864931
20.506867	0.503	-0.837312
20.515150	0.497	-0.903303
20.523533	0.503	-0.844694
20.531817	0.497	-0.938731
20.540200	0.503	-0.928794
20.548483	0.497	-0.968348
20.556867	0.503	-0.960958
20.565150	0.497	-0.973340
20.573533	0.503	-1.019158
20.581817	0.497	-1.076573
20.590200	0.503	-1.024629
20.598483	0.497	-1.111926
20.606867	0.503	-1.106448
20.615150	0.497	-1.172370
20.623533	0.503	-1.110324
20.631817	0.497	-1.118906
20.640200	0.503	-1.207960
20.648483	0.497	-1.223256
20.656867	0.503	-1.209095
20.665150	0.497	-1.260681
20.673533	0.503	-1.323740
20.681817	0.497	-1.330473
20.690200	0.503	-1.305294
20.698483	0.497	-1.296576
20.706867	0.503	-1.267109
20.715150	0.497	-1.392326
20.723533	0.503	-1.309401
20.731817	0.497	-1.455918
20.740200	0.503	-1.352469
20.748483	0.497	-1.469586
20.756867	0.503	-1.410878
20.765150	0.497	-1.481705
20.773533	0.503	-1.454873
20.781817	0.497	-1.489479
20.790200	0.503	-1.535594
20.798483	0.497	-1.512662
20.806867	0.503	-1.493138
20.815150	0.497	-1.525653
20.823533	0.503	-1.503814
20.831817	0.497	-1.563077
20.840200	0.503	-1.482078
20.848483	0.497	-1.560533
20.856867	0.503	-1.527293
20.865150	0.497	-1.545144
20.873533	0.503	-1.508392
20.881817	0.497	-1.542870
20.890200	0.503	-1.557779
20.898483	0.497	-1.533899
20.906867	0.503	-1.532778
20.915150	0.497	-1.562140
20.923533	0.503	-1.585490
20.931817	0.497	-1.592394
20.940200	0.503	-1.615211
20.948483	0.497	-1.645110
20.956867	0.503	-1.666440
20.965150	0.497	-1.659035
20.973533	0.503	-1.617327
20.981817	0.497	-1.645000
20.990200	0.503	-1.575422
20.998483	0.497	-1.656061
21.006867	0.503	-1.664557
21.015150	0.497	-1.656940
21.023533	0.503	-1.652355
21.031817	0.497	-1.691418
21.040200	0.503	-1.640730
21.048483	0.497	-1.678926
21.056867	0.503	-1.704595
21.065150	0.497	-1.711744
21.073533	0.503	-1.662263
21.081817	0.497	-1.730931
21.090200	0.503	-1.747553
21.098483	0.497	-1.727617
21.106867	0.503	-1.718568
21.115150	0.497	-1.774208
21.123533	0.503	-1.771724
21.131817	0.497	-1.802699
21.140200	0.503	-1.795270
21.148483	0.497	-1.871642
21.156867	0.503	-1.741466
21.165150	0.497	-1.810054
21.173533	0.503	-1.807809
21.181817	0.497	-1.851258
21.190200	0.503	-1.838027
21.198483	0.497	-1.897763
21.206867	0.503	-1.853880
21.215150	0.497	-1.879606
21.223533	0.503	-1.917449
21.231817	0.497	-1.883657
21.240200	0.503	-1.806231
21.248483	0.497	-1.851466
21.256867	0.503	-1.859016
21.265150	0.497	-1.937862
21.273533	0.503	-1.931789
21.281867	0.5	-1.611812
21.290150	0.497	-1.921630
21.298533	0.503	-1.931295
21.306817	0.497	-1.975089
21.315200	0.503	-1.914323
21.323483	0.497	-2.026102
21.331867	0.503	-1.948738
21.340150	0.497	-1.985650
21.348533	0.503	-1.939356
21.356817	0.497	-2.010112
21.365200	0.503	-1.979161
21.373483	0.497	-2.098431
21.381867	0.503	-2.006891
21.390150	0.497	-1.985879
21.398533	0.503	-1.988867
21.406867	0.5	-1.790909
21.415150	0.497	-2.079923
21.423533	0.503	-2.020595
21.431817	0.497	-2.023115
21.440200	0.503	-2.045696
21.448483	0.497	-2.112670
21.456867	0.503	-2.068967
21.465150	0.497	-2.049405
21.473533	0.503	-2.061261
21.481817	0.497	-2.092646
21.490200	0.503	-2.070396
21.498483	0.497	-2.043261
21.506867	0.503	-2.025762
21.515217	0.501	-2.080981
21.523533	0.499	-2.065979
21.531883	0.501	-2.150351
21.540200	0.499	-2.117844
21.548550	0.501	-2.106641
21.556867	0.499	-2.054314
21.565217	0.501	-2.127420
21.573533	0.499	-2.046818
21.581883	0.501	-2.131181
21.590167	0.497	-2.098768
21.598533	0.502	-1.752021
21.606883	0.501	-2.095280
21.615167	0.497	-2.165697
21.623550	0.503	-1.830987
21.631833	0.497	-2.138919
21.640217	0.503	-1.830519
21.648500	0.497	-2.159420
21.656883	0.503	-2.111977
21.665167	0.497	-2.153933
21.673550	0.503	-2.093137
21.681833	0.497	-2.144949
21.690217	0.503	-2.063834
21.698500	0.497	-2.106728
21.706883	0.503	-2.106051
21.715167	0.497	-2.102125
21.723550	0.503	-2.097759
21.731833	0.497	-2.068801
21.740217	0.503	-2.098784
21.748500	0.497	-2.120377
21.756883	0.503	-2.122853
21.765167	0.497	-2.109092
21.773550	0.503	-2.131155
21.781833	0.497	-2.103250
21.790217	0.503	-2.130896
21.798500	0.497	-2.138087
21.806883	0.503	-2.103176
21.815167	0.497	-2.170180
21.823550	0.503	-2.126570
21.831833	0.497	-2.187367
21.840217	0.503	-2.104345
21.848500	0.497	-2.104271
21.856883	0.503	-2.137123
21.865167	0.497	-2.142436
21.873550	0.503	-2.088877
21.881833	0.497	-2.107933
21.890217	0.503	-2.079511
21.898500	0.497	-2.184083
21.906883	0.503	-2.077584
21.915167	0.497	-2.113927
21.923550	0.503	-2.050579
21.931833	0.497	-2.156301
21.940217	0.503	-2.076574
21.948500	0.497	-2.070248
21.956883	0.503	-2.032613
21.965167	0.497	-2.093691
21.973550	0.503	-2.070428
21.981833	0.497	-2.107184
21.990217	0.503	-2.120743
21.998500	0.497	-2.121073
22.006883	0.503	-2.048842
22.015167	0.497	-2.143708
22.023550	0.503	-2.080267
22.031833	0.497	-2.183863
22.040217	0.503	-2.073585
22.048500	0.497	-2.208560
22.056883	0.503	-2.076208
22.065167	0.497	-2.138470
22.073550	0.503	-2.057523
22.081833	0.497	-2.166616
22.090217	0.503	-2.070607
22.098500	0.497	-2.210501
22.106883	0.503	-2.127714
22.115167	0.497	-2.170877
22.123550	0.503	-2.141186
22.131833	0.497	-2.222915
22.140217	0.503	-2.142769
22.148500	0.497	-2.165411
22.156883	0.503	-2.118355
22.165167	0.497	-2.177092
22.173550	0.503	-2.254767
22.181833	0.497	-2.263793
22.190217	0.503	-2.216320
22.198500	0.497	-2.231805
22.206883	0.503	-2.230178
22.215167	0.497	-2.294100
22.223550	0.503	-2.312432
22.231833	0.497	-2.224676
22.240217	0.503	-2.235914
22.248500	0.497	-2.238612
22.256883	0.503	-2.230063
22.265167	0.497	-2.267160
22.273550	0.503	-2.245519
22.281833	0.497	-2.211895
22.290217	0.503	-2.264619
22.298500	0.497	-2.272486
22.306883	0.503	-2.233292
22.315167	0.497	-2.319017
22.323550	0.503	-2.257527
22.331833	0.497	-2.317751
22.340217	0.503	-2.294651
22.348500	0.497	-2.275793
22.356883	0.503	-2.289299
22.365167	0.497	-2.314529
22.373550	0.503	-2.327874
22.381833	0.497	-2.348789
22.390217	0.503	-2.260630
22.398500	0.497	-2.332332
22.406883	0.503	-2.307799
22.415167	0.497	-2.356450
22.423550	0.503	-2.374455
22.431833	0.497	-2.418287
22.440217	0.503	-2.306258
22.448500	0.497	-2.352095
22.456883	0.503	-2.308162
22.465167	0.497	-2.377049
22.473550	0.503	-2.393736
22.481833	0.497	-2.324104
22.490217	0.503	-2.342430
22.498500	0.497	-2.353163
22.506883	0.503	-2.444268
22.515167	0.497	-2.412282
22.523550	0.503	-2.347387
22.531833	0.497	-2.409288
22.540217	0.503	-2.336711
22.548500	0.497	-2.408716
22.556883	0.503	-2.361385
22.565167	0.497	-2.353843
22.573550	0.503	-2.355641
22.581833	0.497	-2.361880
22.590217	0.503	-2.438420
22.598500	0.497	-2.385092
22.606883	0.503	-2.372974
22.615167	0.497	-2.391314
22.623550	0.503	-2.385861
22.631833	0.497	-2.391723
22.640217	0.503	-2.328025
22.648500	0.497	-2.421041
22.656883	0.503	-2.349454
22.665167	0.497	-2.431896
22.673550	0.503	-2.401204
22.681833	0.497	-2.421170
22.690217	0.503	-2.398996
22.698500	0.497	-2.464149
22.706883	0.503	-2.396071
22.715167	0.497	-2.410832
22.723550	0.503	-2.435832
22.731833	0.497	-2.403796
22.740217	0.503	-2.394314
22.748500	0.497	-2.433318
22.756883	0.503	-2.356099
22.765167	0.497	-2.403225
22.773550	0.503	-2.396335
22.781833	0.497	-2.373503
22.790217	0.503	-2.413929
22.798500	0.497	-2.403257
22.806883	0.503	-2.462250
22.815167	0.497	-2.441654
22.823550	0.503	-2.413807
22.831833	0.497	-2.415308
22.840217	0.503	-2.404854
22.848500	0.497	-2.464412
22.856883	0.503	-2.404387
22.865167	0.497	-2.443968
22.873550	0.503	-2.389422
22.881833	0.497	-2.455704
22.890217	0.503	-2.435003
22.898500	0.497	-2.475775
22.906883	0.503	-2.400657
22.915167	0.497	-2.447920
22.923550	0.503	-2.480221
22.931833	0.497	-2.448640
22.940217	0.503	-2.412059
22.948500	0.497	-2.491483
22.956883	0.503	-2.477392
22.965167	0.497	-2.483378
22.973550	0.503	-2.522518
22.981833	0.497	-2.486844
22.990217	0.503	-2.444413
22.998500	0.497	-2.469891
23.006883	0.503	-2.425011
23.015167	0.497	-2.498076
23.023550	0.503	-2.489821
23.031833	0.497	-2.526741
23.040217	0.503	-2.509265
23.048500	0.497	-2.529545
23.056883	0.503	-2.517732
23.065167	0.497	-2.490685
23.073550	0.503	-2.549387
23.081833	0.497	-2.545292
23.090217	0.503	-2.547048
23.098500	0.497	-2.570171
23.106883	0.503	-2.549842
23.115167	0.497	-2.580359
23.123550	0.503	-2.554532
23.131833	0.497	-2.591061
23.140217	0.503	-2.534097
23.148500	0.497	-2.559509
23.156883	0.503	-2.461042
23.165167	0.497	-2.579731
23.173550	0.503	-2.556551
23.181833	0.497	-2.545595
23.190217	0.503	-2.528639
23.198500	0.497	-2.507773
23.206883	0.503	-2.498575
23.215167	0.497	-2.509085
23.223550	0.503	-2.544061
23.231833	0.497	-2.524696
23.240217	0.503	-2.501281
23.248500	0.497	-2.512858
23.256883	0.503	-2.525759
23.265167	0.497	-2.528186
23.273550	0.503	-2.455782
23.281833	0.497	-2.482770
23.290217	0.503	-2.408787
23.298500	0.497	-2.443875
23.306883	0.503	-2.448910
23.315167	0.497	-2.426597
23.323550	0.503	-2.398927
23.331833	0.497	-2.439569
23.340217	0.503	-2.450972
23.348500	0.497	-2.389638
23.356883	0.503	-2.312981
23.365167	0.497	-2.389256
23.373550	0.503	-2.277844
23.381833	0.497	-2.291302
23.390217	0.503	-2.297604
23.398500	0.497	-2.302263
23.406883	0.503	-2.209257
23.415167	0.497	-2.235571
23.423550	0.503	-2.196795
23.431833	0.497	-2.175427
23.440217	0.503	-2.170184
23.448500	0.497	-2.151789
23.456883	0.503	-2.047821
23.465167	0.497	-2.030417
23.473550	0.503	-1.944878
23.481833	0.497	-2.010622
23.490217	0.503	-1.896720
23.498500	0.497	-1.897844
23.506883	0.503	-1.821188
23.515167	0.497	-1.810719
23.523550	0.503	-1.628232
23.531833	0.497	-1.631188
23.540217	0.503	-1.608328
23.548500	0.497	-1.554179
23.556883	0.503	-1.413820
23.565167	0.497	-1.302146
23.573550	0.503	-1.310641
23.581833	0.497	-1.247336
23.590217	0.503	-1.149865
23.598500	0.497	-1.130528
23.606883	0.503	-0.997248
23.615167	0.497	-0.918946
23.623550	0.503	-0.829267
23.631833	0.497	-0.797950
23.640217	0.503	-0.747033
23.648500	0.497	-0.658987
23.656883	0.503	-0.612053
23.665167	0.497	-0.520036
23.673550	0.503	-0.456645
23.681833	0.497	-0.426015
23.690217	0.503	-0.337739
23.698500	0.497	-0.372657
23.706883	0.503	-0.259089
23.715167	0.497	-0.171103
23.723550	0.503	-0.095434
23.731833	0.497	-0.110083
23.740217	0.503	-0.074903
23.748500	0.497	-0.067952
23.756883	0.503	-0.079625
23.765167	0.497	-0.080424
23.773550	0.503	0.011124
23.781833	0.497	-0.081506
23.790217	0.503	-0.084335
23.798500	0.497	-0.136189
23.806883	0.503	-0.160694
23.815167	0.497	-0.180195
23.823550	0.503	-0.199156
23.831833	0.497	-0.285136
23.840217	0.503	-0.331095
23.848500	0.497	-0.349417
23.856883	0.503	-0.470010
23.865167	0.497	-0.538130
23.873550	0.503	-0.627134
23.881833	0.497	-0.716856
23.890217	0.503	-0.688520
23.898500	0.497	-0.851477
23.906883	0.503	-0.812647
23.915167	0.497	-1.053842
23.923550	0.503	-1.082168
23.931833	0.497	-1.099503
23.940217	0.503	-1.232490
23.948500	0.497	-1.255412
23.956883	0.503	-1.381948
23.965167	0.497	-1.483188
23.973550	0.503	-1.529470
23.981833	0.497	-1.615846
23.990217	0.503	-1.661917
23.998500	0.497	-1.710831
24.006883	0.503	-1.778297
24.015167	0.497	-1.826159
24.023550	0.503	-1.827333
24.031833	0.497	-2.027831
24.040217	0.503	-1.994555
24.048500	0.497	-2.053733
24.056883	0.503	-2.090339
24.065167	0.497	-2.170261
24.073550	0.503	-2.207766
24.081833	0.497	-2.240077
24.090217	0.503	-2.197257
24.098500	0.497	-2.245849
24.106883	0.503	-2.277959
24.115167	0.497	-2.341022
24.123550	0.503	-2.425402
24.131833	0.497	-2.422170
24.140217	0.503	-2.458982
24.148500	0.497	-2.445776
24.156883	0.503	-2.478272
24.165167	0.497	-2.491777
24.173550	0.503	-2.446601
24.181833	0.497	-2.546332
24.190217	0.503	-2.537118
24.198500	0.497	-2.522517
24.206883	0.503	-2.534051
24.215167	0.497	-2.611139
24.223550	0.503	-2.555240
24.231833	0.497	-2.599299
24.240217	0.503	-2.557222
24.248500	0.497	-2.632299
24.256883	0.503	-2.550074
24.265167	0.497	-2.594915
24.273550	0.503	-2.542595
24.281833	0.497	-2.619625
24.290217	0.503	-2.576257
24.298500	0.497	-2.626647
24.306883	0.503	-2.564167
24.315167	0.497	-2.651059
24.323550	0.503	-2.521580
24.331833	0.497	-2.596122
24.340217	0.503	-2.573656
24.348567	0.501	-2.661912
24.356883	0.499	-2.555145
24.365233	0.501	-2.657267
24.373550	0.499	-2.563447
24.381900	0.501	-2.632857
24.390217	0.499	-2.591339
24.398567	0.501	-2.680863
24.406850	0.497	-2.650912
24.415217	0.502	-2.236595
24.423567	0.501	-2.663889
24.431850	0.497	-2.590382
24.440217	0.502	-2.309641
24.448550	0.5	-2.102307
24.456900	0.501	-2.622862
24.465183	0.497	-2.583279
24.473567	0.503	-2.612738
24.481850	0.497	-2.570445
24.490233	0.503	-2.601934
24.498517	0.497	-2.605226
24.506900	0.503	-2.563744
24.515183	0.497	-2.655339
24.523567	0.503	-2.606628
24.531850	0.497	-2.578392
24.540233	0.503	-2.583760
24.548517	0.497	-2.643614
24.556900	0.503	-2.552760
24.565183	0.497	-2.589347
24.573567	0.503	-2.534351
24.581850	0.497	-2.551529
24.590233	0.503	-2.510325
24.598517	0.497	-2.548656
24.606900	0.503	-2.601346
24.615183	0.497	-2.557874
24.623567	0.503	-2.541926
24.631850	0.497	-2.580713
24.640233	0.503	-2.581642
24.648517	0.497	-2.569763
24.656900	0.503	-2.529909
24.665183	0.497	-2.551312
24.673567	0.503	-2.595163
24.681850	0.497	-2.596796
24.690233	0.503	-2.526503
24.698517	0.497	-2.611125
24.706900	0.503	-2.537356
24.715183	0.497	-2.613504
24.723567	0.503	-2.524820
24.731850	0.497	-2.567658
24.740233	0.503	-2.529845
24.748517	0.497	-2.582440
24.756900	0.503	-2.544406
24.765183	0.497	-2.574536
24.773567	0.503	-2.511255
24.781850	0.497	-2.550721
24.790233	0.503	-2.530986
24.798517	0.497	-2.604936
24.806900	0.503	-2.491571
24.815183	0.497	-2.591477
24.823567	0.503	-2.456056
24.831850	0.497	-2.544825
24.840233	0.503	-2.555718
24.848517	0.497	-2.533663
24.856900	0.503	-2.491288
24.865183	0.497	-2.597498
24.873567	0.503	-2.524333
24.881850	0.497	-2.470775
24.890233	0.503	-2.491336
24.898517	0.497	-2.517072
24.906900	0.503	-2.523849
24.915183	0.497	-2.530389
24.923567	0.503	-2.449813
24.931850	0.497	-2.517867
24.940233	0.503	-2.449509
24.948517	0.497	-2.460263
24.956900	0.503	-2.565525
24.965183	0.497	-2.484445
24.973567	0.503	-2.469181
24.981850	0.497	-2.411114
24.990233	0.503	-2.341000
24.998517	0.497	-2.374255
25.006900	0.503	-2.300684
