# Supplementary material for: Methanol-dependent Escherichia coli strains with a complete ribulose monophosphate cycle
Source: Nat Commun. 2020 Oct 26;11:5403. doi: 10.1038/s41467-020-19235-5 (PMC7588473; doi:10.1038/s41467-020-19235-5)
Supplement: Supplementary file 11 — Source data [file 41467_2020_19235_MOESM11_ESM.zip › Source_Data/SupplementaryFigure5/tpiA_evo_R1.txt]

File Path	chrom://marshall/Chromeleon7/HPLC_Ultimate_3000/Users/kellerp/20200525_fbp_tpiA_anc_evol_SN_stat.seq/390.smp/UV_VIS_3.channel
Channel	UV_VIS_3

Injection Information:
Data Vault	Chromeleon7
Injection	20200703_tpiA_evo_stationary_R1
Injection Number	20
Position	RD4
Comment	
Processing Method	Quantitative
Instrument Method	20200525_Rezex_ROA_OrganicAcid_600uL_2500uM_H2SO4_50A_50D
Type	Unknown
Status	Finished
Injection Date	7/3/2020
Injection Time	8:38:22 PM
Injection Volume (µl)	10.000
Dilution Factor	1.0000
Weight	1.0000

Raw Data Information:
Time Min. (min)	0.006750
Time Max. (min)	25.006900
Data Points	3001
Detector	UV
Generating Data System	Chromeleon 7.2.5.9507
Exporting Data System	Chromeleon 7.2.8.0
Operator	Instrument Controller
Signal Quantity	Absorbance
Signal Unit	mAU
Signal Min.	-1.683092
Signal Max.	995.741427
Channel	UV_VIS_3
Driver Name	VWD3000.dll
Channel Type	Evaluation
Min. Step (s)	0.497
Max. Step (s)	0.503
Average Step (s)	0.500003

Signal Parameter Information:
Signal Info	WVL:190 nm

Raw Data:
Time (min)	Step (s)	Value (mAU)
0.006750	n.a.	-1.092051
0.015033	0.497	-1.207167
0.023417	0.503	-1.243897
0.031700	0.497	-1.372894
0.040083	0.503	-1.300683
0.048367	0.497	-1.354427
0.056750	0.503	-1.358032
0.065033	0.497	-1.368514
0.073417	0.503	-1.323432
0.081700	0.497	-1.355353
0.090083	0.503	-1.337492
0.098367	0.497	-1.471083
0.106750	0.503	-1.388867
0.115033	0.497	-1.386167
0.123417	0.503	-1.433117
0.131700	0.497	-1.476348
0.140083	0.503	-1.415565
0.148367	0.497	-1.471525
0.156750	0.503	-1.361798
0.165033	0.497	-1.486353
0.173417	0.503	-1.409760
0.181700	0.497	-1.475541
0.190083	0.503	-1.423617
0.198367	0.497	-1.467847
0.206750	0.503	-1.421549
0.215033	0.497	-1.535409
0.223417	0.503	-1.392588
0.231700	0.497	-1.409261
0.240083	0.503	-1.396965
0.248367	0.497	-1.443833
0.256750	0.503	-1.408197
0.265033	0.497	-1.397015
0.273417	0.503	-1.379895
0.281700	0.497	-1.443292
0.290083	0.503	-1.399900
0.298367	0.497	-1.437825
0.306750	0.503	-1.340137
0.315033	0.497	-1.372286
0.323417	0.503	-1.323685
0.331700	0.497	-1.423276
0.340083	0.503	-1.386870
0.348367	0.497	-1.503414
0.356750	0.503	-1.401661
0.365033	0.497	-1.411447
0.373417	0.503	-1.380606
0.381700	0.497	-1.414914
0.390083	0.503	-1.362181
0.398367	0.497	-1.434999
0.406750	0.503	-1.346160
0.415033	0.497	-1.325367
0.423417	0.503	-1.371403
0.431700	0.497	-1.395848
0.440083	0.503	-1.365469
0.448367	0.497	-1.364819
0.456750	0.503	-1.348167
0.465033	0.497	-1.391113
0.473417	0.503	-1.299200
0.481700	0.497	-1.408064
0.490083	0.503	-1.386408
0.498367	0.497	-1.392257
0.506750	0.503	-1.318045
0.515033	0.497	-1.453933
0.523417	0.503	-1.355018
0.531700	0.497	-1.426437
0.540083	0.503	-1.368299
0.548367	0.497	-1.364977
0.556750	0.503	-1.319321
0.565033	0.497	-1.377862
0.573417	0.503	-1.371099
0.581700	0.497	-1.396110
0.590083	0.503	-1.334659
0.598367	0.497	-1.442193
0.606750	0.503	-1.356765
0.615033	0.497	-1.342039
0.623417	0.503	-1.324664
0.631700	0.497	-1.375998
0.640083	0.503	-1.309337
0.648367	0.497	-1.371173
0.656750	0.503	-1.333695
0.665033	0.497	-1.374115
0.673417	0.503	-1.325570
0.681700	0.497	-1.324371
0.690083	0.503	-1.332203
0.698367	0.497	-1.388302
0.706750	0.503	-1.363067
0.715033	0.497	-1.409819
0.723417	0.503	-1.361548
0.731700	0.497	-1.399806
0.740083	0.503	-1.344884
0.748367	0.497	-1.349522
0.756750	0.503	-1.314572
0.765033	0.497	-1.420752
0.773417	0.503	-1.316669
0.781700	0.497	-1.430784
0.790083	0.503	-1.319010
0.798367	0.497	-1.338535
0.806750	0.503	-1.293529
0.815033	0.497	-1.352235
0.823417	0.503	-1.343369
0.831700	0.497	-1.435765
0.840083	0.503	-1.360369
0.848367	0.497	-1.428237
0.856750	0.503	-1.300467
0.865033	0.497	-1.447075
0.873417	0.503	-1.377413
0.881700	0.497	-1.379636
0.890083	0.503	-1.309240
0.898367	0.497	-1.381338
0.906750	0.503	-1.286615
0.915033	0.497	-1.351879
0.923417	0.503	-1.256723
0.931700	0.497	-1.365370
0.940083	0.503	-1.269491
0.948367	0.497	-1.359470
0.956750	0.503	-1.320777
0.965033	0.497	-1.385771
0.973417	0.503	-1.356676
0.981700	0.497	-1.382910
0.990083	0.503	-1.346544
0.998367	0.497	-1.319004
1.006750	0.503	-1.336181
1.015033	0.497	-1.322742
1.023417	0.503	-1.262225
1.031700	0.497	-1.423226
1.040083	0.503	-1.248641
1.048367	0.497	-1.293118
1.056750	0.503	-1.325281
1.065033	0.497	-1.351344
1.073417	0.503	-1.333229
1.081700	0.497	-1.316411
1.090083	0.503	-1.286886
1.098367	0.497	-1.337585
1.106750	0.503	-1.299747
1.115033	0.497	-1.321656
1.123417	0.503	-1.336468
1.131700	0.497	-1.308380
1.140083	0.503	-1.317531
1.148367	0.497	-1.303574
1.156750	0.503	-1.274139
1.165033	0.497	-1.349655
1.173417	0.503	-1.314783
1.181700	0.497	-1.379548
1.190083	0.503	-1.387781
1.198367	0.497	-1.394267
1.206750	0.503	-1.373907
1.215033	0.497	-1.379525
1.223417	0.503	-1.383911
1.231700	0.497	-1.404852
1.240083	0.503	-1.328954
1.248367	0.497	-1.409142
1.256750	0.503	-1.405444
1.265033	0.497	-1.444571
1.273417	0.503	-1.352834
1.281700	0.497	-1.399462
1.290083	0.503	-1.462765
1.298367	0.497	-1.450521
1.306750	0.503	-1.458009
1.315033	0.497	-1.440003
1.323417	0.503	-1.439297
1.331700	0.497	-1.501010
1.340083	0.503	-1.492523
1.348367	0.497	-1.482098
1.356750	0.503	-1.526959
1.365100	0.501	-1.487287
1.373417	0.499	-1.457184
1.381767	0.501	-1.501683
1.390083	0.499	-1.404069
1.398433	0.501	-1.460911
1.406750	0.499	-1.464697
1.415100	0.501	-1.477227
1.423417	0.499	-1.440529
1.431767	0.501	-1.536097
1.440083	0.499	-1.491460
1.448433	0.501	-1.508911
1.456750	0.499	-1.468299
1.465083	0.5	-1.358916
1.473433	0.501	-1.527409
1.481750	0.499	-1.485218
1.490100	0.501	-1.303763
1.498417	0.499	-1.525347
1.506767	0.501	-1.393358
1.515083	0.499	-1.538582
1.523433	0.501	-1.402315
1.531750	0.499	-1.497781
1.540100	0.501	-1.386672
1.548417	0.499	-1.548545
1.556767	0.501	-1.412868
1.565083	0.499	-1.528889
1.573433	0.501	-1.373178
1.581750	0.499	-1.552388
1.590100	0.501	-1.398670
1.598417	0.499	-1.545048
1.606767	0.501	-1.416832
1.615083	0.499	-1.570158
1.623433	0.501	-1.419777
1.631717	0.497	-1.597200
1.640100	0.503	-1.451484
1.648383	0.497	-1.653746
1.656767	0.503	-1.451100
1.665050	0.497	-1.612619
1.673433	0.503	-1.621560
1.681717	0.497	-1.613957
1.690100	0.503	-1.619565
1.698383	0.497	-1.636388
1.706767	0.503	-1.607966
1.715050	0.497	-1.586965
1.723433	0.503	-1.569489
1.731717	0.497	-1.624570
1.740100	0.503	-1.650815
1.748383	0.497	-1.553172
1.756767	0.503	-1.601493
1.765050	0.497	-1.683092
1.773433	0.503	-1.611422
1.781717	0.497	-1.623802
1.790100	0.503	-1.574551
1.798383	0.497	-1.598040
1.806767	0.503	-1.569957
1.815050	0.497	-1.548444
1.823433	0.503	-1.562014
1.831717	0.497	-1.564720
1.840100	0.503	-1.496762
1.848383	0.497	-1.632495
1.856767	0.503	-1.568707
1.865050	0.497	-1.550503
1.873433	0.503	-1.498365
1.881717	0.497	-1.558636
1.890100	0.503	-1.519304
1.898383	0.497	-1.567368
1.906767	0.503	-1.560749
1.915050	0.497	-1.540019
1.923433	0.503	-1.500149
1.931717	0.497	-1.595746
1.940100	0.503	-1.514126
1.948383	0.497	-1.577630
1.956767	0.503	-1.511671
1.965050	0.497	-1.526132
1.973433	0.503	-1.530795
1.981717	0.497	-1.549432
1.990100	0.503	-1.510880
1.998383	0.497	-1.509841
2.006767	0.503	-1.470528
2.015050	0.497	-1.560113
2.023433	0.503	-1.490646
2.031717	0.497	-1.546126
2.040100	0.503	-1.455210
2.048383	0.497	-1.516275
2.056767	0.503	-1.482939
2.065050	0.497	-1.432794
2.073433	0.503	-1.406366
2.081717	0.497	-1.494131
2.090100	0.503	-1.478327
2.098383	0.497	-1.412114
2.106767	0.503	-1.414152
2.115050	0.497	-1.407979
2.123433	0.503	-1.442664
2.131717	0.497	-1.491082
2.140100	0.503	-1.441119
2.148383	0.497	-1.464468
2.156767	0.503	-1.395046
2.165050	0.497	-1.415641
2.173433	0.503	-1.383313
2.181717	0.497	-1.390736
2.190100	0.503	-1.454490
2.198383	0.497	-1.487656
2.206767	0.503	-1.422489
2.215050	0.497	-1.457778
2.223433	0.503	-1.434133
2.231717	0.497	-1.419317
2.240100	0.503	-1.420411
2.248383	0.497	-1.480277
2.256767	0.503	-1.436920
2.265050	0.497	-1.474768
2.273433	0.503	-1.426506
2.281717	0.497	-1.449907
2.290100	0.503	-1.382455
2.298383	0.497	-1.450343
2.306767	0.503	-1.450261
2.315050	0.497	-1.413460
2.323433	0.503	-1.459587
2.331717	0.497	-1.444723
2.340100	0.503	-1.425525
2.348383	0.497	-1.466207
2.356767	0.503	-1.454682
2.365050	0.497	-1.440367
2.373433	0.503	-1.433536
2.381717	0.497	-1.488892
2.390100	0.503	-1.364840
2.398383	0.497	-1.439552
2.406767	0.503	-1.429305
2.415050	0.497	-1.480692
2.423433	0.503	-1.414066
2.431717	0.497	-1.391778
2.440100	0.503	-1.411430
2.448383	0.497	-1.395626
2.456767	0.503	-1.366144
2.465050	0.497	-1.423059
2.473433	0.503	-1.441086
2.481717	0.497	-1.442036
2.490100	0.503	-1.361584
2.498383	0.497	-1.414782
2.506767	0.503	-1.461396
2.515050	0.497	-1.421811
2.523433	0.503	-1.445255
2.531717	0.497	-1.491363
2.540100	0.503	-1.404075
2.548383	0.497	-1.457195
2.556767	0.503	-1.450603
2.565050	0.497	-1.376468
2.573433	0.503	-1.423247
2.581717	0.497	-1.478334
2.590100	0.503	-1.378976
2.598383	0.497	-1.456399
2.606767	0.503	-1.440064
2.615050	0.497	-1.382233
2.623433	0.503	-1.423355
2.631717	0.497	-1.480171
2.640100	0.503	-1.360435
2.648383	0.497	-1.428911
2.656767	0.503	-1.455583
2.665050	0.497	-1.384487
2.673433	0.503	-1.359629
2.681717	0.497	-1.392018
2.690100	0.503	-1.345333
2.698383	0.497	-1.369064
2.706767	0.503	-1.383661
2.715050	0.497	-1.407080
2.723433	0.503	-1.345859
2.731717	0.497	-1.418283
2.740100	0.503	-1.339886
2.748383	0.497	-1.339881
2.756767	0.503	-1.306686
2.765050	0.497	-1.435273
2.773433	0.503	-1.391851
2.781717	0.497	-1.360033
2.790100	0.503	-1.410194
2.798383	0.497	-1.370848
2.806767	0.503	-1.317808
2.815050	0.497	-1.365886
2.823433	0.503	-1.301369
2.831717	0.497	-1.334662
2.840100	0.503	-1.308839
2.848383	0.497	-1.373803
2.856767	0.503	-1.348988
2.865050	0.497	-1.405980
2.873433	0.503	-1.302726
2.881717	0.497	-1.330433
2.890100	0.503	-1.269473
2.898383	0.497	-1.389092
2.906767	0.503	-1.293861
2.915050	0.497	-1.346487
2.923433	0.503	-1.315169
2.931717	0.497	-1.314355
2.940100	0.503	-1.328513
2.948383	0.497	-1.314847
2.956767	0.503	-1.314276
2.965050	0.497	-1.328903
2.973433	0.503	-1.279745
2.981717	0.497	-1.362715
2.990100	0.503	-1.350687
2.998383	0.497	-1.315550
3.006767	0.503	-1.203098
3.015050	0.497	-1.247079
3.023433	0.503	-1.264902
3.031717	0.497	-1.333438
3.040100	0.503	-1.255243
3.048383	0.497	-1.271515
3.056767	0.503	-1.259468
3.065050	0.497	-1.248936
3.073433	0.503	-1.287632
3.081717	0.497	-1.274714
3.090100	0.503	-1.224674
3.098383	0.497	-1.266619
3.106767	0.503	-1.286203
3.115050	0.497	-1.268500
3.123433	0.503	-1.222449
3.131717	0.497	-1.210955
3.140100	0.503	-1.198023
3.148383	0.497	-1.205974
3.156767	0.503	-1.218653
3.165050	0.497	-1.241682
3.173433	0.503	-1.279407
3.181717	0.497	-1.268354
3.190100	0.503	-1.278113
3.198383	0.497	-1.202554
3.206767	0.503	-1.191659
3.215050	0.497	-1.242790
3.223433	0.503	-1.254592
3.231717	0.497	-1.222280
3.240100	0.503	-1.196402
3.248383	0.497	-1.189446
3.256767	0.503	-1.178620
3.265050	0.497	-1.182853
3.273433	0.503	-1.098230
3.281717	0.497	-1.241861
3.290100	0.503	-1.155711
3.298383	0.497	-1.165579
3.306767	0.503	-1.190464
3.315050	0.497	-1.152377
3.323433	0.503	-1.216882
3.331717	0.497	-1.200754
3.340100	0.503	-1.098775
3.348383	0.497	-1.188666
3.356767	0.503	-1.187165
3.365050	0.497	-1.183195
3.373433	0.503	-1.114816
3.381717	0.497	-1.096546
3.390100	0.503	-1.116397
3.398383	0.497	-1.185159
3.406767	0.503	-1.180880
3.415050	0.497	-1.146188
3.423433	0.503	-1.124085
3.431717	0.497	-1.140179
3.440100	0.503	-1.103472
3.448383	0.497	-1.168272
3.456767	0.503	-1.128900
3.465050	0.497	-1.142365
3.473433	0.503	-1.068569
3.481717	0.497	-1.193878
3.490100	0.503	-1.154395
3.498383	0.497	-1.153338
3.506767	0.503	-1.058506
3.515050	0.497	-1.127792
3.523433	0.503	-1.100988
3.531717	0.497	-1.114621
3.540100	0.503	-1.077760
3.548383	0.497	-1.078890
3.556767	0.503	-1.103645
3.565050	0.497	-1.048998
3.573433	0.503	-1.069729
3.581717	0.497	-1.144412
3.590100	0.503	-1.107673
3.598383	0.497	-1.059436
3.606767	0.503	-1.107196
3.615050	0.497	-1.139572
3.623433	0.503	-1.056052
3.631717	0.497	-1.098821
3.640100	0.503	-1.059030
3.648383	0.497	-1.097026
3.656767	0.503	-1.057084
3.665050	0.497	-1.101103
3.673433	0.503	-1.054955
3.681717	0.497	-1.119547
3.690100	0.503	-1.069984
3.698383	0.497	-1.107682
3.706767	0.503	-1.057191
3.715050	0.497	-1.113376
3.723433	0.503	-1.094442
3.731717	0.497	-1.073320
3.740100	0.503	-1.023355
3.748383	0.497	-1.083770
3.756767	0.503	-1.091434
3.765050	0.497	-1.166141
3.773433	0.503	-1.030395
3.781717	0.497	-1.114774
3.790100	0.503	-1.049263
3.798383	0.497	-1.131708
3.806767	0.503	-1.066209
3.815050	0.497	-1.140733
3.823433	0.503	-1.017262
3.831717	0.497	-1.079438
3.840100	0.503	-1.048043
3.848383	0.497	-1.107059
3.856767	0.503	-1.123110
3.865050	0.497	-1.140219
3.873433	0.503	-1.085152
3.881717	0.497	-1.094004
3.890100	0.503	-1.026093
3.898383	0.497	-1.081751
3.906767	0.503	-1.054512
3.915050	0.497	-1.080619
3.923433	0.503	-1.087699
3.931717	0.497	-1.075428
3.940100	0.503	-1.046031
3.948383	0.497	-1.096758
3.956767	0.503	-1.050751
3.965050	0.497	-1.103007
3.973433	0.503	-0.972629
3.981717	0.497	-1.110910
3.990100	0.503	-1.038967
3.998383	0.497	-1.117222
4.006767	0.503	-1.092812
4.015050	0.497	-1.077768
4.023433	0.503	-1.023563
4.031717	0.497	-1.085953
4.040100	0.503	-0.980622
4.048383	0.497	-1.059908
4.056767	0.503	-1.064533
4.065050	0.497	-1.146850
4.073433	0.503	-1.058672
4.081717	0.497	-1.099551
4.090100	0.503	-1.080060
4.098383	0.497	-1.114746
4.106767	0.503	-1.045482
4.115050	0.497	-1.123956
4.123433	0.503	-1.093233
4.131717	0.497	-1.036906
4.140100	0.503	-1.045441
4.148383	0.497	-1.082725
4.156767	0.503	-1.061084
4.165050	0.497	-1.081260
4.173433	0.503	-1.048535
4.181717	0.497	-1.095020
4.190100	0.503	-1.026416
4.198383	0.497	-1.034788
4.206767	0.503	-1.049303
4.215050	0.497	-1.072467
4.223433	0.503	-1.079237
4.231717	0.497	-1.011996
4.240100	0.503	-1.063004
4.248383	0.497	-1.066803
4.256767	0.503	-1.064888
4.265050	0.497	-0.988668
4.273433	0.503	-1.043756
4.281717	0.497	-1.031272
4.290100	0.503	-0.997795
4.298383	0.497	-1.035913
4.306767	0.503	-0.975324
4.315050	0.497	-1.041300
4.323433	0.503	-0.983704
4.331783	0.501	-1.020906
4.340100	0.499	-1.026339
4.348450	0.501	-1.022512
4.356767	0.499	-1.020142
4.365117	0.501	-1.024575
4.373433	0.499	-0.995508
4.381783	0.501	-0.996634
4.390100	0.499	-1.000663
4.398450	0.501	-0.990615
4.406767	0.499	-0.953107
4.415100	0.5	-0.757142
4.423450	0.501	-0.742761
4.431767	0.499	-0.980449
4.440117	0.501	-0.793000
4.448433	0.499	-0.965307
4.456783	0.501	-0.722181
4.465100	0.499	-0.924079
4.473450	0.501	-0.747831
4.481767	0.499	-0.902061
4.490117	0.501	-0.734632
4.498433	0.499	-0.913853
4.506783	0.501	-0.716214
4.515100	0.499	-0.849700
4.523450	0.501	-0.671182
4.531767	0.499	-0.841888
4.540117	0.501	-0.691450
4.548433	0.499	-0.904292
4.556783	0.501	-0.674744
4.565100	0.499	-0.912055
4.573450	0.501	-0.681246
4.581733	0.497	-0.895740
4.590117	0.503	-0.730294
4.598400	0.497	-0.874558
4.606783	0.503	-0.794686
4.615067	0.497	-0.841661
4.623450	0.503	-0.824375
4.631733	0.497	-0.856984
4.640117	0.503	-0.929872
4.648400	0.497	-0.887059
4.656783	0.503	-0.900025
4.665067	0.497	-0.857199
4.673450	0.503	-0.876423
4.681733	0.497	-0.885364
4.690117	0.503	-0.891905
4.698400	0.497	-0.906261
4.706783	0.503	-0.875729
4.715067	0.497	-0.854320
4.723450	0.503	-0.876261
4.731733	0.497	-0.916005
4.740117	0.503	-0.906938
4.748400	0.497	-0.985106
4.756783	0.503	-0.898635
4.765067	0.497	-0.894201
4.773450	0.503	-0.883581
4.781733	0.497	-0.914353
4.790117	0.503	-0.875975
4.798400	0.497	-0.944980
4.806783	0.503	-0.907894
4.815067	0.497	-0.894569
4.823450	0.503	-0.877560
4.831733	0.497	-0.947137
4.840117	0.503	-0.932688
4.848400	0.497	-0.977790
4.856783	0.503	-0.948168
4.865067	0.497	-0.959762
4.873450	0.503	-0.943400
4.881733	0.497	-1.025475
4.890117	0.503	-0.918709
4.898400	0.497	-0.942416
4.906783	0.503	-0.990361
4.915067	0.497	-0.990004
4.923450	0.503	-0.961050
4.931733	0.497	-0.976582
4.940117	0.503	-0.948353
4.948400	0.497	-0.879662
4.956783	0.503	-0.937189
4.965067	0.497	-0.953537
4.973450	0.503	-0.943359
4.981733	0.497	-0.931148
4.990117	0.503	-0.950895
4.998400	0.497	-0.962103
5.006783	0.503	-0.964347
5.015067	0.497	-0.915104
5.023450	0.503	-0.927865
5.031733	0.497	-0.899567
5.040117	0.503	-0.910883
5.048400	0.497	-0.876517
5.056783	0.503	-0.858688
5.065067	0.497	-0.887135
5.073450	0.503	-0.850717
5.081733	0.497	-0.884699
5.090117	0.503	-0.840389
5.098400	0.497	-0.837313
5.106783	0.503	-0.803961
5.115067	0.497	-0.838266
5.123450	0.503	-0.760551
5.131733	0.497	-0.748102
5.140117	0.503	-0.702225
5.148400	0.497	-0.764704
5.156783	0.503	-0.686133
5.165067	0.497	-0.671471
5.173450	0.503	-0.611183
5.181733	0.497	-0.648686
5.190117	0.503	-0.581435
5.198400	0.497	-0.503370
5.206783	0.503	-0.527598
5.215067	0.497	-0.544917
5.223450	0.503	-0.464864
5.231733	0.497	-0.497561
5.240117	0.503	-0.426536
5.248400	0.497	-0.422265
5.256783	0.503	-0.372286
5.265067	0.497	-0.321560
5.273450	0.503	-0.233359
5.281733	0.497	-0.261596
5.290117	0.503	-0.179538
5.298400	0.497	-0.138075
5.306783	0.503	-0.103670
5.315067	0.497	-0.088307
5.323450	0.503	-0.002870
5.331733	0.497	-0.012825
5.340117	0.503	0.108831
5.348400	0.497	0.149480
5.356783	0.503	0.183974
5.365067	0.497	0.228442
5.373450	0.503	0.306464
5.381733	0.497	0.310499
5.390117	0.503	0.409925
5.398400	0.497	0.396679
5.406783	0.503	0.468642
5.415067	0.497	0.489221
5.423450	0.503	0.597747
5.431733	0.497	0.575973
5.440117	0.503	0.701407
5.448400	0.497	0.661839
5.456783	0.503	0.760068
5.465067	0.497	0.737867
5.473450	0.503	0.820277
5.481733	0.497	0.816382
5.490117	0.503	0.853502
5.498400	0.497	0.893960
5.506783	0.503	0.945013
5.515067	0.497	0.979297
5.523450	0.503	0.980792
5.531733	0.497	1.065015
5.540117	0.503	1.103329
5.548400	0.497	1.050601
5.556783	0.503	1.134155
5.565067	0.497	1.113602
5.573450	0.503	1.179347
5.581733	0.497	1.193751
5.590117	0.503	1.173640
5.598400	0.497	1.247273
5.606783	0.503	1.218966
5.615067	0.497	1.213516
5.623450	0.503	1.213762
5.631733	0.497	1.219660
5.640117	0.503	1.217916
5.648400	0.497	1.252743
5.656783	0.503	1.156797
5.665067	0.497	1.170150
5.673450	0.503	1.114980
5.681733	0.497	1.135566
5.690117	0.503	1.089083
5.698400	0.497	1.116343
5.706783	0.503	1.057034
5.715067	0.497	0.997487
5.723450	0.503	0.962514
5.731733	0.497	0.971821
5.740117	0.503	0.932826
5.748400	0.497	0.863343
5.756783	0.503	0.933600
5.765067	0.497	0.784818
5.773450	0.503	0.759440
5.781733	0.497	0.735912
5.790117	0.503	0.706466
5.798400	0.497	0.628888
5.806783	0.503	0.641257
5.815067	0.497	0.566995
5.823450	0.503	0.488167
5.831733	0.497	0.376236
5.840117	0.503	0.374998
5.848400	0.497	0.277741
5.856783	0.503	0.293068
5.865067	0.497	0.217215
5.873450	0.503	0.183908
5.881733	0.497	0.116939
5.890117	0.503	0.129153
5.898400	0.497	-0.012967
5.906783	0.503	-0.056421
5.915067	0.497	-0.115789
5.923450	0.503	-0.148468
5.931733	0.497	-0.215538
5.940117	0.503	-0.206980
5.948400	0.497	-0.252544
5.956783	0.503	-0.352709
5.965067	0.497	-0.426268
5.973450	0.503	-0.360110
5.981733	0.497	-0.442848
5.990117	0.503	-0.486514
5.998400	0.497	-0.531177
6.006783	0.503	-0.643798
6.015067	0.497	-0.657696
6.023450	0.503	-0.635351
6.031733	0.497	-0.639052
6.040117	0.503	-0.634863
6.048400	0.497	-0.758272
6.056783	0.503	-0.718666
6.065067	0.497	-0.723949
6.073450	0.503	-0.800133
6.081733	0.497	-0.815101
6.090117	0.503	-0.796873
6.098400	0.497	-0.891124
6.106783	0.503	-0.918546
6.115067	0.497	-0.925776
6.123450	0.503	-0.878584
6.131733	0.497	-0.945062
6.140117	0.503	-0.961423
6.148400	0.497	-0.976447
6.156783	0.503	-1.007755
6.165067	0.497	-1.002753
6.173450	0.503	-1.000119
6.181733	0.497	-0.996339
6.190117	0.503	-1.024867
6.198400	0.497	-1.054705
6.206783	0.503	-1.053399
6.215067	0.497	-1.051543
6.223450	0.503	-1.073951
6.231733	0.497	-1.082980
6.240117	0.503	-1.010995
6.248400	0.497	-1.072635
6.256783	0.503	-1.064341
6.265067	0.497	-1.086742
6.273450	0.503	-1.103811
6.281733	0.497	-1.137360
6.290117	0.503	-1.062237
6.298400	0.497	-1.117530
6.306783	0.503	-1.106640
6.315067	0.497	-1.141516
6.323450	0.503	-1.128230
6.331733	0.497	-1.150547
6.340117	0.503	-1.132576
6.348400	0.497	-1.177540
6.356783	0.503	-1.170398
6.365067	0.497	-1.250527
6.373450	0.503	-1.133580
6.381733	0.497	-1.235198
6.390117	0.503	-1.182756
6.398400	0.497	-1.238721
6.406783	0.503	-1.273418
6.415067	0.497	-1.177797
6.423450	0.503	-1.207546
6.431733	0.497	-1.245675
6.440117	0.503	-1.162362
6.448400	0.497	-1.217534
6.456783	0.503	-1.194645
6.465067	0.497	-1.251644
6.473450	0.503	-1.261457
6.481733	0.497	-1.356581
6.490117	0.503	-1.227585
6.498400	0.497	-1.260820
6.506783	0.503	-1.148572
6.515067	0.497	-1.262451
6.523450	0.503	-1.255678
6.531733	0.497	-1.247341
6.540117	0.503	-1.205801
6.548400	0.497	-1.151329
6.556783	0.503	-1.083382
6.565067	0.497	-0.999198
6.573450	0.503	-0.703753
6.581733	0.497	-0.274727
6.590117	0.503	0.587998
6.598400	0.497	2.345981
6.606783	0.503	5.722910
6.615067	0.497	12.267287
6.623450	0.503	23.981925
6.631733	0.497	44.192486
6.640117	0.503	75.635334
6.648400	0.497	120.753241
6.656783	0.503	178.529044
6.665067	0.497	246.034172
6.673450	0.503	317.479154
6.681733	0.497	388.518963
6.690117	0.503	455.535402
6.698400	0.497	517.948243
6.706783	0.503	575.784353
6.715067	0.497	630.650406
6.723450	0.503	682.691630
6.731733	0.497	733.441452
6.740117	0.503	782.025080
6.748400	0.497	829.324772
6.756783	0.503	873.547949
6.765067	0.497	913.835774
6.773450	0.503	948.561824
6.781733	0.497	975.764628
6.790117	0.503	992.754393
6.798400	0.497	995.741427
6.806783	0.503	981.053950
6.815067	0.497	942.676925
6.823450	0.503	877.442762
6.831733	0.497	783.956631
6.840117	0.503	668.258979
6.848400	0.497	540.936456
6.856783	0.503	417.696140
6.865067	0.497	310.082280
6.873450	0.503	225.474536
6.881733	0.497	162.938602
6.890117	0.503	119.314947
6.898400	0.497	89.085598
6.906783	0.503	68.680883
6.915067	0.497	54.346013
6.923450	0.503	44.303848
6.931733	0.497	36.974423
6.940117	0.503	31.509850
6.948400	0.497	27.249939
6.956783	0.503	23.894046
6.965067	0.497	21.153023
6.973450	0.503	18.970348
6.981733	0.497	17.037661
6.990117	0.503	15.498255
6.998400	0.497	14.161703
7.006783	0.503	13.174336
7.015067	0.497	12.262172
7.023450	0.503	11.813924
7.031733	0.497	11.599725
7.040117	0.503	11.897421
7.048400	0.497	12.671959
7.056783	0.503	14.012894
7.065067	0.497	16.070712
7.073450	0.503	18.530838
7.081733	0.497	21.265952
7.090117	0.503	24.091344
7.098400	0.497	26.685639
7.106783	0.503	28.836841
7.115067	0.497	30.137439
7.123450	0.503	30.703128
7.131733	0.497	30.268496
7.140117	0.503	29.150585
7.148400	0.497	27.292146
7.156783	0.503	25.105601
7.165067	0.497	22.718215
7.173450	0.503	20.382653
7.181733	0.497	17.975206
7.190117	0.503	15.943279
7.198400	0.497	14.079669
7.206783	0.503	12.556447
7.215067	0.497	11.154095
7.223450	0.503	10.134259
7.231733	0.497	9.187490
7.240117	0.503	8.513034
7.248467	0.501	7.836353
7.256783	0.499	7.410348
7.265133	0.501	6.912133
7.273450	0.499	6.578955
7.281800	0.501	6.312004
7.290117	0.499	6.115955
7.298467	0.501	5.853948
7.306783	0.499	5.756876
7.315133	0.501	5.615143
7.323450	0.499	5.467094
7.331783	0.5	5.575967
7.340133	0.501	5.302326
7.348450	0.499	5.304389
7.356800	0.501	5.445683
7.365117	0.499	5.283485
7.373467	0.501	5.540997
7.381783	0.499	5.351314
7.390133	0.501	5.708262
7.398450	0.499	5.745371
7.406800	0.501	6.265076
7.415117	0.499	6.296385
7.423467	0.501	6.924818
7.431783	0.499	7.206878
7.440133	0.501	7.930089
7.448450	0.499	8.312077
7.456800	0.501	9.075220
7.465117	0.499	9.417485
7.473467	0.501	10.141710
7.481783	0.499	10.464289
7.490133	0.501	11.045036
7.498450	0.499	11.266268
7.506800	0.501	11.701487
7.515117	0.499	11.880221
7.523467	0.501	12.196121
7.531750	0.497	12.042341
7.540133	0.503	12.137337
7.548417	0.497	12.015037
7.556800	0.503	11.883806
7.565083	0.497	11.754200
7.573467	0.503	11.549018
7.581750	0.497	11.313391
7.590133	0.503	11.059018
7.598417	0.497	10.792740
7.606800	0.503	10.537416
7.615083	0.497	10.197229
7.623467	0.503	9.918596
7.631750	0.497	9.763678
7.640133	0.503	9.617827
7.648417	0.497	9.532321
7.656800	0.503	9.655127
7.665083	0.497	9.757586
7.673467	0.503	10.226301
7.681750	0.497	10.721467
7.690133	0.503	11.521433
7.698417	0.497	12.507609
7.706800	0.503	13.706120
7.715083	0.497	15.127139
7.723467	0.503	16.898224
7.731750	0.497	18.675659
7.740133	0.503	20.710388
7.748417	0.497	22.886500
7.756800	0.503	25.144540
7.765083	0.497	27.512435
7.773467	0.503	29.914435
7.781750	0.497	32.222812
7.790133	0.503	34.453890
7.798417	0.497	36.725067
7.806800	0.503	38.938357
7.815083	0.497	41.018966
7.823467	0.503	43.061489
7.831750	0.497	44.996053
7.840133	0.503	46.792145
7.848417	0.497	48.535853
7.856800	0.503	50.248918
7.865083	0.497	51.897389
7.873467	0.503	53.383086
7.881750	0.497	54.843063
7.890133	0.503	56.321628
7.898417	0.497	57.593845
7.906800	0.503	58.889051
7.915083	0.497	60.048339
7.923467	0.503	61.162634
7.931750	0.497	62.146794
7.940133	0.503	63.191201
7.948417	0.497	63.990214
7.956800	0.503	64.791635
7.965083	0.497	65.402971
7.973467	0.503	65.984760
7.981750	0.497	66.400376
7.990133	0.503	66.726447
7.998417	0.497	66.793872
8.006800	0.503	66.894395
8.015083	0.497	66.658077
8.023467	0.503	66.414720
8.031750	0.497	65.939658
8.040133	0.503	65.345377
8.048417	0.497	64.475436
8.056800	0.503	63.552863
8.065083	0.497	62.428583
8.073467	0.503	61.267614
8.081750	0.497	59.780834
8.090133	0.503	58.257764
8.098417	0.497	56.567852
8.106800	0.503	54.791123
8.115083	0.497	52.991799
8.123467	0.503	51.190450
8.131750	0.497	49.216454
8.140133	0.503	47.233475
8.148417	0.497	45.247780
8.156800	0.503	43.237396
8.165083	0.497	41.276967
8.173467	0.503	39.345215
8.181750	0.497	37.477744
8.190133	0.503	35.526598
8.198417	0.497	33.683210
8.206800	0.503	32.006295
8.215083	0.497	30.296981
8.223467	0.503	28.822388
8.231750	0.497	27.272238
8.240133	0.503	25.951004
8.248417	0.497	24.669142
8.256800	0.503	23.406739
8.265083	0.497	22.279981
8.273467	0.503	21.261631
8.281750	0.497	20.408608
8.290133	0.503	19.569897
8.298417	0.497	18.804614
8.306800	0.503	18.225478
8.315083	0.497	17.592399
8.323467	0.503	17.226842
8.331750	0.497	16.713003
8.340133	0.503	16.363390
8.348417	0.497	16.039836
8.356800	0.503	15.868140
8.365083	0.497	15.673902
8.373467	0.503	15.518325
8.381750	0.497	15.451212
8.390133	0.503	15.398662
8.398417	0.497	15.327360
8.406800	0.503	15.431063
8.415083	0.497	15.420460
8.423467	0.503	15.506858
8.431750	0.497	15.551084
8.440133	0.503	15.692672
8.448417	0.497	15.811184
8.456800	0.503	15.993789
8.465083	0.497	16.102048
8.473467	0.503	16.283499
8.481750	0.497	16.373903
8.490133	0.503	16.568094
8.498417	0.497	16.670412
8.506800	0.503	16.884442
8.515083	0.497	17.026735
8.523467	0.503	17.299540
8.531750	0.497	17.360012
8.540133	0.503	17.625353
8.548417	0.497	17.797896
8.556800	0.503	18.078316
8.565083	0.497	18.372410
8.573467	0.503	18.808877
8.581750	0.497	19.671031
8.590133	0.503	20.632534
8.598417	0.497	21.661294
8.606800	0.503	22.722928
8.615083	0.497	23.125248
8.623467	0.503	22.839261
8.631750	0.497	21.926805
8.640133	0.503	21.575445
8.648417	0.497	22.034384
8.656800	0.503	22.926940
8.665083	0.497	23.703101
8.673467	0.503	24.167216
8.681750	0.497	23.850610
8.690133	0.503	23.163813
8.698417	0.497	21.832598
8.706800	0.503	20.202755
8.715083	0.497	18.236636
8.723467	0.503	16.469243
8.731750	0.497	14.388320
8.740133	0.503	12.597287
8.748417	0.497	10.899802
8.756800	0.503	9.373543
8.765083	0.497	8.003441
8.773467	0.503	6.977354
8.781750	0.497	6.057959
8.790133	0.503	5.397339
8.798417	0.497	4.715536
8.806800	0.503	4.258385
8.815083	0.497	3.877646
8.823467	0.503	3.616172
8.831750	0.497	3.335039
8.840133	0.503	3.131135
8.848417	0.497	2.925061
8.856800	0.503	2.873472
8.865083	0.497	2.722204
8.873467	0.503	2.659263
8.881750	0.497	2.559303
8.890133	0.503	2.500913
8.898417	0.497	2.469447
8.906800	0.503	2.424960
8.915083	0.497	2.409133
8.923467	0.503	2.431636
8.931750	0.497	2.436264
8.940133	0.503	2.374359
8.948417	0.497	2.341014
8.956800	0.503	2.375777
8.965083	0.497	2.332685
8.973467	0.503	2.417096
8.981750	0.497	2.377537
8.990133	0.503	2.492857
8.998417	0.497	2.443938
9.006800	0.503	2.561509
9.015083	0.497	2.605867
9.023467	0.503	2.743127
9.031750	0.497	2.711468
9.040133	0.503	2.858448
9.048417	0.497	2.874597
9.056800	0.503	3.075492
9.065083	0.497	3.185102
9.073467	0.503	3.378421
9.081750	0.497	3.474978
9.090133	0.503	3.720040
9.098417	0.497	3.930994
9.106800	0.503	3.969525
9.115083	0.497	4.178236
9.123467	0.503	4.399915
9.131750	0.497	4.539794
9.140133	0.503	4.736615
9.148417	0.497	4.794354
9.156800	0.503	4.909579
9.165083	0.497	4.916514
9.173467	0.503	4.965300
9.181750	0.497	4.951442
9.190133	0.503	5.039050
9.198417	0.497	4.884797
9.206800	0.503	4.809585
9.215083	0.497	4.731776
9.223467	0.503	4.613291
9.231750	0.497	4.500615
9.240133	0.503	4.359955
9.248417	0.497	4.150516
9.256800	0.503	4.073919
9.265083	0.497	3.900405
9.273467	0.503	3.757972
9.281750	0.497	3.617993
9.290133	0.503	3.433121
9.298417	0.497	3.264732
9.306800	0.503	3.135237
9.315083	0.497	2.925191
9.323467	0.503	2.845854
9.331750	0.497	2.689572
9.340133	0.503	2.583230
9.348417	0.497	2.511177
9.356800	0.503	2.542204
9.365083	0.497	2.308895
9.373467	0.503	2.322450
9.381750	0.497	2.268440
9.390133	0.503	2.319063
9.398417	0.497	2.378131
9.406800	0.503	2.376299
9.415083	0.497	2.381857
9.423467	0.503	2.496691
9.431750	0.497	2.542994
9.440133	0.503	2.628256
9.448417	0.497	2.645077
9.456800	0.503	2.795470
9.465083	0.497	2.899673
9.473467	0.503	3.044797
9.481750	0.497	3.135910
9.490133	0.503	3.313952
9.498417	0.497	3.399595
9.506800	0.503	3.552729
9.515083	0.497	3.590323
9.523467	0.503	3.741730
9.531750	0.497	3.822822
9.540133	0.503	3.904895
9.548417	0.497	4.013231
9.556800	0.503	4.054329
9.565083	0.497	4.084330
9.573467	0.503	4.108698
9.581750	0.497	4.108853
9.590133	0.503	4.061163
9.598417	0.497	3.992778
9.606800	0.503	3.932887
9.615083	0.497	3.791156
9.623467	0.503	3.766158
9.631750	0.497	3.540403
9.640133	0.503	3.446502
9.648417	0.497	3.251755
9.656800	0.503	3.068704
9.665083	0.497	2.859779
9.673467	0.503	2.622889
9.681750	0.497	2.511326
9.690133	0.503	2.273872
9.698417	0.497	2.058765
9.706800	0.503	1.890848
9.715083	0.497	1.731810
9.723467	0.503	1.638118
9.731750	0.497	1.372312
9.740133	0.503	1.324559
9.748417	0.497	1.149306
9.756800	0.503	1.144158
9.765083	0.497	0.885010
9.773467	0.503	0.889597
9.781750	0.497	0.773617
9.790133	0.503	0.828315
9.798417	0.497	0.678833
9.806800	0.503	0.622619
9.815083	0.497	0.558778
9.823467	0.503	0.546670
9.831750	0.497	0.521433
9.840133	0.503	0.525083
9.848417	0.497	0.468890
9.856800	0.503	0.496359
9.865083	0.497	0.451436
9.873467	0.503	0.448162
9.881750	0.497	0.402314
9.890133	0.503	0.430196
9.898417	0.497	0.375133
9.906800	0.503	0.460561
9.915083	0.497	0.441701
9.923467	0.503	0.456196
9.931750	0.497	0.386214
9.940133	0.503	0.369744
9.948417	0.497	0.428752
9.956800	0.503	0.478476
9.965083	0.497	0.419816
9.973467	0.503	0.507079
9.981750	0.497	0.431073
9.990133	0.503	0.528347
9.998417	0.497	0.375934
10.006800	0.503	0.517958
10.015083	0.497	0.445835
10.023467	0.503	0.468535
10.031750	0.497	0.466815
10.040133	0.503	0.500272
10.048417	0.497	0.501099
10.056800	0.503	0.486782
10.065083	0.497	0.477651
10.073467	0.503	0.427948
10.081750	0.497	0.442887
10.090133	0.503	0.495379
10.098417	0.497	0.385145
10.106800	0.503	0.485292
10.115083	0.497	0.374383
10.123467	0.503	0.449796
10.131750	0.497	0.389983
10.140133	0.503	0.440093
10.148417	0.497	0.364727
10.156800	0.503	0.372883
10.165150	0.501	0.352045
10.173467	0.499	0.325059
10.181817	0.501	0.294813
10.190133	0.499	0.308942
10.198483	0.501	0.346190
10.206800	0.499	0.287628
10.215150	0.501	0.240307
10.223467	0.499	0.220184
10.231817	0.501	0.203007
10.240133	0.499	0.200625
10.248483	0.501	0.181608
10.256800	0.499	0.173338
10.265133	0.5	0.445477
10.273483	0.501	0.410440
10.281800	0.499	0.211448
10.290150	0.501	0.355672
10.298467	0.499	0.174443
10.306817	0.501	0.381545
10.315133	0.499	0.128030
10.323483	0.501	0.367531
10.331800	0.499	0.141828
10.340150	0.501	0.349269
10.348467	0.499	0.118619
10.356817	0.501	0.346519
10.365133	0.499	0.143562
10.373483	0.501	0.420009
10.381800	0.499	0.141524
10.390150	0.501	0.407548
10.398467	0.499	0.153336
10.406817	0.501	0.405877
10.415133	0.499	0.159564
10.423483	0.501	0.407823
10.431800	0.499	0.190669
10.440150	0.501	0.425626
10.448433	0.497	0.151902
10.456817	0.503	0.203411
10.465100	0.497	0.136459
10.473483	0.503	0.169922
10.481767	0.497	0.154228
10.490150	0.503	0.199139
10.498433	0.497	0.113608
10.506817	0.503	0.167192
10.515100	0.497	0.089970
10.523483	0.503	0.122921
10.531767	0.497	0.005854
10.540150	0.503	0.120721
10.548433	0.497	0.065872
10.556817	0.503	0.085016
10.565100	0.497	-0.030338
10.573483	0.503	0.022268
10.581767	0.497	0.023514
10.590150	0.503	0.122936
10.598433	0.497	0.010007
10.606817	0.503	0.087477
10.615100	0.497	0.005080
10.623483	0.503	0.085292
10.631767	0.497	0.041949
10.640150	0.503	0.007919
10.648433	0.497	0.103481
10.656817	0.503	0.135634
10.665100	0.497	0.084549
10.673483	0.503	0.166218
10.681767	0.497	0.075622
10.690150	0.503	0.141162
10.698433	0.497	0.123876
10.706817	0.503	0.177501
10.715100	0.497	0.147922
10.723483	0.503	0.120702
10.731767	0.497	0.098659
10.740150	0.503	0.166737
10.748433	0.497	0.127165
10.756817	0.503	0.155032
10.765100	0.497	0.130770
10.773483	0.503	0.227284
10.781767	0.497	0.151623
10.790150	0.503	0.186847
10.798433	0.497	0.164928
10.806817	0.503	0.222398
10.815100	0.497	0.244289
10.823483	0.503	0.249601
10.831767	0.497	0.218726
10.840150	0.503	0.273706
10.848433	0.497	0.343007
10.856817	0.503	0.382772
10.865100	0.497	0.364943
10.873483	0.503	0.470146
10.881767	0.497	0.332696
10.890150	0.503	0.491933
10.898433	0.497	0.436598
10.906817	0.503	0.488892
10.915100	0.497	0.558223
10.923483	0.503	0.558770
10.931767	0.497	0.624505
10.940150	0.503	0.686976
10.948433	0.497	0.655573
10.956817	0.503	0.735323
10.965100	0.497	0.660978
10.973483	0.503	0.708732
10.981767	0.497	0.730412
10.990150	0.503	0.754078
10.998433	0.497	0.793614
11.006817	0.503	0.816015
11.015100	0.497	0.752401
11.023483	0.503	0.843955
11.031767	0.497	0.839941
11.040150	0.503	0.954069
11.048433	0.497	0.889247
11.056817	0.503	0.963608
11.065100	0.497	0.980298
11.073483	0.503	0.960372
11.081767	0.497	0.998997
11.090150	0.503	1.093666
11.098433	0.497	1.065021
11.106817	0.503	1.083254
11.115100	0.497	1.081363
11.123483	0.503	1.168555
11.131767	0.497	1.131335
11.140150	0.503	1.114180
11.148433	0.497	1.022269
11.156817	0.503	1.154232
11.165100	0.497	1.031874
11.173483	0.503	1.030434
11.181767	0.497	0.984652
11.190150	0.503	0.904840
11.198433	0.497	0.844301
11.206817	0.503	0.801174
11.215100	0.497	0.737604
11.223483	0.503	0.676069
11.231767	0.497	0.593283
11.240150	0.503	0.580478
11.248433	0.497	0.454102
11.256817	0.503	0.398549
11.265100	0.497	0.320355
11.273483	0.503	0.231286
11.281767	0.497	0.166516
11.290150	0.503	0.127553
11.298433	0.497	0.175514
11.306817	0.503	0.009945
11.315100	0.497	-0.075663
11.323483	0.503	-0.022381
11.331767	0.497	-0.043384
11.340150	0.503	-0.103946
11.348433	0.497	-0.170081
11.356817	0.503	-0.140881
11.365100	0.497	-0.222745
11.373483	0.503	-0.202532
11.381767	0.497	-0.255609
11.390150	0.503	-0.246697
11.398433	0.497	-0.252692
11.406817	0.503	-0.215570
11.415100	0.497	-0.231379
11.423483	0.503	-0.200589
11.431767	0.497	-0.290271
11.440150	0.503	-0.239525
11.448433	0.497	-0.250852
11.456817	0.503	-0.298275
11.465100	0.497	-0.258728
11.473483	0.503	-0.222114
11.481767	0.497	-0.262579
11.490150	0.503	-0.257338
11.498433	0.497	-0.352342
11.506817	0.503	-0.253961
11.515100	0.497	-0.251225
11.523483	0.503	-0.267505
11.531767	0.497	-0.325911
11.540150	0.503	-0.288262
11.548433	0.497	-0.345192
11.556817	0.503	-0.256115
11.565100	0.497	-0.309290
11.573483	0.503	-0.248582
11.581767	0.497	-0.331491
11.590150	0.503	-0.274184
11.598433	0.497	-0.307498
11.606817	0.503	-0.378665
11.615100	0.497	-0.347893
11.623483	0.503	-0.332338
11.631767	0.497	-0.395701
11.640150	0.503	-0.329555
11.648433	0.497	-0.397808
11.656817	0.503	-0.290365
11.665100	0.497	-0.330701
11.673483	0.503	-0.354453
11.681767	0.497	-0.398598
11.690150	0.503	-0.348293
11.698433	0.497	-0.412957
11.706817	0.503	-0.433409
11.715100	0.497	-0.384922
11.723483	0.503	-0.374585
11.731767	0.497	-0.444685
11.740150	0.503	-0.415730
11.748433	0.497	-0.435746
11.756817	0.503	-0.349423
11.765100	0.497	-0.402749
11.773483	0.503	-0.402242
11.781767	0.497	-0.441416
11.790150	0.503	-0.407407
11.798433	0.497	-0.443775
11.806817	0.503	-0.382727
11.815100	0.497	-0.490145
11.823483	0.503	-0.390243
11.831767	0.497	-0.412173
11.840150	0.503	-0.416776
11.848433	0.497	-0.452202
11.856817	0.503	-0.366289
11.865100	0.497	-0.458812
11.873483	0.503	-0.389290
11.881767	0.497	-0.408159
11.890150	0.503	-0.292965
11.898433	0.497	-0.372094
11.906817	0.503	-0.304330
11.915100	0.497	-0.240459
11.923483	0.503	-0.211381
11.931767	0.497	-0.217102
11.940150	0.503	-0.125941
11.948433	0.497	-0.152485
11.956817	0.503	-0.002590
11.965100	0.497	-0.035321
11.973483	0.503	0.122646
11.981767	0.497	0.199479
11.990150	0.503	0.299030
11.998433	0.497	0.339190
12.006817	0.503	0.501929
12.015100	0.497	0.502522
12.023483	0.503	0.670373
12.031767	0.497	0.674985
12.040150	0.503	0.768676
12.048433	0.497	0.826697
12.056817	0.503	1.027550
12.065100	0.497	0.942493
12.073483	0.503	1.082878
12.081767	0.497	1.146809
12.090150	0.503	1.182549
12.098433	0.497	1.267810
12.106817	0.503	1.272763
12.115100	0.497	1.283394
12.123483	0.503	1.294120
12.131767	0.497	1.273485
12.140150	0.503	1.211035
12.148433	0.497	1.214922
12.156817	0.503	1.167920
12.165100	0.497	1.134862
12.173483	0.503	1.057684
12.181767	0.497	1.030233
12.190150	0.503	1.011045
12.198433	0.497	0.873793
12.206817	0.503	0.934037
12.215100	0.497	0.730870
12.223483	0.503	0.760100
12.231767	0.497	0.659150
12.240150	0.503	0.676588
12.248433	0.497	0.526446
12.256817	0.503	0.472079
12.265100	0.497	0.447601
12.273483	0.503	0.385301
12.281767	0.497	0.374722
12.290150	0.503	0.351814
12.298433	0.497	0.338739
12.306817	0.503	0.371350
12.315100	0.497	0.304255
12.323483	0.503	0.314796
12.331767	0.497	0.316689
12.340150	0.503	0.284186
12.348433	0.497	0.330221
12.356817	0.503	0.344263
12.365100	0.497	0.344320
12.373483	0.503	0.400571
12.381767	0.497	0.399874
12.390150	0.503	0.375058
12.398433	0.497	0.328761
12.406817	0.503	0.470421
12.415100	0.497	0.410125
12.423483	0.503	0.497601
12.431767	0.497	0.431777
12.440150	0.503	0.438109
12.448433	0.497	0.425826
12.456817	0.503	0.483360
12.465100	0.497	0.381710
12.473483	0.503	0.450738
12.481767	0.497	0.430198
12.490150	0.503	0.413171
12.498433	0.497	0.361008
12.506817	0.503	0.367493
12.515100	0.497	0.357436
12.523483	0.503	0.365442
12.531767	0.497	0.313770
12.540150	0.503	0.300012
12.548433	0.497	0.278904
12.556817	0.503	0.267876
12.565100	0.497	0.273638
12.573483	0.503	0.327558
12.581767	0.497	0.316634
12.590150	0.503	0.173962
12.598433	0.497	0.245818
12.606817	0.503	0.223588
12.615100	0.497	0.164657
12.623483	0.503	0.196066
12.631767	0.497	0.176157
12.640150	0.503	0.202701
12.648433	0.497	0.201294
12.656817	0.503	0.102315
12.665100	0.497	0.148619
12.673483	0.503	0.177083
12.681767	0.497	0.091074
12.690150	0.503	0.181618
12.698433	0.497	0.149011
12.706817	0.503	0.265870
12.715100	0.497	0.312370
12.723483	0.503	0.309960
12.731767	0.497	0.388221
12.740150	0.503	0.467216
12.748433	0.497	0.597323
12.756817	0.503	0.746228
12.765100	0.497	0.866233
12.773483	0.503	1.068634
12.781767	0.497	1.244328
12.790150	0.503	1.481773
12.798433	0.497	1.726763
12.806817	0.503	2.083059
12.815100	0.497	2.313209
12.823483	0.503	2.702834
12.831767	0.497	3.027688
12.840150	0.503	3.452052
12.848433	0.497	3.876118
12.856817	0.503	4.358859
12.865100	0.497	4.790053
12.873483	0.503	5.315582
12.881767	0.497	5.852989
12.890150	0.503	6.360590
12.898433	0.497	6.915296
12.906817	0.503	7.492835
12.915100	0.497	7.999151
12.923483	0.503	8.634611
12.931767	0.497	9.189572
12.940150	0.503	9.714578
12.948433	0.497	10.204619
12.956817	0.503	10.759368
12.965100	0.497	11.091006
12.973483	0.503	11.557614
12.981767	0.497	11.910285
12.990150	0.503	12.157026
12.998433	0.497	12.369834
13.006817	0.503	12.572635
13.015100	0.497	12.707344
13.023483	0.503	12.757338
13.031767	0.497	12.629210
13.040150	0.503	12.629482
13.048433	0.497	12.372353
13.056817	0.503	12.182303
13.065100	0.497	11.885343
13.073483	0.503	11.612295
13.081833	0.501	11.129009
13.090150	0.499	10.798671
13.098500	0.501	10.251157
13.106817	0.499	9.797693
13.115167	0.501	9.273100
13.123483	0.499	8.812746
13.131833	0.501	8.201200
13.140150	0.499	7.724220
13.148500	0.501	7.069206
13.156817	0.499	6.573996
13.165150	0.5	6.253792
13.173500	0.501	5.525298
13.181817	0.499	5.045713
13.190167	0.501	4.797995
13.198483	0.499	4.132560
13.206833	0.501	3.870857
13.215150	0.499	3.261592
13.223500	0.501	3.095275
13.231817	0.499	2.575150
13.240167	0.501	2.494404
13.248483	0.499	1.874190
13.256833	0.501	1.859217
13.265150	0.499	1.434324
13.273500	0.501	1.447818
13.281817	0.499	1.014051
13.290167	0.501	1.041786
13.298483	0.499	0.734812
13.306833	0.501	0.830667
13.315150	0.499	0.445384
13.323500	0.501	0.600722
13.331817	0.499	0.293756
13.340167	0.501	0.451158
13.348483	0.499	0.185976
13.356833	0.501	0.344525
13.365117	0.497	0.085513
13.373500	0.503	0.121089
13.381783	0.497	0.061997
13.390167	0.503	0.006776
13.398450	0.497	0.004837
13.406833	0.503	0.079262
13.415117	0.497	0.008992
13.423500	0.503	0.056474
13.431783	0.497	0.030972
13.440167	0.503	0.112970
13.448450	0.497	0.061386
13.456833	0.503	0.101418
13.465117	0.497	0.190995
13.473500	0.503	0.154998
13.481783	0.497	0.238030
13.490167	0.503	0.236960
13.498450	0.497	0.279964
13.506833	0.503	0.339406
13.515117	0.497	0.308054
13.523500	0.503	0.367175
13.531783	0.497	0.393448
13.540167	0.503	0.485217
13.548450	0.497	0.531339
13.556833	0.503	0.561766
13.565117	0.497	0.642897
13.573500	0.503	0.751290
13.581783	0.497	0.785358
13.590167	0.503	0.960155
13.598450	0.497	1.046034
13.606833	0.503	1.243454
13.615117	0.497	1.402050
13.623500	0.503	1.612226
13.631783	0.497	1.827647
13.640167	0.503	2.083622
13.648450	0.497	2.416285
13.656833	0.503	2.711315
13.665117	0.497	3.071156
13.673500	0.503	3.513347
13.681783	0.497	3.809151
13.690167	0.503	4.345300
13.698450	0.497	4.826045
13.706833	0.503	5.296891
13.715117	0.497	5.813767
13.723500	0.503	6.360360
13.731783	0.497	6.891630
13.740167	0.503	7.376314
13.748450	0.497	7.942636
13.756833	0.503	8.415520
13.765117	0.497	8.893582
13.773500	0.503	9.341417
13.781783	0.497	9.702197
13.790167	0.503	10.075396
13.798450	0.497	10.305790
13.806833	0.503	10.580202
13.815117	0.497	10.670191
13.823500	0.503	10.720229
13.831783	0.497	10.816588
13.840167	0.503	10.789215
13.848450	0.497	10.608667
13.856833	0.503	10.445307
13.865117	0.497	10.132133
13.873500	0.503	9.879394
13.881783	0.497	9.513122
13.890167	0.503	9.086708
13.898450	0.497	8.618967
13.906833	0.503	8.139268
13.915117	0.497	7.562129
13.923500	0.503	7.067871
13.931783	0.497	6.558322
13.940167	0.503	6.039769
13.948450	0.497	5.403271
13.956833	0.503	4.938065
13.965117	0.497	4.332443
13.973500	0.503	3.890389
13.981783	0.497	3.419754
13.990167	0.503	2.987183
13.998450	0.497	2.531866
14.006833	0.503	2.221231
14.015117	0.497	1.848985
14.023500	0.503	1.497689
14.031783	0.497	1.269701
14.040167	0.503	0.989532
14.048450	0.497	0.666908
14.056833	0.503	0.537306
14.065117	0.497	0.320240
14.073500	0.503	0.127602
14.081783	0.497	0.031019
14.090167	0.503	-0.078986
14.098450	0.497	-0.175138
14.106833	0.503	-0.312215
14.115117	0.497	-0.372232
14.123500	0.503	-0.348978
14.131783	0.497	-0.389899
14.140167	0.503	-0.370358
14.148450	0.497	-0.421546
14.156833	0.503	-0.433263
14.165117	0.497	-0.445973
14.173500	0.503	-0.372145
14.181783	0.497	-0.382342
14.190167	0.503	-0.289779
14.198450	0.497	-0.256070
14.206833	0.503	-0.165897
14.215117	0.497	-0.147158
14.223500	0.503	-0.072022
14.231783	0.497	0.051546
14.240167	0.503	0.088999
14.248450	0.497	0.155877
14.256833	0.503	0.284302
14.265117	0.497	0.403199
14.273500	0.503	0.562321
14.281783	0.497	0.537942
14.290167	0.503	0.773305
14.298450	0.497	0.914632
14.306833	0.503	1.179819
14.315117	0.497	1.284747
14.323500	0.503	1.493503
14.331783	0.497	1.573874
14.340167	0.503	1.833441
14.348450	0.497	1.990505
14.356833	0.503	2.238401
14.365117	0.497	2.485899
14.373500	0.503	2.674645
14.381783	0.497	2.933527
14.390167	0.503	3.112137
14.398450	0.497	3.249873
14.406833	0.503	3.624777
14.415117	0.497	3.833714
14.423500	0.503	4.107451
14.431783	0.497	4.216954
14.440167	0.503	4.504513
14.448450	0.497	4.679644
14.456833	0.503	4.896501
14.465117	0.497	5.077918
14.473500	0.503	5.211028
14.481783	0.497	5.391716
14.490167	0.503	5.573856
14.498450	0.497	5.628996
14.506833	0.503	5.775040
14.515117	0.497	5.808605
14.523500	0.503	5.879388
14.531783	0.497	5.824617
14.540167	0.503	5.842389
14.548450	0.497	5.798207
14.556833	0.503	5.812413
14.565117	0.497	5.680411
14.573500	0.503	5.599584
14.581783	0.497	5.473237
14.590167	0.503	5.444477
14.598450	0.497	5.174117
14.606833	0.503	5.042591
14.615117	0.497	4.835802
14.623500	0.503	4.646295
14.631783	0.497	4.467303
14.640167	0.503	4.280543
14.648450	0.497	3.993661
14.656833	0.503	3.820366
14.665117	0.497	3.556967
14.673500	0.503	3.449011
14.681783	0.497	3.266917
14.690167	0.503	3.082821
14.698450	0.497	2.889796
14.706833	0.503	2.753558
14.715117	0.497	2.582964
14.723500	0.503	2.565464
14.731783	0.497	2.473301
14.740167	0.503	2.460447
14.748450	0.497	2.486351
14.756833	0.503	2.596080
14.765117	0.497	2.640055
14.773500	0.503	2.888798
14.781783	0.497	3.028866
14.790167	0.503	3.402020
14.798450	0.497	3.576771
14.806833	0.503	3.930460
14.815117	0.497	4.354825
14.823500	0.503	4.687999
14.831783	0.497	5.164683
14.840167	0.503	5.573392
14.848450	0.497	6.007032
14.856833	0.503	6.505215
14.865117	0.497	6.889754
14.873500	0.503	7.301266
14.881783	0.497	7.575739
14.890167	0.503	7.973455
14.898450	0.497	8.171881
14.906833	0.503	8.389724
14.915117	0.497	8.530370
14.923500	0.503	8.604515
14.931783	0.497	8.496892
14.940167	0.503	8.422408
14.948450	0.497	8.226364
14.956833	0.503	7.978591
14.965117	0.497	7.649390
14.973500	0.503	7.301788
14.981783	0.497	6.871589
14.990167	0.503	6.500258
14.998450	0.497	5.925778
15.006833	0.503	5.468578
15.015117	0.497	4.985009
15.023500	0.503	4.469224
15.031783	0.497	3.945514
15.040167	0.503	3.569251
15.048450	0.497	3.067479
15.056833	0.503	2.634599
15.065117	0.497	2.202074
15.073500	0.503	1.923444
15.081783	0.497	1.457088
15.090167	0.503	1.233255
15.098450	0.497	0.893966
15.106833	0.503	0.725976
15.115117	0.497	0.450368
15.123500	0.503	0.295292
15.131783	0.497	0.100563
15.140167	0.503	-0.051847
15.148450	0.497	-0.134987
15.156833	0.503	-0.238521
15.165117	0.497	-0.336807
15.173500	0.503	-0.434593
15.181783	0.497	-0.501445
15.190167	0.503	-0.482655
15.198450	0.497	-0.577080
15.206833	0.503	-0.590014
15.215117	0.497	-0.631837
15.223500	0.503	-0.674409
15.231783	0.497	-0.690392
15.240167	0.503	-0.669851
15.248450	0.497	-0.673603
15.256833	0.503	-0.605475
15.265117	0.497	-0.587386
15.273500	0.503	-0.594555
15.281783	0.497	-0.572578
15.290167	0.503	-0.458284
15.298450	0.497	-0.530965
15.306833	0.503	-0.444404
15.315117	0.497	-0.425437
15.323500	0.503	-0.294825
15.331783	0.497	-0.280698
15.340167	0.503	-0.164355
15.348450	0.497	-0.152864
15.356833	0.503	-0.074057
15.365117	0.497	0.012697
15.373500	0.503	0.091977
15.381783	0.497	0.192998
15.390167	0.503	0.277108
15.398450	0.497	0.343300
15.406833	0.503	0.498598
15.415117	0.497	0.569007
15.423500	0.503	0.732765
15.431783	0.497	0.805683
15.440167	0.503	0.965248
15.448450	0.497	1.021708
15.456833	0.503	1.156205
15.465117	0.497	1.292233
15.473500	0.503	1.451947
15.481783	0.497	1.512423
15.490167	0.503	1.593200
15.498450	0.497	1.754906
15.506833	0.503	1.909617
15.515117	0.497	1.961513
15.523500	0.503	2.048446
15.531783	0.497	2.148119
15.540167	0.503	2.257797
15.548450	0.497	2.357963
15.556833	0.503	2.450467
15.565117	0.497	2.531848
15.573500	0.503	2.599498
15.581783	0.497	2.727648
15.590167	0.503	2.727772
15.598450	0.497	2.783404
15.606833	0.503	2.852074
15.615117	0.497	2.849327
15.623500	0.503	2.882824
15.631783	0.497	2.862878
15.640167	0.503	2.929164
15.648450	0.497	2.831322
15.656833	0.503	2.853275
15.665117	0.497	2.849493
15.673500	0.503	2.874689
15.681783	0.497	2.802413
15.690167	0.503	2.742128
15.698450	0.497	2.615737
15.706833	0.503	2.572565
15.715117	0.497	2.550314
15.723500	0.503	2.387703
15.731783	0.497	2.322386
15.740167	0.503	2.274946
15.748450	0.497	2.142636
15.756833	0.503	1.989363
15.765117	0.497	1.943145
15.773500	0.503	1.923480
15.781783	0.497	1.666160
15.790167	0.503	1.676639
15.798450	0.497	1.424233
15.806833	0.503	1.443428
15.815117	0.497	1.199876
15.823500	0.503	1.148998
15.831783	0.497	1.072648
15.840167	0.503	0.979369
15.848450	0.497	0.806911
15.856833	0.503	0.764417
15.865117	0.497	0.665867
15.873500	0.503	0.524685
15.881783	0.497	0.383939
15.890167	0.503	0.359031
15.898450	0.497	0.209502
15.906833	0.503	0.199013
15.915117	0.497	-0.005762
15.923500	0.503	0.010645
15.931783	0.497	-0.073475
15.940167	0.503	-0.156701
15.948450	0.497	-0.196313
15.956833	0.503	-0.271579
15.965117	0.497	-0.296801
15.973500	0.503	-0.367445
15.981783	0.497	-0.458353
15.990167	0.503	-0.471413
15.998517	0.501	-0.597710
16.006833	0.499	-0.554292
16.015183	0.501	-0.641492
16.023500	0.499	-0.672874
16.031850	0.501	-0.700528
16.040167	0.499	-0.676675
16.048517	0.501	-0.764619
16.056833	0.499	-0.736375
16.065183	0.501	-0.782807
16.073500	0.499	-0.825278
16.081833	0.5	-0.600435
16.090183	0.501	-0.589225
16.098500	0.499	-0.893391
16.106850	0.501	-0.693026
16.115167	0.499	-0.939997
16.123517	0.501	-0.659563
16.131833	0.499	-0.975765
16.140183	0.501	-0.741177
16.148500	0.499	-0.992694
16.156850	0.501	-0.768225
16.165167	0.499	-0.991580
16.173517	0.501	-0.741434
16.181833	0.499	-1.019642
16.190183	0.501	-0.787826
16.198500	0.499	-1.012669
16.206850	0.501	-0.787611
16.215167	0.499	-1.049765
16.223517	0.501	-0.782652
16.231833	0.499	-1.041333
16.240183	0.501	-0.778093
16.248467	0.497	-1.055659
16.256850	0.503	-0.879965
16.265133	0.497	-1.005255
16.273517	0.503	-1.013302
16.281800	0.497	-0.997510
16.290183	0.503	-1.085084
16.298467	0.497	-1.030338
16.306850	0.503	-0.958315
16.315133	0.497	-0.954465
16.323517	0.503	-0.921268
16.331800	0.497	-1.004606
16.340183	0.503	-0.974328
16.348467	0.497	-0.918026
16.356850	0.503	-0.849927
16.365133	0.497	-0.947039
16.373517	0.503	-0.803401
16.381800	0.497	-0.828095
16.390183	0.503	-0.787575
16.398467	0.497	-0.794701
16.406850	0.503	-0.767940
16.415133	0.497	-0.676790
16.423517	0.503	-0.673663
16.431800	0.497	-0.642931
16.440183	0.503	-0.577851
16.448467	0.497	-0.580494
16.456850	0.503	-0.481312
16.465133	0.497	-0.583687
16.473517	0.503	-0.462935
16.481800	0.497	-0.447238
16.490183	0.503	-0.380241
16.498467	0.497	-0.359918
16.506850	0.503	-0.330374
16.515133	0.497	-0.354355
16.523517	0.503	-0.280622
16.531800	0.497	-0.321803
16.540183	0.503	-0.242503
16.548467	0.497	-0.281572
16.556850	0.503	-0.286798
16.565133	0.497	-0.323865
16.573517	0.503	-0.209673
16.581800	0.497	-0.222799
16.590183	0.503	-0.235423
16.598467	0.497	-0.234111
16.606850	0.503	-0.211013
16.615133	0.497	-0.185759
16.623517	0.503	-0.273544
16.631800	0.497	-0.165135
16.640183	0.503	-0.258507
16.648467	0.497	-0.333459
16.656850	0.503	-0.306772
16.665133	0.497	-0.318983
16.673517	0.503	-0.359980
16.681800	0.497	-0.429345
16.690183	0.503	-0.375956
16.698467	0.497	-0.442530
16.706850	0.503	-0.461001
16.715133	0.497	-0.496668
16.723517	0.503	-0.510169
16.731800	0.497	-0.586713
16.740183	0.503	-0.580687
16.748467	0.497	-0.595202
16.756850	0.503	-0.620157
16.765133	0.497	-0.668197
16.773517	0.503	-0.616115
16.781800	0.497	-0.727924
16.790183	0.503	-0.745639
16.798467	0.497	-0.752657
16.806850	0.503	-0.736064
16.815133	0.497	-0.822275
16.823517	0.503	-0.802175
16.831800	0.497	-0.855076
16.840183	0.503	-0.871148
16.848467	0.497	-0.951924
16.856850	0.503	-0.896774
16.865133	0.497	-1.014646
16.873517	0.503	-0.931683
16.881800	0.497	-1.028090
16.890183	0.503	-0.954547
16.898467	0.497	-1.018510
16.906850	0.503	-0.971124
16.915133	0.497	-0.971643
16.923517	0.503	-0.971807
16.931800	0.497	-1.093215
16.940183	0.503	-1.084357
16.948467	0.497	-1.051507
16.956850	0.503	-1.048211
16.965133	0.497	-1.046079
16.973517	0.503	-1.058292
16.981800	0.497	-1.083334
16.990183	0.503	-1.044965
16.998467	0.497	-1.093574
17.006850	0.503	-1.014465
17.015133	0.497	-1.131569
17.023517	0.503	-1.073388
17.031800	0.497	-1.090268
17.040183	0.503	-1.135851
17.048467	0.497	-1.116773
17.056850	0.503	-1.056372
17.065133	0.497	-1.102063
17.073517	0.503	-1.088912
17.081800	0.497	-1.119492
17.090183	0.503	-1.050279
17.098467	0.497	-1.095631
17.106850	0.503	-1.039162
17.115133	0.497	-1.060305
17.123517	0.503	-1.027915
17.131800	0.497	-1.029181
17.140183	0.503	-1.086624
17.148467	0.497	-1.094823
17.156850	0.503	-1.051563
17.165133	0.497	-1.073106
17.173517	0.503	-1.092029
17.181800	0.497	-1.045437
17.190183	0.503	-1.015182
17.198467	0.497	-1.006136
17.206850	0.503	-0.980920
17.215133	0.497	-1.015355
17.223517	0.503	-1.003802
17.231800	0.497	-1.034512
17.240183	0.503	-0.985926
17.248467	0.497	-0.986629
17.256850	0.503	-0.959612
17.265133	0.497	-0.921996
17.273517	0.503	-0.955538
17.281800	0.497	-0.926005
17.290183	0.503	-0.986769
17.298467	0.497	-0.961980
17.306850	0.503	-0.864150
17.315133	0.497	-1.007444
17.323517	0.503	-0.960171
17.331800	0.497	-0.994087
17.340183	0.503	-0.908528
17.348467	0.497	-0.975975
17.356850	0.503	-0.939017
17.365133	0.497	-1.020268
17.373517	0.503	-0.960857
17.381800	0.497	-1.037505
17.390183	0.503	-1.021045
17.398467	0.497	-1.016846
17.406850	0.503	-0.946289
17.415133	0.497	-0.979277
17.423517	0.503	-0.976108
17.431800	0.497	-0.978117
17.440183	0.503	-0.957541
17.448467	0.497	-1.063958
17.456850	0.503	-0.995180
17.465133	0.497	-1.048679
17.473517	0.503	-1.041949
17.481800	0.497	-1.093335
17.490183	0.503	-1.068012
17.498467	0.497	-0.958755
17.506850	0.503	-1.101047
17.515133	0.497	-1.078810
17.523517	0.503	-0.970849
17.531800	0.497	-0.998635
17.540183	0.503	-1.015794
17.548467	0.497	-1.026838
17.556850	0.503	-1.035254
17.565133	0.497	-1.025278
17.573517	0.503	-0.975399
17.581800	0.497	-1.007053
17.590183	0.503	-1.015976
17.598467	0.497	-1.037076
17.606850	0.503	-0.963476
17.615133	0.497	-1.035484
17.623517	0.503	-0.990245
17.631800	0.497	-1.021746
17.640183	0.503	-1.082184
17.648467	0.497	-1.067981
17.656850	0.503	-0.957943
17.665133	0.497	-1.002143
17.673517	0.503	-0.993374
17.681800	0.497	-1.057039
17.690183	0.503	-0.992935
17.698467	0.497	-1.071175
17.706850	0.503	-1.009715
17.715133	0.497	-1.034845
17.723517	0.503	-0.959044
17.731800	0.497	-0.987882
17.740183	0.503	-0.982400
17.748467	0.497	-0.972148
17.756850	0.503	-0.984030
17.765133	0.497	-0.914494
17.773517	0.503	-0.971883
17.781800	0.497	-1.017173
17.790183	0.503	-0.913299
17.798467	0.497	-0.922634
17.806850	0.503	-0.893849
17.815133	0.497	-0.971446
17.823517	0.503	-0.868583
17.831800	0.497	-0.906621
17.840183	0.503	-0.889293
17.848467	0.497	-0.868223
17.856850	0.503	-0.857079
17.865133	0.497	-0.904150
17.873517	0.503	-0.841895
17.881800	0.497	-0.895541
17.890183	0.503	-0.876598
17.898467	0.497	-0.912971
17.906850	0.503	-0.823397
17.915133	0.497	-0.851835
17.923517	0.503	-0.811289
17.931800	0.497	-0.822628
17.940183	0.503	-0.841299
17.948467	0.497	-0.823503
17.956850	0.503	-0.800178
17.965133	0.497	-0.783214
17.973517	0.503	-0.766093
17.981800	0.497	-0.703924
17.990183	0.503	-0.708131
17.998467	0.497	-0.689740
18.006850	0.503	-0.724054
18.015133	0.497	-0.647265
18.023517	0.503	-0.659069
18.031800	0.497	-0.645048
18.040183	0.503	-0.603045
18.048467	0.497	-0.587784
18.056850	0.503	-0.422367
18.065133	0.497	-0.473013
18.073517	0.503	-0.486828
18.081800	0.497	-0.388501
18.090183	0.503	-0.275807
18.098467	0.497	-0.313689
18.106850	0.503	-0.236573
18.115133	0.497	-0.182844
18.123517	0.503	-0.100422
18.131800	0.497	-0.065150
18.140183	0.503	-0.063944
18.148467	0.497	0.016293
18.156850	0.503	0.099602
18.165133	0.497	0.134909
18.173517	0.503	0.235132
18.181800	0.497	0.308170
18.190183	0.503	0.329444
18.198467	0.497	0.394005
18.206850	0.503	0.470425
18.215133	0.497	0.462304
18.223517	0.503	0.522090
18.231800	0.497	0.558733
18.240183	0.503	0.607650
18.248467	0.497	0.602751
18.256850	0.503	0.693860
18.265133	0.497	0.673887
18.273517	0.503	0.718795
18.281800	0.497	0.682708
18.290183	0.503	0.698619
18.298467	0.497	0.717292
18.306850	0.503	0.722052
18.315133	0.497	0.701390
18.323517	0.503	0.721568
18.331800	0.497	0.740566
18.340183	0.503	0.666948
18.348467	0.497	0.654359
18.356850	0.503	0.718201
18.365133	0.497	0.684527
18.373517	0.503	0.735494
18.381800	0.497	0.662531
18.390183	0.503	0.741321
18.398467	0.497	0.702001
18.406850	0.503	0.800083
18.415133	0.497	0.821546
18.423517	0.503	0.936132
18.431800	0.497	0.984920
18.440183	0.503	1.119146
18.448467	0.497	1.232581
18.456850	0.503	1.288209
18.465133	0.497	1.500592
18.473517	0.503	1.640082
18.481800	0.497	1.770166
18.490183	0.503	2.000303
18.498467	0.497	2.172772
18.506850	0.503	2.379928
18.515133	0.497	2.626607
18.523517	0.503	2.900211
18.531800	0.497	3.034932
18.540183	0.503	3.303588
18.548467	0.497	3.592216
18.556850	0.503	3.796992
18.565133	0.497	4.048288
18.573517	0.503	4.315198
18.581800	0.497	4.541638
18.590183	0.503	4.753931
18.598467	0.497	4.853537
18.606850	0.503	5.078729
18.615133	0.497	5.197228
18.623517	0.503	5.305979
18.631800	0.497	5.423833
18.640183	0.503	5.526861
18.648467	0.497	5.493948
18.656850	0.503	5.562219
18.665133	0.497	5.603572
18.673517	0.503	5.502839
18.681800	0.497	5.430404
18.690183	0.503	5.363707
18.698467	0.497	5.223651
18.706850	0.503	5.102834
18.715133	0.497	4.890238
18.723517	0.503	4.787693
18.731800	0.497	4.600815
18.740183	0.503	4.336965
18.748467	0.497	4.133201
18.756850	0.503	3.995479
18.765133	0.497	3.741035
18.773517	0.503	3.525440
18.781800	0.497	3.312683
18.790183	0.503	3.169227
18.798467	0.497	2.925820
18.806850	0.503	2.792044
18.815133	0.497	2.602846
18.823517	0.503	2.406431
18.831800	0.497	2.226035
18.840183	0.503	2.048233
18.848467	0.497	1.912384
18.856850	0.503	1.858548
18.865133	0.497	1.610272
18.873517	0.503	1.579787
18.881867	0.501	1.466953
18.890183	0.499	1.372516
18.898533	0.501	1.266164
18.906850	0.499	1.267164
18.915200	0.501	1.198709
18.923517	0.499	1.093493
18.931867	0.501	1.027747
18.940183	0.499	0.972353
18.948533	0.501	0.908491
18.956850	0.499	0.908556
18.965200	0.501	0.854974
18.973517	0.499	0.876186
18.981850	0.5	1.087550
18.990200	0.501	0.996748
18.998517	0.499	0.769143
19.006867	0.501	0.982861
19.015183	0.499	0.710606
19.023533	0.501	0.946063
19.031850	0.499	0.730373
19.040200	0.501	0.826561
19.048517	0.499	0.584218
19.056867	0.501	0.890394
19.065183	0.499	0.590089
19.073533	0.501	0.813998
19.081850	0.499	0.548499
19.090200	0.501	0.767262
19.098517	0.499	0.561937
19.106867	0.501	0.807125
19.115183	0.499	0.519440
19.123533	0.501	0.735552
19.131850	0.499	0.552526
19.140200	0.501	0.742872
19.148483	0.497	0.556715
19.156867	0.503	0.657870
19.165150	0.497	0.601527
19.173533	0.503	0.632972
19.181817	0.497	0.633927
19.190200	0.503	0.652659
19.198483	0.497	0.698424
19.206867	0.503	0.675456
19.215150	0.497	0.750734
19.223533	0.503	0.769994
19.231817	0.497	0.706305
19.240200	0.503	0.772714
19.248483	0.497	0.762045
19.256867	0.503	0.892094
19.265150	0.497	0.790610
19.273533	0.503	0.884823
19.281817	0.497	0.815260
19.290200	0.503	0.970318
19.298483	0.497	1.012014
19.306867	0.503	0.990953
19.315150	0.497	1.033398
19.323533	0.503	1.055505
19.331817	0.497	1.182316
19.340200	0.503	1.122113
19.348483	0.497	1.178018
19.356867	0.503	1.295961
19.365150	0.497	1.293340
19.373533	0.503	1.452630
19.381817	0.497	1.358199
19.390200	0.503	1.477530
19.398483	0.497	1.499771
19.406867	0.503	1.537981
19.415150	0.497	1.594453
19.423533	0.503	1.646414
19.431817	0.497	1.718205
19.440200	0.503	1.743543
19.448483	0.497	1.785071
19.456867	0.503	1.869606
19.465150	0.497	1.932370
19.473533	0.503	1.992383
19.481817	0.497	2.033517
19.490200	0.503	2.060060
19.498483	0.497	2.025384
19.506867	0.503	2.148851
19.515150	0.497	2.199818
19.523533	0.503	2.191260
19.531817	0.497	2.222198
19.540200	0.503	2.351757
19.548483	0.497	2.444295
19.556867	0.503	2.468563
19.565150	0.497	2.408898
19.573533	0.503	2.517436
19.581817	0.497	2.528492
19.590200	0.503	2.647701
19.598483	0.497	2.652978
19.606867	0.503	2.663822
19.615150	0.497	2.680285
19.623533	0.503	2.762320
19.631817	0.497	2.793391
19.640200	0.503	2.805062
19.648483	0.497	2.763374
19.656867	0.503	2.851978
19.665150	0.497	2.848059
19.673533	0.503	2.912433
19.681817	0.497	2.872843
19.690200	0.503	2.913316
19.698483	0.497	2.961804
19.706867	0.503	3.011708
19.715150	0.497	2.888184
19.723533	0.503	2.938849
19.731817	0.497	2.945967
19.740200	0.503	2.946452
19.748483	0.497	2.973274
19.756867	0.503	2.964081
19.765150	0.497	2.969639
19.773533	0.503	2.953277
19.781817	0.497	2.867528
19.790200	0.503	2.954631
19.798483	0.497	2.838481
19.806867	0.503	2.847388
19.815150	0.497	2.820346
19.823533	0.503	2.778281
19.831817	0.497	2.782592
19.840200	0.503	2.833351
19.848483	0.497	2.672713
19.856867	0.503	2.798592
19.865150	0.497	2.640254
19.873533	0.503	2.666878
19.881817	0.497	2.583908
19.890200	0.503	2.658809
19.898483	0.497	2.617160
19.906867	0.503	2.539308
19.915150	0.497	2.524011
19.923533	0.503	2.577915
19.931817	0.497	2.463168
19.940200	0.503	2.499046
19.948483	0.497	2.350420
19.956867	0.503	2.418860
19.965150	0.497	2.404074
19.973533	0.503	2.350094
19.981817	0.497	2.377266
19.990200	0.503	2.420042
19.998483	0.497	2.354373
20.006867	0.503	2.346306
20.015150	0.497	2.319162
20.023533	0.503	2.328715
20.031817	0.497	2.309874
20.040200	0.503	2.330226
20.048483	0.497	2.254100
20.056867	0.503	2.326857
20.065150	0.497	2.322248
20.073533	0.503	2.307738
20.081817	0.497	2.280641
20.090200	0.503	2.339752
20.098483	0.497	2.301976
20.106867	0.503	2.307122
20.115150	0.497	2.338239
20.123533	0.503	2.443151
20.131817	0.497	2.361444
20.140200	0.503	2.502057
20.148483	0.497	2.439832
20.156867	0.503	2.500494
20.165150	0.497	2.524812
20.173533	0.503	2.590398
20.181817	0.497	2.550014
20.190200	0.503	2.703047
20.198483	0.497	2.680398
20.206867	0.503	2.727865
20.215150	0.497	2.676995
20.223533	0.503	2.823140
20.231817	0.497	2.810557
20.240200	0.503	2.887749
20.248483	0.497	2.895675
20.256867	0.503	3.052038
20.265150	0.497	3.000227
20.273533	0.503	3.040450
20.281817	0.497	3.132785
20.290200	0.503	3.187775
20.298483	0.497	3.148011
20.306867	0.503	3.259019
20.315150	0.497	3.277016
20.323533	0.503	3.435609
20.331817	0.497	3.359007
20.340200	0.503	3.477857
20.348483	0.497	3.458020
20.356867	0.503	3.542872
20.365150	0.497	3.530949
20.373533	0.503	3.574128
20.381817	0.497	3.564727
20.390200	0.503	3.681429
20.398483	0.497	3.634812
20.406867	0.503	3.768669
20.415150	0.497	3.803636
20.423533	0.503	3.769733
20.431817	0.497	3.733597
20.440200	0.503	3.821637
20.448483	0.497	3.847088
20.456867	0.503	3.854712
20.465150	0.497	3.843646
20.473533	0.503	3.850680
20.481817	0.497	3.862801
20.490200	0.503	3.859544
20.498483	0.497	3.848574
20.506867	0.503	3.914620
20.515150	0.497	3.875558
20.523533	0.503	3.876353
20.531817	0.497	3.863615
20.540200	0.503	3.899087
20.548483	0.497	3.798177
20.556867	0.503	3.842909
20.565150	0.497	3.800602
20.573533	0.503	3.796799
20.581817	0.497	3.740692
20.590200	0.503	3.776948
20.598483	0.497	3.761228
20.606867	0.503	3.773503
20.615150	0.497	3.761119
20.623533	0.503	3.657159
20.631817	0.497	3.674463
20.640200	0.503	3.696342
20.648483	0.497	3.601018
20.656867	0.503	3.625419
20.665150	0.497	3.590364
20.673533	0.503	3.556279
20.681817	0.497	3.474202
20.690200	0.503	3.527914
20.698483	0.497	3.415039
20.706867	0.503	3.405215
20.715150	0.497	3.302910
20.723533	0.503	3.306171
20.731817	0.497	3.322527
20.740200	0.503	3.309476
20.748483	0.497	3.223082
20.756867	0.503	3.233083
20.765150	0.497	3.181650
20.773533	0.503	3.138524
20.781817	0.497	3.110136
20.790200	0.503	3.086588
20.798483	0.497	3.104294
20.806867	0.503	3.074069
20.815150	0.497	2.989513
20.823533	0.503	3.018525
20.831817	0.497	2.952687
20.840200	0.503	2.903018
20.848483	0.497	2.870384
20.856867	0.503	2.912983
20.865150	0.497	2.799690
20.873533	0.503	2.840231
20.881817	0.497	2.706451
20.890200	0.503	2.729415
20.898483	0.497	2.682113
20.906867	0.503	2.631021
20.915150	0.497	2.550506
20.923533	0.503	2.510704
20.931817	0.497	2.581734
20.940200	0.503	2.555500
20.948483	0.497	2.484004
20.956867	0.503	2.448440
20.965150	0.497	2.453212
20.973533	0.503	2.348244
20.981817	0.497	2.392525
20.990200	0.503	2.335498
20.998483	0.497	2.240520
21.006867	0.503	2.246123
21.015150	0.497	2.144461
21.023533	0.503	2.125072
21.031817	0.497	2.152698
21.040200	0.503	2.093858
21.048483	0.497	2.005088
21.056867	0.503	2.018782
21.065150	0.497	1.894735
21.073533	0.503	1.914213
21.081817	0.497	1.877081
21.090200	0.503	1.878280
21.098483	0.497	1.797584
21.106867	0.503	1.759864
21.115150	0.497	1.780960
21.123533	0.503	1.699113
21.131817	0.497	1.650919
21.140200	0.503	1.647465
21.148483	0.497	1.578865
21.156867	0.503	1.630808
21.165150	0.497	1.520452
21.173533	0.503	1.510845
21.181817	0.497	1.454600
21.190200	0.503	1.442316
21.198483	0.497	1.292963
21.206867	0.503	1.338226
21.215150	0.497	1.258866
21.223533	0.503	1.210949
21.231817	0.497	1.225646
21.240200	0.503	1.129018
21.248483	0.497	1.167244
21.256867	0.503	1.079719
21.265150	0.497	1.045862
21.273533	0.503	1.041127
21.281817	0.497	1.034274
21.290200	0.503	1.001499
21.298483	0.497	0.938023
21.306867	0.503	0.961335
21.315150	0.497	0.901802
21.323533	0.503	0.877329
21.331817	0.497	0.798172
21.340200	0.503	0.829011
21.348483	0.497	0.831583
21.356867	0.503	0.771960
21.365150	0.497	0.681203
21.373533	0.503	0.680551
21.381817	0.497	0.597798
21.390200	0.503	0.622298
21.398483	0.497	0.566927
21.406867	0.503	0.600529
21.415150	0.497	0.479844
21.423533	0.503	0.513019
21.431817	0.497	0.458216
21.440200	0.503	0.477579
21.448483	0.497	0.428362
21.456867	0.503	0.418847
21.465150	0.497	0.350010
21.473533	0.503	0.335524
21.481817	0.497	0.248544
21.490200	0.503	0.320506
21.498483	0.497	0.262201
21.506867	0.503	0.302054
21.515150	0.497	0.198077
21.523533	0.503	0.168052
21.531817	0.497	0.206022
21.540200	0.503	0.207498
21.548483	0.497	0.085676
21.556867	0.503	0.154369
21.565150	0.497	0.075863
21.573533	0.503	0.127258
21.581817	0.497	0.110172
21.590200	0.503	0.120251
21.598483	0.497	0.073015
21.606867	0.503	0.156199
21.615150	0.497	0.123461
21.623533	0.503	0.064909
21.631817	0.497	0.054649
21.640200	0.503	0.042378
21.648483	0.497	0.082828
21.656867	0.503	0.102960
21.665150	0.497	0.027315
21.673533	0.503	0.010405
21.681817	0.497	0.016076
21.690200	0.503	0.076332
21.698483	0.497	0.018078
21.706867	0.503	0.041354
21.715150	0.497	0.035699
21.723533	0.503	0.023046
21.731817	0.497	-0.117446
21.740200	0.503	-0.014435
21.748483	0.497	-0.034099
21.756867	0.503	-0.011726
21.765150	0.497	0.007245
21.773533	0.503	0.026514
21.781883	0.501	0.012509
21.790200	0.499	-0.002418
21.798550	0.501	0.013564
21.806867	0.499	-0.049412
21.815217	0.501	-0.097000
21.823533	0.499	-0.061262
21.831883	0.501	-0.079058
21.840200	0.499	-0.083328
21.848550	0.501	-0.110509
21.856867	0.499	-0.103128
21.865217	0.501	-0.092640
21.873533	0.499	-0.104516
21.881867	0.5	0.051059
21.890217	0.501	0.076856
21.898533	0.499	-0.070493
21.906883	0.501	0.072754
21.915200	0.499	-0.109684
21.923550	0.501	0.075969
21.931867	0.499	-0.181941
21.940217	0.501	0.038709
21.948533	0.499	-0.164383
21.956883	0.501	0.022620
21.965200	0.499	-0.183694
21.973550	0.501	0.013974
21.981867	0.499	-0.206330
21.990217	0.501	0.000804
21.998533	0.499	-0.180140
22.006883	0.501	-0.002633
22.015200	0.499	-0.190499
22.023550	0.501	-0.036031
22.031867	0.499	-0.249232
22.040217	0.501	-0.029355
22.048500	0.497	-0.296502
22.056883	0.503	-0.124371
22.065167	0.497	-0.285039
22.073550	0.503	-0.261063
22.081833	0.497	-0.281076
22.090217	0.503	-0.283663
22.098500	0.497	-0.321071
22.106883	0.503	-0.239352
22.115167	0.497	-0.368937
22.123550	0.503	-0.286168
22.131833	0.497	-0.333179
22.140217	0.503	-0.324413
22.148500	0.497	-0.363422
22.156883	0.503	-0.350085
22.165167	0.497	-0.368465
22.173550	0.503	-0.378894
22.181833	0.497	-0.315629
22.190217	0.503	-0.367112
22.198500	0.497	-0.346155
22.206883	0.503	-0.452704
22.215167	0.497	-0.371636
22.223550	0.503	-0.381355
22.231833	0.497	-0.406528
22.240217	0.503	-0.384533
22.248500	0.497	-0.396304
22.256883	0.503	-0.365330
22.265167	0.497	-0.391385
22.273550	0.503	-0.396201
22.281833	0.497	-0.450084
22.290217	0.503	-0.422816
22.298500	0.497	-0.417841
22.306883	0.503	-0.364033
22.315167	0.497	-0.411995
22.323550	0.503	-0.390804
22.331833	0.497	-0.394553
22.340217	0.503	-0.437408
22.348500	0.497	-0.432693
22.356883	0.503	-0.412030
22.365167	0.497	-0.502200
22.373550	0.503	-0.426435
22.381833	0.497	-0.455512
22.390217	0.503	-0.408490
22.398500	0.497	-0.460797
22.406883	0.503	-0.421025
22.415167	0.497	-0.434613
22.423550	0.503	-0.438789
22.431833	0.497	-0.503129
22.440217	0.503	-0.399680
22.448500	0.497	-0.516515
22.456883	0.503	-0.414497
22.465167	0.497	-0.490004
22.473550	0.503	-0.422076
22.481833	0.497	-0.518937
22.490217	0.503	-0.495155
22.498500	0.497	-0.517429
22.506883	0.503	-0.511711
22.515167	0.497	-0.565333
22.523550	0.503	-0.467995
22.531833	0.497	-0.555898
22.540217	0.503	-0.486104
22.548500	0.497	-0.587350
22.556883	0.503	-0.479082
22.565167	0.497	-0.560393
22.573550	0.503	-0.535803
22.581833	0.497	-0.588688
22.590217	0.503	-0.479042
22.598500	0.497	-0.562423
22.606883	0.503	-0.525690
22.615167	0.497	-0.557647
22.623550	0.503	-0.570871
22.631833	0.497	-0.565017
22.640217	0.503	-0.591445
22.648500	0.497	-0.590610
22.656883	0.503	-0.505877
22.665167	0.497	-0.558892
22.673550	0.503	-0.475858
22.681833	0.497	-0.638301
22.690217	0.503	-0.602287
22.698500	0.497	-0.561790
22.706883	0.503	-0.533650
22.715167	0.497	-0.625594
22.723550	0.503	-0.537545
22.731833	0.497	-0.592808
22.740217	0.503	-0.563323
22.748500	0.497	-0.653345
22.756883	0.503	-0.606420
22.765167	0.497	-0.619772
22.773550	0.503	-0.599373
22.781833	0.497	-0.640027
22.790217	0.503	-0.577366
22.798500	0.497	-0.594070
22.806883	0.503	-0.641799
22.815167	0.497	-0.639497
22.823550	0.503	-0.667991
22.831833	0.497	-0.689568
22.840217	0.503	-0.640711
22.848500	0.497	-0.678542
22.856883	0.503	-0.628245
22.865167	0.497	-0.715423
22.873550	0.503	-0.643611
22.881833	0.497	-0.738494
22.890217	0.503	-0.720695
22.898500	0.497	-0.697568
22.906883	0.503	-0.676018
22.915167	0.497	-0.714751
22.923550	0.503	-0.643747
22.931833	0.497	-0.734434
22.940217	0.503	-0.736851
22.948500	0.497	-0.650952
22.956883	0.503	-0.687044
22.965167	0.497	-0.764334
22.973550	0.503	-0.715376
22.981833	0.497	-0.802573
22.990217	0.503	-0.702139
22.998500	0.497	-0.740350
23.006883	0.503	-0.726933
23.015167	0.497	-0.790442
23.023550	0.503	-0.794569
23.031833	0.497	-0.759844
23.040217	0.503	-0.764769
23.048500	0.497	-0.781710
23.056883	0.503	-0.790158
23.065167	0.497	-0.800879
23.073550	0.503	-0.772121
23.081833	0.497	-0.814836
23.090217	0.503	-0.766671
23.098500	0.497	-0.752940
23.106883	0.503	-0.762524
23.115167	0.497	-0.781486
23.123550	0.503	-0.757211
23.131833	0.497	-0.810223
23.140217	0.503	-0.784844
23.148500	0.497	-0.807111
23.156883	0.503	-0.774422
23.165167	0.497	-0.845767
23.173550	0.503	-0.812683
23.181833	0.497	-0.847055
23.190217	0.503	-0.798326
23.198500	0.497	-0.863081
23.206883	0.503	-0.769866
23.215167	0.497	-0.851794
23.223550	0.503	-0.825227
23.231833	0.497	-0.890650
23.240217	0.503	-0.770935
23.248500	0.497	-0.890886
23.256883	0.503	-0.834858
23.265167	0.497	-0.855961
23.273550	0.503	-0.862585
23.281833	0.497	-0.844498
23.290217	0.503	-0.837366
23.298500	0.497	-0.888703
23.306883	0.503	-0.826577
23.315167	0.497	-0.851409
23.323550	0.503	-0.773811
23.331833	0.497	-0.833253
23.340217	0.503	-0.853454
23.348500	0.497	-0.815382
23.356883	0.503	-0.820126
23.365167	0.497	-0.880104
23.373550	0.503	-0.813955
23.381833	0.497	-0.812022
23.390217	0.503	-0.811809
23.398500	0.497	-0.851091
23.406883	0.503	-0.765585
23.415167	0.497	-0.822908
23.423550	0.503	-0.764728
23.431833	0.497	-0.792021
23.440217	0.503	-0.747434
23.448500	0.497	-0.766937
23.456883	0.503	-0.674603
23.465167	0.497	-0.715169
23.473550	0.503	-0.705664
23.481833	0.497	-0.728654
23.490217	0.503	-0.603237
23.498500	0.497	-0.648983
23.506883	0.503	-0.617408
23.515167	0.497	-0.590034
23.523550	0.503	-0.535229
23.531833	0.497	-0.513164
23.540217	0.503	-0.462501
23.548500	0.497	-0.420322
23.556883	0.503	-0.360780
23.565167	0.497	-0.342715
23.573550	0.503	-0.261620
23.581833	0.497	-0.308511
23.590217	0.503	-0.202594
23.598500	0.497	-0.135958
23.606883	0.503	0.010668
23.615167	0.497	0.017065
23.623550	0.503	0.118919
23.631833	0.497	0.072000
23.640217	0.503	0.258819
23.648500	0.497	0.241503
23.656883	0.503	0.357012
23.665167	0.497	0.407536
23.673550	0.503	0.469367
23.681833	0.497	0.475215
23.690217	0.503	0.678455
23.698500	0.497	0.678045
23.706883	0.503	0.779698
23.715167	0.497	0.768068
23.723550	0.503	0.873262
23.731833	0.497	0.915367
23.740217	0.503	1.022710
23.748500	0.497	1.081145
23.756883	0.503	1.095826
23.765167	0.497	1.166192
23.773550	0.503	1.266054
23.781833	0.497	1.194149
23.790217	0.503	1.310059
23.798500	0.497	1.259478
23.806883	0.503	1.365909
23.815167	0.497	1.319201
23.823550	0.503	1.339024
23.831833	0.497	1.318455
23.840217	0.503	1.361171
23.848500	0.497	1.273712
23.856883	0.503	1.331323
23.865167	0.497	1.231704
23.873550	0.503	1.309272
23.881833	0.497	1.199792
23.890217	0.503	1.178107
23.898500	0.497	1.088206
23.906883	0.503	1.106319
23.915167	0.497	1.000982
23.923550	0.503	1.018903
23.931833	0.497	0.934309
23.940217	0.503	0.878117
23.948500	0.497	0.764797
23.956883	0.503	0.763431
23.965167	0.497	0.604202
23.973550	0.503	0.574442
23.981833	0.497	0.468104
23.990217	0.503	0.467140
23.998500	0.497	0.376019
24.006883	0.503	0.346212
24.015167	0.497	0.231900
24.023550	0.503	0.189159
24.031833	0.497	0.060002
24.040217	0.503	0.025204
24.048500	0.497	-0.050402
24.056883	0.503	-0.075357
24.065167	0.497	-0.189755
24.073550	0.503	-0.194998
24.081833	0.497	-0.312744
24.090217	0.503	-0.289530
24.098500	0.497	-0.408498
24.106883	0.503	-0.403808
24.115167	0.497	-0.521430
24.123550	0.503	-0.539247
24.131833	0.497	-0.505084
24.140217	0.503	-0.549163
24.148500	0.497	-0.624760
24.156883	0.503	-0.665976
24.165167	0.497	-0.743652
24.173550	0.503	-0.731412
24.181833	0.497	-0.710952
24.190217	0.503	-0.761324
24.198500	0.497	-0.787773
24.206883	0.503	-0.736977
24.215167	0.497	-0.811690
24.223550	0.503	-0.811798
24.231833	0.497	-0.830772
24.240217	0.503	-0.874103
24.248500	0.497	-0.886028
24.256883	0.503	-0.840890
24.265167	0.497	-0.924105
24.273550	0.503	-0.895629
24.281833	0.497	-0.892882
24.290217	0.503	-0.906963
24.298500	0.497	-0.961187
24.306883	0.503	-0.836920
24.315167	0.497	-0.897266
24.323550	0.503	-0.919379
24.331833	0.497	-0.963539
24.340217	0.503	-0.911221
24.348500	0.497	-0.955226
24.356883	0.503	-0.913152
24.365167	0.497	-0.950928
24.373550	0.503	-0.884311
24.381833	0.497	-0.970849
24.390217	0.503	-0.995758
24.398500	0.497	-0.961822
24.406883	0.503	-0.968884
24.415167	0.497	-1.008367
24.423550	0.503	-0.937225
24.431833	0.497	-0.953871
24.440217	0.503	-0.919066
24.448500	0.497	-1.000765
24.456883	0.503	-0.957638
24.465167	0.497	-0.993713
24.473550	0.503	-0.996673
24.481833	0.497	-0.982539
24.490217	0.503	-0.979761
24.498500	0.497	-0.986140
24.506883	0.503	-0.909948
24.515167	0.497	-0.885283
24.523550	0.503	-0.923457
24.531833	0.497	-0.957793
24.540217	0.503	-0.878416
24.548500	0.497	-0.970662
24.556883	0.503	-0.985799
24.565167	0.497	-0.963907
24.573550	0.503	-0.938279
24.581833	0.497	-0.966612
24.590217	0.503	-0.925855
24.598500	0.497	-0.951700
24.606883	0.503	-0.855322
24.615167	0.497	-0.908307
24.623550	0.503	-0.784139
24.631833	0.497	-0.852472
24.640217	0.503	-0.897520
24.648500	0.497	-0.938462
24.656883	0.503	-0.840752
24.665233	0.501	-0.897662
24.673550	0.499	-0.862151
24.681900	0.501	-0.894180
24.690217	0.499	-0.882446
24.698567	0.501	-0.874019
24.706883	0.499	-0.898303
24.715233	0.501	-0.882868
24.723550	0.499	-0.832699
24.731900	0.501	-0.922191
24.740217	0.499	-0.875040
24.748567	0.501	-0.890510
24.756883	0.499	-0.843405
24.765233	0.501	-0.870931
24.773550	0.499	-0.902422
24.781883	0.5	-0.607372
24.790233	0.501	-0.633580
24.798550	0.499	-0.886795
24.806900	0.501	-0.662539
24.815217	0.499	-0.832363
24.823567	0.501	-0.658905
24.831883	0.499	-0.838197
24.840233	0.501	-0.640462
24.848550	0.499	-0.821131
24.856900	0.501	-0.673033
24.865217	0.499	-0.865442
24.873567	0.501	-0.647562
24.881883	0.499	-0.842134
24.890233	0.501	-0.613980
24.898550	0.499	-0.871878
24.906900	0.501	-0.645491
24.915217	0.499	-0.815189
24.923567	0.501	-0.654150
24.931883	0.499	-0.774270
24.940233	0.501	-0.595059
24.948517	0.497	-0.889822
24.956900	0.503	-0.771063
24.965183	0.497	-0.796514
24.973567	0.503	-0.797017
24.981850	0.497	-0.813820
24.990233	0.503	-0.733700
24.998517	0.497	-0.750246
25.006900	0.503	-0.701091
