# Supplementary material for: Methanol-dependent Escherichia coli strains with a complete ribulose monophosphate cycle
Source: Nat Commun. 2020 Oct 26;11:5403. doi: 10.1038/s41467-020-19235-5 (PMC7588473; doi:10.1038/s41467-020-19235-5)
Supplement: Supplementary file 11 — Source data [file 41467_2020_19235_MOESM11_ESM.zip › Source_Data/SupplementaryFigure5/tpiA_evo_R2.txt]

File Path	chrom://marshall/Chromeleon7/HPLC_Ultimate_3000/Users/kellerp/20200525_fbp_tpiA_anc_evol_SN_stat.seq/713.smp/UV_VIS_3.channel
Channel	UV_VIS_3

Injection Information:
Data Vault	Chromeleon7
Injection	20200703_tpiA_evo_stationary_R2
Injection Number	21
Position	RD5
Comment	
Processing Method	Quantitative
Instrument Method	20200525_Rezex_ROA_OrganicAcid_600uL_2500uM_H2SO4_50A_50D
Type	Unknown
Status	Finished
Injection Date	7/3/2020
Injection Time	9:04:35 PM
Injection Volume (µl)	10.000
Dilution Factor	1.0000
Weight	1.0000

Raw Data Information:
Time Min. (min)	0.006750
Time Max. (min)	25.006883
Data Points	3001
Detector	UV
Generating Data System	Chromeleon 7.2.5.9507
Exporting Data System	Chromeleon 7.2.8.0
Operator	Instrument Controller
Signal Quantity	Absorbance
Signal Unit	mAU
Signal Min.	-3.234445
Signal Max.	997.413181
Channel	UV_VIS_3
Driver Name	VWD3000.dll
Channel Type	Evaluation
Min. Step (s)	0.497
Max. Step (s)	0.503
Average Step (s)	0.50000267

Signal Parameter Information:
Signal Info	WVL:190 nm

Raw Data:
Time (min)	Step (s)	Value (mAU)
0.006750	n.a.	-1.774266
0.015033	0.497	-1.906973
0.023417	0.503	-1.886271
0.031700	0.497	-1.979052
0.040083	0.503	-1.961003
0.048367	0.497	-2.039368
0.056750	0.503	-1.921480
0.065033	0.497	-2.015439
0.073417	0.503	-1.993282
0.081700	0.497	-2.098012
0.090083	0.503	-2.006129
0.098367	0.497	-2.116947
0.106750	0.503	-1.989943
0.115033	0.497	-2.054671
0.123417	0.503	-1.979986
0.131700	0.497	-2.043956
0.140083	0.503	-2.053893
0.148367	0.497	-2.095712
0.156750	0.503	-2.067838
0.165033	0.497	-2.075749
0.173417	0.503	-2.108724
0.181700	0.497	-2.109958
0.190083	0.503	-2.085026
0.198367	0.497	-2.103031
0.206750	0.503	-2.115660
0.215033	0.497	-2.134804
0.223417	0.503	-2.087973
0.231700	0.497	-2.138146
0.240083	0.503	-2.112890
0.248367	0.497	-2.178327
0.256750	0.503	-2.054223
0.265033	0.497	-2.112684
0.273417	0.503	-2.060369
0.281700	0.497	-2.139613
0.290083	0.503	-2.075828
0.298367	0.497	-2.097031
0.306750	0.503	-2.072341
0.315033	0.497	-2.191423
0.323417	0.503	-2.089695
0.331700	0.497	-2.138664
0.340083	0.503	-2.065387
0.348367	0.497	-2.131409
0.356750	0.503	-2.089905
0.365033	0.497	-2.107484
0.373417	0.503	-2.151097
0.381700	0.497	-2.183527
0.390083	0.503	-2.089298
0.398367	0.497	-2.196255
0.406750	0.503	-2.100175
0.415033	0.497	-2.130634
0.423417	0.503	-2.110860
0.431700	0.497	-2.182404
0.440083	0.503	-2.149227
0.448367	0.497	-2.121949
0.456750	0.503	-2.124843
0.465033	0.497	-2.147909
0.473417	0.503	-2.141994
0.481700	0.497	-2.206132
0.490083	0.503	-2.110887
0.498367	0.497	-2.176307
0.506750	0.503	-2.169704
0.515033	0.497	-2.180204
0.523417	0.503	-2.099921
0.531700	0.497	-2.103970
0.540083	0.503	-2.167351
0.548367	0.497	-2.237653
0.556750	0.503	-2.089143
0.565033	0.497	-2.142558
0.573417	0.503	-2.125780
0.581700	0.497	-2.199215
0.590083	0.503	-2.153809
0.598367	0.497	-2.144685
0.606750	0.503	-2.154340
0.615033	0.497	-2.152678
0.623417	0.503	-2.070041
0.631700	0.497	-2.100990
0.640083	0.503	-2.167337
0.648367	0.497	-2.167934
0.656750	0.503	-2.118100
0.665033	0.497	-2.189038
0.673417	0.503	-2.159837
0.681700	0.497	-2.225143
0.690083	0.503	-2.157018
0.698367	0.497	-2.231304
0.706750	0.503	-2.130514
0.715033	0.497	-2.150275
0.723417	0.503	-2.177362
0.731700	0.497	-2.236165
0.740083	0.503	-2.198675
0.748367	0.497	-2.222538
0.756750	0.503	-2.196149
0.765033	0.497	-2.269735
0.773417	0.503	-2.191325
0.781700	0.497	-2.209805
0.790083	0.503	-2.146221
0.798367	0.497	-2.210484
0.806750	0.503	-2.247124
0.815033	0.497	-2.205400
0.823417	0.503	-2.150080
0.831700	0.497	-2.187942
0.840083	0.503	-2.147669
0.848367	0.497	-2.193811
0.856750	0.503	-2.186904
0.865033	0.497	-2.230370
0.873417	0.503	-2.152875
0.881700	0.497	-2.272428
0.890083	0.503	-2.222320
0.898367	0.497	-2.167568
0.906750	0.503	-2.120357
0.915033	0.497	-2.207707
0.923417	0.503	-2.211981
0.931700	0.497	-2.200297
0.940083	0.503	-2.125345
0.948367	0.497	-2.215996
0.956750	0.503	-2.154396
0.965033	0.497	-2.196286
0.973417	0.503	-2.129217
0.981700	0.497	-2.187051
0.990083	0.503	-2.174333
0.998367	0.497	-2.145413
1.006750	0.503	-2.133776
1.015033	0.497	-2.156323
1.023417	0.503	-2.095046
1.031700	0.497	-2.091464
1.040083	0.503	-2.039526
1.048367	0.497	-2.106198
1.056750	0.503	-2.147295
1.065033	0.497	-2.103361
1.073417	0.503	-2.066741
1.081700	0.497	-2.164438
1.090083	0.503	-2.052001
1.098367	0.497	-2.046711
1.106750	0.503	-2.013425
1.115033	0.497	-2.064017
1.123417	0.503	-2.083863
1.131700	0.497	-2.080635
1.140083	0.503	-2.076070
1.148367	0.497	-2.057951
1.156750	0.503	-1.972183
1.165033	0.497	-2.037689
1.173417	0.503	-1.946741
1.181700	0.497	-2.006155
1.190083	0.503	-2.009998
1.198367	0.497	-1.995806
1.206750	0.503	-1.943592
1.215033	0.497	-2.041084
1.223417	0.503	-1.916150
1.231700	0.497	-2.015507
1.240083	0.503	-1.968937
1.248367	0.497	-2.047907
1.256750	0.503	-1.930928
1.265033	0.497	-2.009561
1.273417	0.503	-1.927646
1.281700	0.497	-1.964579
1.290083	0.503	-1.901369
1.298367	0.497	-2.062419
1.306750	0.503	-2.019771
1.315033	0.497	-2.024969
1.323417	0.503	-1.950745
1.331700	0.497	-2.033180
1.340083	0.503	-2.004554
1.348367	0.497	-2.039030
1.356750	0.503	-1.951013
1.365033	0.497	-2.023026
1.373417	0.503	-2.004246
1.381700	0.497	-2.028621
1.390083	0.503	-1.973646
1.398433	0.501	-2.017369
1.406750	0.499	-1.948379
1.415100	0.501	-2.006417
1.423417	0.499	-1.975034
1.431767	0.501	-2.027900
1.440083	0.499	-2.002381
1.448433	0.501	-2.076007
1.456750	0.499	-2.046909
1.465100	0.501	-2.083639
1.473417	0.499	-2.008429
1.481767	0.501	-2.125876
1.490083	0.499	-2.005603
1.498433	0.501	-2.057639
1.506750	0.499	-2.036402
1.515100	0.501	-2.103894
1.523417	0.499	-2.052241
1.531767	0.501	-2.032315
1.540083	0.499	-2.023330
1.548433	0.501	-2.074853
1.556750	0.499	-2.082229
1.565100	0.501	-2.132220
1.573417	0.499	-2.032633
1.581767	0.501	-2.079365
1.590083	0.499	-2.092772
1.598433	0.501	-2.044130
1.606750	0.499	-2.050451
1.615100	0.501	-2.094155
1.623417	0.499	-2.058194
1.631767	0.501	-2.096272
1.640083	0.499	-2.031588
1.648433	0.501	-2.157569
1.656750	0.499	-2.093105
1.665100	0.501	-2.095392
1.673417	0.499	-2.054087
1.681767	0.501	-2.069542
1.690083	0.499	-2.067906
1.698433	0.501	-2.148131
1.706750	0.499	-2.084520
1.715100	0.501	-2.115861
1.723417	0.499	-2.104237
1.731767	0.501	-2.112477
1.740083	0.499	-2.141200
1.748433	0.501	-2.109315
1.756750	0.499	-2.095820
1.765100	0.501	-2.128648
1.773417	0.499	-2.069754
1.781767	0.501	-2.133947
1.790083	0.499	-2.086344
1.798433	0.501	-2.091037
1.806717	0.497	-2.080940
1.815083	0.502	-1.797961
1.823433	0.501	-2.105146
1.831717	0.497	-2.145406
1.840083	0.502	-1.810936
1.848433	0.501	-2.087004
1.856717	0.497	-2.155225
1.865100	0.503	-1.802935
1.873383	0.497	-2.183265
1.881767	0.503	-2.044589
1.890050	0.497	-2.069540
1.898433	0.503	-2.109313
1.906717	0.497	-2.129124
1.915100	0.503	-2.026582
1.923383	0.497	-2.093515
1.931767	0.503	-2.114035
1.940050	0.497	-2.098475
1.948433	0.503	-2.029562
1.956717	0.497	-2.079382
1.965100	0.503	-1.971278
1.973383	0.497	-2.028127
1.981767	0.503	-2.056547
1.990050	0.497	-2.032863
1.998433	0.503	-2.085498
2.006717	0.497	-2.050355
2.015100	0.503	-2.077576
2.023383	0.497	-2.064566
2.031767	0.503	-2.080200
2.040050	0.497	-2.113973
2.048433	0.503	-2.050938
2.056717	0.497	-2.065676
2.065100	0.503	-1.985507
2.073383	0.497	-2.032565
2.081767	0.503	-1.986456
2.090050	0.497	-2.042915
2.098433	0.503	-1.924911
2.106717	0.497	-2.053473
2.115100	0.503	-1.931499
2.123383	0.497	-2.024913
2.131767	0.503	-1.994602
2.140050	0.497	-1.998064
2.148433	0.503	-1.979460
2.156717	0.497	-2.020178
2.165100	0.503	-1.924059
2.173383	0.497	-1.960640
2.181767	0.503	-1.961721
2.190050	0.497	-1.939397
2.198433	0.503	-1.907275
2.206717	0.497	-1.988960
2.215100	0.503	-1.964697
2.223383	0.497	-1.902425
2.231767	0.503	-1.961906
2.240050	0.497	-1.978418
2.248433	0.503	-1.908784
2.256717	0.497	-1.937558
2.265100	0.503	-1.954754
2.273383	0.497	-1.916418
2.281767	0.503	-1.931402
2.290050	0.497	-1.915758
2.298433	0.503	-1.871713
2.306717	0.497	-1.940528
2.315100	0.503	-1.893224
2.323383	0.497	-1.871139
2.331767	0.503	-1.895104
2.340050	0.497	-1.961834
2.348433	0.503	-1.895988
2.356717	0.497	-1.959909
2.365100	0.503	-1.885268
2.373383	0.497	-1.963714
2.381767	0.503	-1.999006
2.390050	0.497	-1.936514
2.398433	0.503	-1.845480
2.406717	0.497	-1.927261
2.415100	0.503	-1.882159
2.423383	0.497	-1.940779
2.431767	0.503	-1.890954
2.440050	0.497	-1.924638
2.448433	0.503	-1.898927
2.456717	0.497	-1.916680
2.465100	0.503	-1.867752
2.473383	0.497	-1.886996
2.481767	0.503	-1.941085
2.490050	0.497	-1.922242
2.498433	0.503	-1.907237
2.506717	0.497	-1.904749
2.515100	0.503	-1.943740
2.523383	0.497	-1.879000
2.531767	0.503	-1.876864
2.540050	0.497	-1.924191
2.548433	0.503	-1.903065
2.556717	0.497	-1.877953
2.565100	0.503	-1.841664
2.573383	0.497	-1.913074
2.581767	0.503	-1.881970
2.590050	0.497	-1.905900
2.598433	0.503	-1.824033
2.606717	0.497	-1.918451
2.615100	0.503	-1.871714
2.623383	0.497	-1.860051
2.631767	0.503	-1.857483
2.640050	0.497	-1.865860
2.648433	0.503	-1.836899
2.656717	0.497	-1.858947
2.665100	0.503	-1.876092
2.673383	0.497	-1.868563
2.681767	0.503	-1.853753
2.690050	0.497	-1.851270
2.698433	0.503	-1.793303
2.706717	0.497	-1.781627
2.715100	0.503	-1.797374
2.723383	0.497	-1.882490
2.731767	0.503	-1.835451
2.740050	0.497	-1.838251
2.748433	0.503	-1.857064
2.756717	0.497	-1.826741
2.765100	0.503	-1.769839
2.773383	0.497	-1.823975
2.781767	0.503	-1.755260
2.790050	0.497	-1.817170
2.798433	0.503	-1.829149
2.806717	0.497	-1.823496
2.815100	0.503	-1.827551
2.823383	0.497	-1.772056
2.831767	0.503	-1.842269
2.840050	0.497	-1.828222
2.848433	0.503	-1.775908
2.856717	0.497	-1.834493
2.865100	0.503	-1.815264
2.873383	0.497	-1.761504
2.881767	0.503	-1.771844
2.890050	0.497	-1.741669
2.898433	0.503	-1.804300
2.906717	0.497	-1.783679
2.915100	0.503	-1.737586
2.923383	0.497	-1.800350
2.931767	0.503	-1.762931
2.940050	0.497	-1.747402
2.948433	0.503	-1.759203
2.956717	0.497	-1.786479
2.965100	0.503	-1.820156
2.973383	0.497	-1.862806
2.981767	0.503	-1.766866
2.990050	0.497	-1.778757
2.998433	0.503	-1.737520
3.006717	0.497	-1.755057
3.015100	0.503	-1.706021
3.023383	0.497	-1.768451
3.031767	0.503	-1.786715
3.040050	0.497	-1.812234
3.048433	0.503	-1.769729
3.056717	0.497	-1.766488
3.065100	0.503	-1.679240
3.073383	0.497	-1.798828
3.081767	0.503	-1.744236
3.090050	0.497	-1.705826
3.098433	0.503	-1.685704
3.106717	0.497	-1.819439
3.115100	0.503	-1.769783
3.123383	0.497	-1.780882
3.131767	0.503	-1.679929
3.140050	0.497	-1.763724
3.148433	0.503	-1.755794
3.156717	0.497	-1.768244
3.165100	0.503	-1.764073
3.173383	0.497	-1.762079
3.181767	0.503	-1.761602
3.190050	0.497	-1.778755
3.198433	0.503	-1.655021
3.206717	0.497	-1.707230
3.215100	0.503	-1.714826
3.223383	0.497	-1.766533
3.231767	0.503	-1.611062
3.240050	0.497	-1.738771
3.248433	0.503	-1.684587
3.256717	0.497	-1.705968
3.265100	0.503	-1.700123
3.273383	0.497	-1.726952
3.281767	0.503	-1.702964
3.290050	0.497	-1.684026
3.298433	0.503	-1.656211
3.306717	0.497	-1.756544
3.315100	0.503	-1.678853
3.323383	0.497	-1.738887
3.331767	0.503	-1.653725
3.340050	0.497	-1.655540
3.348433	0.503	-1.678153
3.356717	0.497	-1.658263
3.365100	0.503	-1.599969
3.373383	0.497	-1.579821
3.381767	0.503	-1.609540
3.390050	0.497	-1.623315
3.398433	0.503	-1.664710
3.406717	0.497	-1.614732
3.415100	0.503	-1.664533
3.423383	0.497	-1.637506
3.431767	0.503	-1.656916
3.440050	0.497	-1.635148
3.448433	0.503	-1.646668
3.456717	0.497	-1.686641
3.465100	0.503	-1.573948
3.473383	0.497	-1.723284
3.481767	0.503	-1.638919
3.490050	0.497	-1.657355
3.498433	0.503	-1.593750
3.506717	0.497	-1.620951
3.515100	0.503	-1.594593
3.523383	0.497	-1.655950
3.531767	0.503	-1.587432
3.540050	0.497	-1.659872
3.548433	0.503	-1.614349
3.556717	0.497	-1.639896
3.565100	0.503	-1.599240
3.573383	0.497	-1.668208
3.581767	0.503	-1.529789
3.590050	0.497	-1.666090
3.598433	0.503	-1.566875
3.606717	0.497	-1.652871
3.615100	0.503	-1.589118
3.623383	0.497	-1.593874
3.631767	0.503	-1.605982
3.640050	0.497	-1.610753
3.648433	0.503	-1.554845
3.656717	0.497	-1.615399
3.665100	0.503	-1.598155
3.673383	0.497	-1.604493
3.681767	0.503	-1.550584
3.690050	0.497	-1.567838
3.698433	0.503	-1.572199
3.706717	0.497	-1.675565
3.715100	0.503	-1.552745
3.723383	0.497	-1.627696
3.731767	0.503	-1.534749
3.740050	0.497	-1.647703
3.748433	0.503	-1.500326
3.756717	0.497	-1.638145
3.765100	0.503	-1.514628
3.773383	0.497	-1.562633
3.781767	0.503	-1.586459
3.790050	0.497	-1.579222
3.798433	0.503	-1.597480
3.806717	0.497	-1.639446
3.815100	0.503	-1.527051
3.823383	0.497	-1.610368
3.831767	0.503	-1.586131
3.840050	0.497	-1.601909
3.848433	0.503	-1.548555
3.856717	0.497	-1.561505
3.865100	0.503	-1.528838
3.873383	0.497	-1.637354
3.881767	0.503	-1.568378
3.890050	0.497	-1.650970
3.898433	0.503	-1.583124
3.906717	0.497	-1.579202
3.915100	0.503	-1.533447
3.923383	0.497	-1.577627
3.931767	0.503	-1.504388
3.940050	0.497	-1.603722
3.948433	0.503	-1.560993
3.956717	0.497	-1.593068
3.965100	0.503	-1.583484
3.973383	0.497	-1.632820
3.981767	0.503	-1.551531
3.990050	0.497	-1.604962
3.998433	0.503	-1.550512
4.006717	0.497	-1.586213
4.015100	0.503	-1.553841
4.023383	0.497	-1.639926
4.031767	0.503	-1.539192
4.040050	0.497	-1.602284
4.048433	0.503	-1.589870
4.056717	0.497	-1.573148
4.065100	0.503	-1.558114
4.073383	0.497	-1.619568
4.081767	0.503	-1.586240
4.090050	0.497	-1.579130
4.098433	0.503	-1.591116
4.106717	0.497	-1.554724
4.115100	0.503	-1.503605
4.123383	0.497	-1.522895
4.131767	0.503	-1.556329
4.140050	0.497	-1.629674
4.148433	0.503	-1.573994
4.156717	0.497	-1.570612
4.165100	0.503	-1.483389
4.173383	0.497	-1.522426
4.181767	0.503	-1.494741
4.190050	0.497	-1.584530
4.198433	0.503	-1.506633
4.206717	0.497	-1.527400
4.215100	0.503	-1.562743
4.223383	0.497	-1.541630
4.231767	0.503	-1.503293
4.240050	0.497	-1.531359
4.248433	0.503	-1.457859
4.256717	0.497	-1.529918
4.265100	0.503	-1.515494
4.273383	0.497	-1.593658
4.281767	0.503	-1.500805
4.290050	0.497	-1.514935
4.298433	0.503	-1.453115
4.306717	0.497	-1.505207
4.315100	0.503	-1.459186
4.323450	0.501	-1.486787
4.331767	0.499	-1.551361
4.340117	0.501	-1.491663
4.348433	0.499	-1.483464
4.356783	0.501	-1.518653
4.365100	0.499	-1.418544
4.373450	0.501	-1.497999
4.381767	0.499	-1.520867
4.390117	0.501	-1.457567
4.398433	0.499	-1.435109
4.406783	0.501	-1.492234
4.415100	0.499	-1.442467
4.423450	0.501	-1.474153
4.431767	0.499	-1.441727
4.440117	0.501	-1.581112
4.448433	0.499	-1.472027
4.456783	0.501	-1.580268
4.465100	0.499	-1.469967
4.473450	0.501	-1.487293
4.481767	0.499	-1.468920
4.490117	0.501	-1.497777
4.498433	0.499	-1.498235
4.506783	0.501	-1.527331
4.515100	0.499	-1.499245
4.523450	0.501	-1.562458
4.531767	0.499	-1.510941
4.540117	0.501	-1.533998
4.548433	0.499	-1.448014
4.556783	0.501	-1.521973
4.565100	0.499	-1.443397
4.573450	0.501	-1.472235
4.581767	0.499	-1.456249
4.590117	0.501	-1.490938
4.598433	0.499	-1.467088
4.606783	0.501	-1.557398
4.615100	0.499	-1.485779
4.623450	0.501	-1.531359
4.631767	0.499	-1.491238
4.640117	0.501	-1.523133
4.648433	0.499	-1.496908
4.656783	0.501	-1.482108
4.665100	0.499	-1.475118
4.673450	0.501	-1.570107
4.681767	0.499	-1.490243
4.690117	0.501	-1.467577
4.698433	0.499	-1.462464
4.706783	0.501	-1.503767
4.715067	0.497	-1.523502
4.723433	0.502	-1.133637
4.731783	0.501	-1.580175
4.740067	0.497	-1.536258
4.748450	0.503	-1.212668
4.756733	0.497	-1.528757
4.765117	0.503	-1.235286
4.773400	0.497	-1.463492
4.781783	0.503	-1.412971
4.790067	0.497	-1.510376
4.798450	0.503	-1.471728
4.806733	0.497	-1.520282
4.815117	0.503	-1.478395
4.823400	0.497	-1.526676
4.831783	0.503	-1.472137
4.840067	0.497	-1.497853
4.848450	0.503	-1.461258
4.856733	0.497	-1.501400
4.865117	0.503	-1.432526
4.873400	0.497	-1.465507
4.881783	0.503	-1.447803
4.890067	0.497	-1.534008
4.898450	0.503	-1.522068
4.906733	0.497	-1.534158
4.915117	0.503	-1.480765
4.923400	0.497	-1.514644
4.931783	0.503	-1.513080
4.940067	0.497	-1.544378
4.948450	0.503	-1.536802
4.956733	0.497	-1.543183
4.965117	0.503	-1.489267
4.973400	0.497	-1.574450
4.981783	0.503	-1.551877
4.990067	0.497	-1.502413
4.998450	0.503	-1.498117
5.006733	0.497	-1.496299
5.015117	0.503	-1.510401
5.023400	0.497	-1.525573
5.031783	0.503	-1.469894
5.040067	0.497	-1.509890
5.048450	0.503	-1.498517
5.056733	0.497	-1.549928
5.065117	0.503	-1.483193
5.073400	0.497	-1.475243
5.081783	0.503	-1.516039
5.090067	0.497	-1.534224
5.098450	0.503	-1.435122
5.106733	0.497	-1.539703
5.115117	0.503	-1.476690
5.123400	0.497	-1.518407
5.131783	0.503	-1.461535
5.140067	0.497	-1.490902
5.148450	0.503	-1.491747
5.156733	0.497	-1.524809
5.165117	0.503	-1.465887
5.173400	0.497	-1.402689
5.181783	0.503	-1.385822
5.190067	0.497	-1.488502
5.198450	0.503	-1.351179
5.206733	0.497	-1.390660
5.215117	0.503	-1.358557
5.223400	0.497	-1.401144
5.231783	0.503	-1.330117
5.240067	0.497	-1.373469
5.248450	0.503	-1.347858
5.256733	0.497	-1.398948
5.265117	0.503	-1.358898
5.273400	0.497	-1.335148
5.281783	0.503	-1.262002
5.290067	0.497	-1.216469
5.298450	0.503	-1.262374
5.306733	0.497	-1.237526
5.315117	0.503	-1.240267
5.323400	0.497	-1.245045
5.331783	0.503	-1.188891
5.340067	0.497	-1.208325
5.348450	0.503	-1.093242
5.356733	0.497	-1.141290
5.365117	0.503	-1.024595
5.373400	0.497	-1.099949
5.381783	0.503	-1.015291
5.390067	0.497	-1.052172
5.398450	0.503	-1.005323
5.406733	0.497	-0.956873
5.415117	0.503	-0.959029
5.423400	0.497	-0.911970
5.431783	0.503	-0.982368
5.440067	0.497	-0.958178
5.448450	0.503	-0.899291
5.456733	0.497	-0.862666
5.465117	0.503	-0.852789
5.473400	0.497	-0.906475
5.481783	0.503	-0.877082
5.490067	0.497	-0.905497
5.498450	0.503	-0.839845
5.506733	0.497	-0.865228
5.515117	0.503	-0.836681
5.523400	0.497	-0.866969
5.531783	0.503	-0.751748
5.540067	0.497	-0.746702
5.548450	0.503	-0.772998
5.556733	0.497	-0.790731
5.565117	0.503	-0.751854
5.573400	0.497	-0.808545
5.581783	0.503	-0.735628
5.590067	0.497	-0.832898
5.598450	0.503	-0.717662
5.606733	0.497	-0.788784
5.615117	0.503	-0.807420
5.623400	0.497	-0.760758
5.631783	0.503	-0.723902
5.640067	0.497	-0.793240
5.648450	0.503	-0.788949
5.656733	0.497	-0.797334
5.665117	0.503	-0.747498
5.673400	0.497	-0.874684
5.681783	0.503	-0.828828
5.690067	0.497	-0.906095
5.698450	0.503	-0.918628
5.706733	0.497	-0.888144
5.715117	0.503	-0.866444
5.723400	0.497	-0.996087
5.731783	0.503	-0.917105
5.740067	0.497	-0.972650
5.748450	0.503	-0.887710
5.756733	0.497	-0.994542
5.765117	0.503	-0.960363
5.773400	0.497	-1.017448
5.781783	0.503	-1.060520
5.790067	0.497	-1.072267
5.798450	0.503	-1.020741
5.806733	0.497	-1.108140
5.815117	0.503	-1.110455
5.823400	0.497	-1.150057
5.831783	0.503	-1.120146
5.840067	0.497	-1.162741
5.848450	0.503	-1.213571
5.856733	0.497	-1.244019
5.865117	0.503	-1.259141
5.873400	0.497	-1.278609
5.881783	0.503	-1.291437
5.890067	0.497	-1.428082
5.898450	0.503	-1.314566
5.906733	0.497	-1.435086
5.915117	0.503	-1.467577
5.923400	0.497	-1.446121
5.931783	0.503	-1.403951
5.940067	0.497	-1.596643
5.948450	0.503	-1.478855
5.956733	0.497	-1.551764
5.965117	0.503	-1.588930
5.973400	0.497	-1.586164
5.981783	0.503	-1.591841
5.990067	0.497	-1.611237
5.998450	0.503	-1.574032
6.006733	0.497	-1.653686
6.015117	0.503	-1.643668
6.023400	0.497	-1.701190
6.031783	0.503	-1.669617
6.040067	0.497	-1.732912
6.048450	0.503	-1.711953
6.056733	0.497	-1.761253
6.065117	0.503	-1.704675
6.073400	0.497	-1.763054
6.081783	0.503	-1.741777
6.090067	0.497	-1.825853
6.098450	0.503	-1.774709
6.106733	0.497	-1.855756
6.115117	0.503	-1.808590
6.123400	0.497	-1.871380
6.131783	0.503	-1.850257
6.140067	0.497	-1.920086
6.148450	0.503	-1.901470
6.156733	0.497	-1.911227
6.165117	0.503	-1.855620
6.173400	0.497	-1.938546
6.181783	0.503	-1.895765
6.190067	0.497	-1.987357
6.198450	0.503	-1.890739
6.206733	0.497	-1.962254
6.215117	0.503	-1.999438
6.223400	0.497	-1.976100
6.231783	0.503	-1.915303
6.240067	0.497	-1.996105
6.248450	0.503	-2.006731
6.256733	0.497	-2.013782
6.265117	0.503	-1.930855
6.273400	0.497	-2.033809
6.281783	0.503	-2.045060
6.290067	0.497	-2.107383
6.298450	0.503	-1.995711
6.306733	0.497	-2.095269
6.315117	0.503	-2.053112
6.323400	0.497	-2.095134
6.331783	0.503	-2.092164
6.340067	0.497	-2.119193
6.348450	0.503	-2.033254
6.356733	0.497	-2.121545
6.365117	0.503	-2.086863
6.373400	0.497	-2.143566
6.381783	0.503	-2.170016
6.390067	0.497	-2.177223
6.398450	0.503	-2.094739
6.406733	0.497	-2.162644
6.415117	0.503	-2.180772
6.423400	0.497	-2.220622
6.431783	0.503	-2.120790
6.440067	0.497	-2.161207
6.448450	0.503	-2.189251
6.456733	0.497	-2.124380
6.465117	0.503	-2.183908
6.473400	0.497	-2.200324
6.481783	0.503	-2.178078
6.490067	0.497	-2.169427
6.498450	0.503	-2.154523
6.506733	0.497	-2.184861
6.515117	0.503	-2.158985
6.523400	0.497	-2.242741
6.531783	0.503	-2.193842
6.540067	0.497	-2.192663
6.548450	0.503	-2.140599
6.556733	0.497	-2.092123
6.565117	0.503	-2.011844
6.573400	0.497	-1.735715
6.581783	0.503	-1.357459
6.590067	0.497	-0.541430
6.598450	0.503	1.155287
6.606733	0.497	4.278400
6.615117	0.503	10.613739
6.623400	0.497	21.903108
6.631783	0.503	41.342645
6.640067	0.497	71.992179
6.648450	0.503	115.799736
6.656733	0.497	172.926105
6.665117	0.503	239.609040
6.673400	0.497	311.119140
6.681783	0.503	381.956319
6.690067	0.497	449.604486
6.698450	0.503	512.426309
6.706733	0.497	570.938252
6.715117	0.503	625.950882
6.723400	0.497	678.569362
6.731783	0.503	729.473608
6.740067	0.497	778.667948
6.748450	0.503	825.928268
6.756733	0.497	870.684198
6.765117	0.503	911.347227
6.773400	0.497	947.071838
6.781783	0.503	974.862466
6.790067	0.497	992.792698
6.798450	0.503	997.413181
6.806733	0.497	984.393512
6.815117	0.503	948.832177
6.823400	0.497	886.072136
6.831783	0.503	796.011828
6.840067	0.497	681.794934
6.848450	0.503	555.968245
6.856733	0.497	431.403263
6.865117	0.503	322.160830
6.873400	0.497	234.356430
6.881783	0.503	169.509606
6.890067	0.497	123.335918
6.898450	0.503	91.747858
6.906733	0.497	70.045105
6.915117	0.503	55.105156
6.923400	0.497	44.445977
6.931783	0.503	36.815548
6.940067	0.497	30.925327
6.948450	0.503	26.569123
6.956733	0.497	23.064065
6.965117	0.503	20.231370
6.973400	0.497	17.863309
6.981783	0.503	15.896809
6.990067	0.497	14.265001
6.998450	0.503	12.879047
7.006733	0.497	11.697616
7.015117	0.503	10.841113
7.023400	0.497	10.271491
7.031783	0.503	10.040002
7.040067	0.497	10.096467
7.048450	0.503	10.763598
7.056733	0.497	12.026118
7.065117	0.503	13.816472
7.073400	0.497	16.072645
7.081783	0.503	18.617199
7.090067	0.497	21.309076
7.098450	0.503	23.806701
7.106733	0.497	25.817238
7.115117	0.503	27.204794
7.123400	0.497	27.732964
7.131783	0.503	27.398413
7.140067	0.497	26.330901
7.148450	0.503	24.629411
7.156733	0.497	22.489817
7.165117	0.503	20.146405
7.173400	0.497	17.769410
7.181783	0.503	15.496376
7.190067	0.497	13.457886
7.198450	0.503	11.578445
7.206800	0.501	9.902794
7.215117	0.499	8.648515
7.223467	0.501	7.416658
7.231783	0.499	6.576532
7.240133	0.501	5.682701
7.248450	0.499	5.111056
7.256800	0.501	4.534225
7.265117	0.499	4.192998
7.273467	0.501	3.746785
7.281783	0.499	3.316804
7.290133	0.501	3.110712
7.298450	0.499	2.871710
7.306800	0.501	2.574347
7.315117	0.499	2.455283
7.323467	0.501	2.226261
7.331783	0.499	2.169718
7.340133	0.501	2.019833
7.348450	0.499	1.926305
7.356800	0.501	1.798129
7.365117	0.499	1.817608
7.373467	0.501	1.805213
7.381783	0.499	1.811464
7.390133	0.501	1.905061
7.398450	0.499	2.076425
7.406800	0.501	2.268296
7.415117	0.499	2.597575
7.423467	0.501	2.896906
7.431783	0.499	3.400787
7.440133	0.501	3.782954
7.448450	0.499	4.354501
7.456800	0.501	4.836926
7.465117	0.499	5.398350
7.473467	0.501	5.851402
7.481783	0.499	6.274841
7.490133	0.501	6.663791
7.498450	0.499	7.065086
7.506800	0.501	7.329519
7.515117	0.499	7.578020
7.523467	0.501	7.606565
7.531783	0.499	7.772346
7.540133	0.501	7.774181
7.548450	0.499	7.613553
7.556800	0.501	7.519209
7.565117	0.499	7.378047
7.573467	0.501	7.067727
7.581783	0.499	6.862874
7.590133	0.501	6.526157
7.598450	0.499	6.229104
7.606800	0.501	5.878667
7.615083	0.497	5.545487
7.623450	0.502	5.588085
7.631800	0.501	4.906002
7.640083	0.497	4.801234
7.648467	0.503	5.056109
7.656750	0.497	4.766329
7.665133	0.503	5.009124
7.673417	0.497	5.220885
7.681800	0.503	5.747704
7.690083	0.497	6.556112
7.698467	0.503	7.462380
7.706750	0.497	8.565340
7.715133	0.503	10.025762
7.723417	0.497	11.679669
7.731800	0.503	13.591885
7.740083	0.497	15.469212
7.748467	0.503	17.746598
7.756750	0.497	19.930604
7.765133	0.503	22.299892
7.773417	0.497	24.610198
7.781800	0.503	26.986506
7.790083	0.497	29.204182
7.798467	0.503	31.595566
7.806750	0.497	33.668304
7.815133	0.503	35.870152
7.823417	0.497	37.920871
7.831800	0.503	39.948445
7.840083	0.497	41.765126
7.848467	0.503	43.569973
7.856750	0.497	45.320796
7.865133	0.503	47.008546
7.873417	0.497	48.511618
7.881800	0.503	50.083586
7.890083	0.497	51.496734
7.898467	0.503	52.985594
7.906750	0.497	54.295653
7.915133	0.503	55.614139
7.923417	0.497	56.712488
7.931800	0.503	57.839661
7.940083	0.497	58.726384
7.948467	0.503	59.704498
7.956750	0.497	60.477154
7.965133	0.503	61.298115
7.973417	0.497	61.853945
7.981800	0.503	62.483063
7.990083	0.497	62.714033
7.998467	0.503	62.925473
8.006750	0.497	63.011628
8.015133	0.503	62.938703
8.023417	0.497	62.685375
8.031800	0.503	62.275765
8.040083	0.497	61.621480
8.048467	0.503	60.888606
8.056750	0.497	59.981262
8.065133	0.503	58.901414
8.073417	0.497	57.673962
8.081800	0.503	56.291246
8.090083	0.497	54.810579
8.098467	0.503	53.162660
8.106750	0.497	51.397312
8.115133	0.503	49.556852
8.123417	0.497	47.762812
8.131800	0.503	45.893780
8.140083	0.497	43.770858
8.148467	0.503	41.844948
8.156750	0.497	39.887084
8.165133	0.503	37.929160
8.173417	0.497	35.924333
8.181800	0.503	34.058293
8.190083	0.497	32.157266
8.198467	0.503	30.445323
8.206750	0.497	28.727204
8.215133	0.503	27.097449
8.223417	0.497	25.547974
8.231800	0.503	24.159005
8.240083	0.497	22.748313
8.248467	0.503	21.539835
8.256750	0.497	20.368452
8.265133	0.503	19.315829
8.273417	0.497	18.294133
8.281800	0.503	17.449012
8.290083	0.497	16.592892
8.298467	0.503	16.044380
8.306750	0.497	15.342324
8.315133	0.503	14.873211
8.323417	0.497	14.401874
8.331800	0.503	14.071024
8.340083	0.497	13.695624
8.348467	0.503	13.473138
8.356750	0.497	13.232871
8.365133	0.503	13.132730
8.373417	0.497	13.018941
8.381800	0.503	12.991800
8.390083	0.497	12.978749
8.398467	0.503	13.015587
8.406750	0.497	13.014378
8.415133	0.503	13.172342
8.423417	0.497	13.211981
8.431800	0.503	13.351861
8.440083	0.497	13.465695
8.448467	0.503	13.568672
8.456750	0.497	13.705306
8.465133	0.503	13.986312
8.473417	0.497	14.096113
8.481800	0.503	14.291349
8.490083	0.497	14.465391
8.498467	0.503	14.773490
8.506750	0.497	14.879543
8.515133	0.503	15.053724
8.523417	0.497	15.277805
8.531800	0.503	15.517916
8.540083	0.497	15.638241
8.548467	0.503	15.990246
8.556750	0.497	16.203870
8.565133	0.503	16.474077
8.573417	0.497	16.849961
8.581800	0.503	17.505077
8.590083	0.497	18.478723
8.598467	0.503	19.633977
8.606750	0.497	20.647400
8.615133	0.503	21.529705
8.623417	0.497	21.609836
8.631800	0.503	21.042426
8.640083	0.497	20.444110
8.648467	0.503	20.565923
8.656750	0.497	21.304729
8.665133	0.503	22.258430
8.673417	0.497	22.777813
8.681800	0.503	22.815262
8.690083	0.497	22.196093
8.698467	0.503	21.067563
8.706750	0.497	19.539769
8.715133	0.503	17.744138
8.723417	0.497	15.751129
8.731800	0.503	13.870361
8.740083	0.497	11.823347
8.748467	0.503	10.123831
8.756750	0.497	8.477080
8.765133	0.503	7.112381
8.773417	0.497	5.890844
8.781800	0.503	5.006038
8.790083	0.497	4.172089
8.798467	0.503	3.581978
8.806750	0.497	3.015813
8.815133	0.503	2.624960
8.823417	0.497	2.290628
8.831800	0.503	2.043243
8.840083	0.497	1.779771
8.848467	0.503	1.686937
8.856750	0.497	1.546370
8.865133	0.503	1.461405
8.873417	0.497	1.311013
8.881800	0.503	1.277632
8.890083	0.497	1.234605
8.898467	0.503	1.173743
8.906750	0.497	1.048943
8.915133	0.503	1.088932
8.923417	0.497	1.015047
8.931800	0.503	1.098320
8.940083	0.497	1.017743
8.948467	0.503	1.063078
8.956750	0.497	1.014350
8.965133	0.503	1.083811
8.973417	0.497	1.056495
8.981800	0.503	1.151430
8.990083	0.497	1.079077
8.998467	0.503	1.175366
9.006750	0.497	1.250149
9.015133	0.503	1.344181
9.023417	0.497	1.330023
9.031800	0.503	1.492090
9.040083	0.497	1.523552
9.048467	0.503	1.720364
9.056750	0.497	1.782124
9.065133	0.503	1.946395
9.073417	0.497	2.046472
9.081800	0.503	2.258210
9.090083	0.497	2.340793
9.098467	0.503	2.556340
9.106750	0.497	2.691313
9.115133	0.503	2.961075
9.123417	0.497	3.110442
9.131800	0.503	3.207298
9.140083	0.497	3.384612
9.148467	0.503	3.536895
9.156750	0.497	3.649072
9.165133	0.503	3.690533
9.173417	0.497	3.758573
9.181800	0.503	3.769517
9.190083	0.497	3.662541
9.198467	0.503	3.636609
9.206750	0.497	3.571250
9.215133	0.503	3.461333
9.223417	0.497	3.352975
9.231800	0.503	3.241582
9.240083	0.497	3.102474
9.248467	0.503	2.950299
9.256750	0.497	2.783055
9.265133	0.503	2.640551
9.273417	0.497	2.477788
9.281800	0.503	2.364703
9.290083	0.497	2.113789
9.298467	0.503	2.078827
9.306750	0.497	1.830456
9.315133	0.503	1.758708
9.323417	0.497	1.564768
9.331800	0.503	1.476205
9.340083	0.497	1.371538
9.348467	0.503	1.283163
9.356750	0.497	1.104184
9.365133	0.503	1.152384
9.373417	0.497	0.993981
9.381800	0.503	1.053604
9.390083	0.497	1.015715
9.398467	0.503	1.075100
9.406750	0.497	1.085029
9.415133	0.503	1.153835
9.423417	0.497	1.180676
9.431800	0.503	1.322998
9.440083	0.497	1.343699
9.448467	0.503	1.487792
9.456750	0.497	1.541440
9.465133	0.503	1.668464
9.473417	0.497	1.804991
9.481800	0.503	1.936241
9.490083	0.497	2.012961
9.498467	0.503	2.214827
9.506750	0.497	2.231394
9.515133	0.503	2.409346
9.523417	0.497	2.526313
9.531800	0.503	2.588428
9.540083	0.497	2.704958
9.548467	0.503	2.827115
9.556750	0.497	2.839098
9.565133	0.503	2.917130
9.573417	0.497	2.920934
9.581800	0.503	2.927905
9.590083	0.497	2.881634
9.598467	0.503	2.889047
9.606750	0.497	2.799397
9.615133	0.503	2.680721
9.623417	0.497	2.601366
9.631800	0.503	2.472024
9.640083	0.497	2.222738
9.648467	0.503	2.113205
9.656750	0.497	1.899659
9.665133	0.503	1.662557
9.673417	0.497	1.598676
9.681800	0.503	1.350202
9.690083	0.497	1.172183
9.698467	0.503	1.073385
9.706750	0.497	0.879602
9.715133	0.503	0.645657
9.723417	0.497	0.466360
9.731800	0.503	0.330249
9.740083	0.497	0.243295
9.748467	0.503	0.155916
9.756750	0.497	0.008232
9.765133	0.503	-0.095596
9.773417	0.497	-0.160751
9.781800	0.503	-0.224582
9.790083	0.497	-0.317878
9.798467	0.503	-0.310152
9.806750	0.497	-0.463207
9.815133	0.503	-0.442947
9.823417	0.497	-0.556272
9.831800	0.503	-0.464490
9.840083	0.497	-0.542436
9.848467	0.503	-0.561284
9.856750	0.497	-0.654756
9.865133	0.503	-0.616151
9.873417	0.497	-0.631921
9.881800	0.503	-0.617392
9.890083	0.497	-0.640086
9.898467	0.503	-0.630340
9.906750	0.497	-0.724865
9.915133	0.503	-0.595608
9.923417	0.497	-0.645392
9.931800	0.503	-0.607630
9.940083	0.497	-0.656029
9.948467	0.503	-0.622193
9.956750	0.497	-0.633750
9.965133	0.503	-0.615314
9.973417	0.497	-0.650080
9.981800	0.503	-0.641012
9.990083	0.497	-0.745907
9.998467	0.503	-0.649832
10.006750	0.497	-0.706809
10.015133	0.503	-0.630137
10.023417	0.497	-0.673289
10.031800	0.503	-0.626787
10.040083	0.497	-0.670955
10.048467	0.503	-0.624682
10.056750	0.497	-0.675050
10.065133	0.503	-0.687016
10.073483	0.501	-0.701711
10.081800	0.499	-0.679611
10.090150	0.501	-0.731022
10.098467	0.499	-0.711406
10.106817	0.501	-0.739552
10.115133	0.499	-0.724062
10.123483	0.501	-0.773349
10.131800	0.499	-0.714762
10.140150	0.501	-0.789618
10.148467	0.499	-0.841089
10.156817	0.501	-0.869897
10.165133	0.499	-0.789888
10.173483	0.501	-0.886713
10.181800	0.499	-0.904210
10.190150	0.501	-0.989444
10.198467	0.499	-0.905294
10.206817	0.501	-0.960823
10.215133	0.499	-0.939519
10.223483	0.501	-0.996726
10.231800	0.499	-1.008558
10.240150	0.501	-1.131116
10.248467	0.499	-1.041680
10.256817	0.501	-1.082510
10.265133	0.499	-1.073237
10.273483	0.501	-1.069065
10.281800	0.499	-1.153460
10.290150	0.501	-1.129484
10.298467	0.499	-1.082928
10.306817	0.501	-1.164456
10.315133	0.499	-1.179072
10.323483	0.501	-1.243738
10.331800	0.499	-1.158921
10.340150	0.501	-1.234804
10.348467	0.499	-1.166862
10.356817	0.501	-1.280767
10.365133	0.499	-1.176520
10.373483	0.501	-1.212619
10.381800	0.499	-1.083494
10.390150	0.501	-1.131393
10.398467	0.499	-1.107746
10.406817	0.501	-1.152839
10.415133	0.499	-1.133357
10.423483	0.501	-1.171929
10.431800	0.499	-1.020599
10.440150	0.501	-1.160592
10.448467	0.499	-1.079928
10.456817	0.501	-1.139691
10.465133	0.499	-1.089805
10.473483	0.501	-1.094805
10.481800	0.499	-0.999803
10.490150	0.501	-1.129270
10.498433	0.497	-1.096052
10.506800	0.502	-0.819532
10.515150	0.501	-1.145986
10.523433	0.497	-1.162319
10.531817	0.503	-0.842412
10.540100	0.497	-1.134139
10.548483	0.503	-1.176311
10.556767	0.497	-1.167707
10.565150	0.503	-1.197946
10.573433	0.497	-1.170334
10.581817	0.503	-1.189708
10.590100	0.497	-1.235982
10.598483	0.503	-1.204181
10.606767	0.497	-1.246687
10.615150	0.503	-1.194064
10.623433	0.497	-1.211563
10.631817	0.503	-1.143537
10.640100	0.497	-1.184951
10.648483	0.503	-1.159457
10.656767	0.497	-1.173176
10.665150	0.503	-1.162985
10.673433	0.497	-1.150396
10.681817	0.503	-1.065214
10.690100	0.497	-1.120705
10.698483	0.503	-1.085023
10.706767	0.497	-1.127702
10.715150	0.503	-1.085236
10.723433	0.497	-1.123554
10.731817	0.503	-1.093523
10.740100	0.497	-1.150681
10.748483	0.503	-1.088338
10.756767	0.497	-1.113129
10.765150	0.503	-1.072588
10.773433	0.497	-1.139678
10.781817	0.503	-1.100300
10.790100	0.497	-1.111477
10.798483	0.503	-1.132723
10.806767	0.497	-1.073448
10.815150	0.503	-1.088208
10.823433	0.497	-1.078408
10.831817	0.503	-1.086140
10.840100	0.497	-1.018507
10.848483	0.503	-0.980939
10.856767	0.497	-0.967797
10.865150	0.503	-0.882375
10.873433	0.497	-0.902885
10.881817	0.503	-0.880592
10.890100	0.497	-0.879915
10.898483	0.503	-0.770553
10.906767	0.497	-0.841704
10.915150	0.503	-0.719603
10.923433	0.497	-0.757202
10.931817	0.503	-0.675373
10.940100	0.497	-0.718750
10.948483	0.503	-0.745022
10.956767	0.497	-0.716896
10.965150	0.503	-0.664271
10.973433	0.497	-0.619524
10.981817	0.503	-0.582533
10.990100	0.497	-0.622927
10.998483	0.503	-0.549592
11.006767	0.497	-0.617821
11.015150	0.503	-0.506120
11.023433	0.497	-0.571060
11.031817	0.503	-0.492292
11.040100	0.497	-0.616103
11.048483	0.503	-0.452171
11.056767	0.497	-0.498885
11.065150	0.503	-0.425928
11.073433	0.497	-0.409391
11.081817	0.503	-0.321794
11.090100	0.497	-0.406395
11.098483	0.503	-0.359447
11.106767	0.497	-0.349794
11.115150	0.503	-0.328531
11.123433	0.497	-0.338555
11.131817	0.503	-0.315778
11.140100	0.497	-0.321490
11.148483	0.503	-0.338149
11.156767	0.497	-0.400922
11.165150	0.503	-0.390200
11.173433	0.497	-0.520268
11.181817	0.503	-0.501220
11.190100	0.497	-0.538206
11.198483	0.503	-0.601194
11.206767	0.497	-0.698410
11.215150	0.503	-0.734136
11.223433	0.497	-0.830393
11.231817	0.503	-0.934538
11.240100	0.497	-0.912948
11.248483	0.503	-0.980513
11.256767	0.497	-1.147737
11.265150	0.503	-1.167191
11.273433	0.497	-1.295787
11.281817	0.503	-1.215132
11.290100	0.497	-1.458022
11.298483	0.503	-1.404019
11.306767	0.497	-1.499145
11.315150	0.503	-1.537084
11.323433	0.497	-1.583520
11.331817	0.503	-1.574569
11.340100	0.497	-1.675345
11.348483	0.503	-1.635159
11.356767	0.497	-1.629961
11.365150	0.503	-1.695804
11.373433	0.497	-1.720479
11.381817	0.503	-1.688052
11.390100	0.497	-1.761600
11.398483	0.503	-1.773691
11.406767	0.497	-1.786904
11.415150	0.503	-1.700325
11.423433	0.497	-1.796928
11.431817	0.503	-1.733839
11.440100	0.497	-1.797991
11.448483	0.503	-1.816052
11.456767	0.497	-1.752976
11.465150	0.503	-1.752924
11.473433	0.497	-1.726352
11.481817	0.503	-1.751949
11.490100	0.497	-1.847801
11.498483	0.503	-1.824078
11.506767	0.497	-1.794512
11.515150	0.503	-1.758421
11.523433	0.497	-1.796575
11.531817	0.503	-1.708755
11.540100	0.497	-1.850738
11.548483	0.503	-1.735226
11.556767	0.497	-1.830941
11.565150	0.503	-1.815184
11.573433	0.497	-1.919913
11.581817	0.503	-1.826189
11.590100	0.497	-1.887282
11.598483	0.503	-1.814699
11.606767	0.497	-1.808679
11.615150	0.503	-1.800106
11.623433	0.497	-1.941938
11.631817	0.503	-1.822545
11.640100	0.497	-1.893260
11.648483	0.503	-1.829364
11.656767	0.497	-1.899730
11.665150	0.503	-1.872843
11.673433	0.497	-1.963002
11.681817	0.503	-1.874929
11.690100	0.497	-1.907510
11.698483	0.503	-1.914404
11.706767	0.497	-1.916885
11.715150	0.503	-1.916883
11.723433	0.497	-2.021980
11.731817	0.503	-1.899418
11.740100	0.497	-1.957751
11.748483	0.503	-1.911864
11.756767	0.497	-2.003384
11.765150	0.503	-1.991577
11.773433	0.497	-1.981142
11.781817	0.503	-1.925100
11.790100	0.497	-1.941998
11.798483	0.503	-1.940180
11.806767	0.497	-1.876759
11.815150	0.503	-1.948526
11.823433	0.497	-2.037437
11.831817	0.503	-1.949344
11.840100	0.497	-1.916042
11.848483	0.503	-1.906366
11.856767	0.497	-1.941164
11.865150	0.503	-1.888583
11.873433	0.497	-1.891533
11.881817	0.503	-1.812959
11.890100	0.497	-1.893440
11.898483	0.503	-1.808785
11.906767	0.497	-1.808491
11.915150	0.503	-1.763162
11.923433	0.497	-1.796725
11.931817	0.503	-1.694522
11.940100	0.497	-1.675253
11.948483	0.503	-1.569222
11.956767	0.497	-1.611961
11.965150	0.503	-1.503734
11.973433	0.497	-1.428407
11.981817	0.503	-1.302046
11.990100	0.497	-1.230468
11.998483	0.503	-1.135040
12.006767	0.497	-1.062258
12.015150	0.503	-0.946316
12.023433	0.497	-0.848231
12.031817	0.503	-0.788958
12.040100	0.497	-0.750116
12.048483	0.503	-0.533720
12.056767	0.497	-0.477901
12.065150	0.503	-0.465557
12.073433	0.497	-0.424156
12.081817	0.503	-0.335581
12.090100	0.497	-0.281598
12.098483	0.503	-0.215378
12.106767	0.497	-0.263570
12.115150	0.503	-0.181973
12.123433	0.497	-0.154807
12.131817	0.503	-0.139392
12.140100	0.497	-0.203043
12.148483	0.503	-0.200786
12.156767	0.497	-0.279563
12.165150	0.503	-0.246554
12.173433	0.497	-0.373644
12.181817	0.503	-0.340249
12.190100	0.497	-0.444860
12.198483	0.503	-0.512135
12.206767	0.497	-0.570115
12.215150	0.503	-0.623197
12.223433	0.497	-0.767686
12.231817	0.503	-0.813333
12.240100	0.497	-0.870895
12.248483	0.503	-0.861886
12.256767	0.497	-0.965149
12.265150	0.503	-1.005128
12.273433	0.497	-1.023242
12.281817	0.503	-1.037774
12.290100	0.497	-1.075700
12.298483	0.503	-1.082636
12.306767	0.497	-1.114232
12.315150	0.503	-1.071697
12.323433	0.497	-1.159117
12.331817	0.503	-1.103938
12.340100	0.497	-1.184965
12.348483	0.503	-1.073755
12.356767	0.497	-1.132596
12.365150	0.503	-1.064028
12.373433	0.497	-1.109489
12.381817	0.503	-1.104555
12.390100	0.497	-1.096281
12.398483	0.503	-0.996632
12.406767	0.497	-1.033128
12.415150	0.503	-1.054717
12.423433	0.497	-1.039402
12.431817	0.503	-1.007572
12.440100	0.497	-1.041784
12.448483	0.503	-1.030296
12.456767	0.497	-0.997171
12.465150	0.503	-1.006288
12.473433	0.497	-1.134428
12.481817	0.503	-1.020817
12.490100	0.497	-1.114670
12.498483	0.503	-1.119224
12.506767	0.497	-1.078374
12.515150	0.503	-1.111836
12.523433	0.497	-1.181244
12.531817	0.503	-1.133910
12.540100	0.497	-1.109948
12.548483	0.503	-1.111130
12.556767	0.497	-1.244995
12.565150	0.503	-1.216435
12.573433	0.497	-1.254606
12.581817	0.503	-1.220704
12.590100	0.497	-1.271526
12.598483	0.503	-1.361388
12.606767	0.497	-1.343630
12.615150	0.503	-1.301770
12.623433	0.497	-1.389509
12.631817	0.503	-1.387963
12.640100	0.497	-1.445917
12.648483	0.503	-1.434945
12.656767	0.497	-1.554219
12.665150	0.503	-1.378560
12.673433	0.497	-1.507237
12.681817	0.503	-1.484367
12.690100	0.497	-1.486049
12.698483	0.503	-1.456938
12.706767	0.497	-1.371649
12.715150	0.503	-1.325704
12.723433	0.497	-1.274945
12.731817	0.503	-1.229458
12.740100	0.497	-1.135776
12.748483	0.503	-1.016977
12.756767	0.497	-0.937194
12.765150	0.503	-0.779654
12.773433	0.497	-0.640811
12.781817	0.503	-0.363124
12.790100	0.497	-0.183732
12.798483	0.503	0.116001
12.806767	0.497	0.404410
12.815150	0.503	0.720115
12.823433	0.497	1.096303
12.831817	0.503	1.392767
12.840100	0.497	1.785061
12.848483	0.503	2.226702
12.856767	0.497	2.565513
12.865150	0.503	3.181247
12.873433	0.497	3.687140
12.881817	0.503	4.227669
12.890100	0.497	4.740365
12.898483	0.503	5.318612
12.906767	0.497	5.825325
12.915150	0.503	6.444909
12.923433	0.497	6.947588
12.931817	0.503	7.545022
12.940100	0.497	8.051312
12.948483	0.503	8.599275
12.956767	0.497	9.072159
12.965150	0.503	9.591812
12.973433	0.497	9.890178
12.981817	0.503	10.266438
12.990167	0.501	10.569771
12.998483	0.499	10.893244
13.006833	0.501	11.074418
13.015150	0.499	11.183170
13.023500	0.501	11.193897
13.031817	0.499	11.313690
13.040167	0.501	11.179356
13.048483	0.499	11.069592
13.056833	0.501	10.823781
13.065150	0.499	10.611756
13.073500	0.501	10.186858
13.081817	0.499	9.818544
13.090167	0.501	9.391853
13.098483	0.499	8.984810
13.106833	0.501	8.462567
13.115150	0.499	8.028308
13.123500	0.501	7.424511
13.131817	0.499	6.943897
13.140167	0.501	6.369421
13.148483	0.499	5.873970
13.156833	0.501	5.281805
13.165150	0.499	4.713750
13.173500	0.501	4.145958
13.181817	0.499	3.684376
13.190167	0.501	3.185637
13.198483	0.499	2.711327
13.206833	0.501	2.290187
13.215150	0.499	1.907545
13.223500	0.501	1.492500
13.231817	0.499	1.185346
13.240167	0.501	0.798093
13.248483	0.499	0.568934
13.256833	0.501	0.238635
13.265150	0.499	0.015879
13.273500	0.501	-0.208581
13.281817	0.499	-0.345586
13.290167	0.501	-0.591756
13.298483	0.499	-0.712773
13.306833	0.501	-0.939751
13.315150	0.499	-1.033026
13.323500	0.501	-1.110790
13.331817	0.499	-1.219941
13.340167	0.501	-1.314593
13.348483	0.499	-1.364511
13.356833	0.501	-1.341678
13.365150	0.499	-1.385942
13.373500	0.501	-1.486476
13.381817	0.499	-1.473058
13.390167	0.501	-1.551008
13.398450	0.497	-1.450564
13.406817	0.502	-1.102252
13.415167	0.501	-1.461466
13.423450	0.497	-1.451875
13.431817	0.502	-1.193348
13.440167	0.501	-1.373168
13.448450	0.497	-1.388951
13.456833	0.503	-1.325519
13.465117	0.497	-1.300984
13.473500	0.503	-1.244306
13.481783	0.497	-1.298588
13.490167	0.503	-1.105869
13.498450	0.497	-1.205337
13.506833	0.503	-1.103033
13.515117	0.497	-1.133067
13.523500	0.503	-0.987019
13.531783	0.497	-1.016109
13.540167	0.503	-0.940279
13.548450	0.497	-0.913603
13.556833	0.503	-0.844306
13.565117	0.497	-0.801292
13.573500	0.503	-0.632063
13.581783	0.497	-0.567326
13.590167	0.503	-0.403804
13.598450	0.497	-0.347446
13.606833	0.503	-0.097092
13.615117	0.497	0.046608
13.623500	0.503	0.235699
13.631783	0.497	0.369163
13.640167	0.503	0.672265
13.648450	0.497	0.946106
13.656833	0.503	1.295282
13.665117	0.497	1.619011
13.673500	0.503	2.070132
13.681783	0.497	2.497156
13.690167	0.503	2.869317
13.698450	0.497	3.300634
13.706833	0.503	3.886921
13.715117	0.497	4.367506
13.723500	0.503	4.924733
13.731783	0.497	5.435032
13.740167	0.503	5.904182
13.748450	0.497	6.424039
13.756833	0.503	6.872369
13.765117	0.497	7.374188
13.773500	0.503	7.858624
13.781783	0.497	8.220107
13.790167	0.503	8.637236
13.798450	0.497	8.870897
13.806833	0.503	9.117412
13.815117	0.497	9.307863
13.823500	0.503	9.369700
13.831783	0.497	9.403261
13.840167	0.503	9.358120
13.848450	0.497	9.241750
13.856833	0.503	9.069827
13.865117	0.497	8.789453
13.873500	0.503	8.519975
13.881783	0.497	8.074764
13.890167	0.503	7.797075
13.898450	0.497	7.218600
13.906833	0.503	6.779925
13.915117	0.497	6.302811
13.923500	0.503	5.771967
13.931783	0.497	5.250666
13.940167	0.503	4.650237
13.948450	0.497	4.068305
13.956833	0.503	3.565637
13.965117	0.497	3.079094
13.973500	0.503	2.522592
13.981783	0.497	2.073389
13.990167	0.503	1.643628
13.998450	0.497	1.152971
14.006833	0.503	0.774922
14.015117	0.497	0.413566
14.023500	0.503	0.097446
14.031783	0.497	-0.248968
14.040167	0.503	-0.520515
14.048450	0.497	-0.793347
14.056833	0.503	-0.989547
14.065117	0.497	-1.243082
14.073500	0.503	-1.343899
14.081783	0.497	-1.518152
14.090167	0.503	-1.611990
14.098450	0.497	-1.769426
14.106833	0.503	-1.795009
14.115117	0.497	-1.946158
14.123500	0.503	-1.952590
14.131783	0.497	-2.008658
14.140167	0.503	-1.966933
14.148450	0.497	-2.023409
14.156833	0.503	-2.002434
14.165117	0.497	-2.022425
14.173500	0.503	-1.985895
14.181783	0.497	-2.061041
14.190167	0.503	-1.922979
14.198450	0.497	-1.954197
14.206833	0.503	-1.835285
14.215117	0.497	-1.902110
14.223500	0.503	-1.718483
14.231783	0.497	-1.700804
14.240167	0.503	-1.561864
14.248450	0.497	-1.528781
14.256833	0.503	-1.381237
14.265117	0.497	-1.360419
14.273500	0.503	-1.200736
14.281783	0.497	-1.041443
14.290167	0.503	-0.877050
14.298450	0.497	-0.736175
14.306833	0.503	-0.640745
14.315117	0.497	-0.491349
14.323500	0.503	-0.279330
14.331783	0.497	-0.126794
14.340167	0.503	0.128887
14.348450	0.497	0.260509
14.356833	0.503	0.474178
14.365117	0.497	0.732532
14.373500	0.503	0.944479
14.381783	0.497	1.108218
14.390167	0.503	1.391734
14.398450	0.497	1.609490
14.406833	0.503	1.845695
14.415117	0.497	1.999513
14.423500	0.503	2.333518
14.431783	0.497	2.505075
14.440167	0.503	2.786125
14.448450	0.497	2.998183
14.456833	0.503	3.147012
14.465117	0.497	3.278197
14.473500	0.503	3.530809
14.481783	0.497	3.640230
14.490167	0.503	3.838338
14.498450	0.497	3.895948
14.506833	0.503	4.013090
14.515117	0.497	4.068419
14.523500	0.503	4.139624
14.531783	0.497	4.166662
14.540167	0.503	4.240890
14.548450	0.497	4.204568
14.556833	0.503	4.118356
14.565117	0.497	4.063134
14.573500	0.503	4.001243
14.581783	0.497	3.840419
14.590167	0.503	3.739654
14.598450	0.497	3.598861
14.606833	0.503	3.414595
14.615117	0.497	3.223438
14.623500	0.503	3.057566
14.631783	0.497	2.802675
14.640167	0.503	2.667732
14.648450	0.497	2.490582
14.656833	0.503	2.225226
14.665117	0.497	1.959411
14.673500	0.503	1.911654
14.681783	0.497	1.629643
14.690167	0.503	1.459204
14.698450	0.497	1.260576
14.706833	0.503	1.140916
14.715117	0.497	0.935864
14.723500	0.503	0.956279
14.731783	0.497	0.811845
14.740167	0.503	0.846977
14.748450	0.497	0.769078
14.756833	0.503	0.830961
14.765117	0.497	0.927828
14.773500	0.503	1.126482
14.781783	0.497	1.262716
14.790167	0.503	1.531207
14.798450	0.497	1.787951
14.806833	0.503	2.131011
14.815117	0.497	2.442530
14.823500	0.503	2.879711
14.831783	0.497	3.225682
14.840167	0.503	3.744463
14.848450	0.497	4.136883
14.856833	0.503	4.635372
14.865117	0.497	4.990785
14.873500	0.503	5.452704
14.881783	0.497	5.833137
14.890167	0.503	6.158361
14.898450	0.497	6.528141
14.906833	0.503	6.713363
14.915117	0.497	6.844349
14.923500	0.503	6.872119
14.931783	0.497	6.916446
14.940167	0.503	6.844803
14.948450	0.497	6.745090
14.956833	0.503	6.471846
14.965117	0.497	6.179422
14.973500	0.503	5.837628
14.981783	0.497	5.466375
14.990167	0.503	5.084495
14.998450	0.497	4.510454
15.006833	0.503	4.068505
15.015117	0.497	3.626490
15.023500	0.503	3.125133
15.031783	0.497	2.622277
15.040167	0.503	2.188968
15.048450	0.497	1.666933
15.056833	0.503	1.295206
15.065117	0.497	0.817567
15.073500	0.503	0.497906
15.081783	0.497	0.148679
15.090167	0.503	-0.174383
15.098450	0.497	-0.488550
15.106833	0.503	-0.805630
15.115117	0.497	-1.038425
15.123500	0.503	-1.210922
15.131783	0.497	-1.418426
15.140167	0.503	-1.577258
15.148450	0.497	-1.679242
15.156833	0.503	-1.772973
15.165117	0.497	-1.924267
15.173500	0.503	-1.996672
15.181783	0.497	-2.126693
15.190167	0.503	-2.089518
15.198450	0.497	-2.199622
15.206833	0.503	-2.204845
15.215117	0.497	-2.330650
15.223500	0.503	-2.225636
15.231783	0.497	-2.300616
15.240167	0.503	-2.323336
15.248450	0.497	-2.277157
15.256833	0.503	-2.289778
15.265117	0.497	-2.327547
15.273500	0.503	-2.293420
15.281783	0.497	-2.263795
15.290167	0.503	-2.254644
15.298450	0.497	-2.221563
15.306833	0.503	-2.203937
15.315117	0.497	-2.106780
15.323500	0.503	-2.043772
15.331783	0.497	-2.009201
15.340167	0.503	-1.890247
15.348450	0.497	-1.918150
15.356833	0.503	-1.811406
15.365117	0.497	-1.777862
15.373500	0.503	-1.693949
15.381783	0.497	-1.619554
15.390167	0.503	-1.488950
15.398450	0.497	-1.508017
15.406833	0.503	-1.256433
15.415117	0.497	-1.152422
15.423500	0.503	-1.047804
15.431783	0.497	-0.947761
15.440167	0.503	-0.841277
15.448450	0.497	-0.766089
15.456833	0.503	-0.599790
15.465117	0.497	-0.502338
15.473500	0.503	-0.356263
15.481783	0.497	-0.195281
15.490167	0.503	-0.111195
15.498450	0.497	-0.046748
15.506833	0.503	0.218511
15.515117	0.497	0.215967
15.523500	0.503	0.346932
15.531783	0.497	0.474601
15.540167	0.503	0.625838
15.548450	0.497	0.657303
15.556833	0.503	0.722884
15.565117	0.497	0.863228
15.573500	0.503	0.948696
15.581783	0.497	0.951534
15.590167	0.503	1.034446
15.598450	0.497	1.094821
15.606833	0.503	1.111716
15.615117	0.497	1.203094
15.623500	0.503	1.262166
15.631783	0.497	1.265991
15.640167	0.503	1.231157
15.648450	0.497	1.209162
15.656833	0.503	1.270990
15.665117	0.497	1.214362
15.673500	0.503	1.181805
15.681783	0.497	1.122452
15.690167	0.503	1.183327
15.698450	0.497	1.078859
15.706833	0.503	1.046944
15.715117	0.497	0.888320
15.723500	0.503	0.854808
15.731783	0.497	0.689405
15.740167	0.503	0.653879
15.748450	0.497	0.540553
15.756833	0.503	0.520453
15.765117	0.497	0.300331
15.773500	0.503	0.249960
15.781783	0.497	0.105631
15.790167	0.503	0.014211
15.798450	0.497	-0.118990
15.806833	0.503	-0.195252
15.815117	0.497	-0.385828
15.823500	0.503	-0.379162
15.831783	0.497	-0.612516
15.840167	0.503	-0.658965
15.848450	0.497	-0.735064
15.856833	0.503	-0.790751
15.865117	0.497	-1.013577
15.873500	0.503	-1.016210
15.881783	0.497	-1.216713
15.890167	0.503	-1.235191
15.898450	0.497	-1.339187
15.906833	0.503	-1.492628
15.915183	0.501	-1.551098
15.923500	0.499	-1.668058
15.931850	0.501	-1.690600
15.940167	0.499	-1.822676
15.948517	0.501	-1.909591
15.956833	0.499	-1.924141
15.965183	0.501	-2.040201
15.973500	0.499	-2.101306
15.981850	0.501	-2.241354
15.990167	0.499	-2.196137
15.998517	0.501	-2.289608
16.006833	0.499	-2.302500
16.015183	0.501	-2.383384
16.023500	0.499	-2.303325
16.031850	0.501	-2.459439
16.040167	0.499	-2.527826
16.048517	0.501	-2.552688
16.056833	0.499	-2.544968
16.065183	0.501	-2.561563
16.073500	0.499	-2.541181
16.081850	0.501	-2.637519
16.090167	0.499	-2.629975
16.098517	0.501	-2.716316
16.106833	0.499	-2.652972
16.115183	0.501	-2.714992
16.123500	0.499	-2.741290
16.131850	0.501	-2.806028
16.140167	0.499	-2.807956
16.148517	0.501	-2.847185
16.156833	0.499	-2.798877
16.165183	0.501	-2.871705
16.173500	0.499	-2.846994
16.181850	0.501	-2.838156
16.190167	0.499	-2.882727
16.198517	0.501	-2.841291
16.206833	0.499	-2.825451
16.215183	0.501	-2.878289
16.223500	0.499	-2.869622
16.231850	0.501	-2.974301
16.240167	0.499	-2.792418
16.248517	0.501	-2.930996
16.256833	0.499	-2.877501
16.265183	0.501	-2.968445
16.273500	0.499	-2.903259
16.281850	0.501	-2.911718
16.290167	0.499	-2.880762
16.298517	0.501	-2.939885
16.306833	0.499	-2.832531
16.315183	0.501	-2.845708
16.323467	0.497	-2.868727
16.331833	0.502	-2.505049
16.340183	0.501	-2.819278
16.348467	0.497	-2.923334
16.356833	0.502	-2.503086
16.365183	0.501	-2.844019
16.373467	0.497	-2.864611
16.381850	0.503	-2.453971
16.390133	0.497	-2.743435
16.398517	0.503	-2.770793
16.406800	0.497	-2.757541
16.415183	0.503	-2.659992
16.423467	0.497	-2.704588
16.431850	0.503	-2.604858
16.440133	0.497	-2.651569
16.448517	0.503	-2.582833
16.456800	0.497	-2.597352
16.465183	0.503	-2.585253
16.473467	0.497	-2.574800
16.481850	0.503	-2.436449
16.490133	0.497	-2.451113
16.498517	0.503	-2.399700
16.506800	0.497	-2.461918
16.515183	0.503	-2.352651
16.523467	0.497	-2.326912
16.531850	0.503	-2.291066
16.540133	0.497	-2.251080
16.548517	0.503	-2.234964
16.556800	0.497	-2.294443
16.565183	0.503	-2.250902
16.573467	0.497	-2.253718
16.581850	0.503	-2.206261
16.590133	0.497	-2.196770
16.598517	0.503	-2.163462
16.606800	0.497	-2.230404
16.615183	0.503	-2.114969
16.623467	0.497	-2.253547
16.631850	0.503	-2.191863
16.640133	0.497	-2.167721
16.648517	0.503	-2.216080
16.656800	0.497	-2.207468
16.665183	0.503	-2.272743
16.673467	0.497	-2.297447
16.681850	0.503	-2.211583
16.690133	0.497	-2.359451
16.698517	0.503	-2.262747
16.706800	0.497	-2.350768
16.715183	0.503	-2.359516
16.723467	0.497	-2.386708
16.731850	0.503	-2.366934
16.740133	0.497	-2.409656
16.748517	0.503	-2.389934
16.756800	0.497	-2.441222
16.765183	0.503	-2.466896
16.773467	0.497	-2.552337
16.781850	0.503	-2.546698
16.790133	0.497	-2.608253
16.798517	0.503	-2.533944
16.806800	0.497	-2.614085
16.815183	0.503	-2.534336
16.823467	0.497	-2.694302
16.831850	0.503	-2.662138
16.840133	0.497	-2.733302
16.848517	0.503	-2.704496
16.856800	0.497	-2.712162
16.865183	0.503	-2.767603
16.873467	0.497	-2.726351
16.881850	0.503	-2.737109
16.890133	0.497	-2.778750
16.898517	0.503	-2.750977
16.906800	0.497	-2.752508
16.915183	0.503	-2.772967
16.923467	0.497	-2.802641
16.931850	0.503	-2.780730
16.940133	0.497	-2.738887
16.948517	0.503	-2.768347
16.956800	0.497	-2.820642
16.965183	0.503	-2.770833
16.973467	0.497	-2.812595
16.981850	0.503	-2.721147
16.990133	0.497	-2.811019
16.998517	0.503	-2.807498
17.006800	0.497	-2.790867
17.015183	0.503	-2.788373
17.023467	0.497	-2.745293
17.031850	0.503	-2.712859
17.040133	0.497	-2.788003
17.048517	0.503	-2.751189
17.056800	0.497	-2.775065
17.065183	0.503	-2.711661
17.073467	0.497	-2.681224
17.081850	0.503	-2.793244
17.090133	0.497	-2.790687
17.098517	0.503	-2.749237
17.106800	0.497	-2.707140
17.115183	0.503	-2.666317
17.123467	0.497	-2.733228
17.131850	0.503	-2.673353
17.140133	0.497	-2.718886
17.148517	0.503	-2.705814
17.156800	0.497	-2.641880
17.165183	0.503	-2.577901
17.173467	0.497	-2.693236
17.181850	0.503	-2.591598
17.190133	0.497	-2.646316
17.198517	0.503	-2.631426
17.206800	0.497	-2.665863
17.215183	0.503	-2.638264
17.223467	0.497	-2.635605
17.231850	0.503	-2.565290
17.240133	0.497	-2.641488
17.248517	0.503	-2.590025
17.256800	0.497	-2.597014
17.265183	0.503	-2.555836
17.273467	0.497	-2.622412
17.281850	0.503	-2.544259
17.290133	0.497	-2.574963
17.298517	0.503	-2.637254
17.306800	0.497	-2.635433
17.315183	0.503	-2.624921
17.323467	0.497	-2.645340
17.331850	0.503	-2.594424
17.340133	0.497	-2.662728
17.348517	0.503	-2.675139
17.356800	0.497	-2.589200
17.365183	0.503	-2.604994
17.373467	0.497	-2.685899
17.381850	0.503	-2.636558
17.390133	0.497	-2.701121
17.398517	0.503	-2.624743
17.406800	0.497	-2.565111
17.415183	0.503	-2.641164
17.423467	0.497	-2.670375
17.431850	0.503	-2.663025
17.440133	0.497	-2.664833
17.448517	0.503	-2.648195
17.456800	0.497	-2.717951
17.465183	0.503	-2.682851
17.473467	0.497	-2.731377
17.481850	0.503	-2.738745
17.490133	0.497	-2.720890
17.498517	0.503	-2.779596
17.506800	0.497	-2.787815
17.515183	0.503	-2.791940
17.523467	0.497	-2.835543
17.531850	0.503	-2.704807
17.540133	0.497	-2.785444
17.548517	0.503	-2.767250
17.556800	0.497	-2.801849
17.565183	0.503	-2.761508
17.573467	0.497	-2.815889
17.581850	0.503	-2.733177
17.590133	0.497	-2.856163
17.598517	0.503	-2.833148
17.606800	0.497	-2.844842
17.615183	0.503	-2.878100
17.623467	0.497	-2.819720
17.631850	0.503	-2.784636
17.640133	0.497	-2.861925
17.648517	0.503	-2.816777
17.656800	0.497	-2.827867
17.665183	0.503	-2.815741
17.673467	0.497	-2.848488
17.681850	0.503	-2.877943
17.690133	0.497	-2.833937
17.698517	0.503	-2.811857
17.706800	0.497	-2.856425
17.715183	0.503	-2.835191
17.723467	0.497	-2.900431
17.731850	0.503	-2.805469
17.740133	0.497	-2.874776
17.748517	0.503	-2.837716
17.756800	0.497	-2.886023
17.765183	0.503	-2.838125
17.773467	0.497	-2.838837
17.781850	0.503	-2.791321
17.790133	0.497	-2.921390
17.798517	0.503	-2.808141
17.806800	0.497	-2.829827
17.815183	0.503	-2.797219
17.823467	0.497	-2.849865
17.831850	0.503	-2.775175
17.840133	0.497	-2.783271
17.848517	0.503	-2.752530
17.856800	0.497	-2.819600
17.865183	0.503	-2.809183
17.873467	0.497	-2.862569
17.881850	0.503	-2.773527
17.890133	0.497	-2.803876
17.898517	0.503	-2.732605
17.906800	0.497	-2.780026
17.915183	0.503	-2.727811
17.923467	0.497	-2.750950
17.931850	0.503	-2.739203
17.940133	0.497	-2.739052
17.948517	0.503	-2.693596
17.956800	0.497	-2.735643
17.965183	0.503	-2.644104
17.973467	0.497	-2.651903
17.981850	0.503	-2.594269
17.990133	0.497	-2.604851
17.998517	0.503	-2.584629
18.006800	0.497	-2.532792
18.015183	0.503	-2.497874
18.023467	0.497	-2.527938
18.031850	0.503	-2.460668
18.040133	0.497	-2.456811
18.048517	0.503	-2.433871
18.056800	0.497	-2.396087
18.065183	0.503	-2.267174
18.073467	0.497	-2.269807
18.081850	0.503	-2.236581
18.090133	0.497	-2.243927
18.098517	0.503	-2.118283
18.106800	0.497	-2.139392
18.115183	0.503	-2.034814
18.123467	0.497	-2.002955
18.131850	0.503	-1.863699
18.140133	0.497	-1.818425
18.148517	0.503	-1.752761
18.156800	0.497	-1.777925
18.165183	0.503	-1.638285
18.173467	0.497	-1.551749
18.181850	0.503	-1.505242
18.190133	0.497	-1.475209
18.198517	0.503	-1.405977
18.206800	0.497	-1.350604
18.215183	0.503	-1.321686
18.223467	0.497	-1.329290
18.231850	0.503	-1.213617
18.240133	0.497	-1.249792
18.248517	0.503	-1.163856
18.256800	0.497	-1.215074
18.265183	0.503	-1.200151
18.273467	0.497	-1.218257
18.281850	0.503	-1.198032
18.290133	0.497	-1.211913
18.298517	0.503	-1.199693
18.306800	0.497	-1.236800
18.315183	0.503	-1.190367
18.323467	0.497	-1.281834
18.331850	0.503	-1.284648
18.340133	0.497	-1.317957
18.348517	0.503	-1.244425
18.356800	0.497	-1.388857
18.365183	0.503	-1.314621
18.373467	0.497	-1.374387
18.381850	0.503	-1.320285
18.390133	0.497	-1.329157
18.398517	0.503	-1.352086
18.406800	0.497	-1.299331
18.415183	0.503	-1.245893
18.423467	0.497	-1.246572
18.431850	0.503	-1.132505
18.440133	0.497	-1.048964
18.448517	0.503	-0.893112
18.456800	0.497	-0.903173
18.465183	0.503	-0.781339
18.473467	0.497	-0.612834
18.481850	0.503	-0.487074
18.490133	0.497	-0.349345
18.498517	0.503	-0.131113
18.506800	0.497	-0.028021
18.515183	0.503	0.218008
18.523467	0.497	0.376619
18.531850	0.503	0.545492
18.540133	0.497	0.751121
18.548517	0.503	0.969640
18.556800	0.497	1.070848
18.565183	0.503	1.344830
18.573467	0.497	1.475087
18.581850	0.503	1.739322
18.590133	0.497	1.836055
18.598517	0.503	1.964177
18.606800	0.497	2.080254
18.615183	0.503	2.242326
18.623467	0.497	2.317317
18.631850	0.503	2.459285
18.640133	0.497	2.363507
18.648517	0.503	2.458941
18.656800	0.497	2.401061
18.665183	0.503	2.364492
18.673467	0.497	2.389939
18.681850	0.503	2.295314
18.690133	0.497	2.226016
18.698517	0.503	2.115373
18.706800	0.497	1.980853
18.715183	0.503	1.900214
18.723467	0.497	1.677576
18.731850	0.503	1.556373
18.740133	0.497	1.402784
18.748517	0.503	1.292865
18.756800	0.497	1.039843
18.765183	0.503	0.849845
18.773467	0.497	0.638415
18.781850	0.503	0.572229
18.790133	0.497	0.367076
18.798517	0.503	0.226063
18.806800	0.497	0.041489
18.815183	0.503	-0.080142
18.823467	0.497	-0.292743
18.831850	0.503	-0.357187
18.840133	0.497	-0.493965
18.848517	0.503	-0.545206
18.856800	0.497	-0.756026
18.865183	0.503	-0.807579
18.873533	0.501	-0.893874
18.881850	0.499	-0.908826
18.890200	0.501	-1.018970
18.898517	0.499	-1.071712
18.906867	0.501	-1.152028
18.915183	0.499	-1.195254
18.923533	0.501	-1.234212
18.931850	0.499	-1.319661
18.940200	0.501	-1.340994
18.948517	0.499	-1.331132
18.956867	0.501	-1.345593
18.965183	0.499	-1.407647
18.973533	0.501	-1.389336
18.981850	0.499	-1.466725
18.990200	0.501	-1.494074
18.998517	0.499	-1.509148
19.006867	0.501	-1.553192
19.015183	0.499	-1.451344
19.023533	0.501	-1.549461
19.031850	0.499	-1.504780
19.040200	0.501	-1.565517
19.048517	0.499	-1.583824
19.056867	0.501	-1.664986
19.065183	0.499	-1.654785
19.073533	0.501	-1.629975
19.081850	0.499	-1.587702
19.090200	0.501	-1.667056
19.098517	0.499	-1.646465
19.106867	0.501	-1.648192
19.115183	0.499	-1.670609
19.123533	0.501	-1.661561
19.131850	0.499	-1.636297
19.140200	0.501	-1.676857
19.148517	0.499	-1.673622
19.156867	0.501	-1.700549
19.165183	0.499	-1.709510
19.173533	0.501	-1.660474
19.181850	0.499	-1.660828
19.190200	0.501	-1.704472
19.198517	0.499	-1.641620
19.206867	0.501	-1.662785
19.215183	0.499	-1.654801
19.223533	0.501	-1.648702
19.231850	0.499	-1.580325
19.240200	0.501	-1.613357
19.248517	0.499	-1.537790
19.256867	0.501	-1.484234
19.265183	0.499	-1.490456
19.273533	0.501	-1.499132
19.281817	0.497	-1.439777
19.290183	0.502	-1.105076
19.298533	0.501	-1.458603
19.306817	0.497	-1.405455
19.315183	0.502	-1.061290
19.323533	0.501	-1.325247
19.331817	0.497	-1.317034
19.340200	0.503	-0.965345
19.348483	0.497	-1.191983
19.356867	0.503	-1.141111
19.365150	0.497	-1.156461
19.373533	0.503	-1.080194
19.381817	0.497	-1.069658
19.390200	0.503	-1.024095
19.398483	0.497	-1.049591
19.406867	0.503	-0.944664
19.415150	0.497	-0.921157
19.423533	0.503	-0.932620
19.431817	0.497	-0.840388
19.440200	0.503	-0.739896
19.448483	0.497	-0.760069
19.456867	0.503	-0.663224
19.465150	0.497	-0.683126
19.473533	0.503	-0.609226
19.481817	0.497	-0.553654
19.490200	0.503	-0.508060
19.498483	0.497	-0.484424
19.506867	0.503	-0.445937
19.515150	0.497	-0.411951
19.523533	0.503	-0.348603
19.531817	0.497	-0.365889
19.540200	0.503	-0.268849
19.548483	0.497	-0.233080
19.556867	0.503	-0.192028
19.565150	0.497	-0.189274
19.573533	0.503	-0.130739
19.581817	0.497	-0.145746
19.590200	0.503	-0.075555
19.598483	0.497	-0.030538
19.606867	0.503	0.047683
19.615150	0.497	0.023318
19.623533	0.503	0.070211
19.631817	0.497	0.077622
19.640200	0.503	0.144828
19.648483	0.497	0.076032
19.656867	0.503	0.229422
19.665150	0.497	0.144829
19.673533	0.503	0.177614
19.681817	0.497	0.133136
19.690200	0.503	0.179514
19.698483	0.497	0.176527
19.706867	0.503	0.282092
19.715150	0.497	0.173353
19.723533	0.503	0.209666
19.731817	0.497	0.214611
19.740200	0.503	0.146739
19.748483	0.497	0.117495
19.756867	0.503	0.214182
19.765150	0.497	0.132153
19.773533	0.503	0.175194
19.781817	0.497	0.099891
19.790200	0.503	0.089579
19.798483	0.497	0.082626
19.806867	0.503	0.074049
19.815150	0.497	-0.006864
19.823533	0.503	0.017558
19.831817	0.497	-0.068440
19.840200	0.503	-0.056713
19.848483	0.497	-0.120625
19.856867	0.503	-0.134968
19.865150	0.497	-0.210026
19.873533	0.503	-0.245173
19.881817	0.497	-0.277759
19.890200	0.503	-0.331696
19.898483	0.497	-0.342182
19.906867	0.503	-0.393896
19.915150	0.497	-0.480503
19.923533	0.503	-0.482848
19.931817	0.497	-0.568035
19.940200	0.503	-0.597092
19.948483	0.497	-0.683061
19.956867	0.503	-0.704005
19.965150	0.497	-0.773155
19.973533	0.503	-0.756456
19.981817	0.497	-0.842835
19.990200	0.503	-0.833177
19.998483	0.497	-0.936288
20.006867	0.503	-0.955651
20.015150	0.497	-1.084459
20.023533	0.503	-1.007987
20.031817	0.497	-1.065522
20.040200	0.503	-1.106377
20.048483	0.497	-1.147141
20.056867	0.503	-1.086292
20.065150	0.497	-1.164883
20.073533	0.503	-1.165343
20.081817	0.497	-1.235711
20.090200	0.503	-1.266520
20.098483	0.497	-1.292376
20.106867	0.503	-1.301425
20.115150	0.497	-1.299578
20.123533	0.503	-1.245720
20.131817	0.497	-1.310182
20.140200	0.503	-1.345051
20.148483	0.497	-1.354680
20.156867	0.503	-1.412310
20.165150	0.497	-1.352571
20.173533	0.503	-1.309181
20.181817	0.497	-1.403013
20.190200	0.503	-1.395555
20.198483	0.497	-1.451065
20.206867	0.503	-1.341107
20.215150	0.497	-1.344307
20.223533	0.503	-1.327421
20.231817	0.497	-1.341575
20.240200	0.503	-1.323446
20.248483	0.497	-1.284021
20.256867	0.503	-1.247372
20.265150	0.497	-1.244227
20.273533	0.503	-1.175804
20.281817	0.497	-1.215543
20.290200	0.503	-1.139701
20.298483	0.497	-1.195569
20.306867	0.503	-1.131138
20.315150	0.497	-1.131396
20.323533	0.503	-1.015426
20.331817	0.497	-1.111289
20.340200	0.503	-1.016662
20.348483	0.497	-1.072170
20.356867	0.503	-1.025926
20.365150	0.497	-1.014548
20.373533	0.503	-0.925191
20.381817	0.497	-1.007291
20.390200	0.503	-0.829751
20.398483	0.497	-0.942370
20.406867	0.503	-0.918643
20.415150	0.497	-0.953410
20.423533	0.503	-0.921013
20.431817	0.497	-0.924661
20.440200	0.503	-0.928468
20.448483	0.497	-0.910389
20.456867	0.503	-0.878439
20.465150	0.497	-0.931439
20.473533	0.503	-0.839845
20.481817	0.497	-0.897041
20.490200	0.503	-0.875903
20.498483	0.497	-0.941707
20.506867	0.503	-0.933150
20.515150	0.497	-0.976597
20.523533	0.503	-0.969367
20.531817	0.497	-0.920192
20.540200	0.503	-0.986153
20.548483	0.497	-1.019477
20.556867	0.503	-1.017847
20.565150	0.497	-1.096775
20.573533	0.503	-1.049615
20.581817	0.497	-1.159657
20.590200	0.503	-1.101008
20.598483	0.497	-1.186124
20.606867	0.503	-1.122161
20.615150	0.497	-1.244322
20.623533	0.503	-1.196246
20.631817	0.497	-1.267349
20.640200	0.503	-1.275531
20.648483	0.497	-1.335866
20.656867	0.503	-1.339373
20.665150	0.497	-1.408034
20.673533	0.503	-1.422510
20.681817	0.497	-1.445650
20.690200	0.503	-1.499636
20.698483	0.497	-1.602642
20.706867	0.503	-1.545880
20.715150	0.497	-1.618416
20.723533	0.503	-1.595793
20.731817	0.497	-1.636593
20.740200	0.503	-1.614828
20.748483	0.497	-1.680288
20.756867	0.503	-1.727632
20.765150	0.497	-1.735332
20.773533	0.503	-1.747702
20.781817	0.497	-1.795887
20.790200	0.503	-1.790983
20.798483	0.497	-1.898128
20.806867	0.503	-1.884766
20.815150	0.497	-1.946286
20.823533	0.503	-1.875813
20.831817	0.497	-2.005884
20.840200	0.503	-1.912702
20.848483	0.497	-2.013150
20.856867	0.503	-1.968585
20.865150	0.497	-2.014842
20.873533	0.503	-2.001592
20.881817	0.497	-2.083964
20.890200	0.503	-2.028428
20.898483	0.497	-2.078641
20.906867	0.503	-2.098391
20.915150	0.497	-2.224867
20.923533	0.503	-2.088438
20.931817	0.497	-2.160720
20.940200	0.503	-2.101043
20.948483	0.497	-2.206359
20.956867	0.503	-2.161982
20.965150	0.497	-2.253451
20.973533	0.503	-2.219197
20.981817	0.497	-2.226741
20.990200	0.503	-2.210169
20.998483	0.497	-2.209819
21.006867	0.503	-2.271532
21.015150	0.497	-2.296209
21.023533	0.503	-2.201802
21.031817	0.497	-2.300094
21.040200	0.503	-2.306909
21.048483	0.497	-2.311629
21.056867	0.503	-2.321878
21.065150	0.497	-2.369521
21.073533	0.503	-2.383464
21.081817	0.497	-2.371621
21.090200	0.503	-2.344423
21.098483	0.497	-2.364287
21.106867	0.503	-2.375018
21.115150	0.497	-2.430943
21.123533	0.503	-2.385331
21.131817	0.497	-2.394401
21.140200	0.503	-2.489090
21.148483	0.497	-2.453139
21.156867	0.503	-2.402505
21.165150	0.497	-2.479350
21.173533	0.503	-2.421615
21.181817	0.497	-2.442726
21.190200	0.503	-2.402189
21.198483	0.497	-2.509963
21.206867	0.503	-2.494639
21.215150	0.497	-2.475957
21.223533	0.503	-2.464827
21.231817	0.497	-2.503677
21.240200	0.503	-2.441107
21.248483	0.497	-2.542036
21.256867	0.503	-2.479191
21.265150	0.497	-2.485628
21.273533	0.503	-2.522746
21.281817	0.497	-2.487081
21.290200	0.503	-2.481662
21.298483	0.497	-2.531201
21.306867	0.503	-2.435621
21.315150	0.497	-2.517191
21.323533	0.503	-2.447696
21.331817	0.497	-2.558786
21.340200	0.503	-2.537539
21.348483	0.497	-2.561634
21.356867	0.503	-2.502531
21.365150	0.497	-2.568866
21.373533	0.503	-2.515176
21.381817	0.497	-2.558893
21.390200	0.503	-2.553820
21.398483	0.497	-2.574342
21.406867	0.503	-2.556467
21.415150	0.497	-2.642259
21.423533	0.503	-2.568778
21.431817	0.497	-2.607895
21.440200	0.503	-2.596645
21.448483	0.497	-2.608990
21.456867	0.503	-2.625447
21.465150	0.497	-2.638561
21.473533	0.503	-2.622489
21.481817	0.497	-2.617937
21.490200	0.503	-2.617651
21.498483	0.497	-2.662837
21.506867	0.503	-2.643433
21.515150	0.497	-2.715077
21.523533	0.503	-2.653371
21.531817	0.497	-2.760713
21.540200	0.503	-2.650619
21.548483	0.497	-2.709140
21.556867	0.503	-2.700617
21.565150	0.497	-2.704699
21.573533	0.503	-2.708690
21.581817	0.497	-2.731783
21.590200	0.503	-2.731965
21.598483	0.497	-2.715852
21.606867	0.503	-2.711133
21.615150	0.497	-2.704963
21.623533	0.503	-2.727218
21.631817	0.497	-2.804169
21.640200	0.503	-2.746718
21.648483	0.497	-2.720660
21.656867	0.503	-2.725660
21.665150	0.497	-2.789828
21.673533	0.503	-2.692758
21.681817	0.497	-2.718880
21.690200	0.503	-2.748263
21.698483	0.497	-2.757557
21.706867	0.503	-2.693742
21.715150	0.497	-2.784685
21.723533	0.503	-2.719468
21.731817	0.497	-2.713493
21.740200	0.503	-2.704749
21.748483	0.497	-2.861089
21.756867	0.503	-2.719757
21.765150	0.497	-2.738161
21.773533	0.503	-2.709777
21.781817	0.497	-2.688526
21.790200	0.503	-2.724821
21.798483	0.497	-2.738459
21.806867	0.503	-2.740582
21.815150	0.497	-2.759620
21.823533	0.503	-2.745433
21.831817	0.497	-2.761668
21.840200	0.503	-2.714699
21.848550	0.501	-2.783379
21.856867	0.499	-2.744361
21.865217	0.501	-2.732973
21.873533	0.499	-2.713844
21.881883	0.501	-2.769117
21.890200	0.499	-2.725276
21.898550	0.501	-2.728110
21.906867	0.499	-2.715655
21.915217	0.501	-2.723677
21.923533	0.499	-2.734019
21.931883	0.501	-2.755230
21.940200	0.499	-2.671433
21.948550	0.501	-2.741030
21.956867	0.499	-2.745001
21.965217	0.501	-2.757602
21.973533	0.499	-2.747415
21.981883	0.501	-2.714488
21.990200	0.499	-2.772768
21.998550	0.501	-2.742121
22.006867	0.499	-2.644247
22.015217	0.501	-2.797680
22.023533	0.499	-2.668625
22.031883	0.501	-2.712059
22.040200	0.499	-2.645270
22.048550	0.501	-2.672213
22.056867	0.499	-2.769414
22.065217	0.501	-2.838618
22.073533	0.499	-2.715044
22.081883	0.501	-2.789695
22.090200	0.499	-2.688913
22.098550	0.501	-2.768280
22.106867	0.499	-2.737584
22.115217	0.501	-2.821233
22.123533	0.499	-2.772177
22.131883	0.501	-2.795387
22.140200	0.499	-2.715933
22.148550	0.501	-2.775419
22.156867	0.499	-2.793378
22.165217	0.501	-2.837458
22.173533	0.499	-2.768550
22.181883	0.501	-2.848961
22.190200	0.499	-2.773248
22.198550	0.501	-2.748236
22.206867	0.499	-2.775856
22.215217	0.501	-2.851153
22.223533	0.499	-2.772975
22.231883	0.501	-2.846728
22.240200	0.499	-2.777039
22.248550	0.501	-2.859257
22.256867	0.499	-2.790037
22.265217	0.501	-2.878229
22.273500	0.497	-2.835708
22.281867	0.502	-2.546982
22.290217	0.501	-2.794817
22.298500	0.497	-2.825139
22.306883	0.503	-2.548417
22.315167	0.497	-2.870490
22.323550	0.503	-2.566364
22.331833	0.497	-2.899903
22.340217	0.503	-2.844584
22.348500	0.497	-2.908723
22.356883	0.503	-2.847021
22.365167	0.497	-2.911031
22.373550	0.503	-2.877744
22.381833	0.497	-2.915936
22.390217	0.503	-2.857413
22.398500	0.497	-2.917390
22.406883	0.503	-2.871833
22.415167	0.497	-2.885206
22.423550	0.503	-2.842304
22.431833	0.497	-2.939525
22.440217	0.503	-2.899156
22.448500	0.497	-2.937263
22.456883	0.503	-2.964987
22.465167	0.497	-2.988572
22.473550	0.503	-2.944036
22.481833	0.497	-3.037382
22.490217	0.503	-2.898263
22.498500	0.497	-2.941430
22.506883	0.503	-2.979553
22.515167	0.497	-2.987197
22.523550	0.503	-2.997416
22.531833	0.497	-2.969282
22.540217	0.503	-2.992737
22.548500	0.497	-3.018545
22.556883	0.503	-2.973825
22.565167	0.497	-3.009624
22.573550	0.503	-2.959050
22.581833	0.497	-2.988579
22.590217	0.503	-3.022262
22.598500	0.497	-3.051924
22.606883	0.503	-2.962370
22.615167	0.497	-3.036125
22.623550	0.503	-2.976263
22.631833	0.497	-3.064945
22.640217	0.503	-2.971101
22.648500	0.497	-2.994991
22.656883	0.503	-3.003822
22.665167	0.497	-3.057756
22.673550	0.503	-3.053300
22.681833	0.497	-3.073738
22.690217	0.503	-3.028727
22.698500	0.497	-3.091309
22.706883	0.503	-3.039692
22.715167	0.497	-3.064924
22.723550	0.503	-3.024454
22.731833	0.497	-3.062409
22.740217	0.503	-3.036650
22.748500	0.497	-3.034159
22.756883	0.503	-3.056523
22.765167	0.497	-3.055363
22.773550	0.503	-3.081838
22.781833	0.497	-3.101246
22.790217	0.503	-3.050232
22.798500	0.497	-3.028365
22.806883	0.503	-3.054184
22.815167	0.497	-3.127162
22.823550	0.503	-3.061257
22.831833	0.497	-3.063704
22.840217	0.503	-3.038853
22.848500	0.497	-3.130803
22.856883	0.503	-3.020354
22.865167	0.497	-3.092947
22.873550	0.503	-3.066449
22.881833	0.497	-3.063676
22.890217	0.503	-3.012144
22.898500	0.497	-3.096942
22.906883	0.503	-2.971943
22.915167	0.497	-3.093636
22.923550	0.503	-2.969808
22.931833	0.497	-3.025621
22.940217	0.503	-3.015056
22.948500	0.497	-3.039569
22.956883	0.503	-3.025653
22.965167	0.497	-3.043969
22.973550	0.503	-3.058727
22.981833	0.497	-3.036955
22.990217	0.503	-3.040139
22.998500	0.497	-3.050459
23.006883	0.503	-2.976895
23.015167	0.497	-2.999303
23.023550	0.503	-2.995750
23.031833	0.497	-3.030701
23.040217	0.503	-3.037849
23.048500	0.497	-3.009557
23.056883	0.503	-3.037013
23.065167	0.497	-3.030042
23.073550	0.503	-2.992681
23.081833	0.497	-2.975031
23.090217	0.503	-3.021786
23.098500	0.497	-2.996468
23.106883	0.503	-2.997698
23.115167	0.497	-3.049435
23.123550	0.503	-3.038290
23.131833	0.497	-3.081325
23.140217	0.503	-3.043522
23.148500	0.497	-2.995320
23.156883	0.503	-3.014200
23.165167	0.497	-3.058085
23.173550	0.503	-3.044915
23.181833	0.497	-3.046869
23.190217	0.503	-2.982890
23.198500	0.497	-3.057028
23.206883	0.503	-3.063386
23.215167	0.497	-3.028911
23.223550	0.503	-3.076837
23.231833	0.497	-3.121532
23.240217	0.503	-2.995398
23.248500	0.497	-3.071903
23.256883	0.503	-3.057671
23.265167	0.497	-3.081940
23.273550	0.503	-3.072217
23.281833	0.497	-3.068179
23.290217	0.503	-3.094499
23.298500	0.497	-3.062598
23.306883	0.503	-3.022284
23.315167	0.497	-3.053956
23.323550	0.503	-3.077470
23.331833	0.497	-3.070313
23.340217	0.503	-3.012346
23.348500	0.497	-3.109456
23.356883	0.503	-2.978624
23.365167	0.497	-3.032255
23.373550	0.503	-3.015453
23.381833	0.497	-3.037486
23.390217	0.503	-2.999076
23.398500	0.497	-3.004200
23.406883	0.503	-2.944577
23.415167	0.497	-3.039431
23.423550	0.503	-3.001039
23.431833	0.497	-3.002035
23.440217	0.503	-3.006201
23.448500	0.497	-3.035290
23.456883	0.503	-2.951626
23.465167	0.497	-2.941354
23.473550	0.503	-2.940566
23.481833	0.497	-2.951095
23.490217	0.503	-2.918417
23.498500	0.497	-2.899073
23.506883	0.503	-2.824349
23.515167	0.497	-2.850793
23.523550	0.503	-2.826949
23.531833	0.497	-2.814103
23.540217	0.503	-2.796741
23.548500	0.497	-2.757610
23.556883	0.503	-2.739612
23.565167	0.497	-2.712791
23.573550	0.503	-2.616961
23.581833	0.497	-2.622248
23.590217	0.503	-2.577233
23.598500	0.497	-2.487644
23.606883	0.503	-2.439243
23.615167	0.497	-2.487261
23.623550	0.503	-2.315834
23.631833	0.497	-2.271500
23.640217	0.503	-2.206114
23.648500	0.497	-2.276299
23.656883	0.503	-2.117854
23.665167	0.497	-2.065612
23.673550	0.503	-1.979356
23.681833	0.497	-1.993308
23.690217	0.503	-1.849490
23.698500	0.497	-1.746203
23.706883	0.503	-1.654019
23.715167	0.497	-1.627007
23.723550	0.503	-1.594955
23.731833	0.497	-1.433528
23.740217	0.503	-1.405500
23.748500	0.497	-1.328594
23.756883	0.503	-1.302972
23.765167	0.497	-1.271628
23.773550	0.503	-1.090539
23.781833	0.497	-1.099999
23.790217	0.503	-1.073113
23.798500	0.497	-1.066571
23.806883	0.503	-0.939832
23.815167	0.497	-0.981621
23.823550	0.503	-0.856667
23.831833	0.497	-0.919218
23.840217	0.503	-0.763611
23.848500	0.497	-0.816934
23.856883	0.503	-0.756626
23.865167	0.497	-0.843701
23.873550	0.503	-0.798711
23.881833	0.497	-0.894559
23.890217	0.503	-0.851889
23.898500	0.497	-0.956203
23.906883	0.503	-0.977543
23.915167	0.497	-0.984755
23.923550	0.503	-0.980821
23.931833	0.497	-1.061429
23.940217	0.503	-1.090251
23.948500	0.497	-1.153455
23.956883	0.503	-1.186434
23.965167	0.497	-1.323414
23.973550	0.503	-1.399941
23.981833	0.497	-1.439623
23.990217	0.503	-1.521006
23.998500	0.497	-1.635149
24.006883	0.503	-1.679546
24.015167	0.497	-1.763578
24.023550	0.503	-1.803195
24.031833	0.497	-1.911752
24.040217	0.503	-1.921221
24.048500	0.497	-2.014288
24.056883	0.503	-2.074835
24.065167	0.497	-2.239178
24.073550	0.503	-2.227815
24.081833	0.497	-2.348993
24.090217	0.503	-2.428924
24.098500	0.497	-2.488965
24.106883	0.503	-2.529742
24.115167	0.497	-2.621866
24.123550	0.503	-2.653202
24.131833	0.497	-2.738495
24.140217	0.503	-2.685650
24.148500	0.497	-2.795267
24.156883	0.503	-2.792235
24.165167	0.497	-2.876655
24.173550	0.503	-2.875065
24.181833	0.497	-2.903926
24.190217	0.503	-2.986877
24.198500	0.497	-3.014037
24.206883	0.503	-2.973884
24.215167	0.497	-3.005758
24.223550	0.503	-3.035121
24.231833	0.497	-3.108210
24.240217	0.503	-3.102074
24.248500	0.497	-3.184225
24.256883	0.503	-3.102415
24.265167	0.497	-3.149449
24.273550	0.503	-3.091058
24.281833	0.497	-3.179688
24.290217	0.503	-3.174239
24.298500	0.497	-3.174324
24.306883	0.503	-3.173888
24.315167	0.497	-3.186564
24.323550	0.503	-3.149721
24.331833	0.497	-3.206239
24.340217	0.503	-3.156422
24.348500	0.497	-3.227015
24.356883	0.503	-3.187947
24.365167	0.497	-3.225983
24.373550	0.503	-3.177618
24.381833	0.497	-3.196965
24.390217	0.503	-3.227971
24.398500	0.497	-3.180153
24.406883	0.503	-3.194660
24.415167	0.497	-3.234445
24.423550	0.503	-3.165606
24.431833	0.497	-3.202617
24.440217	0.503	-3.094837
24.448500	0.497	-3.167556
24.456883	0.503	-3.120472
24.465167	0.497	-3.199279
24.473550	0.503	-3.166446
24.481833	0.497	-3.149258
24.490217	0.503	-3.121823
24.498500	0.497	-3.156096
24.506883	0.503	-3.158967
24.515167	0.497	-3.202406
24.523550	0.503	-3.111106
24.531833	0.497	-3.184324
24.540217	0.503	-3.050788
24.548500	0.497	-3.082041
24.556883	0.503	-3.113485
24.565167	0.497	-3.137169
24.573550	0.503	-3.133852
24.581833	0.497	-3.174887
24.590217	0.503	-3.073073
24.598500	0.497	-3.125793
24.606883	0.503	-2.999727
24.615167	0.497	-3.055787
24.623550	0.503	-3.057245
24.631833	0.497	-3.108594
24.640217	0.503	-3.046580
24.648500	0.497	-3.102288
24.656883	0.503	-3.064891
24.665167	0.497	-3.084456
24.673550	0.503	-3.070388
24.681833	0.497	-3.170844
24.690217	0.503	-3.007200
24.698500	0.497	-3.129736
24.706883	0.503	-3.012249
24.715167	0.497	-3.029257
24.723550	0.503	-3.097575
24.731833	0.497	-3.073110
24.740217	0.503	-3.051475
24.748500	0.497	-3.071777
24.756883	0.503	-3.084372
24.765167	0.497	-3.111739
24.773550	0.503	-3.042413
24.781833	0.497	-2.997577
24.790217	0.503	-2.995958
24.798500	0.497	-3.125190
24.806883	0.503	-3.042822
24.815233	0.501	-3.081568
24.823550	0.499	-2.981933
24.831900	0.501	-3.165922
24.840217	0.499	-3.079237
24.848567	0.501	-3.111479
24.856883	0.499	-3.050725
24.865233	0.501	-3.096301
24.873550	0.499	-3.113903
24.881900	0.501	-3.081790
24.890217	0.499	-3.023114
24.898567	0.501	-3.058463
24.906883	0.499	-3.053262
24.915233	0.501	-3.040898
24.923550	0.499	-2.986955
24.931900	0.501	-3.012160
24.940217	0.499	-3.062042
24.948567	0.501	-3.067926
24.956883	0.499	-3.063657
24.965233	0.501	-2.993930
24.973550	0.499	-2.962735
24.981900	0.501	-3.029844
24.990217	0.499	-2.963989
24.998567	0.501	-2.962060
25.006883	0.499	-2.916822
