# Supplementary material for: Methanol-dependent Escherichia coli strains with a complete ribulose monophosphate cycle
Source: Nat Commun. 2020 Oct 26;11:5403. doi: 10.1038/s41467-020-19235-5 (PMC7588473; doi:10.1038/s41467-020-19235-5)
Supplement: Supplementary file 11 — Source data [file 41467_2020_19235_MOESM11_ESM.zip › Source_Data/SupplementaryFigure5/tpiA_evo_R3.txt]

File Path	chrom://marshall/Chromeleon7/HPLC_Ultimate_3000/Users/kellerp/20200525_fbp_tpiA_anc_evol_SN_stat.seq/355.smp/UV_VIS_3.channel
Channel	UV_VIS_3

Injection Information:
Data Vault	Chromeleon7
Injection	20200703_tpiA_evo_stationary_R4
Injection Number	22
Position	RD6
Comment	
Processing Method	Quantitative
Instrument Method	20200525_Rezex_ROA_OrganicAcid_600uL_2500uM_H2SO4_50A_50D
Type	Unknown
Status	Finished
Injection Date	7/3/2020
Injection Time	9:30:48 PM
Injection Volume (µl)	10.000
Dilution Factor	1.0000
Weight	1.0000

Raw Data Information:
Time Min. (min)	0.006750
Time Max. (min)	25.006883
Data Points	3001
Detector	UV
Generating Data System	Chromeleon 7.2.5.9507
Exporting Data System	Chromeleon 7.2.8.0
Operator	Instrument Controller
Signal Quantity	Absorbance
Signal Unit	mAU
Signal Min.	-2.239745
Signal Max.	995.963051
Channel	UV_VIS_3
Driver Name	VWD3000.dll
Channel Type	Evaluation
Min. Step (s)	0.497
Max. Step (s)	0.503
Average Step (s)	0.50000267

Signal Parameter Information:
Signal Info	WVL:190 nm

Raw Data:
Time (min)	Step (s)	Value (mAU)
0.006750	n.a.	-1.870453
0.015033	0.497	-1.962675
0.023417	0.503	-1.943207
0.031700	0.497	-1.986007
0.040083	0.503	-1.991645
0.048367	0.497	-2.057695
0.056750	0.503	-2.061623
0.065033	0.497	-2.051919
0.073417	0.503	-2.026703
0.081700	0.497	-2.153736
0.090083	0.503	-2.110076
0.098367	0.497	-2.103057
0.106750	0.503	-2.059341
0.115033	0.497	-2.107682
0.123417	0.503	-2.090491
0.131700	0.497	-2.193013
0.140083	0.503	-2.123754
0.148367	0.497	-2.146716
0.156750	0.503	-2.089507
0.165033	0.497	-2.178487
0.173417	0.503	-2.110964
0.181700	0.497	-2.168738
0.190083	0.503	-2.069548
0.198367	0.497	-2.179887
0.206750	0.503	-2.114943
0.215033	0.497	-2.142304
0.223417	0.503	-2.085301
0.231700	0.497	-2.118534
0.240083	0.503	-2.156431
0.248367	0.497	-2.147618
0.256750	0.503	-2.108057
0.265033	0.497	-2.148117
0.273417	0.503	-2.130801
0.281700	0.497	-2.132576
0.290083	0.503	-2.171508
0.298367	0.497	-2.220172
0.306750	0.503	-2.118608
0.315033	0.497	-2.191606
0.323417	0.503	-2.109463
0.331700	0.497	-2.193548
0.340083	0.503	-2.154908
0.348367	0.497	-2.195055
0.356750	0.503	-2.091044
0.365033	0.497	-2.149745
0.373417	0.503	-2.100048
0.381700	0.497	-2.125638
0.390083	0.503	-2.111663
0.398367	0.497	-2.130071
0.406750	0.503	-2.019177
0.415033	0.497	-2.145835
0.423417	0.503	-2.104000
0.431700	0.497	-2.094869
0.440083	0.503	-2.110727
0.448367	0.497	-2.123608
0.456750	0.503	-2.107530
0.465033	0.497	-2.146470
0.473417	0.503	-2.151508
0.481700	0.497	-2.191015
0.490083	0.503	-2.161072
0.498367	0.497	-2.115242
0.506750	0.503	-2.045599
0.515033	0.497	-2.181626
0.523417	0.503	-2.117571
0.531700	0.497	-2.130460
0.540083	0.503	-2.062619
0.548367	0.497	-2.159608
0.556750	0.503	-2.158349
0.565033	0.497	-2.218051
0.573417	0.503	-2.131161
0.581700	0.497	-2.239745
0.590083	0.503	-2.109229
0.598367	0.497	-2.109803
0.606750	0.503	-2.181392
0.615033	0.497	-2.210652
0.623417	0.503	-2.073404
0.631700	0.497	-2.120863
0.640083	0.503	-2.122100
0.648367	0.497	-2.140834
0.656750	0.503	-2.186539
0.665033	0.497	-2.177764
0.673417	0.503	-2.169078
0.681700	0.497	-2.129926
0.690083	0.503	-2.130450
0.698367	0.497	-2.139133
0.706750	0.503	-2.112208
0.715033	0.497	-2.175674
0.723417	0.503	-2.127635
0.731700	0.497	-2.087488
0.740083	0.503	-2.096458
0.748367	0.497	-2.113329
0.756750	0.503	-2.109388
0.765033	0.497	-2.072681
0.773417	0.503	-2.141056
0.781700	0.497	-2.174489
0.790083	0.503	-2.076307
0.798367	0.497	-2.164173
0.806750	0.503	-2.119548
0.815033	0.497	-2.163579
0.823417	0.503	-2.152163
0.831700	0.497	-2.158114
0.840083	0.503	-2.135512
0.848367	0.497	-2.155888
0.856750	0.503	-2.063665
0.865033	0.497	-2.064998
0.873417	0.503	-1.992981
0.881700	0.497	-2.097921
0.890083	0.503	-2.065905
0.898367	0.497	-2.075368
0.906750	0.503	-2.044592
0.915033	0.497	-2.095289
0.923417	0.503	-2.012358
0.931700	0.497	-2.067641
0.940083	0.503	-2.091852
0.948367	0.497	-2.049632
0.956750	0.503	-2.044015
0.965033	0.497	-2.126230
0.973417	0.503	-2.048243
0.981700	0.497	-2.060580
0.990083	0.503	-2.015304
0.998367	0.497	-2.131418
1.006750	0.503	-2.075269
1.015033	0.497	-2.057304
1.023417	0.503	-2.035902
1.031700	0.497	-2.088916
1.040083	0.503	-2.030757
1.048367	0.497	-2.055893
1.056750	0.503	-2.013195
1.065033	0.497	-2.047206
1.073417	0.503	-2.011103
1.081700	0.497	-2.047072
1.090083	0.503	-1.978050
1.098367	0.497	-2.000829
1.106750	0.503	-1.974608
1.115033	0.497	-1.976053
1.123417	0.503	-1.975821
1.131700	0.497	-2.025423
1.140083	0.503	-1.934162
1.148367	0.497	-1.978905
1.156750	0.503	-1.936888
1.165033	0.497	-2.053054
1.173417	0.503	-1.986442
1.181700	0.497	-1.939565
1.190083	0.503	-1.952044
1.198367	0.497	-1.987671
1.206750	0.503	-1.906275
1.215033	0.497	-1.930857
1.223417	0.503	-1.947779
1.231700	0.497	-1.985503
1.240083	0.503	-1.957721
1.248367	0.497	-1.990160
1.256750	0.503	-1.893856
1.265033	0.497	-1.963192
1.273417	0.503	-1.891142
1.281700	0.497	-1.979574
1.290083	0.503	-1.916134
1.298367	0.497	-1.937267
1.306750	0.503	-1.890212
1.315033	0.497	-2.012409
1.323417	0.503	-1.952154
1.331700	0.497	-1.971276
1.340083	0.503	-1.952729
1.348367	0.497	-2.028824
1.356750	0.503	-1.995951
1.365033	0.497	-1.964326
1.373417	0.503	-1.925988
1.381700	0.497	-2.027839
1.390083	0.503	-1.897037
1.398367	0.497	-2.026922
1.406750	0.503	-1.909503
1.415033	0.497	-1.990318
1.423417	0.503	-1.957589
1.431700	0.497	-2.039209
1.440083	0.503	-1.959075
1.448367	0.497	-2.037224
1.456750	0.503	-1.948768
1.465033	0.497	-2.044890
1.473417	0.503	-1.883238
1.481700	0.497	-2.008054
1.490083	0.503	-1.966409
1.498367	0.497	-1.986025
1.506750	0.503	-1.982369
1.515033	0.497	-2.031728
1.523417	0.503	-1.936249
1.531700	0.497	-1.999503
1.540083	0.503	-1.994852
1.548367	0.497	-2.005357
1.556750	0.503	-2.022110
1.565033	0.497	-2.020587
1.573417	0.503	-2.012260
1.581700	0.497	-2.014246
1.590083	0.503	-1.993334
1.598367	0.497	-2.030112
1.606750	0.503	-2.014378
1.615033	0.497	-2.022374
1.623417	0.503	-1.979265
1.631700	0.497	-2.019228
1.640083	0.503	-2.016220
1.648367	0.497	-2.040863
1.656750	0.503	-2.025019
1.665033	0.497	-2.039178
1.673417	0.503	-1.967355
1.681700	0.497	-2.004417
1.690083	0.503	-1.935419
1.698367	0.497	-2.046637
1.706750	0.503	-2.029540
1.715033	0.497	-2.010797
1.723417	0.503	-2.032590
1.731700	0.497	-2.045789
1.740083	0.503	-2.015061
1.748367	0.497	-2.107021
1.756750	0.503	-2.047796
1.765100	0.501	-2.072988
1.773417	0.499	-2.001566
1.781767	0.501	-1.989161
1.790083	0.499	-1.996912
1.798433	0.501	-2.011602
1.806750	0.499	-2.003507
1.815100	0.501	-2.057041
1.823383	0.497	-2.050355
1.831750	0.502	-1.762096
1.840100	0.501	-2.076656
1.848383	0.497	-2.106603
1.856750	0.502	-1.725070
1.865100	0.501	-1.539377
1.873383	0.497	-2.083676
1.881767	0.503	-1.714109
1.890050	0.497	-2.068552
1.898433	0.503	-1.972319
1.906717	0.497	-2.031546
1.915100	0.503	-2.002140
1.923383	0.497	-2.032560
1.931767	0.503	-1.909534
1.940050	0.497	-1.990319
1.948433	0.503	-2.019687
1.956717	0.497	-2.032980
1.965100	0.503	-2.061963
1.973383	0.497	-2.024020
1.981767	0.503	-2.020505
1.990050	0.497	-2.041341
1.998433	0.503	-2.014926
2.006717	0.497	-2.082221
2.015100	0.503	-2.014134
2.023383	0.497	-2.061532
2.031767	0.503	-2.005433
2.040050	0.497	-2.055158
2.048433	0.503	-2.015208
2.056717	0.497	-2.049303
2.065100	0.503	-1.998471
2.073383	0.497	-2.079599
2.081767	0.503	-1.919317
2.090050	0.497	-2.039960
2.098433	0.503	-2.014884
2.106717	0.497	-1.997862
2.115100	0.503	-1.887772
2.123383	0.497	-1.965101
2.131767	0.503	-2.008399
2.140050	0.497	-2.071376
2.148433	0.503	-1.989035
2.156717	0.497	-2.009307
2.165100	0.503	-2.067349
2.173383	0.497	-2.030220
2.181767	0.503	-2.012483
2.190050	0.497	-2.047115
2.198433	0.503	-1.996369
2.206717	0.497	-2.064965
2.215100	0.503	-1.997050
2.223383	0.497	-2.021962
2.231767	0.503	-2.034896
2.240050	0.497	-2.021061
2.248433	0.503	-1.987436
2.256717	0.497	-2.089480
2.265100	0.503	-2.014285
2.273383	0.497	-2.061468
2.281767	0.503	-2.044238
2.290050	0.497	-2.087216
2.298433	0.503	-2.034845
2.306717	0.497	-2.041658
2.315100	0.503	-2.086923
2.323383	0.497	-2.121493
2.331767	0.503	-2.056719
2.340050	0.497	-2.134897
2.348433	0.503	-2.048575
2.356717	0.497	-2.042162
2.365100	0.503	-2.054306
2.373383	0.497	-2.118292
2.381767	0.503	-2.004847
2.390050	0.497	-2.077837
2.398433	0.503	-2.005583
2.406717	0.497	-2.083890
2.415100	0.503	-2.007941
2.423383	0.497	-2.046971
2.431767	0.503	-2.062389
2.440050	0.497	-2.038398
2.448433	0.503	-1.986066
2.456717	0.497	-2.058609
2.465100	0.503	-2.019659
2.473383	0.497	-2.061639
2.481767	0.503	-2.011473
2.490050	0.497	-2.024521
2.498433	0.503	-1.925853
2.506717	0.497	-1.995109
2.515100	0.503	-1.968329
2.523383	0.497	-2.004792
2.531767	0.503	-2.015988
2.540050	0.497	-2.008404
2.548433	0.503	-2.013993
2.556717	0.497	-2.008272
2.565100	0.503	-1.933711
2.573383	0.497	-2.017853
2.581767	0.503	-1.975265
2.590050	0.497	-1.965772
2.598433	0.503	-1.924067
2.606717	0.497	-1.972488
2.615100	0.503	-1.891495
2.623383	0.497	-1.961223
2.631767	0.503	-1.917612
2.640050	0.497	-1.982376
2.648433	0.503	-1.910395
2.656717	0.497	-1.906107
2.665100	0.503	-1.875018
2.673383	0.497	-1.900920
2.681767	0.503	-1.837656
2.690050	0.497	-1.883264
2.698433	0.503	-1.816623
2.706717	0.497	-1.860099
2.715100	0.503	-1.774636
2.723383	0.497	-1.866685
2.731767	0.503	-1.741763
2.740050	0.497	-1.797782
2.748433	0.503	-1.822093
2.756717	0.497	-1.860059
2.765100	0.503	-1.760170
2.773383	0.497	-1.798438
2.781767	0.503	-1.721223
2.790050	0.497	-1.760112
2.798433	0.503	-1.736414
2.806717	0.497	-1.774894
2.815100	0.503	-1.745150
2.823383	0.497	-1.758838
2.831767	0.503	-1.695155
2.840050	0.497	-1.749123
2.848433	0.503	-1.690789
2.856717	0.497	-1.717987
2.865100	0.503	-1.578443
2.873383	0.497	-1.716385
2.881767	0.503	-1.644350
2.890050	0.497	-1.658941
2.898433	0.503	-1.669360
2.906717	0.497	-1.694949
2.915100	0.503	-1.646030
2.923383	0.497	-1.694063
2.931767	0.503	-1.596484
2.940050	0.497	-1.694598
2.948433	0.503	-1.652125
2.956717	0.497	-1.634575
2.965100	0.503	-1.681052
2.973383	0.497	-1.707588
2.981767	0.503	-1.683420
2.990050	0.497	-1.668384
2.998433	0.503	-1.645074
3.006717	0.497	-1.692000
3.015100	0.503	-1.631545
3.023383	0.497	-1.669067
3.031767	0.503	-1.649240
3.040050	0.497	-1.671734
3.048433	0.503	-1.680294
3.056717	0.497	-1.662409
3.065100	0.503	-1.640896
3.073383	0.497	-1.644456
3.081767	0.503	-1.656855
3.090050	0.497	-1.692374
3.098433	0.503	-1.645803
3.106717	0.497	-1.657102
3.115100	0.503	-1.648876
3.123383	0.497	-1.700324
3.131767	0.503	-1.646193
3.140050	0.497	-1.646730
3.148433	0.503	-1.613438
3.156717	0.497	-1.664280
3.165100	0.503	-1.578996
3.173383	0.497	-1.706239
3.181767	0.503	-1.576426
3.190050	0.497	-1.692003
3.198433	0.503	-1.670660
3.206717	0.497	-1.694844
3.215100	0.503	-1.642030
3.223383	0.497	-1.658942
3.231767	0.503	-1.684049
3.240050	0.497	-1.693309
3.248433	0.503	-1.600607
3.256717	0.497	-1.645433
3.265100	0.503	-1.619729
3.273383	0.497	-1.734319
3.281767	0.503	-1.581351
3.290050	0.497	-1.613815
3.298433	0.503	-1.629093
3.306717	0.497	-1.691567
3.315100	0.503	-1.596408
3.323383	0.497	-1.630776
3.331767	0.503	-1.613028
3.340050	0.497	-1.678642
3.348433	0.503	-1.633099
3.356717	0.497	-1.650602
3.365100	0.503	-1.568478
3.373383	0.497	-1.638169
3.381767	0.503	-1.598631
3.390050	0.497	-1.637241
3.398433	0.503	-1.565735
3.406717	0.497	-1.699721
3.415100	0.503	-1.578038
3.423383	0.497	-1.634259
3.431767	0.503	-1.557579
3.440050	0.497	-1.637898
3.448433	0.503	-1.640225
3.456717	0.497	-1.683717
3.465100	0.503	-1.585993
3.473383	0.497	-1.648961
3.481767	0.503	-1.646593
3.490050	0.497	-1.644784
3.498433	0.503	-1.603202
3.506717	0.497	-1.631066
3.515100	0.503	-1.604970
3.523383	0.497	-1.635187
3.531767	0.503	-1.555496
3.540050	0.497	-1.678925
3.548433	0.503	-1.608386
3.556717	0.497	-1.618961
3.565100	0.503	-1.623143
3.573383	0.497	-1.662555
3.581767	0.503	-1.564621
3.590050	0.497	-1.613359
3.598433	0.503	-1.592070
3.606717	0.497	-1.653440
3.615100	0.503	-1.568640
3.623383	0.497	-1.671211
3.631767	0.503	-1.618701
3.640050	0.497	-1.652178
3.648433	0.503	-1.607871
3.656717	0.497	-1.573631
3.665100	0.503	-1.562218
3.673383	0.497	-1.677179
3.681767	0.503	-1.565216
3.690050	0.497	-1.621880
3.698433	0.503	-1.547101
3.706717	0.497	-1.596469
3.715100	0.503	-1.552434
3.723383	0.497	-1.629530
3.731767	0.503	-1.551404
3.740050	0.497	-1.613164
3.748433	0.503	-1.538620
3.756717	0.497	-1.552993
3.765100	0.503	-1.590384
3.773383	0.497	-1.542364
3.781767	0.503	-1.520033
3.790050	0.497	-1.504975
3.798433	0.503	-1.554025
3.806717	0.497	-1.578097
3.815100	0.503	-1.457033
3.823383	0.497	-1.515401
3.831767	0.503	-1.547934
3.840050	0.497	-1.495545
3.848433	0.503	-1.473147
3.856717	0.497	-1.447923
3.865100	0.503	-1.440786
3.873383	0.497	-1.496442
3.881767	0.503	-1.417528
3.890050	0.497	-1.487498
3.898433	0.503	-1.452319
3.906717	0.497	-1.496807
3.915100	0.503	-1.462856
3.923383	0.497	-1.484794
3.931767	0.503	-1.475085
3.940050	0.497	-1.456498
3.948433	0.503	-1.418349
3.956717	0.497	-1.438056
3.965100	0.503	-1.366284
3.973383	0.497	-1.446722
3.981767	0.503	-1.375079
3.990050	0.497	-1.428554
3.998433	0.503	-1.417732
4.006717	0.497	-1.497972
4.015100	0.503	-1.341412
4.023383	0.497	-1.443977
4.031767	0.503	-1.348225
4.040050	0.497	-1.405115
4.048433	0.503	-1.322228
4.056717	0.497	-1.338318
4.065100	0.503	-1.388142
4.073383	0.497	-1.344629
4.081767	0.503	-1.334636
4.090050	0.497	-1.345121
4.098433	0.503	-1.332773
4.106717	0.497	-1.402437
4.115100	0.503	-1.344848
4.123383	0.497	-1.363815
4.131767	0.503	-1.397214
4.140050	0.497	-1.404868
4.148433	0.503	-1.303746
4.156717	0.497	-1.385258
4.165100	0.503	-1.323738
4.173383	0.497	-1.338601
4.181767	0.503	-1.357389
4.190050	0.497	-1.421973
4.198433	0.503	-1.306223
4.206717	0.497	-1.327727
4.215100	0.503	-1.363163
4.223383	0.497	-1.393161
4.231767	0.503	-1.336269
4.240050	0.497	-1.388399
4.248433	0.503	-1.325790
4.256717	0.497	-1.326314
4.265100	0.503	-1.410707
4.273383	0.497	-1.331117
4.281767	0.503	-1.309802
4.290050	0.497	-1.402019
4.298433	0.503	-1.346871
4.306717	0.497	-1.347385
4.315100	0.503	-1.347166
4.323383	0.497	-1.397029
4.331767	0.503	-1.402604
4.340050	0.497	-1.378152
4.348433	0.503	-1.342232
4.356717	0.497	-1.462832
4.365100	0.503	-1.404605
4.373383	0.497	-1.460438
4.381767	0.503	-1.321954
4.390050	0.497	-1.472351
4.398433	0.503	-1.371944
4.406717	0.497	-1.432905
4.415100	0.503	-1.345932
4.423383	0.497	-1.407384
4.431767	0.503	-1.427573
4.440050	0.497	-1.418179
4.448433	0.503	-1.436196
4.456717	0.497	-1.416265
4.465100	0.503	-1.334936
4.473383	0.497	-1.425481
4.481767	0.503	-1.446671
4.490050	0.497	-1.459892
4.498433	0.503	-1.346674
4.506717	0.497	-1.438355
4.515100	0.503	-1.372711
4.523383	0.497	-1.486230
4.531767	0.503	-1.448441
4.540050	0.497	-1.416808
4.548433	0.503	-1.370099
4.556717	0.497	-1.410105
4.565100	0.503	-1.409185
4.573383	0.497	-1.390866
4.581767	0.503	-1.350759
4.590050	0.497	-1.448339
4.598433	0.503	-1.315481
4.606717	0.497	-1.373358
4.615100	0.503	-1.373004
4.623383	0.497	-1.402068
4.631767	0.503	-1.355326
4.640050	0.497	-1.457073
4.648433	0.503	-1.375628
4.656717	0.497	-1.375576
4.665100	0.503	-1.439125
4.673383	0.497	-1.397989
4.681767	0.503	-1.414767
4.690050	0.497	-1.481543
4.698433	0.503	-1.368231
4.706717	0.497	-1.418330
4.715100	0.503	-1.345489
4.723383	0.497	-1.399241
4.731767	0.503	-1.367842
4.740117	0.501	-1.344121
4.748433	0.499	-1.417521
4.756783	0.501	-1.364351
4.765100	0.499	-1.362634
4.773450	0.501	-1.413979
4.781767	0.499	-1.368252
4.790117	0.501	-1.430735
4.798433	0.499	-1.358297
4.806783	0.501	-1.360256
4.815067	0.497	-1.401586
4.823433	0.502	-1.039869
4.831783	0.501	-1.293010
4.840067	0.497	-1.276184
4.848450	0.503	-1.058950
4.856733	0.497	-1.369523
4.865117	0.503	-1.333672
4.873400	0.497	-1.365883
4.881783	0.503	-1.327456
4.890067	0.497	-1.328635
4.898450	0.503	-1.256179
4.906733	0.497	-1.324108
4.915117	0.503	-1.340510
4.923400	0.497	-1.372041
4.931783	0.503	-1.288423
4.940067	0.497	-1.343656
4.948450	0.503	-1.277305
4.956733	0.497	-1.296167
4.965117	0.503	-1.251121
4.973400	0.497	-1.297448
4.981783	0.503	-1.327253
4.990067	0.497	-1.345122
4.998450	0.503	-1.269050
5.006733	0.497	-1.328816
5.015117	0.503	-1.328442
5.023400	0.497	-1.312172
5.031783	0.503	-1.267968
5.040067	0.497	-1.328782
5.048450	0.503	-1.346914
5.056733	0.497	-1.314869
5.065117	0.503	-1.278385
5.073400	0.497	-1.312460
5.081783	0.503	-1.315498
5.090067	0.497	-1.369060
5.098450	0.503	-1.261558
5.106733	0.497	-1.293636
5.115117	0.503	-1.263414
5.123400	0.497	-1.334891
5.131783	0.503	-1.297785
5.140067	0.497	-1.269921
5.148450	0.503	-1.239988
5.156733	0.497	-1.305225
5.165117	0.503	-1.346276
5.173400	0.497	-1.317038
5.181783	0.503	-1.227095
5.190067	0.497	-1.344058
5.198450	0.503	-1.227916
5.206733	0.497	-1.317272
5.215117	0.503	-1.245657
5.223400	0.497	-1.237545
5.231783	0.503	-1.247224
5.240067	0.497	-1.278718
5.248450	0.503	-1.223894
5.256733	0.497	-1.251241
5.265117	0.503	-1.208492
5.273400	0.497	-1.191257
5.281783	0.503	-1.159376
5.290067	0.497	-1.228553
5.298450	0.503	-1.123636
5.306733	0.497	-1.217339
5.315117	0.503	-1.108723
5.323400	0.497	-1.185981
5.331783	0.503	-1.118027
5.340067	0.497	-1.105720
5.348450	0.503	-0.993866
5.356733	0.497	-1.103816
5.365117	0.503	-1.051538
5.373400	0.497	-1.006940
5.381783	0.503	-1.034346
5.390067	0.497	-1.055832
5.398450	0.503	-0.959202
5.406733	0.497	-1.000032
5.415117	0.503	-0.922741
5.423400	0.497	-0.924542
5.431783	0.503	-0.885512
5.440067	0.497	-0.886359
5.448450	0.503	-0.875956
5.456733	0.497	-0.818396
5.465117	0.503	-0.861509
5.473400	0.497	-0.844527
5.481783	0.503	-0.773595
5.490067	0.497	-0.782120
5.498450	0.503	-0.715970
5.506733	0.497	-0.767755
5.515117	0.503	-0.783903
5.523400	0.497	-0.704183
5.531783	0.503	-0.699180
5.540067	0.497	-0.699465
5.548450	0.503	-0.641353
5.556733	0.497	-0.701871
5.565117	0.503	-0.618865
5.573400	0.497	-0.694799
5.581783	0.503	-0.612545
5.590067	0.497	-0.636908
5.598450	0.503	-0.588045
5.606733	0.497	-0.632067
5.615117	0.503	-0.637446
5.623400	0.497	-0.676836
5.631783	0.503	-0.653404
5.640067	0.497	-0.640235
5.648450	0.503	-0.625396
5.656733	0.497	-0.686878
5.665117	0.503	-0.645305
5.673400	0.497	-0.677349
5.681783	0.503	-0.612103
5.690067	0.497	-0.711192
5.698450	0.503	-0.709918
5.706733	0.497	-0.681254
5.715117	0.503	-0.700955
5.723400	0.497	-0.753140
5.731783	0.503	-0.663688
5.740067	0.497	-0.795238
5.748450	0.503	-0.768459
5.756733	0.497	-0.858432
5.765117	0.503	-0.840427
5.773400	0.497	-0.817184
5.781783	0.503	-0.882247
5.790067	0.497	-0.930197
5.798450	0.503	-0.873559
5.806733	0.497	-0.950410
5.815117	0.503	-0.948360
5.823400	0.497	-0.958961
5.831783	0.503	-0.988203
5.840067	0.497	-1.081937
5.848450	0.503	-1.113481
5.856733	0.497	-1.137361
5.865117	0.503	-1.125259
5.873400	0.497	-1.205518
5.881783	0.503	-1.201801
5.890067	0.497	-1.249304
5.898450	0.503	-1.293781
5.906733	0.497	-1.309829
5.915117	0.503	-1.345243
5.923400	0.497	-1.338348
5.931783	0.503	-1.403631
5.940067	0.497	-1.422256
5.948450	0.503	-1.462123
5.956733	0.497	-1.506540
5.965117	0.503	-1.509833
5.973400	0.497	-1.491644
5.981783	0.503	-1.581578
5.990067	0.497	-1.603120
5.998450	0.503	-1.617897
6.006733	0.497	-1.653483
6.015117	0.503	-1.697784
6.023400	0.497	-1.719960
6.031783	0.503	-1.730618
6.040067	0.497	-1.767954
6.048450	0.503	-1.791810
6.056733	0.497	-1.868646
6.065117	0.503	-1.776343
6.073400	0.497	-1.767516
6.081783	0.503	-1.865976
6.090067	0.497	-1.879267
6.098450	0.503	-1.791125
6.106733	0.497	-1.919988
6.115117	0.503	-1.899240
6.123400	0.497	-1.956486
6.131783	0.503	-1.937467
6.140067	0.497	-1.898142
6.148450	0.503	-1.925379
6.156733	0.497	-1.944844
6.165117	0.503	-1.947287
6.173400	0.497	-2.017420
6.181783	0.503	-1.941425
6.190067	0.497	-2.031732
6.198450	0.503	-1.939895
6.206733	0.497	-1.964079
6.215117	0.503	-1.950046
6.223400	0.497	-1.984789
6.231783	0.503	-1.907244
6.240067	0.497	-1.936001
6.248450	0.503	-1.992547
6.256733	0.497	-2.010933
6.265117	0.503	-1.990479
6.273400	0.497	-1.967575
6.281783	0.503	-1.960396
6.290067	0.497	-2.052790
6.298450	0.503	-1.952744
6.306733	0.497	-2.036086
6.315117	0.503	-2.011937
6.323400	0.497	-1.988644
6.331783	0.503	-1.958932
6.340067	0.497	-2.100157
6.348450	0.503	-1.970601
6.356733	0.497	-2.044849
6.365117	0.503	-1.999926
6.373400	0.497	-2.015025
6.381783	0.503	-1.992777
6.390067	0.497	-2.059913
6.398450	0.503	-2.004246
6.406733	0.497	-2.021601
6.415117	0.503	-2.050500
6.423400	0.497	-2.103060
6.431783	0.503	-2.057047
6.440067	0.497	-2.057954
6.448450	0.503	-2.021016
6.456733	0.497	-2.067108
6.465117	0.503	-2.051952
6.473400	0.497	-2.051560
6.481783	0.503	-1.979367
6.490067	0.497	-2.004144
6.498450	0.503	-1.977925
6.506733	0.497	-2.016359
6.515117	0.503	-1.980401
6.523400	0.497	-2.012442
6.531783	0.503	-1.970108
6.540067	0.497	-1.927904
6.548450	0.503	-1.950841
6.556733	0.497	-1.943828
6.565117	0.503	-1.755957
6.573400	0.497	-1.649732
6.581783	0.503	-1.236298
6.590067	0.497	-0.502578
6.598450	0.503	0.941930
6.606733	0.497	3.869158
6.615117	0.503	9.495763
6.623400	0.497	19.729102
6.631783	0.503	37.510086
6.640067	0.497	66.035912
6.648450	0.503	107.634043
6.656733	0.497	162.625939
6.665117	0.503	227.723564
6.673400	0.497	298.756151
6.681783	0.503	369.858773
6.690067	0.497	438.028379
6.698450	0.503	501.535865
6.706733	0.497	560.688540
6.715117	0.503	615.874749
6.723400	0.497	668.735597
6.731783	0.503	719.870688
6.740067	0.497	769.538064
6.748450	0.503	816.872568
6.756733	0.497	862.052797
6.765117	0.503	903.454159
6.773400	0.497	939.930797
6.781783	0.503	969.177767
6.790067	0.497	989.118673
6.798450	0.503	995.963051
6.806733	0.497	986.287711
6.815117	0.503	954.669924
6.823400	0.497	896.026198
6.831783	0.503	810.201745
6.840067	0.497	698.844517
6.848450	0.503	573.625083
6.856733	0.497	447.743489
6.865117	0.503	335.693387
6.873400	0.497	244.644590
6.881783	0.503	176.749551
6.890067	0.497	128.350613
6.898450	0.503	95.241478
6.906733	0.497	72.525470
6.915117	0.503	56.805301
6.923400	0.497	45.765124
6.931783	0.503	37.796407
6.940067	0.497	31.731201
6.948450	0.503	27.215702
6.956733	0.497	23.541820
6.965117	0.503	20.615361
6.973400	0.497	18.208264
6.981783	0.503	16.267126
6.990067	0.497	14.520209
6.998450	0.503	13.173692
7.006733	0.497	12.014934
7.015117	0.503	11.100141
7.023400	0.497	10.491351
7.031783	0.503	10.155743
7.040067	0.497	10.231305
7.048450	0.503	10.876211
7.056733	0.497	12.054131
7.065117	0.503	13.887947
7.073400	0.497	16.169666
7.081783	0.503	18.914357
7.090067	0.497	21.844778
7.098450	0.503	24.598143
7.106733	0.497	26.901848
7.115117	0.503	28.442963
7.123400	0.497	29.121965
7.131783	0.503	28.958460
7.140067	0.497	27.871716
7.148450	0.503	26.213752
7.156733	0.497	24.093069
7.165117	0.503	21.663093
7.173400	0.497	19.141420
7.181783	0.503	16.718880
7.190067	0.497	14.474267
7.198450	0.503	12.498190
7.206733	0.497	10.711809
7.215117	0.503	9.236872
7.223400	0.497	8.001632
7.231783	0.503	7.030919
7.240067	0.497	6.137684
7.248450	0.503	5.506719
7.256733	0.497	4.820553
7.265117	0.503	4.344611
7.273400	0.497	3.906100
7.281783	0.503	3.593978
7.290067	0.497	3.293005
7.298450	0.503	3.148188
7.306733	0.497	2.755182
7.315117	0.503	2.653178
7.323400	0.497	2.388072
7.331783	0.503	2.290991
7.340067	0.497	2.048609
7.348450	0.503	2.072702
7.356733	0.497	1.923992
7.365117	0.503	1.888378
7.373400	0.497	1.791482
7.381783	0.503	1.948797
7.390067	0.497	1.868148
7.398450	0.503	2.046614
7.406733	0.497	2.228072
7.415117	0.503	2.518622
7.423400	0.497	2.762049
7.431783	0.503	3.169380
7.440067	0.497	3.529067
7.448450	0.503	4.083027
7.456733	0.497	4.434906
7.465117	0.503	4.937723
7.473400	0.497	5.418822
7.481783	0.503	5.869810
7.490067	0.497	6.201750
7.498450	0.503	6.499725
7.506733	0.497	6.795832
7.515117	0.503	7.061945
7.523400	0.497	7.111463
7.531783	0.503	7.229357
7.540067	0.497	7.225435
7.548450	0.503	7.203129
7.556733	0.497	7.172200
7.565117	0.503	6.931917
7.573400	0.497	6.819889
7.581783	0.503	6.551841
7.590067	0.497	6.310771
7.598450	0.503	6.098500
7.606733	0.497	5.747711
7.615117	0.503	5.498402
7.623400	0.497	5.212417
7.631783	0.503	5.032402
7.640067	0.497	4.771846
7.648450	0.503	4.690876
7.656733	0.497	4.696052
7.665117	0.503	4.837011
7.673400	0.497	5.107610
7.681783	0.503	5.572973
7.690067	0.497	6.141342
7.698450	0.503	6.961352
7.706733	0.497	8.091491
7.715117	0.503	9.354706
7.723467	0.501	10.838730
7.731783	0.499	12.494123
7.740133	0.501	14.249046
7.748450	0.499	16.308941
7.756800	0.501	18.328413
7.765117	0.499	20.493583
7.773467	0.501	22.721146
7.781750	0.497	24.874754
7.790133	0.503	27.316362
7.798417	0.497	29.122378
7.806783	0.502	31.472682
7.815133	0.501	33.624098
7.823417	0.497	35.149809
7.831800	0.503	37.042586
7.840083	0.497	38.718620
7.848467	0.503	40.476406
7.856750	0.497	42.155614
7.865133	0.503	43.755656
7.873417	0.497	45.343179
7.881800	0.503	46.945684
7.890083	0.497	48.326158
7.898467	0.503	49.771368
7.906750	0.497	51.178513
7.915133	0.503	52.563483
7.923417	0.497	53.768629
7.931800	0.503	55.059943
7.940083	0.497	56.213471
7.948467	0.503	57.241475
7.956750	0.497	58.257017
7.965133	0.503	59.181667
7.973417	0.497	60.070427
7.981800	0.503	60.843976
7.990083	0.497	61.423457
7.998467	0.503	61.907539
8.006750	0.497	62.348795
8.015133	0.503	62.570512
8.023417	0.497	62.482171
8.031800	0.503	62.481545
8.040083	0.497	62.194476
8.048467	0.503	61.727719
8.056750	0.497	61.062412
8.065133	0.503	60.253954
8.073417	0.497	59.309721
8.081800	0.503	58.184512
8.090083	0.497	56.825619
8.098467	0.503	55.532283
8.106750	0.497	53.836741
8.115133	0.503	52.232696
8.123417	0.497	50.476041
8.131800	0.503	48.582206
8.140083	0.497	46.677478
8.148467	0.503	44.795965
8.156750	0.497	42.697995
8.165133	0.503	40.852734
8.173417	0.497	38.769015
8.181800	0.503	36.740951
8.190083	0.497	34.831456
8.198467	0.503	32.976856
8.206750	0.497	31.079804
8.215133	0.503	29.469816
8.223417	0.497	27.679266
8.231800	0.503	26.173639
8.240083	0.497	24.578429
8.248467	0.503	23.270006
8.256750	0.497	21.940447
8.265133	0.503	20.760203
8.273417	0.497	19.661393
8.281800	0.503	18.631089
8.290083	0.497	17.666068
8.298467	0.503	16.874819
8.306750	0.497	16.195057
8.315133	0.503	15.589868
8.323417	0.497	14.939664
8.331800	0.503	14.526651
8.340083	0.497	14.069912
8.348467	0.503	13.836277
8.356750	0.497	13.562215
8.365133	0.503	13.369202
8.373417	0.497	13.157886
8.381800	0.503	13.124727
8.390083	0.497	13.005677
8.398467	0.503	12.984196
8.406750	0.497	12.973100
8.415133	0.503	13.036923
8.423417	0.497	13.148523
8.431800	0.503	13.349647
8.440083	0.497	13.329343
8.448467	0.503	13.540037
8.456750	0.497	13.644599
8.465133	0.503	13.891133
8.473417	0.497	13.996568
8.481800	0.503	14.210165
8.490083	0.497	14.430395
8.498467	0.503	14.659583
8.506750	0.497	14.814990
8.515133	0.503	14.991783
8.523417	0.497	15.264874
8.531800	0.503	15.486500
8.540083	0.497	15.716597
8.548467	0.503	15.940836
8.556750	0.497	16.230387
8.565133	0.503	16.545934
8.573417	0.497	16.993173
8.581800	0.503	17.629657
8.590083	0.497	18.594276
8.598467	0.503	19.850331
8.606750	0.497	20.782827
8.615133	0.503	21.371816
8.623417	0.497	21.175496
8.631800	0.503	20.468731
8.640083	0.497	19.799151
8.648467	0.503	19.978633
8.656750	0.497	20.805982
8.665133	0.503	21.738284
8.673417	0.497	22.242514
8.681800	0.503	22.228344
8.690083	0.497	21.627900
8.698467	0.503	20.586101
8.706750	0.497	19.053066
8.715133	0.503	17.352879
8.723417	0.497	15.430167
8.731800	0.503	13.601315
8.740083	0.497	11.670552
8.748467	0.503	10.022378
8.756750	0.497	8.409952
8.765133	0.503	7.117972
8.773417	0.497	5.932326
8.781800	0.503	5.049716
8.790083	0.497	4.254761
8.798467	0.503	3.705919
8.806750	0.497	3.140017
8.815133	0.503	2.704215
8.823417	0.497	2.379137
8.831800	0.503	2.169353
8.840083	0.497	1.953469
8.848467	0.503	1.832975
8.856750	0.497	1.681875
8.865133	0.503	1.633626
8.873417	0.497	1.480850
8.881800	0.503	1.482816
8.890083	0.497	1.343684
8.898467	0.503	1.323107
8.906750	0.497	1.326313
8.915133	0.503	1.384552
8.923417	0.497	1.359205
8.931800	0.503	1.288177
8.940083	0.497	1.258682
8.948467	0.503	1.270415
8.956750	0.497	1.258004
8.965133	0.503	1.254002
8.973417	0.497	1.216272
8.981800	0.503	1.286097
8.990083	0.497	1.333268
8.998467	0.503	1.459187
9.006750	0.497	1.392634
9.015133	0.503	1.538176
9.023417	0.497	1.569130
9.031800	0.503	1.645165
9.040083	0.497	1.636711
9.048467	0.503	1.802750
9.056750	0.497	1.881929
9.065133	0.503	2.092685
9.073417	0.497	2.204634
9.081800	0.503	2.360230
9.090083	0.497	2.478689
9.098467	0.503	2.696993
9.106750	0.497	2.763503
9.115133	0.503	3.036650
9.123417	0.497	3.137654
9.131800	0.503	3.349934
9.140083	0.497	3.414003
9.148467	0.503	3.583530
9.156750	0.497	3.655044
9.165133	0.503	3.755654
9.173417	0.497	3.766838
9.181800	0.503	3.819731
9.190083	0.497	3.780910
9.198467	0.503	3.797016
9.206750	0.497	3.655715
9.215133	0.503	3.707970
9.223417	0.497	3.561105
9.231800	0.503	3.469507
9.240083	0.497	3.335207
9.248467	0.503	3.225295
9.256750	0.497	3.084001
9.265133	0.503	2.907269
9.273417	0.497	2.794027
9.281800	0.503	2.684743
9.290083	0.497	2.473119
9.298467	0.503	2.348178
9.306750	0.497	2.190382
9.315133	0.503	2.036065
9.323417	0.497	1.894259
9.331800	0.503	1.838391
9.340083	0.497	1.678346
9.348467	0.503	1.570203
9.356750	0.497	1.491979
9.365133	0.503	1.473218
9.373417	0.497	1.420432
9.381800	0.503	1.386083
9.390083	0.497	1.390785
9.398467	0.503	1.387334
9.406750	0.497	1.415913
9.415133	0.503	1.477602
9.423417	0.497	1.594824
9.431800	0.503	1.698027
9.440083	0.497	1.752937
9.448467	0.503	1.894221
9.456750	0.497	1.943966
9.465133	0.503	2.124718
9.473417	0.497	2.297646
9.481800	0.503	2.392728
9.490083	0.497	2.540778
9.498467	0.503	2.726696
9.506750	0.497	2.871101
9.515133	0.503	2.946675
9.523417	0.497	3.087926
9.531800	0.503	3.167938
9.540083	0.497	3.277755
9.548467	0.503	3.441990
9.556750	0.497	3.436232
9.565133	0.503	3.569814
9.573417	0.497	3.544681
9.581800	0.503	3.635944
9.590083	0.497	3.565658
9.598467	0.503	3.551366
9.606750	0.497	3.475564
9.615133	0.503	3.434055
9.623417	0.497	3.269647
9.631800	0.503	3.187993
9.640083	0.497	2.962995
9.648467	0.503	2.822573
9.656750	0.497	2.522990
9.665133	0.503	2.418421
9.673417	0.497	2.184738
9.681800	0.503	2.073534
9.690083	0.497	1.680310
9.698467	0.503	1.516521
9.706750	0.497	1.325130
9.715133	0.503	1.143100
9.723417	0.497	0.981791
9.731800	0.503	0.832136
9.740083	0.497	0.603717
9.748467	0.503	0.545174
9.756750	0.497	0.390521
9.765133	0.503	0.356507
9.773417	0.497	0.206529
9.781800	0.503	0.096499
9.790083	0.497	-0.004114
9.798467	0.503	-0.013023
9.806750	0.497	-0.096317
9.815133	0.503	-0.121153
9.823417	0.497	-0.214970
9.831800	0.503	-0.199540
9.840083	0.497	-0.292017
9.848467	0.503	-0.197529
9.856750	0.497	-0.345622
9.865133	0.503	-0.323314
9.873417	0.497	-0.380735
9.881800	0.503	-0.299499
9.890083	0.497	-0.373516
9.898467	0.503	-0.328232
9.906750	0.497	-0.339143
9.915133	0.503	-0.281581
9.923417	0.497	-0.370916
9.931800	0.503	-0.274408
9.940083	0.497	-0.434599
9.948467	0.503	-0.373377
9.956750	0.497	-0.334570
9.965133	0.503	-0.304199
9.973417	0.497	-0.379578
9.981800	0.503	-0.361253
9.990083	0.497	-0.338157
9.998467	0.503	-0.271096
10.006750	0.497	-0.349986
10.015133	0.503	-0.327238
10.023417	0.497	-0.425931
10.031800	0.503	-0.354430
10.040083	0.497	-0.340436
10.048467	0.503	-0.289947
10.056750	0.497	-0.307262
10.065133	0.503	-0.348879
10.073417	0.497	-0.344139
10.081800	0.503	-0.325118
10.090083	0.497	-0.399264
10.098467	0.503	-0.366013
10.106750	0.497	-0.361308
10.115133	0.503	-0.433386
10.123417	0.497	-0.390137
10.131800	0.503	-0.396995
10.140083	0.497	-0.500445
10.148467	0.503	-0.367055
10.156750	0.497	-0.507715
10.165133	0.503	-0.454299
10.173417	0.497	-0.535225
10.181800	0.503	-0.448940
10.190083	0.497	-0.529049
10.198467	0.503	-0.574769
10.206750	0.497	-0.574304
10.215133	0.503	-0.538712
10.223417	0.497	-0.577136
10.231800	0.503	-0.572073
10.240083	0.497	-0.619279
10.248467	0.503	-0.577424
10.256750	0.497	-0.664949
10.265133	0.503	-0.642869
10.273417	0.497	-0.668968
10.281800	0.503	-0.661569
10.290083	0.497	-0.717260
10.298467	0.503	-0.731149
10.306750	0.497	-0.809827
10.315133	0.503	-0.676202
10.323417	0.497	-0.756766
10.331800	0.503	-0.714038
10.340083	0.497	-0.778718
10.348467	0.503	-0.778564
10.356750	0.497	-0.813791
10.365133	0.503	-0.744519
10.373417	0.497	-0.783834
10.381800	0.503	-0.685761
10.390083	0.497	-0.740640
10.398467	0.503	-0.694797
10.406750	0.497	-0.735004
10.415133	0.503	-0.684189
10.423417	0.497	-0.732549
10.431800	0.503	-0.696673
10.440083	0.497	-0.716515
10.448467	0.503	-0.669559
10.456750	0.497	-0.647638
10.465133	0.503	-0.628099
10.473417	0.497	-0.670883
10.481800	0.503	-0.583330
10.490083	0.497	-0.684038
10.498467	0.503	-0.641591
10.506750	0.497	-0.642334
10.515133	0.503	-0.699859
10.523417	0.497	-0.654782
10.531800	0.503	-0.700501
10.540083	0.497	-0.706215
10.548467	0.503	-0.671105
10.556750	0.497	-0.725864
10.565133	0.503	-0.758211
10.573417	0.497	-0.749379
10.581800	0.503	-0.693028
10.590083	0.497	-0.776106
10.598467	0.503	-0.749478
10.606750	0.497	-0.773745
10.615133	0.503	-0.706240
10.623417	0.497	-0.772375
10.631800	0.503	-0.635873
10.640083	0.497	-0.673512
10.648467	0.503	-0.577217
10.656817	0.501	-0.723193
10.665133	0.499	-0.605817
10.673483	0.501	-0.654052
10.681800	0.499	-0.644669
10.690150	0.501	-0.609712
10.698467	0.499	-0.556832
10.706817	0.501	-0.557480
10.715133	0.499	-0.526559
10.723483	0.501	-0.595902
10.731767	0.497	-0.583459
10.740133	0.502	-0.252045
10.748483	0.501	-0.529690
10.756767	0.497	-0.530115
10.765150	0.503	-0.250633
10.773433	0.497	-0.586915
10.781817	0.503	-0.500525
10.790100	0.497	-0.531313
10.798483	0.503	-0.455563
10.806767	0.497	-0.408013
10.815150	0.503	-0.437298
10.823433	0.497	-0.455079
10.831817	0.503	-0.422360
10.840100	0.497	-0.382579
10.848483	0.503	-0.355886
10.856767	0.497	-0.411223
10.865150	0.503	-0.241325
10.873433	0.497	-0.254828
10.881817	0.503	-0.168196
10.890100	0.497	-0.213434
10.898483	0.503	-0.139914
10.906767	0.497	-0.235264
10.915150	0.503	-0.037496
10.923433	0.497	-0.058582
10.931817	0.503	-0.114571
10.940100	0.497	-0.058704
10.948483	0.503	-0.007225
10.956767	0.497	-0.036723
10.965150	0.503	0.099177
10.973433	0.497	0.023930
10.981817	0.503	0.073780
10.990100	0.497	0.050322
10.998483	0.503	0.031559
11.006767	0.497	0.028371
11.015150	0.503	0.113068
11.023433	0.497	0.086699
11.031817	0.503	0.131615
11.040100	0.497	0.126684
11.048483	0.503	0.147372
11.056767	0.497	0.129216
11.065150	0.503	0.242751
11.073433	0.497	0.233302
11.081817	0.503	0.243579
11.090100	0.497	0.231397
11.098483	0.503	0.301404
11.106767	0.497	0.249586
11.115150	0.503	0.306434
11.123433	0.497	0.278596
11.131817	0.503	0.360627
11.140100	0.497	0.288644
11.148483	0.503	0.311385
11.156767	0.497	0.305777
11.165150	0.503	0.280776
11.173433	0.497	0.158226
11.181817	0.503	0.174981
11.190100	0.497	0.051204
11.198483	0.503	0.074511
11.206767	0.497	-0.050871
11.215150	0.503	-0.062989
11.223433	0.497	-0.164262
11.231817	0.503	-0.260735
11.240100	0.497	-0.309018
11.248483	0.503	-0.337280
11.256767	0.497	-0.427253
11.265150	0.503	-0.514343
11.273433	0.497	-0.544121
11.281817	0.503	-0.604693
11.290100	0.497	-0.763060
11.298483	0.503	-0.726960
11.306767	0.497	-0.804285
11.315150	0.503	-0.823017
11.323433	0.497	-0.887766
11.331817	0.503	-0.877274
11.340100	0.497	-0.949083
11.348483	0.503	-0.982049
11.356767	0.497	-1.034430
11.365150	0.503	-1.044314
11.373433	0.497	-1.065428
11.381817	0.503	-1.012287
11.390100	0.497	-1.015070
11.398483	0.503	-1.060333
11.406767	0.497	-1.142016
11.415150	0.503	-1.055725
11.423433	0.497	-1.051320
11.431817	0.503	-1.046780
11.440100	0.497	-1.059246
11.448483	0.503	-1.078036
11.456767	0.497	-1.159156
11.465150	0.503	-1.103702
11.473433	0.497	-1.096004
11.481817	0.503	-1.062630
11.490100	0.497	-1.098848
11.498483	0.503	-1.097717
11.506767	0.497	-1.085409
11.515150	0.503	-1.016964
11.523433	0.497	-1.121947
11.531817	0.503	-1.030284
11.540100	0.497	-1.204940
11.548483	0.503	-1.063825
11.556767	0.497	-1.135787
11.565150	0.503	-1.119433
11.573433	0.497	-1.201430
11.581817	0.503	-1.100918
11.590100	0.497	-1.167767
11.598483	0.503	-1.087358
11.606767	0.497	-1.212685
11.615150	0.503	-1.136015
11.623433	0.497	-1.170831
11.631817	0.503	-1.169902
11.640100	0.497	-1.112327
11.648483	0.503	-1.122789
11.656767	0.497	-1.131316
11.665150	0.503	-1.123285
11.673433	0.497	-1.166606
11.681817	0.503	-1.181901
11.690100	0.497	-1.174399
11.698483	0.503	-1.089513
11.706767	0.497	-1.239569
11.715150	0.503	-1.180131
11.723433	0.497	-1.190841
11.731817	0.503	-1.139502
11.740100	0.497	-1.158669
11.748483	0.503	-1.165138
11.756767	0.497	-1.190285
11.765150	0.503	-1.153891
11.773433	0.497	-1.125962
11.781817	0.503	-1.170410
11.790100	0.497	-1.217270
11.798483	0.503	-1.084630
11.806767	0.497	-1.169444
11.815150	0.503	-1.072755
11.823433	0.497	-1.222382
11.831817	0.503	-1.061991
11.840100	0.497	-1.164340
11.848483	0.503	-1.107602
11.856767	0.497	-1.112384
11.865150	0.503	-1.085182
11.873433	0.497	-1.123947
11.881817	0.503	-0.997123
11.890100	0.497	-1.022054
11.898483	0.503	-0.946469
11.906767	0.497	-0.917587
11.915150	0.503	-0.918790
11.923433	0.497	-0.902401
11.931817	0.503	-0.823193
11.940100	0.497	-0.773618
11.948483	0.503	-0.629452
11.956767	0.497	-0.602366
11.965150	0.503	-0.510898
11.973433	0.497	-0.497689
11.981817	0.503	-0.389724
11.990100	0.497	-0.318460
11.998483	0.503	-0.156874
12.006767	0.497	-0.147712
12.015150	0.503	0.009357
12.023433	0.497	0.109179
12.031817	0.503	0.265740
12.040100	0.497	0.296811
12.048483	0.503	0.401386
12.056767	0.497	0.472659
12.065150	0.503	0.590870
12.073433	0.497	0.579707
12.081817	0.503	0.679262
12.090100	0.497	0.754488
12.098483	0.503	0.804547
12.106767	0.497	0.793222
12.115150	0.503	0.853183
12.123433	0.497	0.875545
12.131817	0.503	0.872515
12.140100	0.497	0.824370
12.148483	0.503	0.858310
12.156767	0.497	0.786581
12.165150	0.503	0.817842
12.173433	0.497	0.663576
12.181817	0.503	0.623554
12.190100	0.497	0.655065
12.198483	0.503	0.540841
12.206767	0.497	0.524340
12.215150	0.503	0.398027
12.223433	0.497	0.329658
12.231817	0.503	0.286181
12.240100	0.497	0.156863
12.248483	0.503	0.210633
12.256767	0.497	0.102773
12.265150	0.503	0.037518
12.273433	0.497	-0.028822
12.281817	0.503	-0.142153
12.290100	0.497	-0.164549
12.298483	0.503	-0.080207
12.306767	0.497	-0.141789
12.315150	0.503	-0.137258
12.323433	0.497	-0.174554
12.331817	0.503	-0.212649
12.340100	0.497	-0.265923
12.348483	0.503	-0.213204
12.356767	0.497	-0.215950
12.365150	0.503	-0.145618
12.373433	0.497	-0.214185
12.381817	0.503	-0.201645
12.390100	0.497	-0.199421
12.398483	0.503	-0.128932
12.406767	0.497	-0.182608
12.415150	0.503	-0.217153
12.423433	0.497	-0.175055
12.431817	0.503	-0.120052
12.440100	0.497	-0.139084
12.448483	0.503	-0.174850
12.456767	0.497	-0.211236
12.465150	0.503	-0.189252
12.473433	0.497	-0.228231
12.481817	0.503	-0.206426
12.490100	0.497	-0.259536
12.498483	0.503	-0.213576
12.506767	0.497	-0.265952
12.515150	0.503	-0.271497
12.523433	0.497	-0.265663
12.531817	0.503	-0.323475
12.540100	0.497	-0.335576
12.548483	0.503	-0.352237
12.556767	0.497	-0.361240
12.565150	0.503	-0.340717
12.573433	0.497	-0.365031
12.581817	0.503	-0.394565
12.590100	0.497	-0.447265
12.598483	0.503	-0.376534
12.606767	0.497	-0.524991
12.615150	0.503	-0.446959
12.623433	0.497	-0.566546
12.631817	0.503	-0.563880
12.640100	0.497	-0.551697
12.648483	0.503	-0.493260
12.656767	0.497	-0.555375
12.665150	0.503	-0.619455
12.673433	0.497	-0.586415
12.681817	0.503	-0.471390
12.690100	0.497	-0.507319
12.698483	0.503	-0.497924
12.706767	0.497	-0.468920
12.715150	0.503	-0.457462
12.723433	0.497	-0.385080
12.731817	0.503	-0.331176
12.740100	0.497	-0.273931
12.748483	0.503	-0.073648
12.756767	0.497	-0.026735
12.765150	0.503	0.159084
12.773433	0.497	0.313343
12.781817	0.503	0.572759
12.790100	0.497	0.754202
12.798483	0.503	1.079160
12.806767	0.497	1.335184
12.815150	0.503	1.665108
12.823433	0.497	1.988256
12.831817	0.503	2.376558
12.840100	0.497	2.732752
12.848483	0.503	3.168775
12.856767	0.497	3.604275
12.865150	0.503	4.143694
12.873433	0.497	4.606114
12.881817	0.503	5.170832
12.890100	0.497	5.681190
12.898483	0.503	6.194237
12.906767	0.497	6.783726
12.915150	0.503	7.371978
12.923433	0.497	7.874955
12.931817	0.503	8.444963
12.940100	0.497	8.946987
12.948483	0.503	9.459271
12.956767	0.497	9.907020
12.965150	0.503	10.413066
12.973433	0.497	10.730256
12.981817	0.503	11.177895
12.990100	0.497	11.487194
12.998483	0.503	11.652694
13.006767	0.497	11.914983
13.015150	0.503	11.926152
13.023433	0.497	12.006676
13.031817	0.503	11.981699
13.040100	0.497	11.847007
13.048483	0.503	11.751493
13.056767	0.497	11.481712
13.065150	0.503	11.250359
13.073433	0.497	10.910704
13.081817	0.503	10.514257
13.090100	0.497	10.115151
13.098483	0.503	9.623609
13.106767	0.497	9.162985
13.115150	0.503	8.625298
13.123433	0.497	8.037954
13.131817	0.503	7.557253
13.140100	0.497	6.950344
13.148483	0.503	6.473976
13.156767	0.497	5.914487
13.165150	0.503	5.390795
13.173433	0.497	4.831101
13.181817	0.503	4.387662
13.190100	0.497	3.806890
13.198483	0.503	3.463891
13.206767	0.497	2.980925
13.215150	0.503	2.608232
13.223433	0.497	2.212464
13.231817	0.503	1.892583
13.240100	0.497	1.559449
13.248483	0.503	1.319029
13.256767	0.497	0.936827
13.265150	0.503	0.796795
13.273433	0.497	0.550217
13.281817	0.503	0.352302
13.290100	0.497	0.141709
13.298483	0.503	0.081234
13.306767	0.497	-0.153974
13.315150	0.503	-0.181881
13.323433	0.497	-0.364520
13.331817	0.503	-0.436249
13.340100	0.497	-0.516904
13.348483	0.503	-0.479994
13.356767	0.497	-0.641893
13.365150	0.503	-0.653136
13.373433	0.497	-0.665932
13.381817	0.503	-0.668197
13.390100	0.497	-0.691230
13.398483	0.503	-0.654636
13.406767	0.497	-0.721539
13.415150	0.503	-0.657504
13.423433	0.497	-0.758725
13.431817	0.503	-0.631831
13.440100	0.497	-0.669408
13.448483	0.503	-0.515603
13.456767	0.497	-0.605918
13.465150	0.503	-0.544552
13.473433	0.497	-0.557269
13.481817	0.503	-0.472629
13.490100	0.497	-0.468299
13.498483	0.503	-0.426832
13.506767	0.497	-0.376625
13.515150	0.503	-0.331197
13.523433	0.497	-0.356694
13.531817	0.503	-0.293503
13.540100	0.497	-0.213154
13.548483	0.503	-0.103090
13.556767	0.497	-0.134864
13.565150	0.503	-0.057308
13.573433	0.497	0.062421
13.581817	0.503	0.064187
13.590100	0.497	0.200524
13.598483	0.503	0.335769
13.606833	0.501	0.395202
13.615150	0.499	0.620659
13.623500	0.501	0.797059
13.631817	0.499	1.036622
13.640167	0.501	1.263563
13.648483	0.499	1.538197
13.656833	0.501	1.735244
13.665117	0.497	2.075308
13.673483	0.502	2.767378
13.681833	0.501	2.819845
13.690117	0.497	3.216515
13.698500	0.503	3.962528
13.706783	0.497	4.089622
13.715167	0.503	4.857844
13.723450	0.497	5.031562
13.731833	0.503	5.573405
13.740117	0.497	6.042901
13.748500	0.503	6.532858
13.756783	0.497	6.953790
13.765167	0.503	7.407266
13.773450	0.497	7.785552
13.781833	0.503	8.175149
13.790117	0.497	8.477166
13.798500	0.503	8.820681
13.806783	0.497	9.074289
13.815167	0.503	9.245895
13.823450	0.497	9.193483
13.831833	0.503	9.289335
13.840117	0.497	9.236878
13.848500	0.503	9.177090
13.856783	0.497	8.999323
13.865167	0.503	8.793622
13.873450	0.497	8.430939
13.881833	0.503	8.260223
13.890117	0.497	7.810978
13.898500	0.503	7.447984
13.906783	0.497	6.974673
13.915167	0.503	6.456213
13.923450	0.497	6.035793
13.931833	0.503	5.566252
13.940117	0.497	5.052326
13.948500	0.503	4.547275
13.956783	0.497	4.070651
13.965167	0.503	3.601760
13.973450	0.497	3.183122
13.981833	0.503	2.670666
13.990117	0.497	2.252049
13.998500	0.503	1.906990
14.006783	0.497	1.535523
14.015167	0.503	1.125639
14.023450	0.497	0.852496
14.031833	0.503	0.634977
14.040117	0.497	0.317660
14.048500	0.503	0.113825
14.056783	0.497	-0.115796
14.065167	0.503	-0.194963
14.073450	0.497	-0.420527
14.081833	0.503	-0.578109
14.090117	0.497	-0.686167
14.098500	0.503	-0.681108
14.106783	0.497	-0.854141
14.115167	0.503	-0.923555
14.123450	0.497	-0.997951
14.131833	0.503	-1.012520
14.140117	0.497	-1.017358
14.148500	0.503	-0.996583
14.156783	0.497	-1.012789
14.165167	0.503	-0.973646
14.173450	0.497	-1.044901
14.181833	0.503	-0.991150
14.190117	0.497	-1.020495
14.198500	0.503	-0.889363
14.206783	0.497	-0.838479
14.215167	0.503	-0.832623
14.223450	0.497	-0.764623
14.231833	0.503	-0.675267
14.240117	0.497	-0.638012
14.248500	0.503	-0.508274
14.256783	0.497	-0.434706
14.265167	0.503	-0.380314
14.273450	0.497	-0.259234
14.281833	0.503	-0.062931
14.290117	0.497	0.055951
14.298500	0.503	0.153360
14.306783	0.497	0.238293
14.315167	0.503	0.543815
14.323450	0.497	0.666119
14.331833	0.503	0.817593
14.340117	0.497	0.981186
14.348500	0.503	1.208271
14.356783	0.497	1.388977
14.365167	0.503	1.562720
14.373450	0.497	1.870256
14.381833	0.503	2.042989
14.390117	0.497	2.238117
14.398500	0.503	2.523130
14.406783	0.497	2.772488
14.415167	0.503	2.932108
14.423450	0.497	3.176545
14.431833	0.503	3.430480
14.440117	0.497	3.618667
14.448500	0.503	3.837760
14.456783	0.497	4.027374
14.465167	0.503	4.246573
14.473450	0.497	4.431963
14.481833	0.503	4.573988
14.490117	0.497	4.698771
14.498500	0.503	4.841329
14.506783	0.497	4.909651
14.515167	0.503	5.027604
14.523450	0.497	5.137197
14.531833	0.503	5.207672
14.540117	0.497	5.155781
14.548500	0.503	5.198063
14.556783	0.497	5.127865
14.565167	0.503	5.098675
14.573450	0.497	5.001607
14.581833	0.503	4.950717
14.590117	0.497	4.809188
14.598500	0.503	4.715217
14.606783	0.497	4.507357
14.615167	0.503	4.386917
14.623450	0.497	4.167785
14.631833	0.503	3.992280
14.640117	0.497	3.832447
14.648500	0.503	3.594368
14.656783	0.497	3.305353
14.665167	0.503	3.167589
14.673450	0.497	2.928304
14.681833	0.503	2.757067
14.690117	0.497	2.580910
14.698500	0.503	2.423856
14.706783	0.497	2.223647
14.715167	0.503	2.093157
14.723450	0.497	2.020240
14.731833	0.503	1.931461
14.740117	0.497	1.928141
14.748500	0.503	1.946973
14.756783	0.497	1.984623
14.765167	0.503	2.089959
14.773450	0.497	2.167587
14.781833	0.503	2.482192
14.790117	0.497	2.632603
14.798500	0.503	2.933039
14.806783	0.497	3.201673
14.815167	0.503	3.570820
14.823450	0.497	3.996096
14.831833	0.503	4.356327
14.840117	0.497	4.861096
14.848500	0.503	5.434816
14.856783	0.497	5.825594
14.865167	0.503	6.276720
14.873450	0.497	6.692378
14.881833	0.503	7.071008
14.890117	0.497	7.460372
14.898500	0.503	7.778126
14.906783	0.497	8.018255
14.915167	0.503	8.207072
14.923450	0.497	8.279770
14.931833	0.503	8.230777
14.940117	0.497	8.160396
14.948500	0.503	8.037155
14.956783	0.497	7.860447
14.965167	0.503	7.556542
14.973450	0.497	7.099533
14.981833	0.503	6.778708
14.990117	0.497	6.321651
14.998500	0.503	5.844763
15.006783	0.497	5.229493
15.015167	0.503	4.809338
15.023450	0.497	4.216033
15.031833	0.503	3.763667
15.040117	0.497	3.229178
15.048500	0.503	2.753187
15.056783	0.497	2.308531
15.065167	0.503	1.932999
15.073450	0.497	1.411601
15.081833	0.503	1.075867
15.090117	0.497	0.641498
15.098500	0.503	0.385699
15.106783	0.497	0.094948
15.115167	0.503	-0.131015
15.123450	0.497	-0.418591
15.131833	0.503	-0.530897
15.140117	0.497	-0.695354
15.148500	0.503	-0.819790
15.156783	0.497	-1.007433
15.165167	0.503	-1.113985
15.173450	0.497	-1.210107
15.181833	0.503	-1.305666
15.190117	0.497	-1.393045
15.198500	0.503	-1.360608
15.206783	0.497	-1.392833
15.215167	0.503	-1.410287
15.223450	0.497	-1.487295
15.231833	0.503	-1.573682
15.240117	0.497	-1.510912
15.248500	0.503	-1.545691
15.256783	0.497	-1.577675
15.265167	0.503	-1.578465
15.273450	0.497	-1.552227
15.281833	0.503	-1.503540
15.290117	0.497	-1.525094
15.298500	0.503	-1.438877
15.306783	0.497	-1.452821
15.315167	0.503	-1.354209
15.323450	0.497	-1.434114
15.331833	0.503	-1.333059
15.340117	0.497	-1.326162
15.348500	0.503	-1.144186
15.356783	0.497	-1.217159
15.365167	0.503	-1.143231
15.373450	0.497	-1.069140
15.381833	0.503	-0.965102
15.390117	0.497	-0.886259
15.398500	0.503	-0.819577
15.406783	0.497	-0.751585
15.415167	0.503	-0.660452
15.423450	0.497	-0.596198
15.431833	0.503	-0.461878
15.440117	0.497	-0.429354
15.448500	0.503	-0.316338
15.456783	0.497	-0.259425
15.465167	0.503	-0.083959
15.473450	0.497	-0.035383
15.481833	0.503	0.092521
15.490117	0.497	0.170445
15.498500	0.503	0.272389
15.506783	0.497	0.330954
15.515167	0.503	0.498680
15.523450	0.497	0.532429
15.531833	0.503	0.585525
15.540117	0.497	0.671612
15.548500	0.503	0.834147
15.556783	0.497	0.892459
15.565167	0.503	0.960855
15.573450	0.497	1.010110
15.581833	0.503	1.047382
15.590117	0.497	1.143675
15.598500	0.503	1.128193
15.606783	0.497	1.189705
15.615167	0.503	1.249775
15.623450	0.497	1.232623
15.631833	0.503	1.296999
15.640117	0.497	1.226222
15.648500	0.503	1.319186
15.656783	0.497	1.265991
15.665167	0.503	1.231518
15.673450	0.497	1.211611
15.681833	0.503	1.215737
15.690117	0.497	1.136594
15.698500	0.503	1.111587
15.706783	0.497	1.060933
15.715167	0.503	1.014002
15.723450	0.497	0.836438
15.731833	0.503	0.845044
15.740117	0.497	0.785510
15.748500	0.503	0.705116
15.756783	0.497	0.606971
15.765167	0.503	0.525909
15.773450	0.497	0.423939
15.781833	0.503	0.418978
15.790117	0.497	0.234523
15.798500	0.503	0.187574
15.806783	0.497	0.022669
15.815167	0.503	0.069476
15.823450	0.497	-0.098629
15.831833	0.503	-0.143100
15.840117	0.497	-0.272500
15.848500	0.503	-0.342366
15.856783	0.497	-0.480697
15.865167	0.503	-0.563483
15.873450	0.497	-0.731015
15.881833	0.503	-0.727933
15.890117	0.497	-0.769085
15.898500	0.503	-0.861032
15.906783	0.497	-0.954496
15.915167	0.503	-0.944835
15.923450	0.497	-1.029517
15.931833	0.503	-1.112214
15.940117	0.497	-1.151950
15.948500	0.503	-1.192435
15.956783	0.497	-1.280280
15.965167	0.503	-1.354988
15.973450	0.497	-1.408909
15.981833	0.503	-1.402017
15.990117	0.497	-1.543923
15.998500	0.503	-1.494768
16.006783	0.497	-1.553185
16.015167	0.503	-1.534316
16.023450	0.497	-1.692208
16.031833	0.503	-1.645617
16.040117	0.497	-1.650372
16.048500	0.503	-1.635984
16.056783	0.497	-1.691294
16.065167	0.503	-1.624946
16.073450	0.497	-1.717505
16.081833	0.503	-1.759611
16.090117	0.497	-1.812407
16.098500	0.503	-1.830289
16.106783	0.497	-1.870220
16.115167	0.503	-1.788815
16.123450	0.497	-1.883270
16.131833	0.503	-1.853218
16.140117	0.497	-1.868703
16.148500	0.503	-1.811511
16.156783	0.497	-1.836618
16.165167	0.503	-1.913475
16.173450	0.497	-1.856248
16.181833	0.503	-1.957220
16.190117	0.497	-1.960564
16.198500	0.503	-1.867563
16.206783	0.497	-1.895926
16.215167	0.503	-1.892545
16.223450	0.497	-1.888449
16.231833	0.503	-1.910841
16.240117	0.497	-1.876696
16.248500	0.503	-1.860944
16.256783	0.497	-1.920450
16.265167	0.503	-1.876801
16.273450	0.497	-1.803644
16.281833	0.503	-1.778435
16.290117	0.497	-1.843697
16.298500	0.503	-1.798038
16.306783	0.497	-1.809418
16.315167	0.503	-1.737408
16.323450	0.497	-1.836229
16.331833	0.503	-1.752685
16.340117	0.497	-1.760453
16.348500	0.503	-1.710990
16.356783	0.497	-1.742730
16.365167	0.503	-1.657253
16.373450	0.497	-1.609285
16.381833	0.503	-1.581011
16.390117	0.497	-1.625676
16.398500	0.503	-1.519712
16.406783	0.497	-1.561878
16.415167	0.503	-1.517696
16.423450	0.497	-1.492046
16.431833	0.503	-1.425047
16.440117	0.497	-1.460357
16.448500	0.503	-1.407496
16.456783	0.497	-1.375489
16.465167	0.503	-1.328613
16.473450	0.497	-1.319061
16.481833	0.503	-1.267177
16.490117	0.497	-1.216274
16.498500	0.503	-1.191873
16.506783	0.497	-1.158378
16.515167	0.503	-1.138758
16.523517	0.501	-1.113512
16.531833	0.499	-1.044497
16.540117	0.497	-1.044620
16.548500	0.503	-0.941303
16.556850	0.501	-1.016370
16.565167	0.499	-0.975407
16.573517	0.501	-0.926927
16.581833	0.499	-0.987009
16.590183	0.501	-0.927284
16.598467	0.497	-0.954481
16.606833	0.502	-0.671916
16.615183	0.501	-0.903248
16.623467	0.497	-0.968026
16.631833	0.502	-0.693210
16.640183	0.501	-0.980080
16.648467	0.497	-1.061113
16.656850	0.503	-1.015810
16.665133	0.497	-1.060049
16.673517	0.503	-1.063324
16.681800	0.497	-1.042938
16.690183	0.503	-1.070943
16.698467	0.497	-1.123577
16.706850	0.503	-1.130945
16.715133	0.497	-1.250883
16.723517	0.503	-1.188534
16.731800	0.497	-1.361828
16.740183	0.503	-1.249606
16.748467	0.497	-1.345476
16.756850	0.503	-1.329578
16.765133	0.497	-1.409594
16.773517	0.503	-1.426300
16.781800	0.497	-1.499080
16.790183	0.503	-1.507419
16.798467	0.497	-1.579926
16.806850	0.503	-1.596247
16.815133	0.497	-1.621575
16.823517	0.503	-1.601658
16.831800	0.497	-1.644397
16.840183	0.503	-1.674242
16.848467	0.497	-1.741347
16.856850	0.503	-1.627758
16.865133	0.497	-1.766291
16.873517	0.503	-1.745907
16.881800	0.497	-1.848264
16.890183	0.503	-1.762862
16.898467	0.497	-1.819994
16.906850	0.503	-1.809455
16.915133	0.497	-1.819654
16.923517	0.503	-1.813514
16.931800	0.497	-1.906123
16.940183	0.503	-1.799793
16.948467	0.497	-1.837779
16.956850	0.503	-1.822420
16.965133	0.497	-1.887976
16.973517	0.503	-1.861073
16.981800	0.497	-1.843928
16.990183	0.503	-1.826605
16.998467	0.497	-1.867647
17.006850	0.503	-1.866560
17.015133	0.497	-1.932540
17.023517	0.503	-1.841795
17.031800	0.497	-1.894686
17.040183	0.503	-1.834539
17.048467	0.497	-1.853461
17.056850	0.503	-1.791943
17.065133	0.497	-1.866406
17.073517	0.503	-1.798585
17.081800	0.497	-1.883085
17.090183	0.503	-1.834044
17.098467	0.497	-1.808097
17.106850	0.503	-1.796740
17.115133	0.497	-1.790443
17.123517	0.503	-1.752892
17.131800	0.497	-1.820036
17.140183	0.503	-1.764039
17.148467	0.497	-1.762772
17.156850	0.503	-1.731629
17.165133	0.497	-1.827490
17.173517	0.503	-1.772839
17.181800	0.497	-1.814357
17.190183	0.503	-1.770116
17.198467	0.497	-1.761078
17.206850	0.503	-1.719149
17.215133	0.497	-1.707788
17.223517	0.503	-1.752631
17.231800	0.497	-1.754138
17.240183	0.503	-1.638694
17.248467	0.497	-1.727737
17.256850	0.503	-1.660423
17.265133	0.497	-1.693441
17.273517	0.503	-1.708879
17.281800	0.497	-1.641551
17.290183	0.503	-1.627056
17.298467	0.497	-1.657468
17.306850	0.503	-1.625357
17.315133	0.497	-1.610082
17.323517	0.503	-1.627985
17.331800	0.497	-1.599781
17.340183	0.503	-1.627672
17.348467	0.497	-1.655382
17.356850	0.503	-1.565382
17.365133	0.497	-1.587710
17.373517	0.503	-1.619240
17.381800	0.497	-1.644880
17.390183	0.503	-1.596337
17.398467	0.497	-1.675005
17.406850	0.503	-1.599063
17.415133	0.497	-1.652591
17.423517	0.503	-1.590167
17.431800	0.497	-1.662469
17.440183	0.503	-1.602677
17.448467	0.497	-1.644355
17.456850	0.503	-1.672353
17.465133	0.497	-1.706231
17.473517	0.503	-1.661730
17.481800	0.497	-1.687459
17.490183	0.503	-1.607507
17.498467	0.497	-1.700038
17.506850	0.503	-1.690326
17.515133	0.497	-1.698306
17.523517	0.503	-1.686203
17.531800	0.497	-1.745863
17.540183	0.503	-1.716359
17.548467	0.497	-1.724029
17.556850	0.503	-1.719984
17.565133	0.497	-1.728209
17.573517	0.503	-1.687186
17.581800	0.497	-1.692183
17.590183	0.503	-1.671846
17.598467	0.497	-1.751214
17.606850	0.503	-1.710416
17.615133	0.497	-1.674557
17.623517	0.503	-1.735051
17.631800	0.497	-1.728686
17.640183	0.503	-1.703407
17.648467	0.497	-1.700973
17.656850	0.503	-1.671745
17.665133	0.497	-1.741123
17.673517	0.503	-1.631673
17.681800	0.497	-1.655435
17.690183	0.503	-1.573523
17.698467	0.497	-1.672029
17.706850	0.503	-1.664538
17.715133	0.497	-1.664532
17.723517	0.503	-1.654135
17.731800	0.497	-1.666382
17.740183	0.503	-1.621111
17.748467	0.497	-1.642611
17.756850	0.503	-1.643071
17.765133	0.497	-1.641201
17.773517	0.503	-1.651020
17.781800	0.497	-1.682614
17.790183	0.503	-1.623714
17.798467	0.497	-1.636671
17.806850	0.503	-1.587123
17.815133	0.497	-1.594197
17.823517	0.503	-1.579801
17.831800	0.497	-1.651758
17.840183	0.503	-1.567231
17.848467	0.497	-1.628561
17.856850	0.503	-1.541804
17.865133	0.497	-1.613306
17.873517	0.503	-1.584602
17.881800	0.497	-1.629186
17.890183	0.503	-1.605361
17.898467	0.497	-1.599063
17.906850	0.503	-1.571508
17.915133	0.497	-1.616355
17.923517	0.503	-1.565929
17.931800	0.497	-1.575010
17.940183	0.503	-1.517411
17.948467	0.497	-1.594019
17.956850	0.503	-1.536456
17.965133	0.497	-1.561882
17.973517	0.503	-1.477659
17.981800	0.497	-1.518770
17.990183	0.503	-1.509520
17.998467	0.497	-1.464300
18.006850	0.503	-1.472886
18.015133	0.497	-1.452901
18.023517	0.503	-1.371587
18.031800	0.497	-1.418668
18.040183	0.503	-1.376807
18.048467	0.497	-1.270791
18.056850	0.503	-1.205258
18.065133	0.497	-1.248857
18.073517	0.503	-1.157220
18.081800	0.497	-1.197841
18.090183	0.503	-1.124492
18.098467	0.497	-1.065198
18.106850	0.503	-1.058669
18.115133	0.497	-0.951711
18.123517	0.503	-0.880063
18.131800	0.497	-0.799635
18.140183	0.503	-0.767987
18.148467	0.497	-0.783716
18.156850	0.503	-0.579674
18.165133	0.497	-0.629416
18.173517	0.503	-0.496391
18.181800	0.497	-0.457530
18.190183	0.503	-0.369266
18.198467	0.497	-0.331666
18.206850	0.503	-0.330473
18.215133	0.497	-0.301705
18.223517	0.503	-0.280162
18.231800	0.497	-0.238583
18.240183	0.503	-0.168405
18.248467	0.497	-0.125533
18.256850	0.503	-0.121754
18.265133	0.497	-0.155014
18.273517	0.503	-0.103951
18.281800	0.497	-0.179310
18.290183	0.503	-0.137825
18.298467	0.497	-0.223721
18.306850	0.503	-0.147316
18.315133	0.497	-0.213390
18.323517	0.503	-0.157749
18.331800	0.497	-0.271750
18.340183	0.503	-0.151193
18.348467	0.497	-0.290205
18.356850	0.503	-0.248913
18.365133	0.497	-0.297460
18.373517	0.503	-0.265695
18.381800	0.497	-0.254382
18.390183	0.503	-0.268174
18.398467	0.497	-0.268967
18.406850	0.503	-0.252337
18.415133	0.497	-0.202399
18.423517	0.503	-0.089304
18.431800	0.497	-0.146047
18.440183	0.503	0.017938
18.448467	0.497	0.055727
18.456850	0.503	0.201855
18.465133	0.497	0.267862
18.473517	0.503	0.392263
18.481800	0.497	0.498995
18.490183	0.503	0.666633
18.498467	0.497	0.790991
18.506850	0.503	1.027711
18.515133	0.497	1.112912
18.523517	0.503	1.304578
18.531800	0.497	1.488097
18.540183	0.503	1.706053
18.548467	0.497	1.917680
18.556850	0.503	2.109802
18.565133	0.497	2.233012
18.573517	0.503	2.462064
18.581800	0.497	2.611779
18.590183	0.503	2.806064
18.598467	0.497	2.865765
18.606850	0.503	3.136621
18.615133	0.497	3.179821
18.623517	0.503	3.252387
18.631800	0.497	3.220927
18.640183	0.503	3.353630
18.648467	0.497	3.338209
18.656850	0.503	3.402693
18.665133	0.497	3.323073
18.673517	0.503	3.310951
18.681800	0.497	3.245568
18.690183	0.503	3.164734
18.698467	0.497	2.986782
18.706850	0.503	2.914904
18.715133	0.497	2.750365
18.723517	0.503	2.676768
18.731800	0.497	2.448085
18.740183	0.503	2.276798
18.748467	0.497	2.111655
18.756850	0.503	2.019428
18.765133	0.497	1.744594
18.773517	0.503	1.580477
18.781800	0.497	1.467329
18.790183	0.503	1.271233
18.798467	0.497	1.084845
18.806850	0.503	0.979915
18.815133	0.497	0.800814
18.823517	0.503	0.606741
18.831800	0.497	0.509441
18.840183	0.503	0.397058
18.848467	0.497	0.285938
18.856850	0.503	0.173060
18.865133	0.497	0.051633
18.873517	0.503	0.099434
18.881800	0.497	-0.099327
18.890183	0.503	-0.122106
18.898467	0.497	-0.223976
18.906850	0.503	-0.255977
18.915133	0.497	-0.366593
18.923517	0.503	-0.334683
18.931800	0.497	-0.368904
18.940183	0.503	-0.450442
18.948467	0.497	-0.482091
18.956850	0.503	-0.517955
18.965133	0.497	-0.543787
18.973517	0.503	-0.519651
18.981800	0.497	-0.618237
18.990183	0.503	-0.625259
18.998467	0.497	-0.650473
19.006850	0.503	-0.657113
19.015133	0.497	-0.698831
19.023517	0.503	-0.673267
19.031800	0.497	-0.757193
19.040183	0.503	-0.684951
19.048467	0.497	-0.749176
19.056850	0.503	-0.691163
19.065133	0.497	-0.755555
19.073517	0.503	-0.788378
19.081800	0.497	-0.810296
19.090183	0.503	-0.820907
19.098467	0.497	-0.854424
19.106850	0.503	-0.762293
19.115133	0.497	-0.784743
19.123517	0.503	-0.772643
19.131800	0.497	-0.852809
19.140183	0.503	-0.824320
19.148467	0.497	-0.846405
19.156850	0.503	-0.832265
19.165133	0.497	-0.842337
19.173517	0.503	-0.747422
19.181800	0.497	-0.823221
19.190183	0.503	-0.734632
19.198467	0.497	-0.730345
19.206850	0.503	-0.700939
19.215133	0.497	-0.741555
19.223517	0.503	-0.699332
19.231800	0.497	-0.681795
19.240183	0.503	-0.602331
19.248467	0.497	-0.678632
19.256850	0.503	-0.654076
19.265133	0.497	-0.608187
19.273517	0.503	-0.544621
19.281800	0.497	-0.540838
19.290183	0.503	-0.445588
19.298467	0.497	-0.471597
19.306850	0.503	-0.428966
19.315133	0.497	-0.413266
19.323517	0.503	-0.369489
19.331800	0.497	-0.347472
19.340183	0.503	-0.270281
19.348467	0.497	-0.245493
19.356850	0.503	-0.201225
19.365133	0.497	-0.222515
19.373517	0.503	-0.128078
19.381800	0.497	-0.125401
19.390183	0.503	-0.069035
19.398467	0.497	-0.028232
19.406850	0.503	0.055720
19.415133	0.497	0.095337
19.423517	0.503	0.137981
19.431800	0.497	0.231811
19.440183	0.503	0.257877
19.448467	0.497	0.283254
19.456850	0.503	0.332079
19.465133	0.497	0.331223
19.473517	0.503	0.422470
19.481867	0.501	0.493189
19.490183	0.499	0.493649
19.498533	0.501	0.565791
19.506850	0.499	0.657232
19.515200	0.501	0.690920
19.523483	0.497	0.708643
19.531850	0.502	1.059831
19.540200	0.501	0.813178
19.548483	0.497	0.834354
19.556850	0.502	1.163174
19.565200	0.501	0.834777
19.573483	0.497	0.952951
19.581867	0.503	0.985855
19.590150	0.497	1.019588
19.598533	0.503	1.068805
19.606817	0.497	1.084523
19.615200	0.503	1.133180
19.623483	0.497	1.088596
19.631867	0.503	1.222630
19.640150	0.497	1.160073
19.648533	0.503	1.232827
19.656817	0.497	1.156105
19.665200	0.503	1.330193
19.673483	0.497	1.217344
19.681867	0.503	1.327986
19.690150	0.497	1.192432
19.698533	0.503	1.339787
19.706817	0.497	1.269368
19.715200	0.503	1.290326
19.723483	0.497	1.240923
19.731867	0.503	1.256210
19.740150	0.497	1.241989
19.748533	0.503	1.332921
19.756817	0.497	1.300325
19.765200	0.503	1.295453
19.773483	0.497	1.187565
19.781867	0.503	1.231743
19.790150	0.497	1.222465
19.798533	0.503	1.108434
19.806817	0.497	1.016017
19.815200	0.503	1.083391
19.823483	0.497	1.058345
19.831867	0.503	1.087165
19.840150	0.497	0.955188
19.848533	0.503	0.965910
19.856817	0.497	0.918058
19.865200	0.503	0.898336
19.873483	0.497	0.800369
19.881867	0.503	0.774767
19.890150	0.497	0.744567
19.898533	0.503	0.716940
19.906817	0.497	0.579112
19.915200	0.503	0.635442
19.923483	0.497	0.485654
19.931867	0.503	0.456690
19.940150	0.497	0.455499
19.948533	0.503	0.377105
19.956817	0.497	0.299935
19.965200	0.503	0.301962
19.973483	0.497	0.247874
19.981867	0.503	0.217872
19.990150	0.497	0.183245
19.998533	0.503	0.147555
20.006817	0.497	0.104838
20.015200	0.503	0.167953
20.023483	0.497	0.076740
20.031867	0.503	0.059600
20.040150	0.497	0.000812
20.048533	0.503	-0.056672
20.056817	0.497	-0.081252
20.065200	0.503	-0.003452
20.073483	0.497	-0.168375
20.081867	0.503	-0.111422
20.090150	0.497	-0.155352
20.098533	0.503	-0.146096
20.106817	0.497	-0.208009
20.115200	0.503	-0.230323
20.123483	0.497	-0.278769
20.131867	0.503	-0.199445
20.140150	0.497	-0.314924
20.148533	0.503	-0.256333
20.156817	0.497	-0.250677
20.165200	0.503	-0.229585
20.173483	0.497	-0.268492
20.181867	0.503	-0.273515
20.190150	0.497	-0.259631
20.198533	0.503	-0.260756
20.206817	0.497	-0.261258
20.215200	0.503	-0.238329
20.223483	0.497	-0.186171
20.231867	0.503	-0.163693
20.240150	0.497	-0.243770
20.248533	0.503	-0.132602
20.256817	0.497	-0.207582
20.265200	0.503	-0.131215
20.273483	0.497	-0.147947
20.281867	0.503	-0.079798
20.290150	0.497	-0.084113
20.298533	0.503	-0.022046
20.306817	0.497	-0.057899
20.315200	0.503	0.069750
20.323483	0.497	-0.026059
20.331867	0.503	0.050075
20.340150	0.497	0.004672
20.348533	0.503	0.042576
20.356817	0.497	0.066275
20.365200	0.503	0.094269
20.373483	0.497	0.040910
20.381867	0.503	0.145262
20.390150	0.497	0.143770
20.398533	0.503	0.082381
20.406817	0.497	0.065309
20.415200	0.503	0.127193
20.423483	0.497	0.106126
20.431867	0.503	0.200951
20.440150	0.497	0.151930
20.448533	0.503	0.158911
20.456817	0.497	0.125617
20.465200	0.503	0.129126
20.473483	0.497	0.151486
20.481867	0.503	0.140186
20.490150	0.497	0.096377
20.498533	0.503	0.090818
20.506817	0.497	0.036736
20.515200	0.503	0.080767
20.523483	0.497	0.007482
20.531867	0.503	0.032291
20.540150	0.497	-0.031310
20.548533	0.503	-0.008524
20.556817	0.497	-0.071501
20.565200	0.503	-0.052766
20.573483	0.497	-0.168191
20.581867	0.503	-0.107347
20.590150	0.497	-0.165763
20.598533	0.503	-0.146603
20.606817	0.497	-0.226879
20.615200	0.503	-0.204161
20.623483	0.497	-0.208007
20.631867	0.503	-0.243002
20.640150	0.497	-0.333210
20.648533	0.503	-0.366686
20.656817	0.497	-0.407228
20.665200	0.503	-0.414160
20.673483	0.497	-0.480850
20.681867	0.503	-0.441456
20.690150	0.497	-0.504338
20.698533	0.503	-0.551546
20.706817	0.497	-0.621192
20.715200	0.503	-0.586156
20.723483	0.497	-0.647202
20.731867	0.503	-0.636490
20.740150	0.497	-0.725202
20.748533	0.503	-0.684330
20.756817	0.497	-0.705964
20.765200	0.503	-0.725050
20.773483	0.497	-0.761039
20.781867	0.503	-0.764043
20.790150	0.497	-0.809696
20.798533	0.503	-0.800284
20.806817	0.497	-0.940799
20.815200	0.503	-0.868629
20.823483	0.497	-1.008483
20.831867	0.503	-0.944694
20.840150	0.497	-1.040002
20.848533	0.503	-0.962265
20.856817	0.497	-1.032184
20.865200	0.503	-0.976437
20.873483	0.497	-1.022640
20.881867	0.503	-0.998945
20.890150	0.497	-1.066515
20.898533	0.503	-1.039434
20.906817	0.497	-1.110875
20.915200	0.503	-1.040783
20.923483	0.497	-1.185196
20.931867	0.503	-1.123786
20.940150	0.497	-1.210738
20.948533	0.503	-1.141082
20.956817	0.497	-1.215349
20.965200	0.503	-1.215352
20.973483	0.497	-1.258816
20.981867	0.503	-1.198203
20.990150	0.497	-1.243971
20.998533	0.503	-1.191487
21.006817	0.497	-1.276820
21.015200	0.503	-1.231463
21.023483	0.497	-1.255184
21.031867	0.503	-1.249435
21.040150	0.497	-1.262087
21.048533	0.503	-1.285025
21.056817	0.497	-1.341286
21.065200	0.503	-1.281013
21.073483	0.497	-1.283800
21.081867	0.503	-1.258762
21.090150	0.497	-1.313649
21.098533	0.503	-1.325563
21.106817	0.497	-1.385782
21.115200	0.503	-1.336051
21.123483	0.497	-1.353218
21.131867	0.503	-1.400866
21.140150	0.497	-1.392465
21.148533	0.503	-1.381326
21.156817	0.497	-1.455750
21.165200	0.503	-1.408363
21.173483	0.497	-1.452468
21.181867	0.503	-1.459970
21.190150	0.497	-1.534476
21.198533	0.503	-1.419204
21.206817	0.497	-1.506471
21.215200	0.503	-1.356310
21.223483	0.497	-1.543605
21.231867	0.503	-1.425662
21.240150	0.497	-1.520972
21.248533	0.503	-1.503199
21.256817	0.497	-1.480083
21.265200	0.503	-1.508058
21.273483	0.497	-1.527874
21.281867	0.503	-1.521945
21.290150	0.497	-1.598211
21.298533	0.503	-1.608172
21.306817	0.497	-1.592445
21.315200	0.503	-1.538149
21.323483	0.497	-1.541168
21.331867	0.503	-1.536741
21.340150	0.497	-1.584086
21.348533	0.503	-1.535937
21.356817	0.497	-1.598580
21.365200	0.503	-1.542632
21.373483	0.497	-1.635583
21.381867	0.503	-1.617744
21.390150	0.497	-1.650302
21.398533	0.503	-1.632730
21.406817	0.497	-1.681840
21.415200	0.503	-1.637758
21.423483	0.497	-1.706670
21.431867	0.503	-1.624272
21.440150	0.497	-1.648625
21.448533	0.503	-1.630422
21.456817	0.497	-1.700270
21.465200	0.503	-1.665209
21.473483	0.497	-1.717552
21.481867	0.503	-1.645169
21.490150	0.497	-1.725335
21.498533	0.503	-1.703030
21.506817	0.497	-1.735368
21.515200	0.503	-1.670492
21.523483	0.497	-1.775619
21.531867	0.503	-1.714950
21.540150	0.497	-1.760560
21.548533	0.503	-1.697925
21.556817	0.497	-1.836046
21.565200	0.503	-1.747448
21.573483	0.497	-1.786256
21.581867	0.503	-1.760465
21.590150	0.497	-1.813294
21.598533	0.503	-1.738619
21.606817	0.497	-1.855904
21.615200	0.503	-1.754445
21.623483	0.497	-1.811143
21.631867	0.503	-1.792097
21.640150	0.497	-1.810234
21.648533	0.503	-1.755018
21.656817	0.497	-1.800932
21.665200	0.503	-1.777547
21.673483	0.497	-1.838499
21.681867	0.503	-1.801210
21.690150	0.497	-1.837361
21.698533	0.503	-1.780761
21.706817	0.497	-1.855138
21.715200	0.503	-1.832732
21.723483	0.497	-1.848660
21.731867	0.503	-1.787207
21.740150	0.497	-1.859476
21.748533	0.503	-1.785646
21.756817	0.497	-1.830701
21.765200	0.503	-1.799155
21.773483	0.497	-1.814807
21.781867	0.503	-1.798456
21.790150	0.497	-1.839376
21.798533	0.503	-1.809518
21.806817	0.497	-1.880922
21.815200	0.503	-1.866420
21.823483	0.497	-1.864231
21.831867	0.503	-1.785647
21.840150	0.497	-1.863631
21.848533	0.503	-1.835024
21.856817	0.497	-1.877598
21.865200	0.503	-1.878737
21.873483	0.497	-1.856141
21.881867	0.503	-1.799712
21.890150	0.497	-1.829116
21.898533	0.503	-1.827729
21.906817	0.497	-1.756154
21.915200	0.503	-1.815196
21.923483	0.497	-1.856442
21.931867	0.503	-1.766957
21.940150	0.497	-1.829966
21.948533	0.503	-1.819475
21.956817	0.497	-1.856507
21.965200	0.503	-1.793549
21.973483	0.497	-1.783583
21.981867	0.503	-1.816030
21.990150	0.497	-1.862492
21.998533	0.503	-1.744111
22.006817	0.497	-1.894960
22.015200	0.503	-1.780334
22.023483	0.497	-1.809932
22.031867	0.503	-1.800198
22.040150	0.497	-1.859533
22.048533	0.503	-1.743948
22.056817	0.497	-1.862168
22.065200	0.503	-1.809995
22.073483	0.497	-1.808626
22.081867	0.503	-1.847520
22.090150	0.497	-1.842892
22.098533	0.503	-1.877398
22.106817	0.497	-1.817001
22.115200	0.503	-1.893027
22.123483	0.497	-1.856665
22.131867	0.503	-1.867503
22.140150	0.497	-1.907138
22.148533	0.503	-1.856761
22.156817	0.497	-1.947848
22.165200	0.503	-1.876663
22.173483	0.497	-1.917797
22.181867	0.503	-1.885920
22.190150	0.497	-1.940576
22.198533	0.503	-1.960620
22.206817	0.497	-2.000590
22.215200	0.503	-1.896646
22.223483	0.497	-1.905890
22.231867	0.503	-1.918530
22.240150	0.497	-1.890261
22.248533	0.503	-1.936573
22.256817	0.497	-1.958574
22.265200	0.503	-1.936336
22.273483	0.497	-1.933909
22.281867	0.503	-1.913138
22.290150	0.497	-1.982487
22.298533	0.503	-1.939307
22.306817	0.497	-1.950534
22.315200	0.503	-1.915748
22.323483	0.497	-1.929263
22.331867	0.503	-1.984896
22.340150	0.497	-1.951910
22.348533	0.503	-1.969102
22.356817	0.497	-1.996519
22.365200	0.503	-1.857231
22.373483	0.497	-1.904711
22.381867	0.503	-1.924456
22.390217	0.501	-2.011641
22.398533	0.499	-1.890774
22.406883	0.501	-1.961387
22.415200	0.499	-1.934481
22.423550	0.501	-2.018051
22.431867	0.499	-1.927982
22.440217	0.501	-1.954123
22.448500	0.497	-1.989812
22.456867	0.502	-1.715330
22.465217	0.501	-1.955839
22.473500	0.497	-2.103103
22.481867	0.502	-1.716618
22.490217	0.501	-1.574619
22.498500	0.497	-2.002505
22.506883	0.503	-1.653792
22.515167	0.497	-2.027704
22.523550	0.503	-2.020853
22.531833	0.497	-2.029046
22.540217	0.503	-2.051684
22.548500	0.497	-2.034087
22.556883	0.503	-1.981911
22.565167	0.497	-2.013385
22.573550	0.503	-1.977074
22.581833	0.497	-2.050211
22.590217	0.503	-2.039847
22.598500	0.497	-2.015221
22.606883	0.503	-2.092359
22.615167	0.497	-2.027250
22.623550	0.503	-2.107371
22.631833	0.497	-2.118065
22.640217	0.503	-2.042116
22.648500	0.497	-2.076991
22.656883	0.503	-2.065348
22.665167	0.497	-2.061272
22.673550	0.503	-2.069075
22.681833	0.497	-2.085904
22.690217	0.503	-2.063584
22.698500	0.497	-2.079636
22.706883	0.503	-2.112830
22.715167	0.497	-2.116139
22.723550	0.503	-2.037646
22.731833	0.497	-2.094999
22.740217	0.503	-2.063793
22.748500	0.497	-2.128738
22.756883	0.503	-2.114188
22.765167	0.497	-2.144826
22.773550	0.503	-2.133189
22.781833	0.497	-2.145361
22.790217	0.503	-2.147514
22.798500	0.497	-2.172493
22.806883	0.503	-2.109415
22.815167	0.497	-2.152734
22.823550	0.503	-2.061480
22.831833	0.497	-2.175861
22.840217	0.503	-2.189797
22.848500	0.497	-2.147222
22.856883	0.503	-2.139567
22.865167	0.497	-2.127212
22.873550	0.503	-2.085389
22.881833	0.497	-2.221844
22.890217	0.503	-2.106644
22.898500	0.497	-2.140322
22.906883	0.503	-2.102334
22.915167	0.497	-2.171128
22.923550	0.503	-2.064142
22.931833	0.497	-2.139042
22.940217	0.503	-2.073406
22.948500	0.497	-2.077712
22.956883	0.503	-2.137319
22.965167	0.497	-2.092131
22.973550	0.503	-2.129552
22.981833	0.497	-2.130890
22.990217	0.503	-2.075261
22.998500	0.497	-2.145489
23.006883	0.503	-2.118699
23.015167	0.497	-2.130546
23.023550	0.503	-2.060737
23.031833	0.497	-2.108191
23.040217	0.503	-2.080742
23.048500	0.497	-2.086003
23.056883	0.503	-2.090239
23.065167	0.497	-2.059825
23.073550	0.503	-2.093715
23.081833	0.497	-2.144110
23.090217	0.503	-2.126997
23.098500	0.497	-2.151193
23.106883	0.503	-2.088356
23.115167	0.497	-2.096606
23.123550	0.503	-2.016363
23.131833	0.497	-2.065813
23.140217	0.503	-2.089625
23.148500	0.497	-2.053506
23.156883	0.503	-2.060428
23.165167	0.497	-2.073101
23.173550	0.503	-2.071265
23.181833	0.497	-2.040802
23.190217	0.503	-2.039424
23.198500	0.497	-2.101285
23.206883	0.503	-2.031228
23.215167	0.497	-2.057818
23.223550	0.503	-2.017563
23.231833	0.497	-2.080208
23.240217	0.503	-2.061718
23.248500	0.497	-2.083707
23.256883	0.503	-2.059585
23.265167	0.497	-2.095965
23.273550	0.503	-2.084574
23.281833	0.497	-2.135760
23.290217	0.503	-2.005554
23.298500	0.497	-2.059172
23.306883	0.503	-2.079319
23.315167	0.497	-2.059478
23.323550	0.503	-2.089568
23.331833	0.497	-2.133820
23.340217	0.503	-2.093795
23.348500	0.497	-2.107139
23.356883	0.503	-2.039612
23.365167	0.497	-2.128106
23.373550	0.503	-2.122509
23.381833	0.497	-2.126536
23.390217	0.503	-2.091539
23.398500	0.497	-2.099009
23.406883	0.503	-2.099043
23.415167	0.497	-2.072498
23.423550	0.503	-2.077758
23.431833	0.497	-2.047308
23.440217	0.503	-2.048307
23.448500	0.497	-2.079287
23.456883	0.503	-2.080067
23.465167	0.497	-2.047586
23.473550	0.503	-2.021664
23.481833	0.497	-2.041398
23.490217	0.503	-1.957374
23.498500	0.497	-1.973593
23.506883	0.503	-1.945280
23.515167	0.497	-1.938465
23.523550	0.503	-1.822774
23.531833	0.497	-1.938505
23.540217	0.503	-1.831055
23.548500	0.497	-1.788763
23.556883	0.503	-1.739980
23.565167	0.497	-1.753155
23.573550	0.503	-1.711940
23.581833	0.497	-1.673899
23.590217	0.503	-1.551176
23.598500	0.497	-1.549707
23.606883	0.503	-1.394868
23.615167	0.497	-1.408915
23.623550	0.503	-1.310150
23.631833	0.497	-1.278629
23.640217	0.503	-1.234112
23.648500	0.497	-1.156787
23.656883	0.503	-1.057247
23.665167	0.497	-0.963753
23.673550	0.503	-0.824655
23.681833	0.497	-0.797826
23.690217	0.503	-0.691309
23.698500	0.497	-0.634988
23.706883	0.503	-0.571014
23.715167	0.497	-0.394030
23.723550	0.503	-0.410881
23.731833	0.497	-0.318864
23.740217	0.503	-0.278485
23.748500	0.497	-0.164202
23.756883	0.503	-0.050449
23.765167	0.497	-0.109292
23.773550	0.503	0.087744
23.781833	0.497	0.022884
23.790217	0.503	0.144955
23.798500	0.497	0.198219
23.806883	0.503	0.315958
23.815167	0.497	0.216331
23.823550	0.503	0.310405
23.831833	0.497	0.315090
23.840217	0.503	0.332229
23.848500	0.497	0.280534
23.856883	0.503	0.419790
23.865167	0.497	0.335015
23.873550	0.503	0.421550
23.881833	0.497	0.295961
23.890217	0.503	0.310894
23.898500	0.497	0.246847
23.906883	0.503	0.232910
23.915167	0.497	0.215630
23.923550	0.503	0.159652
23.931833	0.497	0.101905
23.940217	0.503	0.127015
23.948500	0.497	-0.020858
23.956883	0.503	-0.066629
23.965167	0.497	-0.121899
23.973550	0.503	-0.201725
23.981833	0.497	-0.268731
23.990217	0.503	-0.350945
23.998500	0.497	-0.491851
24.006883	0.503	-0.522952
24.015167	0.497	-0.608803
24.023550	0.503	-0.718550
24.031833	0.497	-0.874465
24.040217	0.503	-0.879244
24.048500	0.497	-0.941354
24.056883	0.503	-0.990620
24.065167	0.497	-1.064384
24.073550	0.503	-1.126460
24.081833	0.497	-1.210662
24.090217	0.503	-1.270938
24.098500	0.497	-1.402722
24.106883	0.503	-1.435310
24.115167	0.497	-1.506450
24.123550	0.503	-1.527094
24.131833	0.497	-1.564895
24.140217	0.503	-1.576192
24.148500	0.497	-1.665164
24.156883	0.503	-1.647348
24.165167	0.497	-1.737303
24.173550	0.503	-1.748296
24.181833	0.497	-1.831049
24.190217	0.503	-1.854021
24.198500	0.497	-1.914416
24.206883	0.503	-1.864765
24.215167	0.497	-1.960013
24.223550	0.503	-1.880747
24.231833	0.497	-1.987209
24.240217	0.503	-1.959725
24.248500	0.497	-2.067877
24.256883	0.503	-1.976627
24.265167	0.497	-2.076540
24.273550	0.503	-2.060992
24.281833	0.497	-2.112060
24.290217	0.503	-2.017109
24.298500	0.497	-2.088117
24.306883	0.503	-2.042897
24.315167	0.497	-2.105391
24.323550	0.503	-2.105205
24.331833	0.497	-2.123755
24.340217	0.503	-2.087318
24.348500	0.497	-2.141741
24.356883	0.503	-2.110515
24.365167	0.497	-2.156899
24.373550	0.503	-2.106839
24.381833	0.497	-2.140462
24.390217	0.503	-2.128786
24.398500	0.497	-2.145088
24.406883	0.503	-2.170152
24.415167	0.497	-2.131976
24.423550	0.503	-2.106081
24.431833	0.497	-2.127779
24.440217	0.503	-2.149081
24.448500	0.497	-2.092436
24.456883	0.503	-2.141903
24.465167	0.497	-2.153764
24.473550	0.503	-2.053305
24.481833	0.497	-2.161247
24.490217	0.503	-2.178914
24.498500	0.497	-2.087151
24.506883	0.503	-2.071760
24.515167	0.497	-2.133054
24.523550	0.503	-2.143071
24.531833	0.497	-2.184675
24.540217	0.503	-2.140504
24.548500	0.497	-2.149790
24.556883	0.503	-2.047149
24.565167	0.497	-2.185897
24.573550	0.503	-2.153016
24.581833	0.497	-2.123575
24.590217	0.503	-2.132610
24.598500	0.497	-2.196666
24.606883	0.503	-2.114152
24.615167	0.497	-2.163243
24.623550	0.503	-2.055628
24.631833	0.497	-2.079316
24.640217	0.503	-2.127330
24.648500	0.497	-2.126824
24.656883	0.503	-2.087479
24.665167	0.497	-2.109038
24.673550	0.503	-2.082802
24.681833	0.497	-2.096701
24.690217	0.503	-2.072119
24.698500	0.497	-2.063450
24.706883	0.503	-2.079313
24.715167	0.497	-2.116973
24.723550	0.503	-2.081213
24.731833	0.497	-2.073964
24.740217	0.503	-2.090144
24.748500	0.497	-2.121515
24.756883	0.503	-2.017396
24.765167	0.497	-2.121240
24.773550	0.503	-2.050282
24.781833	0.497	-2.148828
24.790217	0.503	-2.096489
24.798500	0.497	-2.066254
24.806883	0.503	-2.063055
24.815167	0.497	-2.083750
24.823550	0.503	-2.049278
24.831833	0.497	-2.105998
24.840217	0.503	-2.109495
24.848500	0.497	-2.035782
24.856883	0.503	-2.014720
24.865167	0.497	-2.067589
24.873550	0.503	-2.100054
24.881833	0.497	-2.070498
24.890217	0.503	-2.089835
24.898500	0.497	-2.061912
24.906883	0.503	-2.034237
24.915167	0.497	-2.092926
24.923550	0.503	-2.022699
24.931833	0.497	-2.020841
24.940217	0.503	-2.076187
24.948500	0.497	-2.088229
24.956883	0.503	-2.008178
24.965167	0.497	-2.061491
24.973550	0.503	-2.052670
24.981833	0.497	-2.068996
24.990217	0.503	-1.972523
24.998500	0.497	-1.957543
25.006883	0.503	-1.956788
