# Supplementary material for: Methanol-dependent Escherichia coli strains with a complete ribulose monophosphate cycle
Source: Nat Commun. 2020 Oct 26;11:5403. doi: 10.1038/s41467-020-19235-5 (PMC7588473; doi:10.1038/s41467-020-19235-5)
Supplement: Supplementary file 11 — Source data [file 41467_2020_19235_MOESM11_ESM.zip › Source_Data/SupplementaryFigure5/tpiA_evo_R4.txt]

File Path	chrom://marshall/Chromeleon7/HPLC_Ultimate_3000/Users/kellerp/20200525_fbp_tpiA_anc_evol_SN_stat.seq/781.smp/UV_VIS_3.channel
Channel	UV_VIS_3

Injection Information:
Data Vault	Chromeleon7
Injection	20200703_tpiA_evo_stationary_R5
Injection Number	23
Position	RD7
Comment	
Processing Method	Quantitative
Instrument Method	20200525_Rezex_ROA_OrganicAcid_600uL_2500uM_H2SO4_50A_50D
Type	Unknown
Status	Finished
Injection Date	7/3/2020
Injection Time	9:57:00 PM
Injection Volume (µl)	10.000
Dilution Factor	1.0000
Weight	1.0000

Raw Data Information:
Time Min. (min)	0.006717
Time Max. (min)	25.006900
Data Points	3001
Detector	UV
Generating Data System	Chromeleon 7.2.5.9507
Exporting Data System	Chromeleon 7.2.8.0
Operator	Instrument Controller
Signal Quantity	Absorbance
Signal Unit	mAU
Signal Min.	-3.186316
Signal Max.	979.003342
Channel	UV_VIS_3
Driver Name	VWD3000.dll
Channel Type	Evaluation
Min. Step (s)	0.497
Max. Step (s)	0.503
Average Step (s)	0.50000367

Signal Parameter Information:
Signal Info	WVL:190 nm

Raw Data:
Time (min)	Step (s)	Value (mAU)
0.006717	n.a.	-1.936082
0.015100	0.503	-2.011428
0.023383	0.497	-2.143705
0.031767	0.503	-2.094346
0.040050	0.497	-2.200300
0.048433	0.503	-2.087783
0.056717	0.497	-2.049883
0.065100	0.503	-2.062712
0.073383	0.497	-2.201538
0.081767	0.503	-2.131274
0.090050	0.497	-2.219971
0.098433	0.503	-2.127693
0.106717	0.497	-2.187130
0.115100	0.503	-2.087597
0.123383	0.497	-2.148785
0.131767	0.503	-2.088395
0.140050	0.497	-2.208450
0.148433	0.503	-2.164543
0.156717	0.497	-2.190122
0.165100	0.503	-2.178303
0.173383	0.497	-2.246197
0.181767	0.503	-2.198605
0.190050	0.497	-2.242845
0.198433	0.503	-2.221239
0.206717	0.497	-2.231230
0.215100	0.503	-2.179763
0.223383	0.497	-2.182614
0.231767	0.503	-2.186635
0.240050	0.497	-2.277565
0.248433	0.503	-2.195558
0.256717	0.497	-2.228522
0.265100	0.503	-2.253851
0.273383	0.497	-2.216005
0.281767	0.503	-2.253402
0.290050	0.497	-2.326970
0.298433	0.503	-2.205480
0.306717	0.497	-2.274098
0.315100	0.503	-2.267586
0.323383	0.497	-2.294767
0.331767	0.503	-2.175729
0.340050	0.497	-2.271122
0.348433	0.503	-2.218306
0.356717	0.497	-2.334189
0.365100	0.503	-2.226329
0.373383	0.497	-2.326112
0.381767	0.503	-2.283552
0.390050	0.497	-2.327926
0.398433	0.503	-2.236522
0.406717	0.497	-2.201160
0.415100	0.503	-2.127475
0.423383	0.497	-2.238902
0.431767	0.503	-2.229745
0.440050	0.497	-2.293295
0.448433	0.503	-2.159052
0.456717	0.497	-2.227295
0.465100	0.503	-2.173677
0.473383	0.497	-2.287384
0.481767	0.503	-2.212556
0.490050	0.497	-2.276354
0.498433	0.503	-2.251373
0.506717	0.497	-2.244862
0.515100	0.503	-2.182562
0.523383	0.497	-2.207578
0.531767	0.503	-2.210130
0.540050	0.497	-2.239421
0.548433	0.503	-2.176081
0.556717	0.497	-2.230213
0.565100	0.503	-2.260421
0.573383	0.497	-2.228684
0.581767	0.503	-2.190211
0.590050	0.497	-2.168788
0.598433	0.503	-2.211055
0.606717	0.497	-2.175616
0.615100	0.503	-2.137157
0.623383	0.497	-2.156875
0.631767	0.503	-2.138904
0.640050	0.497	-2.101565
0.648433	0.503	-2.122623
0.656717	0.497	-2.199720
0.665100	0.503	-2.078374
0.673383	0.497	-2.138683
0.681767	0.503	-2.171053
0.690050	0.497	-2.195159
0.698433	0.503	-2.096694
0.706717	0.497	-2.198968
0.715100	0.503	-2.135902
0.723383	0.497	-2.111631
0.731767	0.503	-2.114577
0.740050	0.497	-2.166391
0.748433	0.503	-2.174211
0.756717	0.497	-2.141651
0.765100	0.503	-2.130230
0.773383	0.497	-2.193726
0.781767	0.503	-2.051019
0.790050	0.497	-2.121417
0.798433	0.503	-2.135509
0.806717	0.497	-2.142245
0.815100	0.503	-2.088695
0.823383	0.497	-2.163468
0.831767	0.503	-2.077129
0.840050	0.497	-2.090980
0.848433	0.503	-2.051965
0.856717	0.497	-2.174707
0.865100	0.503	-2.036194
0.873383	0.497	-2.044685
0.881767	0.503	-2.067269
0.890050	0.497	-2.111275
0.898433	0.503	-2.054976
0.906717	0.497	-2.065818
0.915100	0.503	-2.068055
0.923383	0.497	-2.097216
0.931767	0.503	-2.062761
0.940050	0.497	-2.115480
0.948433	0.503	-2.057211
0.956717	0.497	-2.103040
0.965100	0.503	-2.054654
0.973383	0.497	-2.034821
0.981767	0.503	-2.044223
0.990050	0.497	-2.042764
0.998433	0.503	-2.083777
1.006717	0.497	-2.058387
1.015100	0.503	-2.018411
1.023383	0.497	-2.052251
1.031767	0.503	-2.007542
1.040050	0.497	-2.018885
1.048433	0.503	-2.033491
1.056717	0.497	-2.058897
1.065100	0.503	-2.028386
1.073383	0.497	-2.056488
1.081767	0.503	-1.989281
1.090050	0.497	-2.028396
1.098433	0.503	-2.007034
1.106717	0.497	-2.045578
1.115100	0.503	-1.960165
1.123383	0.497	-2.035890
1.131767	0.503	-1.931159
1.140050	0.497	-2.000205
1.148433	0.503	-1.969035
1.156717	0.497	-2.003148
1.165100	0.503	-1.967089
1.173383	0.497	-1.949735
1.181767	0.503	-1.967646
1.190050	0.497	-2.066829
1.198433	0.503	-1.954633
1.206717	0.497	-2.006973
1.215100	0.503	-1.940308
1.223383	0.497	-2.010512
1.231767	0.503	-2.004383
1.240050	0.497	-1.987864
1.248433	0.503	-1.970695
1.256717	0.497	-1.923061
1.265100	0.503	-1.923437
1.273383	0.497	-1.987476
1.281767	0.503	-1.952293
1.290050	0.497	-2.043914
1.298433	0.503	-1.896289
1.306717	0.497	-1.929052
1.315100	0.503	-1.927836
1.323383	0.497	-1.934190
1.331767	0.503	-1.971316
1.340050	0.497	-1.945950
1.348433	0.503	-2.012668
1.356717	0.497	-2.041835
1.365100	0.503	-1.955908
1.373383	0.497	-2.035899
1.381767	0.503	-1.976444
1.390050	0.497	-1.987196
1.398433	0.503	-2.009996
1.406717	0.497	-1.942965
1.415100	0.503	-1.934292
1.423383	0.497	-1.975480
1.431767	0.503	-1.956072
1.440050	0.497	-1.959766
1.448433	0.503	-1.998914
1.456717	0.497	-2.024781
1.465100	0.503	-2.011067
1.473383	0.497	-1.973922
1.481767	0.503	-1.949992
1.490050	0.497	-2.072866
1.498433	0.503	-1.927918
1.506717	0.497	-1.993860
1.515100	0.503	-1.931989
1.523383	0.497	-2.006183
1.531767	0.503	-1.965438
1.540050	0.497	-1.968484
1.548433	0.503	-1.951789
1.556717	0.497	-2.058340
1.565100	0.503	-1.931768
1.573383	0.497	-1.975619
1.581767	0.503	-1.929252
1.590050	0.497	-2.014515
1.598433	0.503	-1.893137
1.606717	0.497	-1.994862
1.615100	0.503	-1.948301
1.623383	0.497	-1.965617
1.631767	0.503	-1.957515
1.640050	0.497	-1.945366
1.648433	0.503	-1.975727
1.656717	0.497	-2.034208
1.665100	0.503	-1.970142
1.673383	0.497	-1.898581
1.681767	0.503	-1.945227
1.690050	0.497	-1.926465
1.698433	0.503	-1.919323
1.706717	0.497	-2.003677
1.715100	0.503	-1.884741
1.723383	0.497	-1.973691
1.731767	0.503	-1.939150
1.740050	0.497	-1.975343
1.748433	0.503	-1.980490
1.756717	0.497	-1.980937
1.765100	0.503	-1.968303
1.773383	0.497	-2.005230
1.781767	0.503	-1.966933
1.790050	0.497	-1.986387
1.798433	0.503	-1.920997
1.806717	0.497	-2.011860
1.815100	0.503	-1.942272
1.823383	0.497	-2.002372
1.831767	0.503	-1.971063
1.840050	0.497	-2.009382
1.848433	0.503	-1.962989
1.856717	0.497	-2.118061
1.865100	0.503	-2.007508
1.873383	0.497	-2.043417
1.881767	0.503	-1.945634
1.890050	0.497	-1.998342
1.898433	0.503	-2.005758
1.906783	0.501	-2.020658
1.915100	0.499	-1.930334
1.923383	0.497	-2.012011
1.931767	0.503	-2.012424
1.940050	0.497	-1.998209
1.948433	0.503	-2.030467
1.956717	0.497	-2.064684
1.965100	0.503	-1.927522
1.973383	0.497	-2.034856
1.981767	0.503	-1.990441
1.990050	0.497	-2.063487
1.998433	0.503	-1.987095
2.006717	0.497	-2.087984
2.015100	0.503	-2.016842
2.023383	0.497	-2.064324
2.031767	0.503	-1.995335
2.040050	0.497	-2.078083
2.048433	0.503	-2.035147
2.056783	0.501	-2.060934
2.065100	0.499	-2.011920
2.073450	0.501	-2.082879
2.081767	0.499	-2.072224
2.090117	0.501	-2.076531
2.098400	0.497	-2.070138
2.106767	0.502	-1.848011
2.115117	0.501	-2.123004
2.123400	0.497	-2.063624
2.131767	0.502	-1.802205
2.140117	0.501	-1.653361
2.148400	0.497	-2.081611
2.156783	0.503	-1.988010
2.165067	0.497	-2.040694
2.173450	0.503	-2.040188
2.181733	0.497	-2.058823
2.190117	0.503	-2.019954
2.198400	0.497	-2.107460
2.206783	0.503	-2.044253
2.215067	0.497	-2.077387
2.223450	0.503	-2.049373
2.231733	0.497	-2.110637
2.240117	0.503	-2.036209
2.248400	0.497	-2.122344
2.256783	0.503	-2.054810
2.265067	0.497	-2.022199
2.273450	0.503	-2.027270
2.281733	0.497	-2.114001
2.290117	0.503	-2.069090
2.298400	0.497	-2.055675
2.306783	0.503	-2.009754
2.315067	0.497	-2.137977
2.323450	0.503	-2.075997
2.331733	0.497	-2.074329
2.340117	0.503	-2.028999
2.348400	0.497	-2.095481
2.356783	0.503	-2.078989
2.365067	0.497	-2.200091
2.373450	0.503	-2.059497
2.381733	0.497	-2.152100
2.390117	0.503	-2.111595
2.398400	0.497	-2.084015
2.406783	0.503	-2.084889
2.415067	0.497	-2.138608
2.423450	0.503	-2.092655
2.431733	0.497	-2.103880
2.440117	0.503	-2.083244
2.448400	0.497	-2.058299
2.456783	0.503	-2.036653
2.465067	0.497	-2.104137
2.473450	0.503	-2.083394
2.481733	0.497	-2.060479
2.490117	0.503	-2.067821
2.498400	0.497	-2.121738
2.506783	0.503	-2.059364
2.515067	0.497	-2.071983
2.523450	0.503	-2.004144
2.531733	0.497	-2.078647
2.540117	0.503	-1.989955
2.548400	0.497	-2.051133
2.556783	0.503	-2.053147
2.565067	0.497	-2.061624
2.573450	0.503	-1.989510
2.581733	0.497	-2.030508
2.590117	0.503	-2.046271
2.598400	0.497	-2.083905
2.606783	0.503	-2.023113
2.615067	0.497	-2.046231
2.623450	0.503	-2.022112
2.631733	0.497	-2.054543
2.640117	0.503	-2.036754
2.648400	0.497	-2.015891
2.656783	0.503	-1.988120
2.665067	0.497	-1.999906
2.673450	0.503	-1.960885
2.681733	0.497	-1.892117
2.690117	0.503	-1.970110
2.698400	0.497	-2.023867
2.706783	0.503	-1.994685
2.715067	0.497	-1.996049
2.723450	0.503	-1.944340
2.731733	0.497	-1.969993
2.740117	0.503	-1.937589
2.748400	0.497	-1.951051
2.756783	0.503	-1.885398
2.765067	0.497	-1.972044
2.773450	0.503	-1.949935
2.781733	0.497	-1.953475
2.790117	0.503	-1.914333
2.798400	0.497	-1.892747
2.806783	0.503	-1.891840
2.815067	0.497	-1.928911
2.823450	0.503	-1.897232
2.831733	0.497	-1.853295
2.840117	0.503	-1.843312
2.848400	0.497	-1.902911
2.856783	0.503	-1.873685
2.865067	0.497	-1.869104
2.873450	0.503	-1.811007
2.881733	0.497	-1.838144
2.890117	0.503	-1.811951
2.898400	0.497	-1.928704
2.906783	0.503	-1.818925
2.915067	0.497	-1.873242
2.923450	0.503	-1.837739
2.931733	0.497	-1.896712
2.940117	0.503	-1.797376
2.948400	0.497	-1.800757
2.956783	0.503	-1.763554
2.965067	0.497	-1.848908
2.973450	0.503	-1.822679
2.981733	0.497	-1.828054
2.990117	0.503	-1.805614
2.998400	0.497	-1.827663
3.006783	0.503	-1.759998
3.015067	0.497	-1.756366
3.023450	0.503	-1.735368
3.031733	0.497	-1.788404
3.040117	0.503	-1.792047
3.048400	0.497	-1.841757
3.056783	0.503	-1.735930
3.065067	0.497	-1.751539
3.073450	0.503	-1.749543
3.081733	0.497	-1.727203
3.090117	0.503	-1.720236
3.098400	0.497	-1.800344
3.106783	0.503	-1.714167
3.115067	0.497	-1.711703
3.123450	0.503	-1.684555
3.131733	0.497	-1.751942
3.140117	0.503	-1.726864
3.148400	0.497	-1.755392
3.156783	0.503	-1.696136
3.165067	0.497	-1.688470
3.173450	0.503	-1.679702
3.181733	0.497	-1.726869
3.190117	0.503	-1.683059
3.198400	0.497	-1.770412
3.206783	0.503	-1.608000
3.215067	0.497	-1.702241
3.223450	0.503	-1.702891
3.231733	0.497	-1.736038
3.240117	0.503	-1.633800
3.248400	0.497	-1.706970
3.256783	0.503	-1.622663
3.265067	0.497	-1.688173
3.273450	0.503	-1.636337
3.281733	0.497	-1.709389
3.290117	0.503	-1.645355
3.298400	0.497	-1.672481
3.306783	0.503	-1.617466
3.315067	0.497	-1.646978
3.323450	0.503	-1.577477
3.331733	0.497	-1.684785
3.340117	0.503	-1.599291
3.348400	0.497	-1.697824
3.356783	0.503	-1.624420
3.365067	0.497	-1.680100
3.373450	0.503	-1.677643
3.381733	0.497	-1.700384
3.390117	0.503	-1.639132
3.398400	0.497	-1.717453
3.406783	0.503	-1.664303
3.415067	0.497	-1.726609
3.423450	0.503	-1.643844
3.431733	0.497	-1.761116
3.440117	0.503	-1.639021
3.448400	0.497	-1.688922
3.456783	0.503	-1.684094
3.465067	0.497	-1.678081
3.473450	0.503	-1.661303
3.481733	0.497	-1.687750
3.490117	0.503	-1.642817
3.498400	0.497	-1.715691
3.506783	0.503	-1.701341
3.515067	0.497	-1.717852
3.523450	0.503	-1.651873
3.531733	0.497	-1.708155
3.540117	0.503	-1.713705
3.548400	0.497	-1.720352
3.556783	0.503	-1.691231
3.565067	0.497	-1.793629
3.573450	0.503	-1.784217
3.581733	0.497	-1.759621
3.590117	0.503	-1.663782
3.598400	0.497	-1.720725
3.606783	0.503	-1.730596
3.615067	0.497	-1.764093
3.623450	0.503	-1.709225
3.631733	0.497	-1.792016
3.640117	0.503	-1.701857
3.648400	0.497	-1.736081
3.656783	0.503	-1.685682
3.665067	0.497	-1.731580
3.673450	0.503	-1.650488
3.681733	0.497	-1.718195
3.690117	0.503	-1.683180
3.698400	0.497	-1.762590
3.706783	0.503	-1.686565
3.715067	0.497	-1.744181
3.723450	0.503	-1.706508
3.731733	0.497	-1.724188
3.740117	0.503	-1.730701
3.748400	0.497	-1.727063
3.756783	0.503	-1.710210
3.765067	0.497	-1.812970
3.773450	0.503	-1.751943
3.781733	0.497	-1.787576
3.790117	0.503	-1.668856
3.798400	0.497	-1.751900
3.806783	0.503	-1.696645
3.815067	0.497	-1.802154
3.823450	0.503	-1.698173
3.831733	0.497	-1.767205
3.840117	0.503	-1.736232
3.848400	0.497	-1.803484
3.856783	0.503	-1.710499
3.865067	0.497	-1.782123
3.873450	0.503	-1.689424
3.881733	0.497	-1.822845
3.890117	0.503	-1.773123
3.898400	0.497	-1.811050
3.906783	0.503	-1.774724
3.915067	0.497	-1.780321
3.923450	0.503	-1.712060
3.931733	0.497	-1.786462
3.940117	0.503	-1.734858
3.948400	0.497	-1.813901
3.956783	0.503	-1.731852
3.965067	0.497	-1.805603
3.973450	0.503	-1.731524
3.981733	0.497	-1.820116
3.990117	0.503	-1.736187
3.998400	0.497	-1.812061
4.006783	0.503	-1.783196
4.015067	0.497	-1.753948
4.023450	0.503	-1.707341
4.031733	0.497	-1.819349
4.040117	0.503	-1.746718
4.048400	0.497	-1.812470
4.056783	0.503	-1.740329
4.065067	0.497	-1.771179
4.073450	0.503	-1.775849
4.081733	0.497	-1.790818
4.090117	0.503	-1.760017
4.098400	0.497	-1.825158
4.106783	0.503	-1.781938
4.115067	0.497	-1.791011
4.123450	0.503	-1.764395
4.131733	0.497	-1.759675
4.140117	0.503	-1.767588
4.148400	0.497	-1.739306
4.156783	0.503	-1.694842
4.165067	0.497	-1.751375
4.173450	0.503	-1.722194
4.181733	0.497	-1.748254
4.190117	0.503	-1.736265
4.198400	0.497	-1.785876
4.206783	0.503	-1.772832
4.215067	0.497	-1.758214
4.223450	0.503	-1.699793
4.231733	0.497	-1.747468
4.240117	0.503	-1.804518
4.248400	0.497	-1.750788
4.256783	0.503	-1.781786
4.265067	0.497	-1.782954
4.273450	0.503	-1.725113
4.281733	0.497	-1.781384
4.290117	0.503	-1.712934
4.298400	0.497	-1.760454
4.306783	0.503	-1.724276
4.315067	0.497	-1.711445
4.323450	0.503	-1.749921
4.331733	0.497	-1.724448
4.340117	0.503	-1.709169
4.348400	0.497	-1.760411
4.356783	0.503	-1.706193
4.365067	0.497	-1.774538
4.373450	0.503	-1.710845
4.381733	0.497	-1.717114
4.390117	0.503	-1.700961
4.398400	0.497	-1.768353
4.406783	0.503	-1.704400
4.415067	0.497	-1.764550
4.423450	0.503	-1.700293
4.431733	0.497	-1.807760
4.440117	0.503	-1.732429
4.448400	0.497	-1.757085
4.456783	0.503	-1.693886
4.465067	0.497	-1.714850
4.473450	0.503	-1.659588
4.481733	0.497	-1.723921
4.490117	0.503	-1.758666
4.498400	0.497	-1.714796
4.506783	0.503	-1.723422
4.515067	0.497	-1.736331
4.523450	0.503	-1.707879
4.531733	0.497	-1.717173
4.540117	0.503	-1.744220
4.548400	0.497	-1.735187
4.556783	0.503	-1.711759
4.565067	0.497	-1.764859
4.573450	0.503	-1.667598
4.581733	0.497	-1.753301
4.590117	0.503	-1.648474
4.598400	0.497	-1.719582
4.606783	0.503	-1.705258
4.615067	0.497	-1.735908
4.623450	0.503	-1.670787
4.631733	0.497	-1.724581
4.640117	0.503	-1.674434
4.648400	0.497	-1.765783
4.656783	0.503	-1.684132
4.665067	0.497	-1.716725
4.673450	0.503	-1.733958
4.681733	0.497	-1.656591
4.690117	0.503	-1.645688
4.698400	0.497	-1.738310
4.706783	0.503	-1.654353
4.715067	0.497	-1.654067
4.723450	0.503	-1.707258
4.731733	0.497	-1.680354
4.740117	0.503	-1.632015
4.748400	0.497	-1.713042
4.756783	0.503	-1.663757
4.765067	0.497	-1.693273
4.773450	0.503	-1.599391
4.781733	0.497	-1.705913
4.790117	0.503	-1.622465
4.798400	0.497	-1.743517
4.806783	0.503	-1.586522
4.815067	0.497	-1.721757
4.823450	0.503	-1.641489
4.831733	0.497	-1.659831
4.840117	0.503	-1.660182
4.848400	0.497	-1.644095
4.856783	0.503	-1.628723
4.865067	0.497	-1.682158
4.873450	0.503	-1.607347
4.881733	0.497	-1.669138
4.890117	0.503	-1.666645
4.898400	0.497	-1.701721
4.906783	0.503	-1.651052
4.915067	0.497	-1.643728
4.923450	0.503	-1.608369
4.931733	0.497	-1.706121
4.940117	0.503	-1.620515
4.948400	0.497	-1.712677
4.956783	0.503	-1.670389
4.965067	0.497	-1.691682
4.973450	0.503	-1.663185
4.981800	0.501	-1.753394
4.990117	0.499	-1.716644
4.998467	0.501	-1.722053
5.006783	0.499	-1.670488
5.015133	0.501	-1.734939
5.023417	0.497	-1.761606
5.031783	0.502	-1.318816
5.040133	0.501	-1.728239
5.048417	0.497	-1.751161
5.056783	0.502	-1.454982
5.065133	0.501	-1.722042
5.073417	0.497	-1.711909
5.081800	0.503	-1.439559
5.090083	0.497	-1.752394
5.098467	0.503	-1.665185
5.106750	0.497	-1.744947
5.115133	0.503	-1.747403
5.123417	0.497	-1.743718
5.131800	0.503	-1.677436
5.140083	0.497	-1.776338
5.148467	0.503	-1.750468
5.156750	0.497	-1.741632
5.165133	0.503	-1.712185
5.173417	0.497	-1.676601
5.181800	0.503	-1.660846
5.190083	0.497	-1.747220
5.198467	0.503	-1.708056
5.206750	0.497	-1.715682
5.215133	0.503	-1.633245
5.223417	0.497	-1.707139
5.231800	0.503	-1.626805
5.240083	0.497	-1.673972
5.248467	0.503	-1.592936
5.256750	0.497	-1.691411
5.265133	0.503	-1.552153
5.273417	0.497	-1.628481
5.281800	0.503	-1.616276
5.290083	0.497	-1.663558
5.298467	0.503	-1.528851
5.306750	0.497	-1.580553
5.315133	0.503	-1.513963
5.323417	0.497	-1.557265
5.331800	0.503	-1.471933
5.340083	0.497	-1.543665
5.348467	0.503	-1.491942
5.356750	0.497	-1.492960
5.365133	0.503	-1.403917
5.373417	0.497	-1.418191
5.381800	0.503	-1.428573
5.390083	0.497	-1.439768
5.398467	0.503	-1.355187
5.406750	0.497	-1.443536
5.415133	0.503	-1.343015
5.423417	0.497	-1.424627
5.431800	0.503	-1.288813
5.440083	0.497	-1.354985
5.448467	0.503	-1.251618
5.456750	0.497	-1.324959
5.465133	0.503	-1.217909
5.473417	0.497	-1.254002
5.481800	0.503	-1.217786
5.490083	0.497	-1.225311
5.498467	0.503	-1.175308
5.506750	0.497	-1.174462
5.515133	0.503	-1.124688
5.523417	0.497	-1.201797
5.531800	0.503	-1.047114
5.540083	0.497	-1.143485
5.548467	0.503	-1.039066
5.556750	0.497	-1.155755
5.565133	0.503	-0.989842
5.573417	0.497	-1.024522
5.581800	0.503	-1.014849
5.590083	0.497	-1.072549
5.598467	0.503	-1.057851
5.606750	0.497	-1.109125
5.615133	0.503	-1.015560
5.623417	0.497	-1.095257
5.631800	0.503	-0.928490
5.640083	0.497	-1.088263
5.648467	0.503	-1.008304
5.656750	0.497	-1.020873
5.665133	0.503	-1.000153
5.673417	0.497	-1.010372
5.681800	0.503	-1.006369
5.690083	0.497	-1.076599
5.698467	0.503	-1.018466
5.706750	0.497	-1.076897
5.715133	0.503	-1.067725
5.723417	0.497	-1.068046
5.731800	0.503	-0.989296
5.740083	0.497	-1.153925
5.748467	0.503	-1.072273
5.756750	0.497	-1.162902
5.765133	0.503	-1.132558
5.773417	0.497	-1.154572
5.781800	0.503	-1.189934
5.790083	0.497	-1.364445
5.798467	0.503	-1.229364
5.806750	0.497	-1.334737
5.815133	0.503	-1.321236
5.823417	0.497	-1.393225
5.831800	0.503	-1.364269
5.840083	0.497	-1.448127
5.848467	0.503	-1.437942
5.856750	0.497	-1.481331
5.865133	0.503	-1.486457
5.873417	0.497	-1.536236
5.881800	0.503	-1.618084
5.890083	0.497	-1.631114
5.898467	0.503	-1.571370
5.906750	0.497	-1.658380
5.915133	0.503	-1.640183
5.923417	0.497	-1.740699
5.931800	0.503	-1.780503
5.940083	0.497	-1.810753
5.948467	0.503	-1.881692
5.956750	0.497	-1.851123
5.965133	0.503	-1.866350
5.973417	0.497	-1.949464
5.981800	0.503	-1.900297
5.990083	0.497	-1.987539
5.998467	0.503	-2.002295
6.006750	0.497	-2.003032
6.015133	0.503	-2.041918
6.023417	0.497	-2.103005
6.031800	0.503	-2.104589
6.040083	0.497	-2.166702
6.048467	0.503	-2.149736
6.056750	0.497	-2.180391
6.065133	0.503	-2.080072
6.073417	0.497	-2.208998
6.081800	0.503	-2.252013
6.090083	0.497	-2.308847
6.098467	0.503	-2.285902
6.106750	0.497	-2.316083
6.115133	0.503	-2.316837
6.123417	0.497	-2.436349
6.131800	0.503	-2.299950
6.140083	0.497	-2.435615
6.148467	0.503	-2.351322
6.156750	0.497	-2.390193
6.165133	0.503	-2.450744
6.173417	0.497	-2.450816
6.181800	0.503	-2.440317
6.190083	0.497	-2.479120
6.198467	0.503	-2.336101
6.206750	0.497	-2.461531
6.215133	0.503	-2.393261
6.223417	0.497	-2.455153
6.231800	0.503	-2.389133
6.240083	0.497	-2.399717
6.248467	0.503	-2.409955
6.256750	0.497	-2.459745
6.265133	0.503	-2.415915
6.273417	0.497	-2.505209
6.281800	0.503	-2.409228
6.290083	0.497	-2.455923
6.298467	0.503	-2.442705
6.306750	0.497	-2.510251
6.315133	0.503	-2.448491
6.323417	0.497	-2.522751
6.331800	0.503	-2.477544
6.340083	0.497	-2.507293
6.348467	0.503	-2.464805
6.356750	0.497	-2.539712
6.365133	0.503	-2.500827
6.373417	0.497	-2.573674
6.381800	0.503	-2.464855
6.390083	0.497	-2.504729
6.398467	0.503	-2.520428
6.406750	0.497	-2.547827
6.415133	0.503	-2.503042
6.423417	0.497	-2.534766
6.431800	0.503	-2.543973
6.440083	0.497	-2.638771
6.448467	0.503	-2.532769
6.456750	0.497	-2.632259
6.465133	0.503	-2.581900
6.473417	0.497	-2.607286
6.481800	0.503	-2.503012
6.490083	0.497	-2.625349
6.498467	0.503	-2.565355
6.506750	0.497	-2.588227
6.515133	0.503	-2.559965
6.523417	0.497	-2.622902
6.531800	0.503	-2.529993
6.540083	0.497	-2.527691
6.548467	0.503	-2.496262
6.556750	0.497	-2.518302
6.565133	0.503	-2.298784
6.573417	0.497	-2.150446
6.581800	0.503	-1.703085
6.590083	0.497	-1.076257
6.598467	0.503	0.449971
6.606750	0.497	3.406581
6.615133	0.503	9.102518
6.623417	0.497	19.468446
6.631800	0.503	37.471697
6.640083	0.497	66.276938
6.648467	0.503	107.943546
6.656750	0.497	162.920059
6.665133	0.503	228.021798
6.673417	0.497	298.418200
6.681800	0.503	369.211770
6.690083	0.497	436.666572
6.698467	0.503	499.552754
6.706750	0.497	558.168766
6.715133	0.503	612.838742
6.723417	0.497	665.134118
6.731800	0.503	715.383507
6.740083	0.497	764.139174
6.748467	0.503	810.771623
6.756750	0.497	854.499141
6.765133	0.503	894.769325
6.773417	0.497	929.764500
6.781800	0.503	957.373745
6.790083	0.497	974.705538
6.798467	0.503	979.003342
6.806750	0.497	965.158087
6.815133	0.503	929.977937
6.823417	0.497	867.445729
6.831800	0.503	778.669970
6.840083	0.497	666.786905
6.848467	0.503	544.011653
6.856750	0.497	422.433680
6.865133	0.503	315.888020
6.873417	0.497	230.061449
6.881800	0.503	166.589747
6.890083	0.497	121.273945
6.898467	0.503	90.167724
6.906750	0.497	68.691141
6.915133	0.503	53.919063
6.923417	0.497	43.345790
6.931800	0.503	35.692093
6.940083	0.497	30.106042
6.948467	0.503	25.692355
6.956750	0.497	22.199444
6.965133	0.503	19.468855
6.973417	0.497	17.080657
6.981800	0.503	15.221626
6.990083	0.497	13.489105
6.998467	0.503	12.299831
7.006750	0.497	11.091933
7.015133	0.503	10.242817
7.023417	0.497	9.496749
7.031800	0.503	9.175001
7.040083	0.497	9.160936
7.048467	0.503	9.524217
7.056750	0.497	10.253609
7.065133	0.503	11.663284
7.073417	0.497	13.273802
7.081800	0.503	15.365222
7.090083	0.497	17.453271
7.098467	0.503	19.424248
7.106750	0.497	21.005243
7.115133	0.503	22.103273
7.123417	0.497	22.527442
7.131800	0.503	22.343796
7.140083	0.497	21.450234
7.148467	0.503	20.074001
7.156750	0.497	18.340750
7.165133	0.503	16.464105
7.173417	0.497	14.604862
7.181800	0.503	12.699334
7.190083	0.497	10.934862
7.198467	0.503	9.402708
7.206750	0.497	8.059452
7.215133	0.503	6.887923
7.223417	0.497	5.934689
7.231800	0.503	5.207690
7.240083	0.497	4.456423
7.248467	0.503	3.879846
7.256750	0.497	3.459649
7.265133	0.503	3.168018
7.273417	0.497	2.692828
7.281800	0.503	2.466316
7.290083	0.497	2.176932
7.298467	0.503	1.984865
7.306750	0.497	1.811074
7.315133	0.503	1.650515
7.323417	0.497	1.462608
7.331800	0.503	1.359486
7.340083	0.497	1.229488
7.348467	0.503	1.255018
7.356750	0.497	1.110566
7.365133	0.503	1.089943
7.373417	0.497	0.999786
7.381800	0.503	1.144339
7.390083	0.497	1.221227
7.398467	0.503	1.314819
7.406750	0.497	1.493560
7.415133	0.503	1.738075
7.423417	0.497	2.124885
7.431800	0.503	2.486608
7.440083	0.497	2.927658
7.448467	0.503	3.420265
7.456750	0.497	3.893389
7.465133	0.503	4.325875
7.473417	0.497	4.776985
7.481800	0.503	5.203696
7.490083	0.497	5.508998
7.498467	0.503	5.910346
7.506750	0.497	6.102250
7.515133	0.503	6.395733
7.523417	0.497	6.492266
7.531800	0.503	6.551795
7.540083	0.497	6.497019
7.548467	0.503	6.474943
7.556750	0.497	6.358522
7.565133	0.503	6.191807
7.573417	0.497	5.915942
7.581800	0.503	5.736182
7.590083	0.497	5.458556
7.598467	0.503	5.224246
7.606750	0.497	4.876047
7.615133	0.503	4.591667
7.623417	0.497	4.296904
7.631800	0.503	4.102201
7.640083	0.497	3.935004
7.648467	0.503	3.847408
7.656750	0.497	3.791954
7.665133	0.503	3.951166
7.673417	0.497	4.280823
7.681800	0.503	4.794861
7.690083	0.497	5.376157
7.698467	0.503	6.306651
7.706750	0.497	7.295121
7.715133	0.503	8.628488
7.723417	0.497	10.124295
7.731800	0.503	11.796434
7.740083	0.497	13.655557
7.748467	0.503	15.667910
7.756750	0.497	17.730336
7.765133	0.503	19.910254
7.773417	0.497	22.018514
7.781800	0.503	24.313723
7.790083	0.497	26.379283
7.798467	0.503	28.591950
7.806750	0.497	30.579038
7.815133	0.503	32.594524
7.823417	0.497	34.470529
7.831800	0.503	36.340120
7.840083	0.497	38.180091
7.848467	0.503	39.918740
7.856750	0.497	41.577092
7.865133	0.503	43.199431
7.873417	0.497	44.748031
7.881800	0.503	46.293409
7.890083	0.497	47.711025
7.898467	0.503	49.151807
7.906817	0.501	50.496162
7.915133	0.499	51.882888
7.923483	0.501	53.063860
7.931800	0.499	54.317007
7.940150	0.501	55.422625
7.948433	0.497	56.423864
7.956800	0.502	57.822532
7.965150	0.501	58.281471
7.973433	0.497	59.124126
7.981800	0.502	60.111124
7.990150	0.501	60.371228
7.998433	0.497	60.684369
8.006817	0.503	61.345293
8.015100	0.497	61.182506
8.023483	0.503	61.095776
8.031767	0.497	60.910843
8.040150	0.503	60.564723
8.048433	0.497	59.944362
8.056817	0.503	59.272250
8.065100	0.497	58.272451
8.073483	0.503	57.201349
8.081767	0.497	55.863166
8.090150	0.503	54.539017
8.098433	0.497	53.029176
8.106817	0.503	51.442207
8.115100	0.497	49.651361
8.123483	0.503	47.770641
8.131767	0.497	45.903630
8.140150	0.503	43.964636
8.148433	0.497	41.951978
8.156817	0.503	40.074179
8.165100	0.497	38.019940
8.173483	0.503	36.037633
8.181767	0.497	34.103456
8.190150	0.503	32.206648
8.198433	0.497	30.354660
8.206817	0.503	28.587453
8.215100	0.497	26.892276
8.223483	0.503	25.301516
8.231767	0.497	23.676471
8.240150	0.503	22.336574
8.248433	0.497	21.028903
8.256817	0.503	19.819076
8.265100	0.497	18.760340
8.273483	0.503	17.754742
8.281767	0.497	16.751103
8.290150	0.503	16.056955
8.298433	0.497	15.280707
8.306817	0.503	14.672461
8.315100	0.497	14.041692
8.323483	0.503	13.586963
8.331767	0.497	13.142353
8.340150	0.503	12.860739
8.348433	0.497	12.578873
8.356817	0.503	12.420189
8.365100	0.497	12.174474
8.373483	0.503	12.141993
8.381767	0.497	12.078805
8.390150	0.503	12.097030
8.398433	0.497	12.013161
8.406817	0.503	12.104927
8.415100	0.497	12.170573
8.423483	0.503	12.325103
8.431767	0.497	12.368942
8.440150	0.503	12.580037
8.448433	0.497	12.657481
8.456817	0.503	12.835540
8.465100	0.497	12.972036
8.473483	0.503	13.191923
8.481767	0.497	13.355619
8.490150	0.503	13.577458
8.498433	0.497	13.746247
8.506817	0.503	14.000785
8.515100	0.497	14.086397
8.523483	0.503	14.391219
8.531767	0.497	14.505263
8.540150	0.503	14.824921
8.548433	0.497	15.026924
8.556817	0.503	15.356488
8.565100	0.497	15.729364
8.573483	0.503	16.291834
8.581767	0.497	17.097516
8.590150	0.503	18.184386
8.598433	0.497	19.212784
8.606817	0.503	20.031694
8.615100	0.497	20.016473
8.623483	0.503	19.281942
8.631767	0.497	18.366055
8.640150	0.503	18.193755
8.648433	0.497	18.849058
8.656817	0.503	19.845315
8.665100	0.497	20.493565
8.673483	0.503	20.861702
8.681767	0.497	20.528217
8.690150	0.503	19.749119
8.698433	0.497	18.469286
8.706817	0.503	17.030054
8.715100	0.497	15.251801
8.723483	0.503	13.466160
8.731767	0.497	11.499512
8.740150	0.503	9.809015
8.748433	0.497	8.251771
8.756817	0.503	6.873876
8.765100	0.497	5.696307
8.773483	0.503	4.664052
8.781767	0.497	3.777710
8.790150	0.503	3.108249
8.798433	0.497	2.524879
8.806817	0.503	2.146768
8.815100	0.497	1.790700
8.823483	0.503	1.511847
8.831767	0.497	1.261312
8.840150	0.503	1.178729
8.848433	0.497	0.962638
8.856817	0.503	0.865163
8.865100	0.497	0.841216
8.873483	0.503	0.741385
8.881767	0.497	0.636739
8.890150	0.503	0.643805
8.898433	0.497	0.610759
8.906817	0.503	0.647523
8.915100	0.497	0.542553
8.923483	0.503	0.574770
8.931767	0.497	0.526247
8.940150	0.503	0.572350
8.948433	0.497	0.532046
8.956817	0.503	0.560106
8.965100	0.497	0.626821
8.973483	0.503	0.631412
8.981767	0.497	0.610584
8.990150	0.503	0.647627
8.998433	0.497	0.619332
9.006817	0.503	0.759600
9.015100	0.497	0.803007
9.023483	0.503	0.818733
9.031767	0.497	1.017590
9.040150	0.503	1.032615
9.048433	0.497	1.136010
9.056817	0.503	1.235431
9.065100	0.497	1.351462
9.073483	0.503	1.530344
9.081767	0.497	1.595290
9.090150	0.503	1.751085
9.098433	0.497	2.027233
9.106817	0.503	2.119565
9.115100	0.497	2.275567
9.123483	0.503	2.459866
9.131767	0.497	2.578944
9.140150	0.503	2.704006
9.148433	0.497	2.796677
9.156817	0.503	3.016251
9.165100	0.497	2.995511
9.173483	0.503	3.082720
9.181767	0.497	3.064191
9.190150	0.503	3.040943
9.198433	0.497	3.002673
9.206817	0.503	3.001889
9.215100	0.497	2.868460
9.223483	0.503	2.851881
9.231767	0.497	2.682667
9.240150	0.503	2.542621
9.248433	0.497	2.365461
9.256817	0.503	2.291388
9.265100	0.497	2.039781
9.273483	0.503	1.972559
9.281767	0.497	1.743931
9.290150	0.503	1.610253
9.298433	0.497	1.477822
9.306817	0.503	1.384594
9.315100	0.497	1.197082
9.323483	0.503	1.013092
9.331767	0.497	0.930872
9.340150	0.503	0.818891
9.348433	0.497	0.748600
9.356817	0.503	0.672603
9.365100	0.497	0.634888
9.373483	0.503	0.550923
9.381767	0.497	0.515012
9.390150	0.503	0.528865
9.398433	0.497	0.561999
9.406817	0.503	0.582335
9.415100	0.497	0.623573
9.423483	0.503	0.768199
9.431767	0.497	0.741234
9.440150	0.503	0.881481
9.448433	0.497	0.976241
9.456817	0.503	1.169944
9.465100	0.497	1.252385
9.473483	0.503	1.410882
9.481767	0.497	1.529345
9.490150	0.503	1.730902
9.498433	0.497	1.866871
9.506817	0.503	1.952679
9.515100	0.497	2.033883
9.523483	0.503	2.196728
9.531767	0.497	2.286137
9.540150	0.503	2.426967
9.548433	0.497	2.438826
9.556817	0.503	2.554197
9.565100	0.497	2.629611
9.573483	0.503	2.649244
9.581767	0.497	2.545811
9.590150	0.503	2.567481
9.598433	0.497	2.511797
9.606817	0.503	2.477218
9.615100	0.497	2.317903
9.623483	0.503	2.186796
9.631767	0.497	2.001423
9.640150	0.503	1.869560
9.648433	0.497	1.637373
9.656817	0.503	1.524311
9.665100	0.497	1.317970
9.673483	0.503	1.093518
9.681767	0.497	0.863123
9.690150	0.503	0.717424
9.698433	0.497	0.489395
9.706817	0.503	0.327286
9.715100	0.497	0.175351
9.723483	0.503	0.065274
9.731767	0.497	-0.117473
9.740150	0.503	-0.294717
9.748433	0.497	-0.438562
9.756817	0.503	-0.503046
9.765100	0.497	-0.668033
9.773483	0.503	-0.704139
9.781767	0.497	-0.779610
9.790150	0.503	-0.794028
9.798433	0.497	-0.891430
9.806817	0.503	-0.892488
9.815100	0.497	-1.001816
9.823483	0.503	-1.000873
9.831767	0.497	-1.052565
9.840150	0.503	-1.043436
9.848433	0.497	-0.996187
9.856817	0.503	-1.035793
9.865100	0.497	-1.092858
9.873483	0.503	-1.119158
9.881767	0.497	-1.163199
9.890150	0.503	-1.086469
9.898433	0.497	-1.172738
9.906817	0.503	-1.131840
9.915100	0.497	-1.122644
9.923483	0.503	-1.128114
9.931767	0.497	-1.155275
9.940150	0.503	-1.125123
9.948433	0.497	-1.140625
9.956817	0.503	-1.081288
9.965100	0.497	-1.085835
9.973483	0.503	-1.059028
9.981767	0.497	-1.047973
9.990150	0.503	-1.030835
9.998433	0.497	-1.141952
10.006817	0.503	-1.006821
10.015100	0.497	-1.056473
10.023483	0.503	-1.031352
10.031767	0.497	-1.063686
10.040150	0.503	-1.070557
10.048433	0.497	-1.064929
10.056817	0.503	-1.023129
10.065100	0.497	-1.123090
10.073483	0.503	-1.064314
10.081767	0.497	-1.097653
10.090150	0.503	-1.044893
10.098433	0.497	-1.086713
10.106817	0.503	-1.184978
10.115100	0.497	-1.200148
10.123483	0.503	-1.093438
10.131767	0.497	-1.222036
10.140150	0.503	-1.104357
10.148433	0.497	-1.238963
10.156817	0.503	-1.212313
10.165100	0.497	-1.367917
10.173483	0.503	-1.271810
10.181767	0.497	-1.334869
10.190150	0.503	-1.344679
10.198433	0.497	-1.341323
10.206817	0.503	-1.351385
10.215100	0.497	-1.388898
10.223483	0.503	-1.323622
10.231767	0.497	-1.396222
10.240150	0.503	-1.423092
10.248433	0.497	-1.475564
10.256817	0.503	-1.446084
10.265100	0.497	-1.443077
10.273483	0.503	-1.430457
10.281767	0.497	-1.512751
10.290150	0.503	-1.438758
10.298433	0.497	-1.510746
10.306817	0.503	-1.488149
10.315100	0.497	-1.557547
10.323483	0.503	-1.541209
10.331767	0.497	-1.465012
10.340150	0.503	-1.600037
10.348433	0.497	-1.534375
10.356817	0.503	-1.462268
10.365100	0.497	-1.532118
10.373483	0.503	-1.554988
10.381767	0.497	-1.541308
10.390150	0.503	-1.509813
10.398433	0.497	-1.558391
10.406817	0.503	-1.477235
10.415100	0.497	-1.509855
10.423483	0.503	-1.440864
10.431767	0.497	-1.447134
10.440150	0.503	-1.482306
10.448433	0.497	-1.456732
10.456817	0.503	-1.513343
10.465100	0.497	-1.472252
10.473483	0.503	-1.482990
10.481767	0.497	-1.553478
10.490150	0.503	-1.475052
10.498433	0.497	-1.508072
10.506817	0.503	-1.533367
10.515100	0.497	-1.540701
10.523483	0.503	-1.553136
10.531767	0.497	-1.563826
10.540150	0.503	-1.601164
10.548433	0.497	-1.631199
10.556817	0.503	-1.576226
10.565100	0.497	-1.589321
10.573483	0.503	-1.601861
10.581767	0.497	-1.637469
10.590150	0.503	-1.634299
10.598433	0.497	-1.626001
10.606817	0.503	-1.605010
10.615100	0.497	-1.637646
10.623483	0.503	-1.634226
10.631767	0.497	-1.603190
10.640150	0.503	-1.573340
10.648433	0.497	-1.630239
10.656817	0.503	-1.520811
10.665100	0.497	-1.608108
10.673483	0.503	-1.559096
10.681767	0.497	-1.531283
10.690150	0.503	-1.569041
10.698433	0.497	-1.502611
10.706817	0.503	-1.539539
10.715100	0.497	-1.530584
10.723483	0.503	-1.466301
10.731767	0.497	-1.499433
10.740150	0.503	-1.481544
10.748433	0.497	-1.506088
10.756817	0.503	-1.461328
10.765100	0.497	-1.507399
10.773483	0.503	-1.500329
10.781767	0.497	-1.508556
10.790150	0.503	-1.420004
10.798433	0.497	-1.471085
10.806817	0.503	-1.468479
10.815167	0.501	-1.448152
10.823483	0.499	-1.362762
10.831833	0.501	-1.378956
10.840150	0.499	-1.292560
10.848500	0.501	-1.376791
10.856817	0.499	-1.247125
10.865167	0.501	-1.257798
10.873483	0.499	-1.167301
10.881833	0.501	-1.166671
10.890117	0.497	-1.209974
10.898483	0.502	-0.897738
10.906833	0.501	-1.088397
10.915117	0.497	-1.102564
10.923500	0.503	-0.756041
10.931783	0.497	-1.069346
10.940167	0.503	-1.031658
10.948450	0.497	-1.045074
10.956833	0.503	-0.905118
10.965117	0.497	-0.971146
10.973500	0.503	-0.884125
10.981783	0.497	-0.904616
10.990167	0.503	-0.892536
10.998450	0.497	-0.948058
11.006833	0.503	-0.817454
11.015117	0.497	-0.811635
11.023500	0.503	-0.772092
11.031783	0.497	-0.800042
11.040167	0.503	-0.792616
11.048450	0.497	-0.788239
11.056833	0.503	-0.752897
11.065117	0.497	-0.710933
11.073500	0.503	-0.676152
11.081783	0.497	-0.712381
11.090167	0.503	-0.645141
11.098450	0.497	-0.651772
11.106833	0.503	-0.645606
11.115117	0.497	-0.622987
11.123500	0.503	-0.568191
11.131783	0.497	-0.649241
11.140167	0.503	-0.558728
11.148450	0.497	-0.630387
11.156833	0.503	-0.570728
11.165117	0.497	-0.604182
11.173500	0.503	-0.695733
11.181783	0.497	-0.795590
11.190167	0.503	-0.676875
11.198450	0.497	-0.871468
11.206833	0.503	-0.842187
11.215117	0.497	-1.010462
11.223500	0.503	-0.972404
11.231783	0.497	-1.049546
11.240167	0.503	-1.074366
11.248450	0.497	-1.207215
11.256833	0.503	-1.229568
11.265117	0.497	-1.331581
11.273500	0.503	-1.392170
11.281783	0.497	-1.419108
11.290167	0.503	-1.483169
11.298450	0.497	-1.563717
11.306833	0.503	-1.601239
11.315117	0.497	-1.666191
11.323500	0.503	-1.637128
11.331783	0.497	-1.745500
11.340167	0.503	-1.711647
11.348450	0.497	-1.741694
11.356833	0.503	-1.705353
11.365117	0.497	-1.788736
11.373500	0.503	-1.824223
11.381783	0.497	-1.862455
11.390167	0.503	-1.836858
11.398450	0.497	-1.879473
11.406833	0.503	-1.806194
11.415117	0.497	-1.847592
11.423500	0.503	-1.846500
11.431783	0.497	-1.803591
11.440167	0.503	-1.814206
11.448450	0.497	-1.915460
11.456833	0.503	-1.791093
11.465117	0.497	-1.824475
11.473500	0.503	-1.849790
11.481783	0.497	-1.918693
11.490167	0.503	-1.901912
11.498450	0.497	-1.903950
11.506833	0.503	-1.823584
11.515117	0.497	-1.919819
11.523500	0.503	-1.803428
11.531783	0.497	-1.892482
11.540167	0.503	-1.833404
11.548450	0.497	-1.909976
11.556833	0.503	-1.887484
11.565117	0.497	-1.915826
11.573500	0.503	-1.856710
11.581783	0.497	-1.902296
11.590167	0.503	-1.899601
11.598450	0.497	-1.915989
11.606833	0.503	-1.881418
11.615117	0.497	-1.956692
11.623500	0.503	-1.938379
11.631783	0.497	-1.989181
11.640167	0.503	-1.848697
11.648450	0.497	-1.957686
11.656833	0.503	-1.971314
11.665117	0.497	-2.010753
11.673500	0.503	-1.989126
11.681783	0.497	-1.982375
11.690167	0.503	-1.980200
11.698450	0.497	-2.035767
11.706833	0.503	-1.955019
11.715117	0.497	-2.034969
11.723500	0.503	-1.979693
11.731783	0.497	-2.041772
11.740167	0.503	-2.047882
11.748450	0.497	-2.031532
11.756833	0.503	-2.051710
11.765117	0.497	-2.077124
11.773500	0.503	-2.028476
11.781783	0.497	-2.101044
11.790167	0.503	-2.136029
11.798450	0.497	-2.067611
11.806833	0.503	-2.052879
11.815117	0.497	-2.085356
11.823500	0.503	-2.125454
11.831783	0.497	-2.153497
11.840167	0.503	-2.039077
11.848450	0.497	-2.105513
11.856833	0.503	-2.035440
11.865117	0.497	-2.095101
11.873500	0.503	-2.051538
11.881783	0.497	-2.023451
11.890167	0.503	-1.965033
11.898450	0.497	-2.039420
11.906833	0.503	-1.963412
11.915117	0.497	-1.971623
11.923500	0.503	-1.878968
11.931783	0.497	-1.796045
11.940167	0.503	-1.743615
11.948450	0.497	-1.703278
11.956833	0.503	-1.642013
11.965117	0.497	-1.586954
11.973500	0.503	-1.500476
11.981783	0.497	-1.380870
11.990167	0.503	-1.288143
11.998450	0.497	-1.184720
12.006833	0.503	-1.030581
12.015117	0.497	-1.034197
12.023500	0.503	-0.926984
12.031783	0.497	-0.796202
12.040167	0.503	-0.694560
12.048450	0.497	-0.609309
12.056833	0.503	-0.422683
12.065117	0.497	-0.421173
12.073500	0.503	-0.361092
12.081783	0.497	-0.287213
12.090167	0.503	-0.216678
12.098450	0.497	-0.171391
12.106833	0.503	-0.093314
12.115117	0.497	-0.103726
12.123500	0.503	-0.103361
12.131783	0.497	-0.176022
12.140167	0.503	-0.140732
12.148450	0.497	-0.160761
12.156833	0.503	-0.115563
12.165117	0.497	-0.223811
12.173500	0.503	-0.289235
12.181783	0.497	-0.272845
12.190167	0.503	-0.369073
12.198450	0.497	-0.526788
12.206833	0.503	-0.525412
12.215117	0.497	-0.624627
12.223500	0.503	-0.650149
12.231783	0.497	-0.688126
12.240167	0.503	-0.782125
12.248450	0.497	-0.914898
12.256833	0.503	-0.939541
12.265117	0.497	-0.901432
12.273500	0.503	-1.001022
12.281783	0.497	-1.058063
12.290167	0.503	-1.104706
12.298450	0.497	-1.143533
12.306833	0.503	-1.125952
12.315117	0.497	-1.152585
12.323500	0.503	-1.196311
12.331783	0.497	-1.168781
12.340167	0.503	-1.182482
12.348450	0.497	-1.180951
12.356833	0.503	-1.087761
12.365117	0.497	-1.155352
12.373500	0.503	-1.093171
12.381783	0.497	-1.130642
12.390167	0.503	-1.082163
12.398450	0.497	-1.138503
12.406833	0.503	-1.043155
12.415117	0.497	-1.114668
12.423500	0.503	-1.052601
12.431783	0.497	-1.051059
12.440167	0.503	-1.044736
12.448450	0.497	-1.133084
12.456833	0.503	-1.045196
12.465117	0.497	-1.090017
12.473500	0.503	-0.996326
12.481783	0.497	-1.053595
12.490167	0.503	-1.116690
12.498450	0.497	-1.178781
12.506833	0.503	-1.135075
12.515117	0.497	-1.160662
12.523500	0.503	-1.080871
12.531783	0.497	-1.123989
12.540167	0.503	-1.154088
12.548450	0.497	-1.142898
12.556833	0.503	-1.166783
12.565117	0.497	-1.225476
12.573500	0.503	-1.167176
12.581783	0.497	-1.264499
12.590167	0.503	-1.155989
12.598450	0.497	-1.264062
12.606833	0.503	-1.259107
12.615117	0.497	-1.296265
12.623500	0.503	-1.282876
12.631783	0.497	-1.358778
12.640167	0.503	-1.330022
12.648450	0.497	-1.380506
12.656833	0.503	-1.365509
12.665117	0.497	-1.408444
12.673500	0.503	-1.372461
12.681783	0.497	-1.330330
12.690167	0.503	-1.341198
12.698450	0.497	-1.267653
12.706833	0.503	-1.302265
12.715117	0.497	-1.317865
12.723500	0.503	-1.161426
12.731783	0.497	-1.159044
12.740167	0.503	-1.088531
12.748450	0.497	-0.907395
12.756833	0.503	-0.872548
12.765117	0.497	-0.713004
12.773500	0.503	-0.457720
12.781783	0.497	-0.301981
12.790167	0.503	-0.102193
12.798450	0.497	0.165830
12.806833	0.503	0.441602
12.815117	0.497	0.650405
12.823500	0.503	1.119199
12.831783	0.497	1.425240
12.840167	0.503	1.858913
12.848450	0.497	2.195373
12.856833	0.503	2.749286
12.865117	0.497	3.177246
12.873500	0.503	3.641477
12.881783	0.497	4.172116
12.890167	0.503	4.673917
12.898450	0.497	5.244351
12.906833	0.503	5.761575
12.915117	0.497	6.371560
12.923500	0.503	6.929226
12.931783	0.497	7.395002
12.940167	0.503	8.010362
12.948450	0.497	8.461614
12.956833	0.503	8.921475
12.965117	0.497	9.342890
12.973500	0.503	9.792336
12.981783	0.497	10.121984
12.990167	0.503	10.429732
12.998450	0.497	10.656183
13.006833	0.503	10.863322
13.015117	0.497	10.887898
13.023500	0.503	11.050294
13.031783	0.497	10.912626
13.040167	0.503	10.915134
13.048450	0.497	10.763016
13.056833	0.503	10.618556
13.065117	0.497	10.239745
13.073500	0.503	9.967864
13.081783	0.497	9.568529
13.090167	0.503	9.247709
13.098450	0.497	8.794707
13.106833	0.503	8.314810
13.115117	0.497	7.771675
13.123500	0.503	7.251506
13.131783	0.497	6.677628
13.140167	0.503	6.185525
13.148450	0.497	5.658892
13.156833	0.503	5.098291
13.165117	0.497	4.605113
13.173500	0.503	4.080017
13.181783	0.497	3.590750
13.190167	0.503	3.171001
13.198450	0.497	2.706831
13.206833	0.503	2.305908
13.215117	0.497	1.942514
13.223500	0.503	1.572223
13.231783	0.497	1.181709
13.240167	0.503	0.864594
13.248450	0.497	0.550763
13.256833	0.503	0.344206
13.265117	0.497	0.087740
13.273500	0.503	-0.095650
13.281783	0.497	-0.310144
13.290167	0.503	-0.473763
13.298450	0.497	-0.701578
13.306833	0.503	-0.739869
13.315117	0.497	-0.922489
13.323500	0.503	-0.946684
13.331783	0.497	-1.112113
13.340167	0.503	-1.150256
13.348450	0.497	-1.213627
13.356833	0.503	-1.190555
13.365117	0.497	-1.292939
13.373500	0.503	-1.293907
13.381783	0.497	-1.372454
13.390167	0.503	-1.383085
13.398450	0.497	-1.367154
13.406833	0.503	-1.329375
13.415117	0.497	-1.299619
13.423500	0.503	-1.308764
13.431783	0.497	-1.352445
13.440167	0.503	-1.260550
13.448450	0.497	-1.359206
13.456833	0.503	-1.273543
13.465117	0.497	-1.240134
13.473500	0.503	-1.175085
13.481783	0.497	-1.276278
13.490167	0.503	-1.194578
13.498450	0.497	-1.145030
13.506833	0.503	-1.021545
13.515117	0.497	-1.030416
13.523500	0.503	-0.978971
13.531783	0.497	-1.012554
13.540167	0.503	-0.980289
13.548450	0.497	-0.936381
13.556833	0.503	-0.833533
13.565117	0.497	-0.839070
13.573500	0.503	-0.702909
13.581783	0.497	-0.620382
13.590167	0.503	-0.452302
13.598450	0.497	-0.420786
13.606833	0.503	-0.293290
13.615117	0.497	-0.174377
13.623500	0.503	0.073764
13.631783	0.497	0.256780
13.640167	0.503	0.556601
13.648450	0.497	0.736863
13.656833	0.503	1.060215
13.665117	0.497	1.320226
13.673500	0.503	1.721330
13.681783	0.497	2.035368
13.690167	0.503	2.494891
13.698450	0.497	2.909603
13.706833	0.503	3.310472
13.715117	0.497	3.757558
13.723500	0.503	4.231182
13.731850	0.501	4.664847
13.740167	0.499	5.171605
13.748517	0.501	5.616445
13.756833	0.499	6.105608
13.765183	0.501	6.466563
13.773500	0.499	6.889450
13.781850	0.501	7.179173
13.790167	0.499	7.529562
13.798517	0.501	7.645137
13.806800	0.497	7.892438
13.815167	0.502	8.418421
13.823517	0.501	8.174832
13.831800	0.497	8.083457
13.840183	0.503	8.444919
13.848467	0.497	7.952544
13.856850	0.503	7.801473
13.865133	0.497	7.579398
13.873517	0.503	7.282895
13.881800	0.497	6.939518
13.890183	0.503	6.668819
13.898467	0.497	6.154814
13.906850	0.503	5.732498
13.915133	0.497	5.265368
13.923517	0.503	4.855660
13.931800	0.497	4.252366
13.940183	0.503	3.839208
13.948467	0.497	3.311960
13.956850	0.503	2.891285
13.965133	0.497	2.377707
13.973517	0.503	1.968882
13.981800	0.497	1.533233
13.990183	0.503	1.177732
13.998467	0.497	0.793568
14.006850	0.503	0.572815
14.015133	0.497	0.152487
14.023517	0.503	-0.102812
14.031800	0.497	-0.364727
14.040183	0.503	-0.570873
14.048467	0.497	-0.859806
14.056850	0.503	-0.994562
14.065133	0.497	-1.221298
14.073517	0.503	-1.335357
14.081800	0.497	-1.534799
14.090183	0.503	-1.557247
14.098467	0.497	-1.613645
14.106850	0.503	-1.685378
14.115133	0.497	-1.755745
14.123517	0.503	-1.769806
14.131800	0.497	-1.899876
14.140183	0.503	-1.811412
14.148467	0.497	-1.884942
14.156850	0.503	-1.804629
14.165133	0.497	-1.821001
14.173517	0.503	-1.808563
14.181800	0.497	-1.808711
14.190183	0.503	-1.781664
14.198467	0.497	-1.743816
14.206850	0.503	-1.649832
14.215133	0.497	-1.636974
14.223517	0.503	-1.526933
14.231800	0.497	-1.503353
14.240183	0.503	-1.380718
14.248467	0.497	-1.321482
14.256850	0.503	-1.189345
14.265133	0.497	-1.144526
14.273517	0.503	-0.961312
14.281800	0.497	-0.962018
14.290183	0.503	-0.703430
14.298467	0.497	-0.634254
14.306850	0.503	-0.431147
14.315133	0.497	-0.315657
14.323517	0.503	-0.121761
14.331800	0.497	0.034465
14.340183	0.503	0.251086
14.348467	0.497	0.352188
14.356850	0.503	0.600345
14.365133	0.497	0.741729
14.373517	0.503	0.926847
14.381800	0.497	1.180830
14.390183	0.503	1.500108
14.398467	0.497	1.646628
14.406850	0.503	1.904953
14.415133	0.497	2.016203
14.423517	0.503	2.334251
14.431800	0.497	2.536419
14.440183	0.503	2.741554
14.448467	0.497	2.913605
14.456850	0.503	3.060740
14.465133	0.497	3.233453
14.473517	0.503	3.383493
14.481800	0.497	3.562058
14.490183	0.503	3.737296
14.498467	0.497	3.773408
14.506850	0.503	3.871271
14.515133	0.497	3.926143
14.523517	0.503	4.082106
14.531800	0.497	4.069949
14.540183	0.503	4.151638
14.548467	0.497	3.995223
14.556850	0.503	3.977890
14.565133	0.497	3.868246
14.573517	0.503	3.863355
14.581800	0.497	3.746151
14.590183	0.503	3.723809
14.598467	0.497	3.510373
14.606850	0.503	3.347542
14.615133	0.497	3.108990
14.623517	0.503	3.002015
14.631800	0.497	2.742449
14.640183	0.503	2.599173
14.648467	0.497	2.343107
14.656850	0.503	2.190017
14.665133	0.497	1.981405
14.673517	0.503	1.854719
14.681800	0.497	1.547706
14.690183	0.503	1.423858
14.698467	0.497	1.285143
14.706850	0.503	1.148512
14.715133	0.497	1.025870
14.723517	0.503	1.067897
14.731800	0.497	0.905323
14.740183	0.503	0.950592
14.748467	0.497	0.900026
14.756850	0.503	1.047793
14.765133	0.497	1.128394
14.773517	0.503	1.318100
14.781800	0.497	1.443644
14.790183	0.503	1.711468
14.798467	0.497	2.015776
14.806850	0.503	2.416574
14.815133	0.497	2.829346
14.823517	0.503	3.202943
14.831800	0.497	3.728200
14.840183	0.503	4.185852
14.848467	0.497	4.585313
14.856850	0.503	5.173772
14.865133	0.497	5.616259
14.873517	0.503	6.047221
14.881800	0.497	6.370922
14.890183	0.503	6.834216
14.898467	0.497	7.135918
14.906850	0.503	7.369391
14.915133	0.497	7.507406
14.923517	0.503	7.664165
14.931800	0.497	7.603198
14.940183	0.503	7.604138
14.948467	0.497	7.343250
14.956850	0.503	7.198399
14.965133	0.497	6.905330
14.973517	0.503	6.565462
14.981800	0.497	6.143830
14.990183	0.503	5.707905
14.998467	0.497	5.148249
15.006850	0.503	4.716293
15.015133	0.497	4.105992
15.023517	0.503	3.646375
15.031800	0.497	3.113820
15.040183	0.503	2.670719
15.048467	0.497	2.114409
15.056850	0.503	1.621782
15.065133	0.497	1.189963
15.073517	0.503	0.855463
15.081800	0.497	0.397868
15.090183	0.503	0.067361
15.098467	0.497	-0.205610
15.106850	0.503	-0.515626
15.115133	0.497	-0.797715
15.123517	0.503	-0.954661
15.131800	0.497	-1.198798
15.140183	0.503	-1.274438
15.148467	0.497	-1.456027
15.156850	0.503	-1.554301
15.165133	0.497	-1.687158
15.173517	0.503	-1.709763
15.181800	0.497	-1.854565
15.190183	0.503	-1.895933
15.198467	0.497	-1.959173
15.206850	0.503	-1.967138
15.215133	0.497	-2.070415
15.223517	0.503	-1.980913
15.231800	0.497	-2.056272
15.240183	0.503	-2.048132
15.248467	0.497	-2.068919
15.256850	0.503	-2.019887
15.265133	0.497	-2.110977
15.273517	0.503	-2.060041
15.281800	0.497	-2.067265
15.290183	0.503	-2.015840
15.298467	0.497	-2.010070
15.306850	0.503	-2.046871
15.315133	0.497	-1.994654
15.323517	0.503	-1.935224
15.331800	0.497	-1.882401
15.340183	0.503	-1.824747
15.348467	0.497	-1.806741
15.356850	0.503	-1.676315
15.365133	0.497	-1.660009
15.373517	0.503	-1.601667
15.381800	0.497	-1.532294
15.390183	0.503	-1.435064
15.398467	0.497	-1.378636
15.406850	0.503	-1.209730
15.415133	0.497	-1.244123
15.423517	0.503	-1.108916
15.431800	0.497	-1.071875
15.440183	0.503	-0.973519
15.448467	0.497	-0.847305
15.456850	0.503	-0.634375
15.465133	0.497	-0.661242
15.473517	0.503	-0.484251
15.481800	0.497	-0.466685
15.490183	0.503	-0.298368
15.498467	0.497	-0.305738
15.506850	0.503	-0.161108
15.515133	0.497	-0.113652
15.523517	0.503	0.020374
15.531800	0.497	0.105010
15.540183	0.503	0.236222
15.548467	0.497	0.279021
15.556850	0.503	0.355207
15.565133	0.497	0.373882
15.573517	0.503	0.533931
15.581800	0.497	0.495041
15.590183	0.503	0.647528
15.598467	0.497	0.610533
15.606850	0.503	0.742004
15.615133	0.497	0.737313
15.623517	0.503	0.748340
15.631800	0.497	0.776898
15.640183	0.503	0.753278
15.648467	0.497	0.715320
15.656850	0.503	0.846795
15.665133	0.497	0.755303
15.673517	0.503	0.740525
15.681800	0.497	0.662794
15.690183	0.503	0.704158
15.698467	0.497	0.610187
15.706850	0.503	0.652513
15.715133	0.497	0.480191
15.723517	0.503	0.499675
15.731800	0.497	0.394716
15.740183	0.503	0.348128
15.748467	0.497	0.245057
15.756850	0.503	0.120298
15.765133	0.497	0.056057
15.773517	0.503	0.033369
15.781800	0.497	-0.155107
15.790183	0.503	-0.214774
15.798467	0.497	-0.326207
15.806850	0.503	-0.381182
15.815133	0.497	-0.467669
15.823517	0.503	-0.596382
15.831800	0.497	-0.742669
15.840183	0.503	-0.817471
15.848467	0.497	-0.926981
15.856850	0.503	-1.000500
15.865133	0.497	-1.013237
15.873517	0.503	-1.106050
15.881800	0.497	-1.284412
15.890183	0.503	-1.285593
15.898467	0.497	-1.411602
15.906850	0.503	-1.452383
15.915133	0.497	-1.612197
15.923517	0.503	-1.629710
15.931800	0.497	-1.677511
15.940183	0.503	-1.726281
15.948467	0.497	-1.752599
15.956850	0.503	-1.856210
15.965133	0.497	-1.900584
15.973517	0.503	-1.982361
15.981800	0.497	-2.059065
15.990183	0.503	-2.129061
15.998467	0.497	-2.113043
16.006850	0.503	-2.141157
16.015133	0.497	-2.244916
16.023517	0.503	-2.283069
16.031800	0.497	-2.339896
16.040183	0.503	-2.314507
16.048467	0.497	-2.371502
16.056850	0.503	-2.404229
16.065133	0.497	-2.460870
16.073517	0.503	-2.437727
16.081800	0.497	-2.523467
16.090183	0.503	-2.476777
16.098467	0.497	-2.567821
16.106850	0.503	-2.551950
16.115133	0.497	-2.576427
16.123517	0.503	-2.626410
16.131800	0.497	-2.588817
16.140183	0.503	-2.589658
16.148467	0.497	-2.647206
16.156850	0.503	-2.644837
16.165133	0.497	-2.630544
16.173517	0.503	-2.652342
16.181800	0.497	-2.688235
16.190183	0.503	-2.600947
16.198467	0.497	-2.662101
16.206850	0.503	-2.678093
16.215133	0.497	-2.668609
16.223517	0.503	-2.698949
16.231800	0.497	-2.720623
16.240183	0.503	-2.616172
16.248467	0.497	-2.648110
16.256850	0.503	-2.601761
16.265133	0.497	-2.674504
16.273517	0.503	-2.649863
16.281800	0.497	-2.573179
16.290183	0.503	-2.665217
16.298467	0.497	-2.596334
16.306850	0.503	-2.550718
16.315133	0.497	-2.566037
16.323517	0.503	-2.533457
16.331800	0.497	-2.532662
16.340183	0.503	-2.503635
16.348467	0.497	-2.484403
16.356850	0.503	-2.409629
16.365133	0.497	-2.434169
16.373517	0.503	-2.414405
16.381800	0.497	-2.387328
16.390183	0.503	-2.310187
16.398467	0.497	-2.355381
16.406850	0.503	-2.274290
16.415133	0.497	-2.275822
16.423517	0.503	-2.191564
16.431800	0.497	-2.201682
16.440183	0.503	-2.181103
16.448467	0.497	-2.129267
16.456850	0.503	-1.989387
16.465133	0.497	-2.092292
16.473517	0.503	-2.014928
16.481800	0.497	-2.002710
16.490183	0.503	-1.942526
16.498467	0.497	-1.984162
16.506850	0.503	-1.923580
16.515133	0.497	-1.922034
16.523517	0.503	-1.808393
16.531800	0.497	-1.858584
16.540183	0.503	-1.835244
16.548467	0.497	-1.811963
16.556850	0.503	-1.765942
16.565133	0.497	-1.738060
16.573517	0.503	-1.670775
16.581800	0.497	-1.706144
16.590183	0.503	-1.713064
16.598467	0.497	-1.680846
16.606850	0.503	-1.735054
16.615133	0.497	-1.710137
16.623517	0.503	-1.698868
16.631800	0.497	-1.731642
16.640183	0.503	-1.740819
16.648533	0.501	-1.786438
16.656850	0.499	-1.843097
16.665200	0.501	-1.787634
16.673517	0.499	-1.845316
16.681867	0.501	-1.882208
16.690150	0.497	-1.908387
16.698517	0.502	-1.618208
16.706867	0.501	-1.984439
16.715150	0.497	-2.094450
16.723517	0.502	-1.838641
16.731867	0.501	-2.092229
16.740150	0.497	-2.120497
16.748533	0.503	-1.888738
16.756817	0.497	-2.206580
16.765200	0.503	-2.164907
16.773483	0.497	-2.229486
16.781867	0.503	-2.237431
16.790150	0.497	-2.283054
16.798533	0.503	-2.272160
16.806817	0.497	-2.349843
16.815200	0.503	-2.424180
16.823483	0.497	-2.401925
16.831867	0.503	-2.423729
16.840150	0.497	-2.472040
16.848533	0.503	-2.431964
16.856817	0.497	-2.521318
16.865200	0.503	-2.524089
16.873483	0.497	-2.569385
16.881867	0.503	-2.554290
16.890150	0.497	-2.603295
16.898533	0.503	-2.526582
16.906817	0.497	-2.581974
16.915200	0.503	-2.581377
16.923483	0.497	-2.645102
16.931867	0.503	-2.603832
16.940150	0.497	-2.641750
16.948533	0.503	-2.568955
16.956817	0.497	-2.618299
16.965200	0.503	-2.619546
16.973483	0.497	-2.656785
16.981867	0.503	-2.559112
16.990150	0.497	-2.636333
16.998533	0.503	-2.560588
17.006817	0.497	-2.587051
17.015200	0.503	-2.567227
17.023483	0.497	-2.591580
17.031867	0.503	-2.585994
17.040150	0.497	-2.618648
17.048533	0.503	-2.549686
17.056817	0.497	-2.644160
17.065200	0.503	-2.500987
17.073483	0.497	-2.603637
17.081867	0.503	-2.512222
17.090150	0.497	-2.612310
17.098533	0.503	-2.510386
17.106817	0.497	-2.556826
17.115200	0.503	-2.449114
17.123483	0.497	-2.505545
17.131867	0.503	-2.435216
17.140150	0.497	-2.494816
17.148533	0.503	-2.465735
17.156817	0.497	-2.516359
17.165200	0.503	-2.443748
17.173483	0.497	-2.478835
17.181867	0.503	-2.399422
17.190150	0.497	-2.448727
17.198533	0.503	-2.376063
17.206817	0.497	-2.478720
17.215200	0.503	-2.413992
17.223483	0.497	-2.529264
17.231867	0.503	-2.427801
17.240150	0.497	-2.488683
17.248533	0.503	-2.385616
17.256817	0.497	-2.438198
17.265200	0.503	-2.373641
17.273483	0.497	-2.472681
17.281867	0.503	-2.426146
17.290150	0.497	-2.459929
17.298533	0.503	-2.434227
17.306817	0.497	-2.542481
17.315200	0.503	-2.432470
17.323483	0.497	-2.468452
17.331867	0.503	-2.438488
17.340150	0.497	-2.532136
17.348533	0.503	-2.407680
17.356817	0.497	-2.467666
17.365200	0.503	-2.413856
17.373483	0.497	-2.502787
17.381867	0.503	-2.451803
17.390150	0.497	-2.577893
17.398533	0.503	-2.499365
17.406817	0.497	-2.532229
17.415200	0.503	-2.553548
17.423483	0.497	-2.527788
17.431867	0.503	-2.512407
17.440150	0.497	-2.561404
17.448533	0.503	-2.601926
17.456817	0.497	-2.630136
17.465200	0.503	-2.509417
17.473483	0.497	-2.581943
17.481867	0.503	-2.536753
17.490150	0.497	-2.591062
17.498533	0.503	-2.547330
17.506817	0.497	-2.638497
17.515200	0.503	-2.559137
17.523483	0.497	-2.649281
17.531867	0.503	-2.540900
17.540150	0.497	-2.660953
17.548533	0.503	-2.629616
17.556817	0.497	-2.637107
17.565200	0.503	-2.614590
17.573483	0.497	-2.642851
17.581867	0.503	-2.585904
17.590150	0.497	-2.670630
17.598533	0.503	-2.652538
17.606817	0.497	-2.678899
17.615200	0.503	-2.657047
17.623483	0.497	-2.658541
17.631867	0.503	-2.662467
17.640150	0.497	-2.670963
17.648533	0.503	-2.607355
17.656817	0.497	-2.687873
17.665200	0.503	-2.611874
17.673483	0.497	-2.659077
17.681867	0.503	-2.674814
17.690150	0.497	-2.650853
17.698533	0.503	-2.668650
17.706817	0.497	-2.650721
17.715200	0.503	-2.604706
17.723483	0.497	-2.656882
17.731867	0.503	-2.610995
17.740150	0.497	-2.689894
17.748533	0.503	-2.626492
17.756817	0.497	-2.675854
17.765200	0.503	-2.578901
17.773483	0.497	-2.631500
17.781867	0.503	-2.692595
17.790150	0.497	-2.678200
17.798533	0.503	-2.589142
17.806817	0.497	-2.682857
17.815200	0.503	-2.595321
17.823483	0.497	-2.640209
17.831867	0.503	-2.598220
17.840150	0.497	-2.607293
17.848533	0.503	-2.562062
17.856817	0.497	-2.663592
17.865200	0.503	-2.582403
17.873483	0.497	-2.621074
17.881867	0.503	-2.599481
17.890150	0.497	-2.648276
17.898533	0.503	-2.567570
17.906817	0.497	-2.591975
17.915200	0.503	-2.592494
17.923483	0.497	-2.539439
17.931867	0.503	-2.541563
17.940150	0.497	-2.552172
17.948533	0.503	-2.500813
17.956817	0.497	-2.554813
17.965200	0.503	-2.502993
17.973483	0.497	-2.528217
17.981867	0.503	-2.520621
17.990150	0.497	-2.469478
17.998533	0.503	-2.358386
18.006817	0.497	-2.542044
18.015200	0.503	-2.438692
18.023483	0.497	-2.441978
18.031867	0.503	-2.425412
18.040150	0.497	-2.394506
18.048533	0.503	-2.358275
18.056817	0.497	-2.304023
18.065200	0.503	-2.279243
18.073483	0.497	-2.299486
18.081867	0.503	-2.176360
18.090150	0.497	-2.156440
18.098533	0.503	-2.005469
18.106817	0.497	-2.021703
18.115200	0.503	-1.988878
18.123483	0.497	-1.918231
18.131867	0.503	-1.810613
18.140150	0.497	-1.824121
18.148533	0.503	-1.762547
18.156817	0.497	-1.662332
18.165200	0.503	-1.609403
18.173483	0.497	-1.587404
18.181867	0.503	-1.543125
18.190150	0.497	-1.494821
18.198533	0.503	-1.371589
18.206817	0.497	-1.384260
18.215200	0.503	-1.353581
18.223483	0.497	-1.350781
18.231867	0.503	-1.274198
18.240150	0.497	-1.226766
18.248533	0.503	-1.113734
18.256817	0.497	-1.165827
18.265200	0.503	-1.101370
18.273483	0.497	-1.196661
18.281867	0.503	-1.118921
18.290150	0.497	-1.234282
18.298533	0.503	-1.070391
18.306817	0.497	-1.158611
18.315200	0.503	-1.096911
18.323483	0.497	-1.173503
18.331867	0.503	-1.208901
18.340150	0.497	-1.238999
18.348533	0.503	-1.188097
18.356817	0.497	-1.223954
18.365200	0.503	-1.167045
18.373483	0.497	-1.272538
18.381867	0.503	-1.220049
18.390150	0.497	-1.187816
18.398533	0.503	-1.155606
18.406817	0.497	-1.200328
18.415200	0.503	-1.094282
18.423483	0.497	-1.074640
18.431867	0.503	-1.013993
18.440150	0.497	-0.857867
18.448533	0.503	-0.747559
18.456817	0.497	-0.688637
18.465200	0.503	-0.529587
18.473483	0.497	-0.469251
18.481867	0.503	-0.272871
18.490150	0.497	-0.147616
18.498533	0.503	0.107025
18.506817	0.497	0.178764
18.515200	0.503	0.477223
18.523483	0.497	0.661692
18.531867	0.503	0.825161
18.540150	0.497	1.052949
18.548533	0.503	1.338901
18.556817	0.497	1.473077
18.565200	0.503	1.710733
18.573483	0.497	1.937097
18.581867	0.503	2.120956
18.590150	0.497	2.277743
18.598533	0.503	2.472280
18.606817	0.497	2.517604
18.615200	0.503	2.706407
18.623483	0.497	2.734487
18.631867	0.503	2.873015
18.640150	0.497	2.870278
18.648533	0.503	2.883389
18.656817	0.497	2.897865
18.665200	0.503	2.954959
18.673483	0.497	2.786006
18.681867	0.503	2.849463
18.690150	0.497	2.699310
18.698533	0.503	2.541115
18.706817	0.497	2.404935
18.715200	0.503	2.272349
18.723483	0.497	2.087633
18.731867	0.503	1.965391
18.740150	0.497	1.770716
18.748533	0.503	1.544934
18.756817	0.497	1.346943
18.765200	0.503	1.210366
18.773483	0.497	0.943012
18.781867	0.503	0.785469
18.790150	0.497	0.575827
18.798533	0.503	0.474411
18.806817	0.497	0.226769
18.815200	0.503	0.068363
18.823483	0.497	-0.087550
18.831867	0.503	-0.170783
18.840150	0.497	-0.373834
18.848533	0.503	-0.476922
18.856817	0.497	-0.616261
18.865200	0.503	-0.725702
18.873483	0.497	-0.789016
18.881867	0.503	-0.892295
18.890150	0.497	-0.959366
18.898533	0.503	-1.004558
18.906817	0.497	-1.125632
18.915200	0.503	-1.090062
18.923483	0.497	-1.225325
18.931867	0.503	-1.229368
18.940150	0.497	-1.283217
18.948533	0.503	-1.393957
18.956817	0.497	-1.422180
18.965200	0.503	-1.408595
18.973483	0.497	-1.410456
18.981867	0.503	-1.410111
18.990150	0.497	-1.449500
18.998533	0.503	-1.528840
19.006817	0.497	-1.589225
19.015200	0.503	-1.508283
19.023483	0.497	-1.621307
19.031867	0.503	-1.571072
19.040150	0.497	-1.670481
19.048533	0.503	-1.603392
19.056817	0.497	-1.653224
19.065200	0.503	-1.662633
19.073483	0.497	-1.658933
19.081867	0.503	-1.629718
19.090150	0.497	-1.697177
19.098533	0.503	-1.684773
19.106817	0.497	-1.748434
19.115200	0.503	-1.657315
19.123483	0.497	-1.706406
19.131867	0.503	-1.670661
19.140150	0.497	-1.751898
19.148533	0.503	-1.690428
19.156817	0.497	-1.674573
19.165200	0.503	-1.677983
19.173483	0.497	-1.676210
19.181867	0.503	-1.661607
19.190150	0.497	-1.718730
19.198533	0.503	-1.638027
19.206817	0.497	-1.679005
19.215200	0.503	-1.634785
19.223483	0.497	-1.652266
19.231867	0.503	-1.539153
19.240150	0.497	-1.587521
19.248533	0.503	-1.549625
19.256817	0.497	-1.517927
19.265200	0.503	-1.504399
19.273483	0.497	-1.471330
19.281867	0.503	-1.449460
19.290150	0.497	-1.438721
19.298533	0.503	-1.271266
19.306817	0.497	-1.393996
19.315200	0.503	-1.296348
19.323483	0.497	-1.316549
19.331867	0.503	-1.261284
19.340150	0.497	-1.206211
19.348533	0.503	-1.105143
19.356817	0.497	-1.116888
19.365200	0.503	-1.055132
19.373483	0.497	-1.096767
19.381867	0.503	-0.988482
19.390150	0.497	-0.975298
19.398533	0.503	-0.916794
19.406817	0.497	-0.948304
19.415200	0.503	-0.876622
19.423483	0.497	-0.817216
19.431867	0.503	-0.798612
19.440150	0.497	-0.794164
19.448533	0.503	-0.725643
19.456817	0.497	-0.701311
19.465200	0.503	-0.644437
19.473483	0.497	-0.636800
19.481867	0.503	-0.501942
19.490150	0.497	-0.514751
19.498533	0.503	-0.455047
19.506817	0.497	-0.484360
19.515200	0.503	-0.346550
19.523483	0.497	-0.398543
19.531867	0.503	-0.298520
19.540150	0.497	-0.299834
19.548533	0.503	-0.225588
19.556883	0.501	-0.254119
19.565200	0.499	-0.190831
19.573550	0.501	-0.230392
19.581867	0.499	-0.111485
19.590217	0.501	-0.122691
19.598533	0.499	-0.079369
19.606883	0.501	-0.154722
19.615167	0.497	-0.097449
19.623533	0.502	0.369348
19.631883	0.501	-0.029518
19.640167	0.497	-0.062416
19.648550	0.503	0.353387
19.656833	0.497	-0.000629
19.665217	0.503	0.077008
19.673500	0.497	0.056413
19.681883	0.503	0.101523
19.690167	0.497	-0.002520
19.698550	0.503	0.009020
19.706833	0.497	-0.001390
19.715217	0.503	0.104243
19.723500	0.497	-0.016852
19.731883	0.503	0.025058
19.740167	0.497	-0.019162
19.748550	0.503	0.020920
19.756833	0.497	-0.000912
19.765217	0.503	-0.030381
19.773500	0.497	-0.039901
19.781883	0.503	-0.103851
19.790167	0.497	-0.130761
19.798550	0.503	-0.083644
19.806833	0.497	-0.107481
19.815217	0.503	-0.211115
19.823500	0.497	-0.276655
19.831883	0.503	-0.303335
19.840167	0.497	-0.333350
19.848550	0.503	-0.371199
19.856833	0.497	-0.415953
19.865217	0.503	-0.464529
19.873500	0.497	-0.538218
19.881883	0.503	-0.501353
19.890167	0.497	-0.601706
19.898550	0.503	-0.627171
19.906833	0.497	-0.726986
19.915217	0.503	-0.674059
19.923500	0.497	-0.747204
19.931883	0.503	-0.780302
19.940167	0.497	-0.824497
19.948550	0.503	-0.867021
19.956833	0.497	-0.916085
19.965217	0.503	-0.923480
19.973500	0.497	-1.041387
19.981883	0.503	-0.999522
19.990167	0.497	-1.130127
19.998550	0.503	-1.101136
20.006833	0.497	-1.193010
20.015217	0.503	-1.162795
20.023500	0.497	-1.250721
20.031883	0.503	-1.306724
20.040167	0.497	-1.292257
20.048550	0.503	-1.299934
20.056833	0.497	-1.325197
20.065217	0.503	-1.383354
20.073500	0.497	-1.416153
20.081883	0.503	-1.396451
20.090167	0.497	-1.439312
20.098550	0.503	-1.382756
20.106833	0.497	-1.480139
20.115217	0.503	-1.433135
20.123500	0.497	-1.487670
20.131883	0.503	-1.406518
20.140167	0.497	-1.480494
20.148550	0.503	-1.464137
20.156833	0.497	-1.457707
20.165217	0.503	-1.436762
20.173500	0.497	-1.498258
20.181883	0.503	-1.413266
20.190167	0.497	-1.431560
20.198550	0.503	-1.431899
20.206833	0.497	-1.392833
20.215217	0.503	-1.389478
20.223500	0.497	-1.397744
20.231883	0.503	-1.356597
20.240167	0.497	-1.369972
20.248550	0.503	-1.363888
20.256833	0.497	-1.382715
20.265217	0.503	-1.325304
20.273500	0.497	-1.363131
20.281883	0.503	-1.287852
20.290167	0.497	-1.256800
20.298550	0.503	-1.226758
20.306833	0.497	-1.199274
20.315217	0.503	-1.220941
20.323500	0.497	-1.205518
20.331883	0.503	-1.167580
20.340167	0.497	-1.193420
20.348550	0.503	-1.096959
20.356833	0.497	-1.195411
20.365217	0.503	-1.128293
20.373500	0.497	-1.097310
20.381883	0.503	-1.133275
20.390167	0.497	-1.138853
20.398550	0.503	-1.083183
20.406833	0.497	-1.048824
20.415217	0.503	-1.067900
20.423500	0.497	-1.107837
20.431883	0.503	-1.069951
20.440167	0.497	-1.101894
20.448550	0.503	-1.018152
20.456833	0.497	-1.042615
20.465217	0.503	-0.966758
20.473500	0.497	-1.086352
20.481883	0.503	-1.013439
20.490167	0.497	-1.064978
20.498550	0.503	-1.058136
20.506833	0.497	-1.070457
20.515217	0.503	-1.076693
20.523500	0.497	-1.095845
20.531883	0.503	-1.094163
20.540167	0.497	-1.201666
20.548550	0.503	-1.105772
20.556833	0.497	-1.160659
20.565217	0.503	-1.199429
20.573500	0.497	-1.198492
20.581883	0.503	-1.196344
20.590167	0.497	-1.346694
20.598550	0.503	-1.262781
20.606833	0.497	-1.285101
20.615217	0.503	-1.394743
20.623500	0.497	-1.410582
20.631883	0.503	-1.371794
20.640167	0.497	-1.469477
20.648550	0.503	-1.468350
20.656833	0.497	-1.522076
20.665217	0.503	-1.498583
20.673500	0.497	-1.600999
20.681883	0.503	-1.597836
20.690167	0.497	-1.651481
20.698550	0.503	-1.568471
20.706833	0.497	-1.654612
20.715217	0.503	-1.636388
20.723500	0.497	-1.664966
20.731883	0.503	-1.647105
20.740167	0.497	-1.729036
20.748550	0.503	-1.681905
20.756833	0.497	-1.783629
20.765217	0.503	-1.790700
20.773500	0.497	-1.846580
20.781883	0.503	-1.811145
20.790167	0.497	-1.929580
20.798550	0.503	-1.838375
20.806833	0.497	-1.918110
20.815217	0.503	-1.883294
20.823500	0.497	-1.929763
20.831883	0.503	-1.869039
20.840167	0.497	-1.980527
20.848550	0.503	-1.988134
20.856833	0.497	-1.961960
20.865217	0.503	-1.981322
20.873500	0.497	-2.047917
20.881883	0.503	-2.037325
20.890167	0.497	-2.158897
20.898550	0.503	-2.125232
20.906833	0.497	-2.097805
20.915217	0.503	-2.045375
20.923500	0.497	-2.160903
20.931883	0.503	-2.182805
20.940167	0.497	-2.200207
20.948550	0.503	-2.149214
20.956833	0.497	-2.174700
20.965217	0.503	-2.109087
20.973500	0.497	-2.127972
20.981883	0.503	-2.241482
20.990167	0.497	-2.271884
20.998550	0.503	-2.175940
21.006833	0.497	-2.235003
21.015217	0.503	-2.250908
21.023500	0.497	-2.288705
21.031883	0.503	-2.203103
21.040167	0.497	-2.143280
21.048550	0.503	-2.174134
21.056833	0.497	-2.279768
21.065217	0.503	-2.250166
21.073500	0.497	-2.286514
21.081883	0.503	-2.194970
21.090167	0.497	-2.241492
21.098550	0.503	-2.283923
21.106833	0.497	-2.295777
21.115217	0.503	-2.291880
21.123500	0.497	-2.320471
21.131883	0.503	-2.333650
21.140167	0.497	-2.280968
21.148550	0.503	-2.320109
21.156833	0.497	-2.329694
21.165217	0.503	-2.268162
21.173500	0.497	-2.354722
21.181883	0.503	-2.283161
21.190167	0.497	-2.342944
21.198550	0.503	-2.332299
21.206833	0.497	-2.360885
21.215217	0.503	-2.388234
21.223500	0.497	-2.358663
21.231883	0.503	-2.312098
21.240167	0.497	-2.345825
21.248550	0.503	-2.377606
21.256833	0.497	-2.374509
21.265217	0.503	-2.357870
21.273500	0.497	-2.363794
21.281883	0.503	-2.376186
21.290167	0.497	-2.467062
21.298550	0.503	-2.362785
21.306833	0.497	-2.386628
21.315217	0.503	-2.378847
21.323500	0.497	-2.461053
21.331883	0.503	-2.440695
21.340167	0.497	-2.458754
21.348550	0.503	-2.411884
21.356833	0.497	-2.447553
21.365217	0.503	-2.473092
21.373500	0.497	-2.441170
21.381883	0.503	-2.380304
21.390167	0.497	-2.481411
21.398550	0.503	-2.455552
21.406833	0.497	-2.444610
21.415217	0.503	-2.452399
21.423500	0.497	-2.466986
21.431883	0.503	-2.397495
21.440167	0.497	-2.490080
21.448550	0.503	-2.466052
21.456833	0.497	-2.545651
21.465217	0.503	-2.521282
21.473500	0.497	-2.533054
21.481883	0.503	-2.525032
21.490167	0.497	-2.563900
21.498550	0.503	-2.546504
21.506833	0.497	-2.595242
21.515217	0.503	-2.508421
21.523500	0.497	-2.528454
21.531883	0.503	-2.489922
21.540167	0.497	-2.548310
21.548550	0.503	-2.546030
21.556833	0.497	-2.547992
21.565217	0.503	-2.556191
21.573500	0.497	-2.585457
21.581883	0.503	-2.518294
21.590167	0.497	-2.549209
21.598550	0.503	-2.564300
21.606833	0.497	-2.497269
21.615217	0.503	-2.537987
21.623500	0.497	-2.609255
21.631883	0.503	-2.502353
21.640167	0.497	-2.589652
21.648550	0.503	-2.493620
21.656833	0.497	-2.531918
21.665217	0.503	-2.568036
21.673500	0.497	-2.561136
21.681883	0.503	-2.550553
21.690167	0.497	-2.570674
21.698550	0.503	-2.526046
21.706833	0.497	-2.561643
21.715217	0.503	-2.552409
21.723500	0.497	-2.568701
21.731883	0.503	-2.505319
21.740167	0.497	-2.600094
21.748550	0.503	-2.592612
21.756833	0.497	-2.588322
21.765217	0.503	-2.561485
21.773500	0.497	-2.593494
21.781883	0.503	-2.598450
21.790167	0.497	-2.596697
21.798550	0.503	-2.565744
21.806833	0.497	-2.597947
21.815217	0.503	-2.635646
21.823500	0.497	-2.604098
21.831883	0.503	-2.533164
21.840167	0.497	-2.565996
21.848550	0.503	-2.538108
21.856833	0.497	-2.584883
21.865217	0.503	-2.571616
21.873500	0.497	-2.649361
21.881883	0.503	-2.592269
21.890167	0.497	-2.654267
21.898550	0.503	-2.613077
21.906833	0.497	-2.673397
21.915217	0.503	-2.617536
21.923500	0.497	-2.624219
21.931883	0.503	-2.638796
21.940167	0.497	-2.569537
21.948550	0.503	-2.577444
21.956833	0.497	-2.631074
21.965217	0.503	-2.612436
21.973500	0.497	-2.607744
21.981883	0.503	-2.613633
21.990167	0.497	-2.562775
21.998550	0.503	-2.643094
22.006833	0.497	-2.651816
22.015217	0.503	-2.653811
22.023500	0.497	-2.627591
22.031883	0.503	-2.565036
22.040167	0.497	-2.657656
22.048550	0.503	-2.586355
22.056833	0.497	-2.668550
22.065217	0.503	-2.652412
22.073500	0.497	-2.637893
22.081883	0.503	-2.596052
22.090167	0.497	-2.640295
22.098550	0.503	-2.633247
22.106833	0.497	-2.715286
22.115217	0.503	-2.643726
22.123500	0.497	-2.615021
22.131883	0.503	-2.624152
22.140167	0.497	-2.733402
22.148550	0.503	-2.613386
22.156833	0.497	-2.656968
22.165217	0.503	-2.627525
22.173500	0.497	-2.694543
22.181883	0.503	-2.663688
22.190167	0.497	-2.669159
22.198550	0.503	-2.693614
22.206833	0.497	-2.735604
22.215217	0.503	-2.633984
22.223500	0.497	-2.713091
22.231883	0.503	-2.686877
22.240167	0.497	-2.704674
22.248550	0.503	-2.682491
22.256833	0.497	-2.735314
22.265217	0.503	-2.718312
22.273500	0.497	-2.736387
22.281883	0.503	-2.734741
22.290167	0.497	-2.718503
22.298550	0.503	-2.742395
22.306833	0.497	-2.798823
22.315217	0.503	-2.773683
22.323500	0.497	-2.684833
22.331883	0.503	-2.710613
22.340167	0.497	-2.676803
22.348550	0.503	-2.679483
22.356833	0.497	-2.790430
22.365217	0.503	-2.754814
22.373500	0.497	-2.712984
22.381883	0.503	-2.717446
22.390167	0.497	-2.748671
22.398550	0.503	-2.749476
22.406833	0.497	-2.712752
22.415217	0.503	-2.672252
22.423500	0.497	-2.749084
22.431883	0.503	-2.702209
22.440167	0.497	-2.717348
22.448550	0.503	-2.734038
22.456900	0.501	-2.679277
22.465217	0.499	-2.726674
22.473567	0.501	-2.759210
22.481883	0.499	-2.725046
22.490233	0.501	-2.703647
22.498550	0.499	-2.698923
22.506900	0.501	-2.760326
22.515183	0.497	-2.706691
22.523550	0.502	-2.456868
22.531900	0.501	-2.791981
22.540183	0.497	-2.804336
22.548550	0.502	-2.457692
22.556900	0.501	-2.789912
22.565183	0.497	-2.775589
22.573567	0.503	-2.643336
22.581850	0.497	-2.733701
22.590233	0.503	-2.732315
22.598517	0.497	-2.822757
22.606900	0.503	-2.693903
22.615183	0.497	-2.784610
22.623567	0.503	-2.768875
22.631850	0.497	-2.780893
22.640233	0.503	-2.801614
22.648517	0.497	-2.802488
22.656900	0.503	-2.726208
22.665183	0.497	-2.783480
22.673567	0.503	-2.746219
22.681850	0.497	-2.765833
22.690233	0.503	-2.688167
22.698517	0.497	-2.817173
22.706900	0.503	-2.749154
22.715183	0.497	-2.784269
22.723567	0.503	-2.764674
22.731850	0.497	-2.733361
22.740233	0.503	-2.740441
22.748517	0.497	-2.716155
22.756900	0.503	-2.715135
22.765183	0.497	-2.725572
22.773567	0.503	-2.768930
22.781850	0.497	-2.786804
22.790233	0.503	-2.711055
22.798517	0.497	-2.793218
22.806900	0.503	-2.803840
22.815183	0.497	-2.796098
22.823567	0.503	-2.764972
22.831850	0.497	-2.803113
22.840233	0.503	-2.824422
22.848517	0.497	-2.704410
22.856900	0.503	-2.766005
22.865183	0.497	-2.850413
22.873567	0.503	-2.799354
22.881850	0.497	-2.816392
22.890233	0.503	-2.775513
22.898517	0.497	-2.823944
22.906900	0.503	-2.833557
22.915183	0.497	-2.877112
22.923567	0.503	-2.808425
22.931850	0.497	-2.945977
22.940233	0.503	-2.849473
22.948517	0.497	-2.871342
22.956900	0.503	-2.800113
22.965183	0.497	-2.880174
22.973567	0.503	-2.888638
22.981850	0.497	-2.891166
22.990233	0.503	-2.911587
22.998517	0.497	-2.969796
23.006900	0.503	-2.823510
23.015183	0.497	-2.885038
23.023567	0.503	-2.933955
23.031850	0.497	-2.953960
23.040233	0.503	-2.882805
23.048517	0.497	-2.901078
23.056900	0.503	-2.909795
23.065183	0.497	-2.924577
23.073567	0.503	-2.902194
23.081850	0.497	-2.934789
23.090233	0.503	-2.902624
23.098517	0.497	-2.924409
23.106900	0.503	-2.926897
23.115183	0.497	-2.943461
23.123567	0.503	-2.896725
23.131850	0.497	-3.002061
23.140233	0.503	-2.949660
23.148517	0.497	-2.981219
23.156900	0.503	-2.955188
23.165183	0.497	-2.977214
23.173567	0.503	-2.901820
23.181850	0.497	-2.934599
23.190233	0.503	-2.958075
23.198517	0.497	-2.956874
23.206900	0.503	-2.997695
23.215183	0.497	-2.988836
23.223567	0.503	-2.986462
23.231850	0.497	-2.955625
23.240233	0.503	-3.003876
23.248517	0.497	-2.984793
23.256900	0.503	-3.002613
23.265183	0.497	-3.001239
23.273567	0.503	-2.935217
23.281850	0.497	-3.025801
23.290233	0.503	-2.954391
23.298517	0.497	-2.956757
23.306900	0.503	-2.938170
23.315183	0.497	-2.962278
23.323567	0.503	-2.956823
23.331850	0.497	-3.014182
23.340233	0.503	-2.972700
23.348517	0.497	-2.998375
23.356900	0.503	-2.902523
23.365183	0.497	-2.983670
23.373567	0.503	-2.949278
23.381850	0.497	-2.999490
23.390233	0.503	-2.955862
23.398517	0.497	-2.934281
23.406900	0.503	-2.945565
23.415183	0.497	-2.938077
23.423567	0.503	-2.878074
23.431850	0.497	-2.978949
23.440233	0.503	-2.881291
23.448517	0.497	-2.884659
23.456900	0.503	-2.874475
23.465183	0.497	-2.888386
23.473567	0.503	-2.806489
23.481850	0.497	-2.836993
23.490233	0.503	-2.727070
23.498517	0.497	-2.855153
23.506900	0.503	-2.762576
23.515183	0.497	-2.714638
23.523567	0.503	-2.698627
23.531850	0.497	-2.667418
23.540233	0.503	-2.582069
23.548517	0.497	-2.590083
23.556900	0.503	-2.507872
23.565183	0.497	-2.488928
23.573567	0.503	-2.498432
23.581850	0.497	-2.451733
23.590233	0.503	-2.355408
23.598517	0.497	-2.340361
23.606900	0.503	-2.232596
23.615183	0.497	-2.198711
23.623567	0.503	-2.113105
23.631850	0.497	-2.003790
23.640233	0.503	-1.973366
23.648517	0.497	-1.923319
23.656900	0.503	-1.797884
23.665183	0.497	-1.748926
23.673567	0.503	-1.687611
23.681850	0.497	-1.702309
23.690233	0.503	-1.599588
23.698517	0.497	-1.501990
23.706900	0.503	-1.420304
23.715183	0.497	-1.309008
23.723567	0.503	-1.299042
23.731850	0.497	-1.255579
23.740233	0.503	-1.124186
23.748517	0.497	-1.089552
23.756900	0.503	-0.999340
23.765183	0.497	-0.959857
23.773567	0.503	-0.854948
23.781850	0.497	-0.858389
23.790233	0.503	-0.810817
23.798517	0.497	-0.811494
23.806900	0.503	-0.732859
23.815183	0.497	-0.811143
23.823567	0.503	-0.644366
23.831850	0.497	-0.689064
23.840233	0.503	-0.607460
23.848517	0.497	-0.722703
23.856900	0.503	-0.659987
23.865183	0.497	-0.728522
23.873567	0.503	-0.691228
23.881850	0.497	-0.733756
23.890233	0.503	-0.757664
23.898517	0.497	-0.859722
23.906900	0.503	-0.813071
23.915183	0.497	-0.877907
23.923567	0.503	-0.980785
23.931850	0.497	-1.008808
23.940233	0.503	-0.997145
23.948517	0.497	-1.128698
23.956900	0.503	-1.163390
23.965183	0.497	-1.234943
23.973567	0.503	-1.286205
23.981850	0.497	-1.374648
23.990233	0.503	-1.389742
23.998517	0.497	-1.489004
24.006900	0.503	-1.564150
24.015183	0.497	-1.696287
24.023567	0.503	-1.788796
24.031850	0.497	-1.835169
24.040233	0.503	-1.865270
24.048517	0.497	-1.973369
24.056900	0.503	-2.077346
24.065183	0.497	-2.140269
24.073567	0.503	-2.154613
24.081850	0.497	-2.212561
24.090233	0.503	-2.267776
24.098517	0.497	-2.401163
24.106900	0.503	-2.399027
24.115183	0.497	-2.518177
24.123567	0.503	-2.544402
24.131850	0.497	-2.615234
24.140233	0.503	-2.605022
24.148517	0.497	-2.592650
24.156900	0.503	-2.678330
24.165183	0.497	-2.711968
24.173567	0.503	-2.838107
24.181850	0.497	-2.881199
24.190233	0.503	-2.851632
24.198517	0.497	-2.916401
24.206900	0.503	-2.867003
24.215183	0.497	-2.913004
24.223567	0.503	-2.918354
24.231850	0.497	-2.977961
24.240233	0.503	-2.973574
24.248517	0.497	-3.035201
24.256900	0.503	-3.040994
24.265183	0.497	-3.074192
24.273567	0.503	-3.095702
24.281850	0.497	-3.063623
24.290233	0.503	-3.078993
24.298517	0.497	-3.114393
24.306900	0.503	-3.103084
24.315183	0.497	-3.145910
24.323567	0.503	-3.069060
24.331850	0.497	-3.114021
24.340233	0.503	-3.142007
24.348517	0.497	-3.161477
24.356900	0.503	-3.094288
24.365183	0.497	-3.180446
24.373567	0.503	-3.125492
24.381850	0.497	-3.179515
24.390233	0.503	-3.125520
24.398517	0.497	-3.156947
24.406900	0.503	-3.118731
24.415183	0.497	-3.162770
24.423567	0.503	-3.139533
24.431850	0.497	-3.175786
24.440233	0.503	-3.146032
24.448517	0.497	-3.186316
24.456900	0.503	-3.142283
24.465183	0.497	-3.182023
24.473567	0.503	-3.150346
24.481850	0.497	-3.131044
24.490233	0.503	-3.150830
24.498517	0.497	-3.163900
24.506900	0.503	-3.096510
24.515183	0.497	-3.102873
24.523567	0.503	-3.055604
24.531850	0.497	-3.107727
24.540233	0.503	-3.063831
24.548517	0.497	-3.130333
24.556900	0.503	-3.056439
24.565183	0.497	-3.085067
24.573567	0.503	-3.075519
24.581850	0.497	-3.059092
24.590233	0.503	-2.996735
24.598517	0.497	-2.995133
24.606900	0.503	-2.994848
24.615183	0.497	-3.029896
24.623567	0.503	-3.012296
24.631850	0.497	-3.016056
24.640233	0.503	-3.022336
24.648517	0.497	-3.045103
24.656900	0.503	-2.963646
24.665183	0.497	-2.985900
24.673567	0.503	-2.957836
24.681850	0.497	-3.051241
24.690233	0.503	-2.947442
24.698517	0.497	-2.950619
24.706900	0.503	-2.964900
24.715183	0.497	-3.047402
24.723567	0.503	-2.957436
24.731850	0.497	-2.961210
24.740233	0.503	-2.948949
24.748517	0.497	-3.030588
24.756900	0.503	-2.942686
24.765183	0.497	-2.929919
24.773567	0.503	-2.925327
24.781850	0.497	-3.005290
24.790233	0.503	-2.958308
24.798517	0.497	-2.994031
24.806900	0.503	-2.966220
24.815183	0.497	-2.979829
24.823567	0.503	-2.988339
24.831850	0.497	-2.964104
24.840233	0.503	-2.967344
24.848517	0.497	-3.014863
24.856900	0.503	-2.919596
24.865183	0.497	-3.076894
24.873567	0.503	-3.044700
24.881850	0.497	-3.041864
24.890233	0.503	-2.920357
24.898517	0.497	-3.023530
24.906900	0.503	-3.024713
24.915183	0.497	-2.989926
24.923567	0.503	-2.914650
24.931850	0.497	-2.996710
24.940233	0.503	-2.945842
24.948517	0.497	-2.960784
24.956900	0.503	-2.901559
24.965183	0.497	-2.988111
24.973567	0.503	-2.959937
24.981850	0.497	-2.915950
24.990233	0.503	-2.910426
24.998517	0.497	-2.914559
25.006900	0.503	-2.908290
