# Supplementary material for: Methanol-dependent Escherichia coli strains with a complete ribulose monophosphate cycle
Source: Nat Commun. 2020 Oct 26;11:5403. doi: 10.1038/s41467-020-19235-5 (PMC7588473; doi:10.1038/s41467-020-19235-5)
Supplement: Supplementary file 11 — Source data [file 41467_2020_19235_MOESM11_ESM.zip › Source_Data/SupplementaryFigure6/20200601_fbp_evolved_growthphenotype_shakeflask.txt]

Time [h]	0	5.733333333	20.63333333	23.71666667	25.8	26.76666667	27.85	28.85	29.78333333	30.83333333	31.71666667	32.5	33.15	33.53333333	45.18333333	50.26666667
MeOH	0.012	0.015	0.062	0.058	0.062	0.063	0.068	0.067	0.065	0.067	0.069			0.069	0.073	0.074
MeOH	0.011	0.013	0.026	0.025	0.023	0.015	0.023	0.023	0.022	0.024	0.021			0.023	0.028	0.034
MeOH	0.012	0.022	0.057	0.052	0.053	0.047	0.056	0.053	0.05	0.053	0.057			0.054	0.066	0.066
MeOH	0.012	0.014	0.043	0.05	0.048	0.044	0.05	0.05	0.049	0.048	0.052			0.054	0.061	0.06
MeOH	0.015	0.017	0.039	0.041	0.046	0.039	0.043	0.048	0.048	0.045	0.046			0.045	0.055	0.051
Pyr	0.01	0.012	0.026	0.028	0.031	0.031	0.039	0.035	0.033	0.034	0.034			0.038	0.053	0.057
Pyr	0.012	0.014	0.02	0.027	0.022	0.031	0.026	0.026	0.027	0.028	0.026			0.023	0.041	0.041
Pyr	0.015	0.016	0.031	0.031	0.032	0.032	0.033	0.033	0.03	0.033	0.031			0.034	0.05	0.055
Pyr	0.015	0.017	0.015	0.032	0.033	0.038	0.034	0.036	0.033	0.036	0.037			0.04	0.052	0.064
Pyr	0.01	0.013	0.028	0.033	0.035	0.036	0.054	0.037	0.038	0.039	0.039			0.041	0.058	0.062
MeOH/Pyr R1	0.014	0.017	0.146	0.268	0.41	0.472	0.586	0.704	0.805	0.897	0.932	0.967	0.979	0.995	1.053	1.039
MeOH/Pyr R2	0.012	0.021	0.162	0.282	0.427	0.523	0.652	0.768	0.856	0.926	0.947	0.966	0.983	0.983	1.065	1.062
MeOH/Pyr R3	0.012	0.021	0.176	0.301	0.457	0.56	0.69	0.792	0.861	0.91	0.939	0.959	0.964	0.998	1.037	1.029
MeOH/Pyr R4	0.014	0.015	0.163	0.293	0.429	0.514	0.637	0.751	0.829	0.89	0.907	0.934	0.953	0.985	1.029	1.017
MeOH/Pyr R5	0.017	0.024	0.207	0.373	0.601	0.686	0.82	0.899	0.935	0.984	1.018	1.037	1.029	1.052	1.082	1.056
