# Supplementary material for: Methanol-dependent Escherichia coli strains with a complete ribulose monophosphate cycle
Source: Nat Commun. 2020 Oct 26;11:5403. doi: 10.1038/s41467-020-19235-5 (PMC7588473; doi:10.1038/s41467-020-19235-5)
Supplement: Supplementary file 11 — Source data [file 41467_2020_19235_MOESM11_ESM.zip › Source_Data/SupplementaryFigure6/20200615_tpiA_evolved_growthphenotype_shakeflask.txt]

Time [h]	0	15.53333333	21.68333333	37.71666667	38.93333333	39.83333333	40.75	41.68333333	42.8	43.8	44.58333333	45.65	46.48333333	47.1	63.56666667
MeOH	0.02	0.058	0.069	0.064	0.066	0.067	0.071	0.073	0.066	0.060	0.074	0.072	0.063	0.074	0.073
MeOH	0.015	0.063	0.062	0.058	0.058	0.061	0.063	0.065	0.063	0.055	0.072	0.061	0.071	0.065	0.064
MeOH	0.031	0.063	0.055	0.050	0.051	0.051	0.053	0.058	0.054	0.042	0.055	0.054	0.052	0.052	0.053
MeOH	0.023	0.045	0.04	0.034	0.035	0.037	0.042	0.034	0.040	0.033	0.041	0.038	0.043	0.036	0.038
Pyr	0.018	0.041	0.051	0.046	0.050	0.050	0.056	0.049	0.048	0.045	0.064	0.057	0.055	0.051	0.053
Pyr	0.021	0.042	0.047	0.046	0.041	0.048	0.053	0.058	0.051	0.041	0.057	0.053	0.051	0.053	0.049
Pyr	0.022	0.051	0.05	0.054	0.054	0.057	0.058	0.058	0.051	0.048	0.064	0.057	0.057	0.059	0.056
Pyr	0.022	0.042	0.05	0.039	0.046	0.046	0.051	0.050	0.045	0.032	0.054	0.053	0.054	0.050	0.053
MeOH/Pyr R1	0.02	0.059	0.1	0.570	0.639	0.695	0.736	0.791	0.888	0.922	1.049	1.082	1.052	1.069	1.007
MeOH/Pyr R2	0.02	0.068	0.126	0.750	0.772	0.827	0.918	1.056	1.081	1.056	1.082	1.081	1.070	1.069	1.033
MeOH/Pyr R3	0.023	0.072	0.137	0.720	0.757	0.817	0.902	0.990	1.088	1.046	1.097	1.070	1.071	1.074	1.003
MeOH/Pyr R4	0.021	0.072	0.122	0.683	0.708	0.759	0.815	0.909	0.997	1.013	1.043	1.042	1.031	1.024	0.980
