# Supplementary material for: Methanol-dependent Escherichia coli strains with a complete ribulose monophosphate cycle
Source: Nat Commun. 2020 Oct 26;11:5403. doi: 10.1038/s41467-020-19235-5 (PMC7588473; doi:10.1038/s41467-020-19235-5)
Supplement: Supplementary file 11 — Source data [file 41467_2020_19235_MOESM11_ESM.zip › Source_Data/SupplementaryFigure6/20200629_fbp_ancestral_growthphenotype_shakeflask.txt]

Time [h]	0	16.18333333	22.35	37.9	40.13333333	42.6	44.7	46.51666667	46.55	47.51666667	48.73333333	50.01666667	51.96666667	55.51666667	67.05	71.46666667
Anc MeOH/Pyr R1	0.015	0.035	0.063	0.508	0.612	0.745	0.889	0.982	0.960	0.960	0.950	0.935	0.911	0.894	0.832	0.820
Anc MeOH/Pyr R2	0.013	0.031	0.047	0.345	0.489	0.613	0.755	0.861	0.941	0.941	0.938	0.925	0.911	0.884	0.864	0.847
Anc MeOH/Pyr R3	0.015	0.027	0.036	0.204	0.296	0.412	0.547	0.613	0.685	0.685	0.731	0.827	0.956	0.991	0.913	0.934
Anc MeOH/Pyr R4	0.017	0.03	0.043	0.299	0.409	0.548	0.667	0.775	0.859	0.859	0.943	0.961	0.941	0.899	0.852	0.679
Anc MeOH/Pyr R5	0.015	0.03	0.047	0.364	0.511	0.613	0.752	0.866	0.943	0.943	0.994	0.982	0.955	0.938	0.875	0.857
