# Supplementary material for: Methanol-dependent Escherichia coli strains with a complete ribulose monophosphate cycle
Source: Nat Commun. 2020 Oct 26;11:5403. doi: 10.1038/s41467-020-19235-5 (PMC7588473; doi:10.1038/s41467-020-19235-5)
Supplement: Supplementary file 11 — Source data [file 41467_2020_19235_MOESM11_ESM.zip › Source_Data/SupplementaryFigure6/20200629_tpiA_ancestral_growthphenotype_shakeflask.txt]

Time [h]	0	16.18333333	22.35	37.9	40.13333333	42.6	44.7	46.51666667	48.73333333	50.01666667	51.96666667	53	54.06666667	54.76666667	55.51666667	56.21666667	67.05	71.46666667
Anc MeOH/Pyr R1	0.018	0.056	0.066	0.246	0.304	0.401	0.497	0.609	0.780	0.896	0.993	1.042	1.115	1.170	1.271	1.271	1.372	1.335
Anc MeOH/Pyr R2	0.02	0.051	0.082	0.333	0.425	0.546	0.698	0.836	0.919	0.973	1.101	1.232	1.288	1.322	1.382	1.370	1.322	1.325
Anc MeOH/Pyr R3	0.021	0.058	0.084	0.331	0.413	0.541	0.706	0.820	0.925	0.997	1.162	1.235	1.300	1.352	1.334	1.363	1.323	1.308
Anc MeOH/Pyr R4	0.02	0.058	0.082	0.331	0.411	0.524	0.688	0.818	0.943	1.007	1.174	1.231	1.343	1.336	1.431	1.374	1.374	1.369
