# Supplementary material for: Methanol-dependent Escherichia coli strains with a complete ribulose monophosphate cycle
Source: Nat Commun. 2020 Oct 26;11:5403. doi: 10.1038/s41467-020-19235-5 (PMC7588473; doi:10.1038/s41467-020-19235-5)
Supplement: Supplementary file 11 — Source data [file 41467_2020_19235_MOESM11_ESM.zip › Source_Data/SupplementaryFigure6/fbp_tpiA_fractional_labeling_ancestral_evolved.xlsx]

## Sheet: Tabelle1
metabolite	average	std	category	strain
F6P	0.499489	0.005437	ancestral	tpiA
Ru5P/Xu5P	0.4	2.9e-06	ancestral	tpiA
R5P	0.4	0	ancestral	tpiA
S7P	0.565134	0.026867	ancestral	tpiA
E4P	0.25	0	ancestral	tpiA
F1,6bP	0.5	0	ancestral	tpiA
DHAP	0.993218	0.019613	ancestral	tpiA
GAP	0	0	ancestral	tpiA
2PG/3PG	0.00375363	6.33e-06	ancestral	tpiA
PEP	0	0	ancestral	tpiA
F6P	0.5	0	predicted	tpiA
Ru5P/Xu5P	0.4	0	predicted	tpiA
R5P	0.4	0	predicted	tpiA
S7P	0.571429	0	predicted	tpiA
E4P	0.25	0	predicted	tpiA
F1,6bP	0.5	0	predicted	tpiA
DHAP	1	0	predicted	tpiA
GAP	0	0	predicted	tpiA
2PG/3PG	0	0	predicted	tpiA
PEP	0	0	predicted	tpiA
F6P	0.310184	0.17646	ancestral	fbp
Ru5P/Xu5P	0.228331	0.047861	ancestral	fbp
R5P	0.218464	0.045058	ancestral	fbp
S7P	0.216307	0.118589	ancestral	fbp
E4P	0.241213	0.003029	ancestral	fbp
F1,6bP	0.0188204	0.00744764	ancestral	fbp
DHAP	0.00935724	0.00413359	ancestral	fbp
GAP	0	0	ancestral	fbp
2PG/3PG	0	0	ancestral	fbp
PEP	0	0	ancestral	fbp
F6P	0.5	0	predicted	fbp
Ru5P/Xu5P	0.4	0	predicted	fbp
R5P	0.4	0	predicted	fbp
S7P	0.571429	0	predicted	fbp
E4P	0.25	0	predicted	fbp
F1,6bP	0	0	predicted	fbp
DHAP	0	0	predicted	fbp
GAP	0	0	predicted	fbp
2PG/3PG	0	0	predicted	fbp
PEP	0	0	predicted	fbp
F6P	0.495913	0.013332	evolved	tpiA
Ru5P/Xu5P	0.397284	0.00468118	evolved	tpiA
R5P	0.379482	0.0322982	evolved	tpiA
S7P	0.567944	0.0167336	evolved	tpiA
E4P	0.25	0	evolved	tpiA
F1,6bP	0.5	0	evolved	tpiA
DHAP	0.983449	0.0113546	evolved	tpiA
GAP	0	0	evolved	tpiA
2PG/3PG	0	0	evolved	tpiA
PEP	0	0	evolved	tpiA
F6P	0.206617	0.0376283	evolved	fbp
Ru5P/Xu5P	0.128302	0.0121138	evolved	fbp
R5P	0.103719	0.0223057	evolved	fbp
S7P	0.0397395	0.0127317	evolved	fbp
E4P	0.25	5.55124e-17	evolved	fbp
F1,6bP	0.00194547	0.00037155	evolved	fbp
DHAP	0.000659055	0.000148903	evolved	fbp
GAP	0	0	evolved	fbp
2PG/3PG	0	0	evolved	fbp
PEP	0	0	evolved	fbp
