# Supplementary material for: Methanol-dependent Escherichia coli strains with a complete ribulose monophosphate cycle
Source: Nat Commun. 2020 Oct 26;11:5403. doi: 10.1038/s41467-020-19235-5 (PMC7588473; doi:10.1038/s41467-020-19235-5)
Supplement: Supplementary file 11 — Source data [file 41467_2020_19235_MOESM11_ESM.zip › Source_Data/SupplementaryFigure6/fbp_tpiA_fractional_labeling_ancestral_evolved_replicates.xlsx]

## Sheet: Tabelle1
metabolite	value	category	strain
Ru5P/Xu5P	0.399994	ancestral	tpiA
Ru5P/Xu5P	0.399993	ancestral	tpiA
Ru5P/Xu5P	0.399991	ancestral	tpiA
Ru5P/Xu5P	0.399991	ancestral	tpiA
Ru5P/Xu5P	0.399993	ancestral	tpiA
Ru5P/Xu5P	0.216475	ancestral	fbp
Ru5P/Xu5P	0.212577	ancestral	fbp
Ru5P/Xu5P	0.255942	ancestral	fbp
S7P	0.565301	ancestral	tpiA
S7P	0.571421	ancestral	tpiA
S7P	0.571415	ancestral	tpiA
S7P	0.571415	ancestral	tpiA
S7P	0.564625	ancestral	tpiA
S7P	0.189663	ancestral	fbp
S7P	0.148425	ancestral	fbp
S7P	0.27395	ancestral	fbp
E4P		ancestral	tpiA
E4P	0.249994	ancestral	tpiA
E4P		ancestral	tpiA
E4P	0.249994	ancestral	tpiA
E4P		ancestral	tpiA
E4P	0.239746	ancestral	fbp
E4P	0.241978	ancestral	fbp
E4P	0.241909	ancestral	fbp
2PG/3PG	0.00376634	ancestral	tpiA
2PG/3PG	0	ancestral	tpiA
2PG/3PG	0	ancestral	tpiA
2PG/3PG	0	ancestral	tpiA
2PG/3PG	0	ancestral	tpiA
2PG/3PG	0	ancestral	fbp
2PG/3PG	0	ancestral	fbp
2PG/3PG	0	ancestral	fbp
F1,6bP	0.499988	ancestral	tpiA
F1,6bP	0.499988	ancestral	tpiA
F1,6bP	0.499988	ancestral	tpiA
F1,6bP	0.499988	ancestral	tpiA
F1,6bP	0.499988	ancestral	tpiA
F1,6bP	0.00241454	ancestral	fbp
F1,6bP	0.00935142	ancestral	fbp
F1,6bP	0.0238503	ancestral	fbp
F6P	0.499914	ancestral	tpiA
F6P	0.499284	ancestral	tpiA
F6P	0.499676	ancestral	tpiA
F6P	0.499478	ancestral	tpiA
F6P	0.499093	ancestral	tpiA
F6P	0.286182	ancestral	fbp
F6P	0.27631	ancestral	fbp
F6P	0.360612	ancestral	fbp
R5P	0.399991	ancestral	tpiA
R5P	0.399991	ancestral	tpiA
R5P	0.399991	ancestral	tpiA
R5P	0.399991	ancestral	tpiA
R5P	0.399991	ancestral	tpiA
R5P	0.220339	ancestral	fbp
R5P	0.196727	ancestral	fbp
R5P	0.238326	ancestral	fbp
PEP	0	ancestral	tpiA
PEP	0	ancestral	tpiA
PEP	0	ancestral	tpiA
PEP	0	ancestral	tpiA
PEP	0	ancestral	tpiA
PEP	0	ancestral	fbp
PEP	0	ancestral	fbp
PEP	0	ancestral	fbp
GAP	0	ancestral	tpiA
GAP	0	ancestral	tpiA
GAP	0	ancestral	tpiA
GAP	0	ancestral	tpiA
GAP	0	ancestral	tpiA
GAP	0	ancestral	fbp
GAP	0	ancestral	fbp
GAP	0	ancestral	fbp
DHAP	0.995696	ancestral	tpiA
DHAP	0.996278	ancestral	tpiA
DHAP	1	ancestral	tpiA
DHAP	0.994337	ancestral	tpiA
DHAP	1	ancestral	tpiA
DHAP	0.0063704	ancestral	fbp
DHAP	0.00152053	ancestral	fbp
DHAP	0.014303	ancestral	fbp
Ru5P/Xu5P	0.39732	evolved	tpiA
Ru5P/Xu5P	0.397149	evolved	tpiA
Ru5P/Xu5P	0.397197	evolved	tpiA
Ru5P/Xu5P	0.399994	evolved	tpiA
Ru5P/Xu5P	0.397439	evolved	tpiA
Ru5P/Xu5P	0.130842	evolved	fbp
Ru5P/Xu5P	0.12158	evolved	fbp
Ru5P/Xu5P	0.133544	evolved	fbp
Ru5P/Xu5P	0.132078	evolved	fbp
Ru5P/Xu5P	0.123468	evolved	fbp
S7P	0.567869	evolved	tpiA
S7P	0.568442	evolved	tpiA
S7P	0.567419	evolved	tpiA
S7P	0.571415	evolved	tpiA
S7P	0.571415	evolved	tpiA
S7P	0.0229049	evolved	fbp
S7P	0.0481813	evolved	fbp
S7P	0.0246589	evolved	fbp
S7P	0.0144931	evolved	fbp
S7P	0.048277	evolved	fbp
E4P		evolved	tpiA
E4P	0.249994	evolved	tpiA
E4P		evolved	tpiA
E4P		evolved	tpiA
E4P		evolved	tpiA
E4P	0.249994	evolved	fbp
E4P	0.249994	evolved	fbp
E4P	0.249994	evolved	fbp
E4P	0.249994	evolved	fbp
E4P	0.249994	evolved	fbp
2PG/3PG	0	evolved	tpiA
2PG/3PG	0	evolved	tpiA
2PG/3PG	0	evolved	tpiA
2PG/3PG	0	evolved	tpiA
2PG/3PG	0	evolved	tpiA
2PG/3PG	0	evolved	fbp
2PG/3PG	0	evolved	fbp
2PG/3PG	0	evolved	fbp
2PG/3PG	0	evolved	fbp
2PG/3PG	0	evolved	fbp
F1,6bP	0.499988	evolved	tpiA
F1,6bP	0.499988	evolved	tpiA
F1,6bP	0.499988	evolved	tpiA
F1,6bP	0.499988	evolved	tpiA
F1,6bP	0.499988	evolved	tpiA
F1,6bP	0.00158317	evolved	fbp
F1,6bP	0.00159394	evolved	fbp
F1,6bP	0.00239792	evolved	fbp
F1,6bP	0.00221593	evolved	fbp
F1,6bP	0	evolved	fbp
F6P	0.499047	evolved	tpiA
F6P	0.498026	evolved	tpiA
F6P	0.499481	evolved	tpiA
F6P	0.497871	evolved	tpiA
F6P	0.496797	evolved	tpiA
F6P	0.217062	evolved	fbp
F6P	0.208817	evolved	fbp
F6P	0.205078	evolved	fbp
F6P	0.219271	evolved	fbp
F6P	0.210506	evolved	fbp
R5P	0.396935	evolved	tpiA
R5P	0.399991	evolved	tpiA
R5P	0.388359	evolved	tpiA
R5P	0.399991	evolved	tpiA
R5P	0.370154	evolved	tpiA
R5P	0.101507	evolved	fbp
R5P	0.118077	evolved	fbp
R5P	0.110981	evolved	fbp
R5P	0.0796355	evolved	fbp
R5P	0.108395	evolved	fbp
PEP	0	evolved	tpiA
PEP	0	evolved	tpiA
PEP	0	evolved	tpiA
PEP	0	evolved	tpiA
PEP	0	evolved	tpiA
PEP	0	evolved	fbp
PEP	0	evolved	fbp
PEP	0	evolved	fbp
PEP	0	evolved	fbp
PEP	0	evolved	fbp
GAP	0	evolved	tpiA
GAP	0	evolved	tpiA
GAP	0	evolved	tpiA
GAP	0	evolved	tpiA
GAP	0	evolved	tpiA
GAP	0	evolved	fbp
GAP	0	evolved	fbp
GAP	0	evolved	fbp
GAP	0	evolved	fbp
GAP	0	evolved	fbp
DHAP	0.983864	evolved	tpiA
DHAP	0.992489	evolved	tpiA
DHAP	0.982556	evolved	tpiA
DHAP	0.983935	evolved	tpiA
DHAP	0.987609	evolved	tpiA
DHAP	0.000813227	evolved	fbp
DHAP	0.000814972	evolved	fbp
DHAP	0.00060474	evolved	fbp
DHAP	0.000415662	evolved	fbp
DHAP	0.000646675	evolved	fbp
