# Supplementary material for: Methanol-dependent Escherichia coli strains with a complete ribulose monophosphate cycle
Source: Nat Commun. 2020 Oct 26;11:5403. doi: 10.1038/s41467-020-19235-5 (PMC7588473; doi:10.1038/s41467-020-19235-5)
Supplement: Supplementary file 11 — Source data [file 41467_2020_19235_MOESM11_ESM.zip › Source_Data/SupplementaryFigure6/RESULTS_gap_dhap_separated_main_profiler_result.xlsx]

## Sheet: integrated_ integrated_ 2020061
	sample_group	feature_id	compound	mf	z	mz0	mztol_abs	rtmin	rtmax	labeled_isotope	mslevel	precursor_ion	num_c	num_isotopes	mi	delta_mz	mz	mzmin	mzmax	method	area	baseline	rmse	source	mi_fraction	mi_fraction_corr	num_13c	mi_fraction_mean	num_13c_mean	num_13c_std	mi_fraction_std	c13_fraction	c13_fraction_mean	c13_fraction_std
0	1	0	GAP	C3H7O6P	1	168.991	0.003	1048.53	1122.63	C13	1		3	4	0	1.00335	168.991	168.988	168.994	trapez	704506		0	20200617_019_PKe_MEvo7_13CMeOH_12CPyr_100ng_R1.mzML	1	1	0	1	0	0	0	0	0	0
1	1	0	GAP	C3H7O6P	1	168.991	0.003	1048.84	1122.83	C13	1		3	4	1	1.00335	169.994	169.991	169.997	no_integration				20200617_019_PKe_MEvo7_13CMeOH_12CPyr_100ng_R1.mzML			0		0	0		0	0	0
2	1	0	GAP	C3H7O6P	1	168.991	0.003	1048.84	1122.83	C13	1		3	4	2	1.00335	170.997	170.994	171	no_integration				20200617_019_PKe_MEvo7_13CMeOH_12CPyr_100ng_R1.mzML			0		0	0		0	0	0
3	1	0	GAP	C3H7O6P	1	168.991	0.003	1048.84	1122.83	C13	1		3	4	3	1.00335	172.001	171.998	172.004	no_integration				20200617_019_PKe_MEvo7_13CMeOH_12CPyr_100ng_R1.mzML			0		0	0		0	0	0
4	1	1	DHAP	C3H7O6P	1	168.991	0.003	1136.44	1214.31	C13	1		3	4	0	1.00335	168.991	168.988	168.994	trapez	43092.3		0	20200617_019_PKe_MEvo7_13CMeOH_12CPyr_100ng_R1.mzML	0.00823112	0.00848997	2.95159	0.00726195	2.95035	0.0340639	0.00216557	0.983864	0.983449	0.0113546
5	1	1	DHAP	C3H7O6P	1	168.991	0.003	1136.72	1214.68	C13	1		3	4	1	1.00335	169.994	169.991	169.997	no_integration				20200617_019_PKe_MEvo7_13CMeOH_12CPyr_100ng_R1.mzML			2.95159	0.00308806	2.95035	0.0340639	8.24174e-05	0.983864	0.983449	0.0113546
6	1	1	DHAP	C3H7O6P	1	168.991	0.003	1136.44	1214.31	C13	1		3	4	2	1.00335	170.997	170.994	171	trapez	118842		0	20200617_019_PKe_MEvo7_13CMeOH_12CPyr_100ng_R1.mzML	0.0227002	0.0229369	2.95159	0.0216905	2.95035	0.0340639	0.00119584	0.983864	0.983449	0.0113546
7	1	1	DHAP	C3H7O6P	1	168.991	0.003	1136.44	1214.31	C13	1		3	4	3	1.00335	172.001	171.998	172.004	trapez	5.07335e+06		0	20200617_019_PKe_MEvo7_13CMeOH_12CPyr_100ng_R1.mzML	0.969069	0.968573	2.95159	0.96796	2.95035	0.0340639	0.0105299	0.983864	0.983449	0.0113546
8	1	0	GAP	C3H7O6P	1	168.991	0.003	1048.85	1122.68	C13	1		3	4	0	1.00335	168.991	168.988	168.994	trapez	237835		0	20200617_021_PKe_MEvo7_13CMeOH_12CPyr_100ng_R2.mzML	1	1	0	1	0	0	0	0	0	0
9	1	0	GAP	C3H7O6P	1	168.991	0.003	1099.79	1173.61	C13	1		3	4	1	1.00335	169.994	169.991	169.997	no_integration				20200617_021_PKe_MEvo7_13CMeOH_12CPyr_100ng_R2.mzML			0		0	0		0	0	0
10	1	0	GAP	C3H7O6P	1	168.991	0.003	1099.79	1173.61	C13	1		3	4	2	1.00335	170.997	170.994	171	no_integration				20200617_021_PKe_MEvo7_13CMeOH_12CPyr_100ng_R2.mzML			0		0	0		0	0	0
11	1	0	GAP	C3H7O6P	1	168.991	0.003	1099.79	1173.61	C13	1		3	4	3	1.00335	172.001	171.998	172.004	no_integration				20200617_021_PKe_MEvo7_13CMeOH_12CPyr_100ng_R2.mzML			0		0	0		0	0	0
12	1	1	DHAP	C3H7O6P	1	168.991	0.003	1139.1	1217.72	C13	1		3	4	0	1.00335	168.991	168.988	168.994	no_integration				20200617_021_PKe_MEvo7_13CMeOH_12CPyr_100ng_R2.mzML			2.97747	0.00726195	2.95035	0.0340639	0.00216557	0.992489	0.983449	0.0113546
13	1	1	DHAP	C3H7O6P	1	168.991	0.003	1139.1	1217.72	C13	1		3	4	1	1.00335	169.994	169.991	169.997	no_integration				20200617_021_PKe_MEvo7_13CMeOH_12CPyr_100ng_R2.mzML			2.97747	0.00308806	2.95035	0.0340639	8.24174e-05	0.992489	0.983449	0.0113546
14	1	1	DHAP	C3H7O6P	1	168.991	0.003	1138.72	1217.34	C13	1		3	4	2	1.00335	170.997	170.994	171	trapez	39098.9		0	20200617_021_PKe_MEvo7_13CMeOH_12CPyr_100ng_R2.mzML	0.0222905	0.0225316	2.97747	0.0216905	2.95035	0.0340639	0.00119584	0.992489	0.983449	0.0113546
15	1	1	DHAP	C3H7O6P	1	168.991	0.003	1138.72	1217.34	C13	1		3	4	3	1.00335	172.001	171.998	172.004	trapez	1.71496e+06		0	20200617_021_PKe_MEvo7_13CMeOH_12CPyr_100ng_R2.mzML	0.977709	0.977468	2.97747	0.96796	2.95035	0.0340639	0.0105299	0.992489	0.983449	0.0113546
16	1	0	GAP	C3H7O6P	1	168.991	0.003	1057.75	1131.98	C13	1		3	4	0	1.00335	168.991	168.988	168.994	trapez	607156		0	20200617_023_PKe_MEvo7_13CMeOH_12CPyr_100ng_R3.mzML	1	1	0	1	0	0	0	0	0	0
17	1	0	GAP	C3H7O6P	1	168.991	0.003	1103.43	1177.66	C13	1		3	4	1	1.00335	169.994	169.991	169.997	no_integration				20200617_023_PKe_MEvo7_13CMeOH_12CPyr_100ng_R3.mzML			0		0	0		0	0	0
18	1	0	GAP	C3H7O6P	1	168.991	0.003	1103.43	1177.66	C13	1		3	4	2	1.00335	170.997	170.994	171	no_integration				20200617_023_PKe_MEvo7_13CMeOH_12CPyr_100ng_R3.mzML			0		0	0		0	0	0
19	1	0	GAP	C3H7O6P	1	168.991	0.003	1103.43	1177.66	C13	1		3	4	3	1.00335	172.001	171.998	172.004	no_integration				20200617_023_PKe_MEvo7_13CMeOH_12CPyr_100ng_R3.mzML			0		0	0		0	0	0
20	1	1	DHAP	C3H7O6P	1	168.991	0.003	1146.93	1212.94	C13	1		3	4	0	1.00335	168.991	168.988	168.994	trapez	35748.2		0	20200617_023_PKe_MEvo7_13CMeOH_12CPyr_100ng_R3.mzML	0.00784258	0.00809981	2.94767	0.00726195	2.95035	0.0340639	0.00216557		0.983449	0.0113546
21	1	1	DHAP	C3H7O6P	1	168.991	0.003	1146.93	1212.94	C13	1		3	4	1	1.00335	169.994	169.991	169.997	trapez	14709.7		0	20200617_023_PKe_MEvo7_13CMeOH_12CPyr_100ng_R3.mzML	0.00322708	0.00303726	2.94767	0.00308806	2.95035	0.0340639	8.24174e-05	0.982556	0.983449	0.0113546
22	1	1	DHAP	C3H7O6P	1	168.991	0.003	1146.93	1212.94	C13	1		3	4	2	1.00335	170.997	170.994	171	trapez	99321.7		0	20200617_023_PKe_MEvo7_13CMeOH_12CPyr_100ng_R3.mzML	0.0217896	0.0219575	2.94767	0.0216905	2.95035	0.0340639	0.00119584	0.982556	0.983449	0.0113546
23	1	1	DHAP	C3H7O6P	1	168.991	0.003	1146.93	1212.94	C13	1		3	4	3	1.00335	172.001	171.998	172.004	trapez	4.40844e+06		0	20200617_023_PKe_MEvo7_13CMeOH_12CPyr_100ng_R3.mzML	0.967141	0.966905	2.94767	0.96796	2.95035	0.0340639	0.0105299	0.982556	0.983449	0.0113546
24	1	0	GAP	C3H7O6P	1	168.991	0.003	1073.97	1117.96	C13	1		3	4	0	1.00335	168.991	168.988	168.994	trapez	272757		0	20200617_025_PKe_MEvo7_13CMeOH_12CPyr_100ng_R4.mzML	1	1	0	1	0	0	0	0	0	0
25	1	0	GAP	C3H7O6P	1	168.991	0.003	1105.55	1180.01	C13	1		3	4	1	1.00335	169.994	169.991	169.997	no_integration				20200617_025_PKe_MEvo7_13CMeOH_12CPyr_100ng_R4.mzML			0		0	0		0	0	0
26	1	0	GAP	C3H7O6P	1	168.991	0.003	1105.55	1180.01	C13	1		3	4	2	1.00335	170.997	170.994	171	no_integration				20200617_025_PKe_MEvo7_13CMeOH_12CPyr_100ng_R4.mzML			0		0	0		0	0	0
27	1	0	GAP	C3H7O6P	1	168.991	0.003	1105.55	1180.01	C13	1		3	4	3	1.00335	172.001	171.998	172.004	no_integration				20200617_025_PKe_MEvo7_13CMeOH_12CPyr_100ng_R4.mzML			0		0	0		0	0	0
28	1	1	DHAP	C3H7O6P	1	168.991	0.003	1158.17	1208.68	C13	1		3	4	0	1.00335	168.991	168.988	168.994	trapez	10910.3		0	20200617_025_PKe_MEvo7_13CMeOH_12CPyr_100ng_R4.mzML	0.00863827	0.00890981	2.95181	0.00726195	2.95035	0.0340639	0.00216557	0.983935	0.983449	0.0113546
29	1	1	DHAP	C3H7O6P	1	168.991	0.003	1158.12	1208.68	C13	1		3	4	1	1.00335	169.994	169.991	169.997	no_integration				20200617_025_PKe_MEvo7_13CMeOH_12CPyr_100ng_R4.mzML			2.95181	0.00308806	2.95035	0.0340639	8.24174e-05	0.983935	0.983449	0.0113546
30	1	1	DHAP	C3H7O6P	1	168.991	0.003	1158.17	1208.68	C13	1		3	4	2	1.00335	170.997	170.994	171	trapez	26831.9		0	20200617_025_PKe_MEvo7_13CMeOH_12CPyr_100ng_R4.mzML	0.0212444	0.0214653	2.95181	0.0216905	2.95035	0.0340639	0.00119584	0.983935	0.983449	0.0113546
31	1	1	DHAP	C3H7O6P	1	168.991	0.003	1158.17	1208.68	C13	1		3	4	3	1.00335	172.001	171.998	172.004	trapez	1.22527e+06		0	20200617_025_PKe_MEvo7_13CMeOH_12CPyr_100ng_R4.mzML	0.970117	0.969625	2.95181	0.96796	2.95035	0.0340639	0.0105299	0.983935	0.983449	0.0113546
32	1	0	GAP	C3H7O6P	1	168.991	0.003	1059.56	1134.18	C13	1		3	4	0	1.00335	168.991	168.988	168.994	trapez	271314		0	20200617_027_PKe_MEvo7_13CMeOH_12CPyr_100ng_R5.mzML	1	1	0	1	0	0	0	0	0	0
33	1	0	GAP	C3H7O6P	1	168.991	0.003	1105.5	1180.11	C13	1		3	4	1	1.00335	169.994	169.991	169.997	no_integration				20200617_027_PKe_MEvo7_13CMeOH_12CPyr_100ng_R5.mzML			0		0	0		0	0	0
34	1	0	GAP	C3H7O6P	1	168.991	0.003	1105.5	1180.11	C13	1		3	4	2	1.00335	170.997	170.994	171	no_integration				20200617_027_PKe_MEvo7_13CMeOH_12CPyr_100ng_R5.mzML			0		0	0		0	0	0
35	1	0	GAP	C3H7O6P	1	168.991	0.003	1105.5	1180.11	C13	1		3	4	3	1.00335	172.001	171.998	172.004	no_integration				20200617_027_PKe_MEvo7_13CMeOH_12CPyr_100ng_R5.mzML			0		0	0		0	0	0
36	1	1	DHAP	C3H7O6P	1	168.991	0.003	1152.39	1203.47	C13	1		3	4	0	1.00335	168.991	168.988	168.994	trapez	12816.7		0	20200617_027_PKe_MEvo7_13CMeOH_12CPyr_100ng_R5.mzML	0.00352878	0.00364452	2.96283	0.00726195	2.95035	0.0340639	0.00216557		0.983449	0.0113546
37	1	1	DHAP	C3H7O6P	1	168.991	0.003	1152.39	1203.47	C13	1		3	4	1	1.00335	169.994	169.991	169.997	trapez	11646.6		0	20200617_027_PKe_MEvo7_13CMeOH_12CPyr_100ng_R5.mzML	0.00320659	0.00315934	2.96283	0.00308806	2.95035	0.0340639	8.24174e-05	0.987609	0.983449	0.0113546
38	1	1	DHAP	C3H7O6P	1	168.991	0.003	1152.39	1203.47	C13	1		3	4	2	1.00335	170.997	170.994	171	trapez	71826.9		0	20200617_027_PKe_MEvo7_13CMeOH_12CPyr_100ng_R5.mzML	0.0197758	0.0199208	2.96283	0.0216905	2.95035	0.0340639	0.00119584	0.987609	0.983449	0.0113546
39	1	1	DHAP	C3H7O6P	1	168.991	0.003	1152.39	1203.47	C13	1		3	4	3	1.00335	172.001	171.998	172.004	trapez	3.53577e+06		0	20200617_027_PKe_MEvo7_13CMeOH_12CPyr_100ng_R5.mzML	0.973489	0.973275	2.96283	0.96796	2.95035	0.0340639	0.0105299	0.987609	0.983449	0.0113546
40	0	0	GAP	C3H7O6P	1	168.991	0.003	1061.82	1136.24	C13	1		3	4	0	1.00335	168.991	168.988	168.994	trapez	328866		0	20200617_029_PKe_Evo18_4_13CMeOH_12CPyr_100ng_R1.mzML	1	1	0	1	0	0	0	0	0	0
41	0	0	GAP	C3H7O6P	1	168.991	0.003	1104.53	1178.96	C13	1		3	4	1	1.00335	169.994	169.991	169.997	no_integration				20200617_029_PKe_Evo18_4_13CMeOH_12CPyr_100ng_R1.mzML			0		0	0		0	0	0
42	0	0	GAP	C3H7O6P	1	168.991	0.003	1104.53	1178.96	C13	1		3	4	2	1.00335	170.997	170.994	171	no_integration				20200617_029_PKe_Evo18_4_13CMeOH_12CPyr_100ng_R1.mzML			0		0	0		0	0	0
43	0	0	GAP	C3H7O6P	1	168.991	0.003	1104.53	1178.96	C13	1		3	4	3	1.00335	172.001	171.998	172.004	no_integration				20200617_029_PKe_Evo18_4_13CMeOH_12CPyr_100ng_R1.mzML			0		0	0		0	0	0
44	0	1	DHAP	C3H7O6P	1	168.991	0.003	1156.39	1207.73	C13	1		3	4	0	1.00335	168.991	168.988	168.994	trapez	2.7536e+07		0	20200617_029_PKe_Evo18_4_13CMeOH_12CPyr_100ng_R1.mzML	0.985772	0.99878	0.00243968	0.999011	0.00197717	0.000446708	0.000668299	0.000813227	0.000659055	0.000148903
45	0	1	DHAP	C3H7O6P	1	168.991	0.003	1156.39	1207.73	C13	1		3	4	1	1.00335	169.994	169.991	169.997	trapez	353441		0	20200617_029_PKe_Evo18_4_13CMeOH_12CPyr_100ng_R1.mzML	0.012653	0	0.00243968	0	0.00197717	0.000446708	0	0.000813227	0.000659055	0.000148903
46	0	1	DHAP	C3H7O6P	1	168.991	0.003	1156.39	1207.73	C13	1		3	4	2	1.00335	170.997	170.994	171	trapez	44001.9		0	20200617_029_PKe_Evo18_4_13CMeOH_12CPyr_100ng_R1.mzML	0.00157524	0.00121984	0.00243968	0.000988583	0.00197717	0.000446708	0.000223354	0.000813227	0.000659055	0.000148903
47	0	1	DHAP	C3H7O6P	1	168.991	0.003	1156.7	1207.73	C13	1		3	4	3	1.00335	172.001	171.998	172.004	no_integration				20200617_029_PKe_Evo18_4_13CMeOH_12CPyr_100ng_R1.mzML			0.00243968		0.00197717	0.000446708		0.000813227	0.000659055	0.000148903
48	0	0	GAP	C3H7O6P	1	168.991	0.003	1051.85	1126.36	C13	1		3	4	0	1.00335	168.991	168.988	168.994	trapez	336480		0	20200617_031_PKe_Evo18_4_13CMeOH_12CPyr_100ng_R2.mzML	1	1	0	1	0	0	0	0	0	0
49	0	0	GAP	C3H7O6P	1	168.991	0.003	1051.55	1126.42	C13	1		3	4	1	1.00335	169.994	169.991	169.997	no_integration				20200617_031_PKe_Evo18_4_13CMeOH_12CPyr_100ng_R2.mzML			0		0	0		0	0	0
50	0	0	GAP	C3H7O6P	1	168.991	0.003	1051.55	1126.42	C13	1		3	4	2	1.00335	170.997	170.994	171	no_integration				20200617_031_PKe_Evo18_4_13CMeOH_12CPyr_100ng_R2.mzML			0		0	0		0	0	0
51	0	0	GAP	C3H7O6P	1	168.991	0.003	1051.55	1126.42	C13	1		3	4	3	1.00335	172.001	171.998	172.004	no_integration				20200617_031_PKe_Evo18_4_13CMeOH_12CPyr_100ng_R2.mzML			0		0	0		0	0	0
52	0	1	DHAP	C3H7O6P	1	168.991	0.003	1155.2	1211.19	C13	1		3	4	0	1.00335	168.991	168.988	168.994	trapez	2.48238e+07		0	20200617_031_PKe_Evo18_4_13CMeOH_12CPyr_100ng_R2.mzML	0.985173	0.998778	0.00244492	0.999011	0.00197717	0.000446708	0.000668299	0.000814972	0.000659055	0.000148903
53	0	1	DHAP	C3H7O6P	1	168.991	0.003	1155.2	1211.19	C13	1		3	4	1	1.00335	169.994	169.991	169.997	trapez	333869		0	20200617_031_PKe_Evo18_4_13CMeOH_12CPyr_100ng_R2.mzML	0.0132502	0	0.00244492	0	0.00197717	0.000446708	0	0.000814972	0.000659055	0.000148903
54	0	1	DHAP	C3H7O6P	1	168.991	0.003	1155.2	1211.19	C13	1		3	4	2	1.00335	170.997	170.994	171	trapez	39735.1		0	20200617_031_PKe_Evo18_4_13CMeOH_12CPyr_100ng_R2.mzML	0.00157695	0.00122246	0.00244492	0.000988583	0.00197717	0.000446708	0.000223354	0.000814972	0.000659055	0.000148903
55	0	1	DHAP	C3H7O6P	1	168.991	0.003	1155.32	1211.19	C13	1		3	4	3	1.00335	172.001	171.998	172.004	no_integration				20200617_031_PKe_Evo18_4_13CMeOH_12CPyr_100ng_R2.mzML			0.00244492		0.00197717	0.000446708		0.000814972	0.000659055	0.000148903
56	0	0	GAP	C3H7O6P	1	168.991	0.003	1049.6	1124.19	C13	1		3	4	0	1.00335	168.991	168.988	168.994	trapez	264705		0	20200617_033_PKe_Evo18_4_13CMeOH_12CPyr_100ng_R3.mzML	1	1	0	1	0	0	0	0	0	0
57	0	0	GAP	C3H7O6P	1	168.991	0.003	1049.83	1124.46	C13	1		3	4	1	1.00335	169.994	169.991	169.997	no_integration				20200617_033_PKe_Evo18_4_13CMeOH_12CPyr_100ng_R3.mzML			0		0	0		0	0	0
58	0	0	GAP	C3H7O6P	1	168.991	0.003	1049.83	1124.46	C13	1		3	4	2	1.00335	170.997	170.994	171	no_integration				20200617_033_PKe_Evo18_4_13CMeOH_12CPyr_100ng_R3.mzML			0		0	0		0	0	0
59	0	0	GAP	C3H7O6P	1	168.991	0.003	1049.83	1124.46	C13	1		3	4	3	1.00335	172.001	171.998	172.004	no_integration				20200617_033_PKe_Evo18_4_13CMeOH_12CPyr_100ng_R3.mzML			0		0	0		0	0	0
60	0	1	DHAP	C3H7O6P	1	168.991	0.003	1148.49	1200.1	C13	1		3	4	0	1.00335	168.991	168.988	168.994	trapez	2.0936e+07		0	20200617_033_PKe_Evo18_4_13CMeOH_12CPyr_100ng_R3.mzML	0.985773	0.999093	0.00181422	0.999011	0.00197717	0.000446708	0.000668299	0.00060474	0.000659055	0.000148903
61	0	1	DHAP	C3H7O6P	1	168.991	0.003	1148.49	1200.1	C13	1		3	4	1	1.00335	169.994	169.991	169.997	trapez	275396		0	20200617_033_PKe_Evo18_4_13CMeOH_12CPyr_100ng_R3.mzML	0.0129671	0	0.00181422	0	0.00197717	0.000446708	0	0.00060474	0.000659055	0.000148903
62	0	1	DHAP	C3H7O6P	1	168.991	0.003	1148.49	1200.1	C13	1		3	4	2	1.00335	170.997	170.994	171	trapez	26755		0	20200617_033_PKe_Evo18_4_13CMeOH_12CPyr_100ng_R3.mzML	0.00125976	0.000907111	0.00181422	0.000988583	0.00197717	0.000446708	0.000223354	0.00060474	0.000659055	0.000148903
63	0	1	DHAP	C3H7O6P	1	168.991	0.003	1148.8	1200.1	C13	1		3	4	3	1.00335	172.001	171.998	172.004	no_integration				20200617_033_PKe_Evo18_4_13CMeOH_12CPyr_100ng_R3.mzML			0.00181422		0.00197717	0.000446708		0.00060474	0.000659055	0.000148903
64	0	0	GAP	C3H7O6P	1	168.991	0.003	1040.59	1114.4	C13	1		3	4	0	1.00335	168.991	168.988	168.994	trapez	200524		0	20200617_035_PKe_Evo18_4_13CMeOH_12CPyr_100ng_R4.mzML	1	1	0	1	0	0	0	0	0	0
65	0	0	GAP	C3H7O6P	1	168.991	0.003	1040.71	1114.13	C13	1		3	4	1	1.00335	169.994	169.991	169.997	no_integration				20200617_035_PKe_Evo18_4_13CMeOH_12CPyr_100ng_R4.mzML			0		0	0		0	0	0
66	0	0	GAP	C3H7O6P	1	168.991	0.003	1040.71	1114.13	C13	1		3	4	2	1.00335	170.997	170.994	171	no_integration				20200617_035_PKe_Evo18_4_13CMeOH_12CPyr_100ng_R4.mzML			0		0	0		0	0	0
67	0	0	GAP	C3H7O6P	1	168.991	0.003	1040.71	1114.13	C13	1		3	4	3	1.00335	172.001	171.998	172.004	no_integration				20200617_035_PKe_Evo18_4_13CMeOH_12CPyr_100ng_R4.mzML			0		0	0		0	0	0
68	0	1	DHAP	C3H7O6P	1	168.991	0.003	1141.04	1205.56	C13	1		3	4	0	1.00335	168.991	168.988	168.994	trapez	2.10978e+07		0	20200617_035_PKe_Evo18_4_13CMeOH_12CPyr_100ng_R4.mzML	0.985814	0.999377	0.00124699	0.999011	0.00197717	0.000446708	0.000668299	0.000415662	0.000659055	0.000148903
69	0	1	DHAP	C3H7O6P	1	168.991	0.003	1141.04	1205.56	C13	1		3	4	1	1.00335	169.994	169.991	169.997	trapez	282753		0	20200617_035_PKe_Evo18_4_13CMeOH_12CPyr_100ng_R4.mzML	0.0132119	0	0.00124699	0	0.00197717	0.000446708	0	0.000415662	0.000659055	0.000148903
70	0	1	DHAP	C3H7O6P	1	168.991	0.003	1141.04	1205.56	C13	1		3	4	2	1.00335	170.997	170.994	171	trapez	20841.8		0	20200617_035_PKe_Evo18_4_13CMeOH_12CPyr_100ng_R4.mzML	0.000973855	0.000623493	0.00124699	0.000988583	0.00197717	0.000446708	0.000223354	0.000415662	0.000659055	0.000148903
71	0	1	DHAP	C3H7O6P	1	168.991	0.003	1141.3	1205.56	C13	1		3	4	3	1.00335	172.001	171.998	172.004	no_integration				20200617_035_PKe_Evo18_4_13CMeOH_12CPyr_100ng_R4.mzML			0.00124699		0.00197717	0.000446708		0.000415662	0.000659055	0.000148903
72	0	0	GAP	C3H7O6P	1	168.991	0.003	1055.08	1129.44	C13	1		3	4	0	1.00335	168.991	168.988	168.994	trapez	335141		0	20200617_037_PKe_Evo18_4_13CMeOH_12CPyr_100ng_R5.mzML	1	1	0	1	0	0	0	0	0	0
73	0	0	GAP	C3H7O6P	1	168.991	0.003	1054.75	1129.14	C13	1		3	4	1	1.00335	169.994	169.991	169.997	no_integration				20200617_037_PKe_Evo18_4_13CMeOH_12CPyr_100ng_R5.mzML			0		0	0		0	0	0
74	0	0	GAP	C3H7O6P	1	168.991	0.003	1054.75	1129.14	C13	1		3	4	2	1.00335	170.997	170.994	171	no_integration				20200617_037_PKe_Evo18_4_13CMeOH_12CPyr_100ng_R5.mzML			0		0	0		0	0	0
75	0	0	GAP	C3H7O6P	1	168.991	0.003	1054.75	1129.14	C13	1		3	4	3	1.00335	172.001	171.998	172.004	no_integration				20200617_037_PKe_Evo18_4_13CMeOH_12CPyr_100ng_R5.mzML			0		0	0		0	0	0
76	0	1	DHAP	C3H7O6P	1	168.991	0.003	1152.89	1211.01	C13	1		3	4	0	1.00335	168.991	168.988	168.994	trapez	2.716e+07		0	20200617_037_PKe_Evo18_4_13CMeOH_12CPyr_100ng_R5.mzML	0.985098	0.99903	0.00194002	0.999011	0.00197717	0.000446708	0.000668299	0.000646675	0.000659055	0.000148903
77	0	1	DHAP	C3H7O6P	1	168.991	0.003	1152.89	1211.01	C13	1		3	4	1	1.00335	169.994	169.991	169.997	trapez	374390		0	20200617_037_PKe_Evo18_4_13CMeOH_12CPyr_100ng_R5.mzML	0.0135792	0	0.00194002	0	0.00197717	0.000446708	0	0.000646675	0.000659055	0.000148903
78	0	1	DHAP	C3H7O6P	1	168.991	0.003	1152.89	1211.01	C13	1		3	4	2	1.00335	170.997	170.994	171	trapez	36457.6		0	20200617_037_PKe_Evo18_4_13CMeOH_12CPyr_100ng_R5.mzML	0.00132232	0.000970012	0.00194002	0.000988583	0.00197717	0.000446708	0.000223354	0.000646675	0.000659055	0.000148903
79	0	1	DHAP	C3H7O6P	1	168.991	0.003	1152.5	1211.01	C13	1		3	4	3	1.00335	172.001	171.998	172.004	no_integration				20200617_037_PKe_Evo18_4_13CMeOH_12CPyr_100ng_R5.mzML			0.00194002		0.00197717	0.000446708		0.000646675	0.000659055	0.000148903
