# Supplementary material for: Methanol-dependent Escherichia coli strains with a complete ribulose monophosphate cycle
Source: Nat Commun. 2020 Oct 26;11:5403. doi: 10.1038/s41467-020-19235-5 (PMC7588473; doi:10.1038/s41467-020-19235-5)
Supplement: Supplementary file 11 — Source data [file 41467_2020_19235_MOESM11_ESM.zip › Source_Data/SupplementaryFigure6/RESULTS_meoh_incorp_fbp_tpiA_evolved_main_profiler_result.xlsx]

## Sheet: integrated_ integrated_ 2020061
	sample_group	feature_id	compound	mf	z	mz0	mztol_abs	rtmin	rtmax	labeled_isotope	mslevel	precursor_ion	num_c	num_isotopes	mi	delta_mz	mz	mzmin	mzmax	method	area	baseline	rmse	source	mi_fraction	mi_fraction_corr	num_13c	mi_fraction_mean	num_13c_mean	num_13c_std	mi_fraction_std	c13_fraction	c13_fraction_mean	c13_fraction_std
0	1	1	Hexose-P	C6H13O9P	1	259.022	0.003	1041.92	1216.04	C13	1		6	7	0	1.00335	259.022	259.019	259.025	no_integration				20200617_019_PKe_MEvo7_13CMeOH_12CPyr_100ng_R1.mzML			2.99428	0.00584855	2.97548	0.0799922	7.84537e-05	0.499047	0.495913	0.013332
1	1	1	Hexose-P	C6H13O9P	1	259.022	0.003	1041.92	1216.04	C13	1		6	7	1	1.00335	260.026	260.023	260.029	no_integration				20200617_019_PKe_MEvo7_13CMeOH_12CPyr_100ng_R1.mzML			2.99428		2.97548	0.0799922		0.499047	0.495913	0.013332
2	1	1	Hexose-P	C6H13O9P	1	259.022	0.003	1041.92	1216.04	C13	1		6	7	2	1.00335	261.029	261.026	261.032	trapez	584784		0	20200617_019_PKe_MEvo7_13CMeOH_12CPyr_100ng_R1.mzML	0.0307062	0.0314225	2.99428	0.0315617	2.97548	0.0799922	0.00499139	0.499047	0.495913	0.013332
3	1	1	Hexose-P	C6H13O9P	1	259.022	0.003	1041.47	1215.61	C13	1		6	7	3	1.00335	262.033	262.03	262.036	trapez	1.80259e+07		0	20200617_019_PKe_MEvo7_13CMeOH_12CPyr_100ng_R1.mzML	0.946512	0.955725	2.99428	0.950296	2.97548	0.0799922	0.0193917	0.499047	0.495913	0.013332
4	1	1	Hexose-P	C6H13O9P	1	259.022	0.003	1041.92	1216.04	C13	1		6	7	4	1.00335	263.036	263.033	263.039	trapez	180364		0	20200617_019_PKe_MEvo7_13CMeOH_12CPyr_100ng_R1.mzML	0.00947065	0	2.99428	0	2.97548	0.0799922	0	0.499047	0.495913	0.013332
5	1	1	Hexose-P	C6H13O9P	1	259.022	0.003	1041.92	1216.04	C13	1		6	7	5	1.00335	264.039	264.036	264.042	trapez	253507		0	20200617_019_PKe_MEvo7_13CMeOH_12CPyr_100ng_R1.mzML	0.0133113	0.0128529	2.99428	0.0122937	2.97548	0.0799922	0.00236684	0.499047	0.495913	0.013332
6	1	1	Hexose-P	C6H13O9P	1	259.022	0.003	1041.92	1216.04	C13	1		6	7	6	1.00335	265.043	265.04	265.046	no_integration				20200617_019_PKe_MEvo7_13CMeOH_12CPyr_100ng_R1.mzML			2.99428		2.97548	0.0799922		0.499047	0.495913	0.013332
7	1	2	FBP	C6H14O12P2	1	338.989	0.003	1525.8	1723.8	C13	1		6	7	0	1.00335	338.989	338.986	338.992	no_integration				20200617_019_PKe_MEvo7_13CMeOH_12CPyr_100ng_R1.mzML			0		0	0		0	0	0
8	1	2	FBP	C6H14O12P2	1	338.989	0.003	1525.8	1723.8	C13	1		6	7	1	1.00335	339.992	339.989	339.995	no_integration				20200617_019_PKe_MEvo7_13CMeOH_12CPyr_100ng_R1.mzML			0		0	0		0	0	0
9	1	2	FBP	C6H14O12P2	1	338.989	0.003	1525.8	1723.8	C13	1		6	7	2	1.00335	340.995	340.992	340.998	no_integration				20200617_019_PKe_MEvo7_13CMeOH_12CPyr_100ng_R1.mzML			0		0	0		0	0	0
10	1	2	FBP	C6H14O12P2	1	338.989	0.003	1525.8	1723.8	C13	1		6	7	3	1.00335	341.999	341.996	342.002	no_integration				20200617_019_PKe_MEvo7_13CMeOH_12CPyr_100ng_R1.mzML			0		0	0		0	0	0
11	1	2	FBP	C6H14O12P2	1	338.989	0.003	1525.8	1723.8	C13	1		6	7	4	1.00335	343.002	342.999	343.005	no_integration				20200617_019_PKe_MEvo7_13CMeOH_12CPyr_100ng_R1.mzML			0		0	0		0	0	0
12	1	2	FBP	C6H14O12P2	1	338.989	0.003	1525.8	1723.8	C13	1		6	7	5	1.00335	344.006	344.003	344.009	no_integration				20200617_019_PKe_MEvo7_13CMeOH_12CPyr_100ng_R1.mzML			0		0	0		0	0	0
13	1	2	FBP	C6H14O12P2	1	338.989	0.003	1525.8	1723.8	C13	1		6	7	6	1.00335	345.009	345.006	345.012	no_integration				20200617_019_PKe_MEvo7_13CMeOH_12CPyr_100ng_R1.mzML			0		0	0		0	0	0
14	1	3	FBP	C6H14O12P2	2	168.991	0.003	1525.8	1723.8	C13	1		6	7	0	0.501677	168.991	168.988	168.994	no_integration				20200617_019_PKe_MEvo7_13CMeOH_12CPyr_100ng_R1.mzML			2.99993		3	0		0.499988	0.5	0
15	1	3	FBP	C6H14O12P2	2	168.991	0.003	1525.8	1723.8	C13	1		6	7	1	0.501677	169.492	169.489	169.495	no_integration				20200617_019_PKe_MEvo7_13CMeOH_12CPyr_100ng_R1.mzML			2.99993		3	0		0.499988	0.5	0
16	1	3	FBP	C6H14O12P2	2	168.991	0.003	1525.8	1723.8	C13	1		6	7	2	0.501677	169.994	169.991	169.997	no_integration				20200617_019_PKe_MEvo7_13CMeOH_12CPyr_100ng_R1.mzML			2.99993		3	0		0.499988	0.5	0
17	1	3	FBP	C6H14O12P2	2	168.991	0.003	1525.8	1723.8	C13	1		6	7	3	0.501677	170.496	170.493	170.499	trapez	173318		0	20200617_019_PKe_MEvo7_13CMeOH_12CPyr_100ng_R1.mzML	1	0.999977	2.99993	1	3	0	0	0.499988	0.5	0
18	1	3	FBP	C6H14O12P2	2	168.991	0.003	1525.8	1723.8	C13	1		6	7	4	0.501677	170.997	170.994	171	no_integration				20200617_019_PKe_MEvo7_13CMeOH_12CPyr_100ng_R1.mzML			2.99993		3	0		0.499988	0.5	0
19	1	3	FBP	C6H14O12P2	2	168.991	0.003	1525.8	1723.8	C13	1		6	7	5	0.501677	171.499	171.496	171.502	no_integration				20200617_019_PKe_MEvo7_13CMeOH_12CPyr_100ng_R1.mzML			2.99993		3	0		0.499988	0.5	0
20	1	3	FBP	C6H14O12P2	2	168.991	0.003	1525.8	1723.8	C13	1		6	7	6	0.501677	172.001	171.998	172.004	no_integration				20200617_019_PKe_MEvo7_13CMeOH_12CPyr_100ng_R1.mzML			2.99993		3	0		0.499988	0.5	0
21	1	4	Ru5P_X5P	C5H11O8P	1	229.012	0.003	1091.61	1177.91	C13	1		5	6	0	1.00335	229.012	229.009	229.015	no_integration				20200617_019_PKe_MEvo7_13CMeOH_12CPyr_100ng_R1.mzML			1.9866		1.98642	0.0234059		0.39732	0.397284	0.00468118
22	1	4	Ru5P_X5P	C5H11O8P	1	229.012	0.003	1091.61	1177.91	C13	1		5	6	1	1.00335	230.015	230.012	230.018	trapez	114881		0	20200617_019_PKe_MEvo7_13CMeOH_12CPyr_100ng_R1.mzML	0.0131309	0.0133982	1.9866	0.0135822	1.98642	0.0234059	0.000643511	0.39732	0.397284	0.00468118
23	1	4	Ru5P_X5P	C5H11O8P	1	229.012	0.003	1091.61	1177.91	C13	1		5	6	2	1.00335	231.019	231.016	231.022	trapez	8.57443e+06		0	20200617_019_PKe_MEvo7_13CMeOH_12CPyr_100ng_R1.mzML	0.980055	0.986602	1.9866	0.986418	1.98642	0.0234059	0.0113812	0.39732	0.397284	0.00468118
24	1	4	Ru5P_X5P	C5H11O8P	1	229.012	0.003	1091.61	1177.91	C13	1		5	6	3	1.00335	232.022	232.019	232.025	trapez	59614.9		0	20200617_019_PKe_MEvo7_13CMeOH_12CPyr_100ng_R1.mzML	0.00681396	0	1.9866	0	1.98642	0.0234059	0	0.39732	0.397284	0.00468118
25	1	4	Ru5P_X5P	C5H11O8P	1	229.012	0.003	1091.61	1177.91	C13	1		5	6	4	1.00335	233.025	233.022	233.028	no_integration				20200617_019_PKe_MEvo7_13CMeOH_12CPyr_100ng_R1.mzML			1.9866		1.98642	0.0234059		0.39732	0.397284	0.00468118
26	1	4	Ru5P_X5P	C5H11O8P	1	229.012	0.003	1091.61	1177.91	C13	1		5	6	5	1.00335	234.029	234.026	234.032	no_integration				20200617_019_PKe_MEvo7_13CMeOH_12CPyr_100ng_R1.mzML			1.9866		1.98642	0.0234059		0.39732	0.397284	0.00468118
27	1	5	P5P	C5H11O8P	1	229.012	0.003	1043.3	1091.64	C13	1		5	6	0	1.00335	229.012	229.009	229.015	no_integration				20200617_019_PKe_MEvo7_13CMeOH_12CPyr_100ng_R1.mzML			1.98467	0.0460508	1.89741	0.161491	0.0242658	0.396935	0.379482	0.0322982
28	1	5	P5P	C5H11O8P	1	229.012	0.003	1043.3	1091.64	C13	1		5	6	1	1.00335	230.015	230.012	230.018	trapez	33509.6		0	20200617_019_PKe_MEvo7_13CMeOH_12CPyr_100ng_R1.mzML	0.0151171	0.0153263	1.98467	0.0104897	1.89741	0.161491	0.00365752	0.396935	0.379482	0.0322982
29	1	5	P5P	C5H11O8P	1	229.012	0.003	1043.3	1091.64	C13	1		5	6	2	1.00335	231.019	231.016	231.022	trapez	2.18316e+06		0	20200617_019_PKe_MEvo7_13CMeOH_12CPyr_100ng_R1.mzML	0.984883	0.984674	1.98467	0.943459	1.89741	0.161491	0.0789168	0.396935	0.379482	0.0322982
30	1	5	P5P	C5H11O8P	1	229.012	0.003	1043.3	1091.64	C13	1		5	6	3	1.00335	232.022	232.019	232.025	no_integration				20200617_019_PKe_MEvo7_13CMeOH_12CPyr_100ng_R1.mzML			1.98467	0	1.89741	0.161491	0	0.396935	0.379482	0.0322982
31	1	5	P5P	C5H11O8P	1	229.012	0.003	1043.3	1091.64	C13	1		5	6	4	1.00335	233.025	233.022	233.028	no_integration				20200617_019_PKe_MEvo7_13CMeOH_12CPyr_100ng_R1.mzML			1.98467		1.89741	0.161491		0.396935	0.379482	0.0322982
32	1	5	P5P	C5H11O8P	1	229.012	0.003	1043.3	1091.64	C13	1		5	6	5	1.00335	234.029	234.026	234.032	no_integration				20200617_019_PKe_MEvo7_13CMeOH_12CPyr_100ng_R1.mzML			1.98467		1.89741	0.161491		0.396935	0.379482	0.0322982
33	1	6	S7P	C7H15O10P	1	289.033	0.003	1040.08	1137.21	C13	1		7	8	0	1.00335	289.033	289.03	289.036	no_integration				20200617_019_PKe_MEvo7_13CMeOH_12CPyr_100ng_R1.mzML			3.97508		3.97561	0.117135		0.567869	0.567944	0.0167336
34	1	6	S7P	C7H15O10P	1	289.033	0.003	1040.08	1137.21	C13	1		7	8	1	1.00335	290.036	290.033	290.039	no_integration				20200617_019_PKe_MEvo7_13CMeOH_12CPyr_100ng_R1.mzML			3.97508		3.97561	0.117135		0.567869	0.567944	0.0167336
35	1	6	S7P	C7H15O10P	1	289.033	0.003	1040.08	1137.21	C13	1		7	8	2	1.00335	291.04	291.037	291.043	no_integration				20200617_019_PKe_MEvo7_13CMeOH_12CPyr_100ng_R1.mzML			3.97508		3.97561	0.117135		0.567869	0.567944	0.0167336
36	1	6	S7P	C7H15O10P	1	289.033	0.003	1040.08	1137.21	C13	1		7	8	3	1.00335	292.043	292.04	292.046	trapez	41057		0	20200617_019_PKe_MEvo7_13CMeOH_12CPyr_100ng_R1.mzML	0.0245826	0.0249158	3.97508	0.0243891	3.97561	0.117135	0.00327079	0.567869	0.567944	0.0167336
37	1	6	S7P	C7H15O10P	1	289.033	0.003	1040.08	1137.21	C13	1		7	8	4	1.00335	293.046	293.043	293.049	trapez	1.62911e+06		0	20200617_019_PKe_MEvo7_13CMeOH_12CPyr_100ng_R1.mzML	0.975417	0.975084	3.97508	0.975611	3.97561	0.117135	0.0268308	0.567869	0.567944	0.0167336
38	1	6	S7P	C7H15O10P	1	289.033	0.003	1040.08	1137.21	C13	1		7	8	5	1.00335	294.05	294.047	294.053	no_integration				20200617_019_PKe_MEvo7_13CMeOH_12CPyr_100ng_R1.mzML			3.97508		3.97561	0.117135		0.567869	0.567944	0.0167336
39	1	6	S7P	C7H15O10P	1	289.033	0.003	1040.08	1137.21	C13	1		7	8	6	1.00335	295.053	295.05	295.056	no_integration				20200617_019_PKe_MEvo7_13CMeOH_12CPyr_100ng_R1.mzML			3.97508		3.97561	0.117135		0.567869	0.567944	0.0167336
40	1	6	S7P	C7H15O10P	1	289.033	0.003	1040.08	1137.21	C13	1		7	8	7	1.00335	296.056	296.053	296.059	no_integration				20200617_019_PKe_MEvo7_13CMeOH_12CPyr_100ng_R1.mzML			3.97508		3.97561	0.117135		0.567869	0.567944	0.0167336
41	1	7	DHAP/GAP	C3H7O6P	1	168.991	0.003	1065	1280.4	C13	1		3	4	0	1.00335	168.991	168.988	168.994	trapez	750297		0	20200617_019_PKe_MEvo7_13CMeOH_12CPyr_100ng_R1.mzML	0.125796	0.129276	2.59216	0.129959	2.5908	0.303836	0.0465014	0.864052	0.863601	0.101279
42	1	7	DHAP/GAP	C3H7O6P	1	168.991	0.003	1065	1280.4	C13	1		3	4	1	1.00335	169.994	169.991	169.997	no_integration				20200617_019_PKe_MEvo7_13CMeOH_12CPyr_100ng_R1.mzML			2.59216		2.5908	0.303836		0.864052	0.863601	0.101279
43	1	7	DHAP/GAP	C3H7O6P	1	168.991	0.003	1065	1280.4	C13	1		3	4	2	1.00335	170.997	170.994	171	trapez	118842		0	20200617_019_PKe_MEvo7_13CMeOH_12CPyr_100ng_R1.mzML	0.0199252	0.0200172	2.59216	0.019319	2.5908	0.303836	0.00224315	0.864052	0.863601	0.101279
44	1	7	DHAP/GAP	C3H7O6P	1	168.991	0.003	1065	1280.4	C13	1		3	4	3	1.00335	172.001	171.998	172.004	trapez	5.09525e+06		0	20200617_019_PKe_MEvo7_13CMeOH_12CPyr_100ng_R1.mzML	0.854279	0.850707	2.59216	0.850722	2.5908	0.303836	0.0997832	0.864052	0.863601	0.101279
45	1	8	2-PG/3-PG	C3H7O7P	1	184.986	0.003	1287.08	1479.81	C13	1		3	4	0	1.00335	184.986	184.983	184.989	trapez	2.22672e+06		0	20200617_019_PKe_MEvo7_13CMeOH_12CPyr_100ng_R1.mzML	1	1	0	1	0	0	0	0	0	0
46	1	8	2-PG/3-PG	C3H7O7P	1	184.986	0.003	1287.08	1479.81	C13	1		3	4	1	1.00335	185.989	185.986	185.992	no_integration				20200617_019_PKe_MEvo7_13CMeOH_12CPyr_100ng_R1.mzML			0		0	0		0	0	0
47	1	8	2-PG/3-PG	C3H7O7P	1	184.986	0.003	1287.08	1479.81	C13	1		3	4	2	1.00335	186.992	186.989	186.995	no_integration				20200617_019_PKe_MEvo7_13CMeOH_12CPyr_100ng_R1.mzML			0		0	0		0	0	0
48	1	8	2-PG/3-PG	C3H7O7P	1	184.986	0.003	1287.08	1479.81	C13	1		3	4	3	1.00335	187.996	187.993	187.999	no_integration				20200617_019_PKe_MEvo7_13CMeOH_12CPyr_100ng_R1.mzML			0		0	0		0	0	0
49	1	9	PEP	C3H5O6P	1	166.975	0.003	1430.31	1513.37	C13	1		3	4	0	1.00335	166.975	166.972	166.978	trapez	1.16523e+06		0	20200617_019_PKe_MEvo7_13CMeOH_12CPyr_100ng_R1.mzML	1	1	0	1	0	0	0	0	0	0
50	1	9	PEP	C3H5O6P	1	166.975	0.003	1430.31	1513.37	C13	1		3	4	1	1.00335	167.978	167.975	167.981	no_integration				20200617_019_PKe_MEvo7_13CMeOH_12CPyr_100ng_R1.mzML			0	0	0	0	0	0	0	0
51	1	9	PEP	C3H5O6P	1	166.975	0.003	1430.31	1513.37	C13	1		3	4	2	1.00335	168.982	168.979	168.985	no_integration				20200617_019_PKe_MEvo7_13CMeOH_12CPyr_100ng_R1.mzML			0		0	0		0	0	0
52	1	9	PEP	C3H5O6P	1	166.975	0.003	1430.31	1513.37	C13	1		3	4	3	1.00335	169.985	169.982	169.988	no_integration				20200617_019_PKe_MEvo7_13CMeOH_12CPyr_100ng_R1.mzML			0		0	0		0	0	0
53	1	10	E4P	C4H9O7P	1	199.001	0.003	1223.17	1279.57	C13	1		4	5	0	1.00335	199.001	198.998	199.004	no_integration				20200617_019_PKe_MEvo7_13CMeOH_12CPyr_100ng_R1.mzML			0		1	0		0	0.25	0
54	1	10	E4P	C4H9O7P	1	199.001	0.003	1223.17	1279.57	C13	1		4	5	1	1.00335	200.005	200.002	200.008	no_integration				20200617_019_PKe_MEvo7_13CMeOH_12CPyr_100ng_R1.mzML			0	1	1	0	0	0	0.25	0
55	1	10	E4P	C4H9O7P	1	199.001	0.003	1223.17	1279.57	C13	1		4	5	2	1.00335	201.008	201.005	201.011	no_integration				20200617_019_PKe_MEvo7_13CMeOH_12CPyr_100ng_R1.mzML			0		1	0		0	0.25	0
56	1	10	E4P	C4H9O7P	1	199.001	0.003	1223.17	1279.57	C13	1		4	5	3	1.00335	202.011	202.008	202.014	no_integration				20200617_019_PKe_MEvo7_13CMeOH_12CPyr_100ng_R1.mzML			0		1	0		0	0.25	0
57	1	10	E4P	C4H9O7P	1	199.001	0.003	1223.17	1279.57	C13	1		4	5	4	1.00335	203.015	203.012	203.018	no_integration				20200617_019_PKe_MEvo7_13CMeOH_12CPyr_100ng_R1.mzML			0		1	0		0	0.25	0
58	1	11	UDP	C9H14N2O12P2	1	402.994	0.003	1393.8	1529.4	C13	1		9	10	0	1.00335	402.994	402.991	402.997	no_integration				20200617_019_PKe_MEvo7_13CMeOH_12CPyr_100ng_R1.mzML			1.9995		2	0.000226796		0.222166	0.222222	2.51996e-05
59	1	11	UDP	C9H14N2O12P2	1	402.994	0.003	1393.8	1529.4	C13	1		9	10	1	1.00335	403.998	403.995	404.001	no_integration				20200617_019_PKe_MEvo7_13CMeOH_12CPyr_100ng_R1.mzML			1.9995		2	0.000226796		0.222166	0.222222	2.51996e-05
60	1	11	UDP	C9H14N2O12P2	1	402.994	0.003	1393.96	1456.54	C13	1		9	10	2	1.00335	405.001	404.998	405.004	trapez	262547		0	20200617_019_PKe_MEvo7_13CMeOH_12CPyr_100ng_R1.mzML	1	0.999749	1.9995	1	2	0.000226796	0.000113398	0.222166	0.222222	2.51996e-05
61	1	11	UDP	C9H14N2O12P2	1	402.994	0.003	1393.8	1529.4	C13	1		9	10	3	1.00335	406.004	406.001	406.007	no_integration				20200617_019_PKe_MEvo7_13CMeOH_12CPyr_100ng_R1.mzML			1.9995	0	2	0.000226796	0	0.222166	0.222222	2.51996e-05
62	1	11	UDP	C9H14N2O12P2	1	402.994	0.003	1393.8	1529.4	C13	1		9	10	4	1.00335	407.008	407.005	407.011	no_integration				20200617_019_PKe_MEvo7_13CMeOH_12CPyr_100ng_R1.mzML			1.9995		2	0.000226796		0.222166	0.222222	2.51996e-05
63	1	11	UDP	C9H14N2O12P2	1	402.994	0.003	1393.8	1529.4	C13	1		9	10	5	1.00335	408.011	408.008	408.014	no_integration				20200617_019_PKe_MEvo7_13CMeOH_12CPyr_100ng_R1.mzML			1.9995		2	0.000226796		0.222166	0.222222	2.51996e-05
64	1	11	UDP	C9H14N2O12P2	1	402.994	0.003	1393.8	1529.4	C13	1		9	10	6	1.00335	409.014	409.011	409.017	no_integration				20200617_019_PKe_MEvo7_13CMeOH_12CPyr_100ng_R1.mzML			1.9995		2	0.000226796		0.222166	0.222222	2.51996e-05
65	1	11	UDP	C9H14N2O12P2	1	402.994	0.003	1393.8	1529.4	C13	1		9	10	7	1.00335	410.018	410.015	410.021	no_integration				20200617_019_PKe_MEvo7_13CMeOH_12CPyr_100ng_R1.mzML			1.9995		2	0.000226796		0.222166	0.222222	2.51996e-05
66	1	11	UDP	C9H14N2O12P2	1	402.994	0.003	1393.8	1529.4	C13	1		9	10	8	1.00335	411.021	411.018	411.024	no_integration				20200617_019_PKe_MEvo7_13CMeOH_12CPyr_100ng_R1.mzML			1.9995		2	0.000226796		0.222166	0.222222	2.51996e-05
67	1	11	UDP	C9H14N2O12P2	1	402.994	0.003	1393.8	1529.4	C13	1		9	10	9	1.00335	412.024	412.021	412.027	no_integration				20200617_019_PKe_MEvo7_13CMeOH_12CPyr_100ng_R1.mzML			1.9995		2	0.000226796		0.222166	0.222222	2.51996e-05
68	1	12	UDP_Glucose	C15H24N2O17P2	1	565.048	0.003	1279.2	1329.6	C13	1		15	16	0	1.00335	565.048	565.045	565.051	no_integration				20200617_019_PKe_MEvo7_13CMeOH_12CPyr_100ng_R1.mzML			4.95299		4.95488	0.145747		0.330199	0.330326	0.00971648
69	1	12	UDP_Glucose	C15H24N2O17P2	1	565.048	0.003	1279.2	1329.6	C13	1		15	16	1	1.00335	566.051	566.048	566.054	no_integration				20200617_019_PKe_MEvo7_13CMeOH_12CPyr_100ng_R1.mzML			4.95299		4.95488	0.145747		0.330199	0.330326	0.00971648
70	1	12	UDP_Glucose	C15H24N2O17P2	1	565.048	0.003	1279.2	1329.6	C13	1		15	16	2	1.00335	567.054	567.051	567.057	no_integration				20200617_019_PKe_MEvo7_13CMeOH_12CPyr_100ng_R1.mzML			4.95299		4.95488	0.145747		0.330199	0.330326	0.00971648
71	1	12	UDP_Glucose	C15H24N2O17P2	1	565.048	0.003	1279.2	1329.6	C13	1		15	16	3	1.00335	568.058	568.055	568.061	trapez	42398.9		0	20200617_019_PKe_MEvo7_13CMeOH_12CPyr_100ng_R1.mzML	0.0087816	0.00952892	4.95299	0.00610824	4.95488	0.145747	0.00278579	0.330199	0.330326	0.00971648
72	1	12	UDP_Glucose	C15H24N2O17P2	1	565.048	0.003	1279.2	1329.6	C13	1		15	16	4	1.00335	569.061	569.058	569.064	trapez	181693		0	20200617_019_PKe_MEvo7_13CMeOH_12CPyr_100ng_R1.mzML	0.0376321	0.0395968	4.95299	0.03961	4.95488	0.145747	0.00507273	0.330199	0.330326	0.00971648
73	1	12	UDP_Glucose	C15H24N2O17P2	1	565.048	0.003	1279.2	1329.6	C13	1		15	16	5	1.00335	570.064	570.061	570.067	trapez	4.33778e+06		0	20200617_019_PKe_MEvo7_13CMeOH_12CPyr_100ng_R1.mzML	0.898435	0.945051	4.95299	0.950927	4.95488	0.145747	0.0207829	0.330199	0.330326	0.00971648
74	1	12	UDP_Glucose	C15H24N2O17P2	1	565.048	0.003	1279.2	1329.6	C13	1		15	16	6	1.00335	571.068	571.065	571.071	trapez	216398		0	20200617_019_PKe_MEvo7_13CMeOH_12CPyr_100ng_R1.mzML	0.04482	0	4.95299	0	4.95488	0.145747	0	0.330199	0.330326	0.00971648
75	1	12	UDP_Glucose	C15H24N2O17P2	1	565.048	0.003	1279.2	1329.6	C13	1		15	16	7	1.00335	572.071	572.068	572.074	trapez	49880.7		0	20200617_019_PKe_MEvo7_13CMeOH_12CPyr_100ng_R1.mzML	0.0103312	0.00582306	4.95299	0.00335459	4.95488	0.145747	0.00188351	0.330199	0.330326	0.00971648
76	1	12	UDP_Glucose	C15H24N2O17P2	1	565.048	0.003	1279.2	1329.6	C13	1		15	16	8	1.00335	573.075	573.072	573.078	no_integration				20200617_019_PKe_MEvo7_13CMeOH_12CPyr_100ng_R1.mzML			4.95299		4.95488	0.145747		0.330199	0.330326	0.00971648
77	1	12	UDP_Glucose	C15H24N2O17P2	1	565.048	0.003	1279.2	1329.6	C13	1		15	16	9	1.00335	574.078	574.075	574.081	no_integration				20200617_019_PKe_MEvo7_13CMeOH_12CPyr_100ng_R1.mzML			4.95299		4.95488	0.145747		0.330199	0.330326	0.00971648
78	1	12	UDP_Glucose	C15H24N2O17P2	1	565.048	0.003	1279.2	1329.6	C13	1		15	16	10	1.00335	575.081	575.078	575.084	no_integration				20200617_019_PKe_MEvo7_13CMeOH_12CPyr_100ng_R1.mzML			4.95299		4.95488	0.145747		0.330199	0.330326	0.00971648
79	1	12	UDP_Glucose	C15H24N2O17P2	1	565.048	0.003	1279.2	1329.6	C13	1		15	16	11	1.00335	576.085	576.082	576.088	no_integration				20200617_019_PKe_MEvo7_13CMeOH_12CPyr_100ng_R1.mzML			4.95299		4.95488	0.145747		0.330199	0.330326	0.00971648
80	1	12	UDP_Glucose	C15H24N2O17P2	1	565.048	0.003	1279.2	1329.6	C13	1		15	16	12	1.00335	577.088	577.085	577.091	no_integration				20200617_019_PKe_MEvo7_13CMeOH_12CPyr_100ng_R1.mzML			4.95299		4.95488	0.145747		0.330199	0.330326	0.00971648
81	1	12	UDP_Glucose	C15H24N2O17P2	1	565.048	0.003	1279.2	1329.6	C13	1		15	16	13	1.00335	578.091	578.088	578.094	no_integration				20200617_019_PKe_MEvo7_13CMeOH_12CPyr_100ng_R1.mzML			4.95299		4.95488	0.145747		0.330199	0.330326	0.00971648
82	1	12	UDP_Glucose	C15H24N2O17P2	1	565.048	0.003	1279.2	1329.6	C13	1		15	16	14	1.00335	579.095	579.092	579.098	no_integration				20200617_019_PKe_MEvo7_13CMeOH_12CPyr_100ng_R1.mzML			4.95299		4.95488	0.145747		0.330199	0.330326	0.00971648
83	1	12	UDP_Glucose	C15H24N2O17P2	1	565.048	0.003	1279.2	1329.6	C13	1		15	16	15	1.00335	580.098	580.095	580.101	no_integration				20200617_019_PKe_MEvo7_13CMeOH_12CPyr_100ng_R1.mzML			4.95299		4.95488	0.145747		0.330199	0.330326	0.00971648
84	1	1	Hexose-P	C6H13O9P	1	259.022	0.003	1040.95	1215.07	C13	1		6	7	0	1.00335	259.022	259.019	259.025	no_integration				20200617_021_PKe_MEvo7_13CMeOH_12CPyr_100ng_R2.mzML			2.98816	0.00584855	2.97548	0.0799922	7.84537e-05	0.498026	0.495913	0.013332
85	1	1	Hexose-P	C6H13O9P	1	259.022	0.003	1040.95	1215.07	C13	1		6	7	1	1.00335	260.026	260.023	260.029	no_integration				20200617_021_PKe_MEvo7_13CMeOH_12CPyr_100ng_R2.mzML			2.98816		2.97548	0.0799922		0.498026	0.495913	0.013332
86	1	1	Hexose-P	C6H13O9P	1	259.022	0.003	1040.95	1215.07	C13	1		6	7	2	1.00335	261.029	261.026	261.032	trapez	197545		0	20200617_021_PKe_MEvo7_13CMeOH_12CPyr_100ng_R2.mzML	0.0393074	0.0402376	2.98816	0.0315617	2.97548	0.0799922	0.00499139	0.498026	0.495913	0.013332
87	1	1	Hexose-P	C6H13O9P	1	259.022	0.003	1040.95	1215.07	C13	1		6	7	3	1.00335	262.033	262.03	262.036	trapez	4.7061e+06		0	20200617_021_PKe_MEvo7_13CMeOH_12CPyr_100ng_R2.mzML	0.936414	0.945564	2.98816	0.950296	2.97548	0.0799922	0.0193917	0.498026	0.495913	0.013332
88	1	1	Hexose-P	C6H13O9P	1	259.022	0.003	1040.95	1215.07	C13	1		6	7	4	1.00335	263.036	263.033	263.039	trapez	48338.4		0	20200617_021_PKe_MEvo7_13CMeOH_12CPyr_100ng_R2.mzML	0.00961833	0	2.98816	0	2.97548	0.0799922	0	0.498026	0.495913	0.013332
89	1	1	Hexose-P	C6H13O9P	1	259.022	0.003	1040.95	1215.07	C13	1		6	7	5	1.00335	264.039	264.036	264.042	trapez	73675.1		0	20200617_021_PKe_MEvo7_13CMeOH_12CPyr_100ng_R2.mzML	0.0146598	0.0141981	2.98816	0.0122937	2.97548	0.0799922	0.00236684	0.498026	0.495913	0.013332
90	1	1	Hexose-P	C6H13O9P	1	259.022	0.003	1040.95	1215.07	C13	1		6	7	6	1.00335	265.043	265.04	265.046	no_integration				20200617_021_PKe_MEvo7_13CMeOH_12CPyr_100ng_R2.mzML			2.98816		2.97548	0.0799922		0.498026	0.495913	0.013332
91	1	2	FBP	C6H14O12P2	1	338.989	0.003	1554.09	1752.09	C13	1		6	7	0	1.00335	338.989	338.986	338.992	no_integration				20200617_021_PKe_MEvo7_13CMeOH_12CPyr_100ng_R2.mzML			0		0	0		0	0	0
92	1	2	FBP	C6H14O12P2	1	338.989	0.003	1554.09	1752.09	C13	1		6	7	1	1.00335	339.992	339.989	339.995	no_integration				20200617_021_PKe_MEvo7_13CMeOH_12CPyr_100ng_R2.mzML			0		0	0		0	0	0
93	1	2	FBP	C6H14O12P2	1	338.989	0.003	1554.09	1752.09	C13	1		6	7	2	1.00335	340.995	340.992	340.998	no_integration				20200617_021_PKe_MEvo7_13CMeOH_12CPyr_100ng_R2.mzML			0		0	0		0	0	0
94	1	2	FBP	C6H14O12P2	1	338.989	0.003	1554.09	1752.09	C13	1		6	7	3	1.00335	341.999	341.996	342.002	no_integration				20200617_021_PKe_MEvo7_13CMeOH_12CPyr_100ng_R2.mzML			0		0	0		0	0	0
95	1	2	FBP	C6H14O12P2	1	338.989	0.003	1554.09	1752.09	C13	1		6	7	4	1.00335	343.002	342.999	343.005	no_integration				20200617_021_PKe_MEvo7_13CMeOH_12CPyr_100ng_R2.mzML			0		0	0		0	0	0
96	1	2	FBP	C6H14O12P2	1	338.989	0.003	1554.09	1752.09	C13	1		6	7	5	1.00335	344.006	344.003	344.009	no_integration				20200617_021_PKe_MEvo7_13CMeOH_12CPyr_100ng_R2.mzML			0		0	0		0	0	0
97	1	2	FBP	C6H14O12P2	1	338.989	0.003	1554.09	1752.09	C13	1		6	7	6	1.00335	345.009	345.006	345.012	no_integration				20200617_021_PKe_MEvo7_13CMeOH_12CPyr_100ng_R2.mzML			0		0	0		0	0	0
98	1	3	FBP	C6H14O12P2	2	168.991	0.003	1520.56	1718.56	C13	1		6	7	0	0.501677	168.991	168.988	168.994	no_integration				20200617_021_PKe_MEvo7_13CMeOH_12CPyr_100ng_R2.mzML			2.99993		3	0		0.499988	0.5	0
99	1	3	FBP	C6H14O12P2	2	168.991	0.003	1520.56	1718.56	C13	1		6	7	1	0.501677	169.492	169.489	169.495	no_integration				20200617_021_PKe_MEvo7_13CMeOH_12CPyr_100ng_R2.mzML			2.99993		3	0		0.499988	0.5	0
100	1	3	FBP	C6H14O12P2	2	168.991	0.003	1520.56	1718.56	C13	1		6	7	2	0.501677	169.994	169.991	169.997	no_integration				20200617_021_PKe_MEvo7_13CMeOH_12CPyr_100ng_R2.mzML			2.99993		3	0		0.499988	0.5	0
101	1	3	FBP	C6H14O12P2	2	168.991	0.003	1520.56	1718.56	C13	1		6	7	3	0.501677	170.496	170.493	170.499	trapez	92267.6		0	20200617_021_PKe_MEvo7_13CMeOH_12CPyr_100ng_R2.mzML	1	0.999977	2.99993	1	3	0	0	0.499988	0.5	0
102	1	3	FBP	C6H14O12P2	2	168.991	0.003	1520.56	1718.56	C13	1		6	7	4	0.501677	170.997	170.994	171	no_integration				20200617_021_PKe_MEvo7_13CMeOH_12CPyr_100ng_R2.mzML			2.99993		3	0		0.499988	0.5	0
103	1	3	FBP	C6H14O12P2	2	168.991	0.003	1520.56	1718.56	C13	1		6	7	5	0.501677	171.499	171.496	171.502	no_integration				20200617_021_PKe_MEvo7_13CMeOH_12CPyr_100ng_R2.mzML			2.99993		3	0		0.499988	0.5	0
104	1	3	FBP	C6H14O12P2	2	168.991	0.003	1520.56	1718.56	C13	1		6	7	6	0.501677	172.001	171.998	172.004	no_integration				20200617_021_PKe_MEvo7_13CMeOH_12CPyr_100ng_R2.mzML			2.99993		3	0		0.499988	0.5	0
105	1	4	Ru5P_X5P	C5H11O8P	1	229.012	0.003	1091.59	1177.88	C13	1		5	6	0	1.00335	229.012	229.009	229.015	no_integration				20200617_021_PKe_MEvo7_13CMeOH_12CPyr_100ng_R2.mzML			1.98575		1.98642	0.0234059		0.397149	0.397284	0.00468118
106	1	4	Ru5P_X5P	C5H11O8P	1	229.012	0.003	1091.59	1177.88	C13	1		5	6	1	1.00335	230.015	230.012	230.018	trapez	30774.5		0	20200617_021_PKe_MEvo7_13CMeOH_12CPyr_100ng_R2.mzML	0.01391	0.0142548	1.98575	0.0135822	1.98642	0.0234059	0.000643511	0.397149	0.397284	0.00468118
107	1	4	Ru5P_X5P	C5H11O8P	1	229.012	0.003	1091.59	1177.88	C13	1		5	6	2	1.00335	231.019	231.016	231.022	trapez	2.15608e+06		0	20200617_021_PKe_MEvo7_13CMeOH_12CPyr_100ng_R2.mzML	0.974545	0.985745	1.98575	0.986418	1.98642	0.0234059	0.0113812	0.397149	0.397284	0.00468118
108	1	4	Ru5P_X5P	C5H11O8P	1	229.012	0.003	1091.59	1177.88	C13	1		5	6	3	1.00335	232.022	232.019	232.025	trapez	25542.7		0	20200617_021_PKe_MEvo7_13CMeOH_12CPyr_100ng_R2.mzML	0.0115453	0	1.98575	0	1.98642	0.0234059	0	0.397149	0.397284	0.00468118
109	1	4	Ru5P_X5P	C5H11O8P	1	229.012	0.003	1091.59	1177.88	C13	1		5	6	4	1.00335	233.025	233.022	233.028	no_integration				20200617_021_PKe_MEvo7_13CMeOH_12CPyr_100ng_R2.mzML			1.98575		1.98642	0.0234059		0.397149	0.397284	0.00468118
110	1	4	Ru5P_X5P	C5H11O8P	1	229.012	0.003	1091.59	1177.88	C13	1		5	6	5	1.00335	234.029	234.026	234.032	no_integration				20200617_021_PKe_MEvo7_13CMeOH_12CPyr_100ng_R2.mzML			1.98575		1.98642	0.0234059		0.397149	0.397284	0.00468118
111	1	5	P5P	C5H11O8P	1	229.012	0.003	1043.27	1091.61	C13	1		5	6	0	1.00335	229.012	229.009	229.015	no_integration				20200617_021_PKe_MEvo7_13CMeOH_12CPyr_100ng_R2.mzML			1.99995	0.0460508	1.89741	0.161491	0.0242658	0.399991	0.379482	0.0322982
112	1	5	P5P	C5H11O8P	1	229.012	0.003	1043.27	1091.61	C13	1		5	6	1	1.00335	230.015	230.012	230.018	no_integration				20200617_021_PKe_MEvo7_13CMeOH_12CPyr_100ng_R2.mzML			1.99995	0.0104897	1.89741	0.161491	0.00365752	0.399991	0.379482	0.0322982
113	1	5	P5P	C5H11O8P	1	229.012	0.003	1043.27	1091.61	C13	1		5	6	2	1.00335	231.019	231.016	231.022	trapez	481706		0	20200617_021_PKe_MEvo7_13CMeOH_12CPyr_100ng_R2.mzML	1	0.999977	1.99995	0.943459	1.89741	0.161491	0.0789168	0.399991	0.379482	0.0322982
114	1	5	P5P	C5H11O8P	1	229.012	0.003	1043.27	1091.61	C13	1		5	6	3	1.00335	232.022	232.019	232.025	no_integration				20200617_021_PKe_MEvo7_13CMeOH_12CPyr_100ng_R2.mzML			1.99995	0	1.89741	0.161491	0	0.399991	0.379482	0.0322982
115	1	5	P5P	C5H11O8P	1	229.012	0.003	1043.27	1091.61	C13	1		5	6	4	1.00335	233.025	233.022	233.028	no_integration				20200617_021_PKe_MEvo7_13CMeOH_12CPyr_100ng_R2.mzML			1.99995		1.89741	0.161491		0.399991	0.379482	0.0322982
116	1	5	P5P	C5H11O8P	1	229.012	0.003	1043.27	1091.61	C13	1		5	6	5	1.00335	234.029	234.026	234.032	no_integration				20200617_021_PKe_MEvo7_13CMeOH_12CPyr_100ng_R2.mzML			1.99995		1.89741	0.161491		0.399991	0.379482	0.0322982
117	1	6	S7P	C7H15O10P	1	289.033	0.003	1040.94	1138.07	C13	1		7	8	0	1.00335	289.033	289.03	289.036	no_integration				20200617_021_PKe_MEvo7_13CMeOH_12CPyr_100ng_R2.mzML			3.9791		3.97561	0.117135		0.568442	0.567944	0.0167336
118	1	6	S7P	C7H15O10P	1	289.033	0.003	1040.94	1138.07	C13	1		7	8	1	1.00335	290.036	290.033	290.039	no_integration				20200617_021_PKe_MEvo7_13CMeOH_12CPyr_100ng_R2.mzML			3.9791		3.97561	0.117135		0.568442	0.567944	0.0167336
119	1	6	S7P	C7H15O10P	1	289.033	0.003	1040.94	1138.07	C13	1		7	8	2	1.00335	291.04	291.037	291.043	no_integration				20200617_021_PKe_MEvo7_13CMeOH_12CPyr_100ng_R2.mzML			3.9791		3.97561	0.117135		0.568442	0.567944	0.0167336
120	1	6	S7P	C7H15O10P	1	289.033	0.003	1040.94	1138.07	C13	1		7	8	3	1.00335	292.043	292.04	292.046	trapez	13823.6		0	20200617_021_PKe_MEvo7_13CMeOH_12CPyr_100ng_R2.mzML	0.0206225	0.0209031	3.9791	0.0243891	3.97561	0.117135	0.00327079	0.568442	0.567944	0.0167336
121	1	6	S7P	C7H15O10P	1	289.033	0.003	1040.94	1138.07	C13	1		7	8	4	1.00335	293.046	293.043	293.049	trapez	656495		0	20200617_021_PKe_MEvo7_13CMeOH_12CPyr_100ng_R2.mzML	0.979377	0.979097	3.9791	0.975611	3.97561	0.117135	0.0268308	0.568442	0.567944	0.0167336
122	1	6	S7P	C7H15O10P	1	289.033	0.003	1040.94	1138.07	C13	1		7	8	5	1.00335	294.05	294.047	294.053	no_integration				20200617_021_PKe_MEvo7_13CMeOH_12CPyr_100ng_R2.mzML			3.9791		3.97561	0.117135		0.568442	0.567944	0.0167336
123	1	6	S7P	C7H15O10P	1	289.033	0.003	1040.94	1138.07	C13	1		7	8	6	1.00335	295.053	295.05	295.056	no_integration				20200617_021_PKe_MEvo7_13CMeOH_12CPyr_100ng_R2.mzML			3.9791		3.97561	0.117135		0.568442	0.567944	0.0167336
124	1	6	S7P	C7H15O10P	1	289.033	0.003	1040.94	1138.07	C13	1		7	8	7	1.00335	296.056	296.053	296.059	no_integration				20200617_021_PKe_MEvo7_13CMeOH_12CPyr_100ng_R2.mzML			3.9791		3.97561	0.117135		0.568442	0.567944	0.0167336
125	1	7	DHAP/GAP	C3H7O6P	1	168.991	0.003	1063.79	1279.19	C13	1		3	4	0	1.00335	168.991	168.988	168.994	trapez	245243		0	20200617_021_PKe_MEvo7_13CMeOH_12CPyr_100ng_R2.mzML	0.12253	0.125932	2.60184	0.129959	2.5908	0.303836	0.0465014	0.867281	0.863601	0.101279
126	1	7	DHAP/GAP	C3H7O6P	1	168.991	0.003	1063.79	1279.19	C13	1		3	4	1	1.00335	169.994	169.991	169.997	no_integration				20200617_021_PKe_MEvo7_13CMeOH_12CPyr_100ng_R2.mzML			2.60184		2.5908	0.303836		0.867281	0.863601	0.101279
127	1	7	DHAP/GAP	C3H7O6P	1	168.991	0.003	1063.79	1279.19	C13	1		3	4	2	1.00335	170.997	170.994	171	trapez	40555.9		0	20200617_021_PKe_MEvo7_13CMeOH_12CPyr_100ng_R2.mzML	0.0202629	0.0203604	2.60184	0.019319	2.5908	0.303836	0.00224315	0.867281	0.863601	0.101279
128	1	7	DHAP/GAP	C3H7O6P	1	168.991	0.003	1063.79	1279.19	C13	1		3	4	3	1.00335	172.001	171.998	172.004	trapez	1.71569e+06		0	20200617_021_PKe_MEvo7_13CMeOH_12CPyr_100ng_R2.mzML	0.857207	0.853707	2.60184	0.850722	2.5908	0.303836	0.0997832	0.867281	0.863601	0.101279
129	1	8	2-PG/3-PG	C3H7O7P	1	184.986	0.003	1283.68	1476.4	C13	1		3	4	0	1.00335	184.986	184.983	184.989	trapez	1.2684e+06		0	20200617_021_PKe_MEvo7_13CMeOH_12CPyr_100ng_R2.mzML	1	1	0	1	0	0	0	0	0	0
130	1	8	2-PG/3-PG	C3H7O7P	1	184.986	0.003	1283.68	1476.4	C13	1		3	4	1	1.00335	185.989	185.986	185.992	no_integration				20200617_021_PKe_MEvo7_13CMeOH_12CPyr_100ng_R2.mzML			0		0	0		0	0	0
131	1	8	2-PG/3-PG	C3H7O7P	1	184.986	0.003	1283.68	1476.4	C13	1		3	4	2	1.00335	186.992	186.989	186.995	no_integration				20200617_021_PKe_MEvo7_13CMeOH_12CPyr_100ng_R2.mzML			0		0	0		0	0	0
132	1	8	2-PG/3-PG	C3H7O7P	1	184.986	0.003	1283.68	1476.4	C13	1		3	4	3	1.00335	187.996	187.993	187.999	no_integration				20200617_021_PKe_MEvo7_13CMeOH_12CPyr_100ng_R2.mzML			0		0	0		0	0	0
133	1	9	PEP	C3H5O6P	1	166.975	0.003	1425.17	1508.23	C13	1		3	4	0	1.00335	166.975	166.972	166.978	trapez	596397		0	20200617_021_PKe_MEvo7_13CMeOH_12CPyr_100ng_R2.mzML	1	1	0	1	0	0	0	0	0	0
134	1	9	PEP	C3H5O6P	1	166.975	0.003	1425.17	1508.23	C13	1		3	4	1	1.00335	167.978	167.975	167.981	no_integration				20200617_021_PKe_MEvo7_13CMeOH_12CPyr_100ng_R2.mzML			0	0	0	0	0	0	0	0
135	1	9	PEP	C3H5O6P	1	166.975	0.003	1425.17	1508.23	C13	1		3	4	2	1.00335	168.982	168.979	168.985	no_integration				20200617_021_PKe_MEvo7_13CMeOH_12CPyr_100ng_R2.mzML			0		0	0		0	0	0
136	1	9	PEP	C3H5O6P	1	166.975	0.003	1425.17	1508.23	C13	1		3	4	3	1.00335	169.985	169.982	169.988	no_integration				20200617_021_PKe_MEvo7_13CMeOH_12CPyr_100ng_R2.mzML			0		0	0		0	0	0
137	1	10	E4P	C4H9O7P	1	199.001	0.003	1218.86	1275.26	C13	1		4	5	0	1.00335	199.001	198.998	199.004	no_integration				20200617_021_PKe_MEvo7_13CMeOH_12CPyr_100ng_R2.mzML			0		1	0		0	0.25	0
138	1	10	E4P	C4H9O7P	1	199.001	0.003	1218.86	1275.26	C13	1		4	5	1	1.00335	200.005	200.002	200.008	no_integration				20200617_021_PKe_MEvo7_13CMeOH_12CPyr_100ng_R2.mzML			0	1	1	0	0	0	0.25	0
139	1	10	E4P	C4H9O7P	1	199.001	0.003	1218.86	1275.26	C13	1		4	5	2	1.00335	201.008	201.005	201.011	no_integration				20200617_021_PKe_MEvo7_13CMeOH_12CPyr_100ng_R2.mzML			0		1	0		0	0.25	0
140	1	10	E4P	C4H9O7P	1	199.001	0.003	1218.86	1275.26	C13	1		4	5	3	1.00335	202.011	202.008	202.014	no_integration				20200617_021_PKe_MEvo7_13CMeOH_12CPyr_100ng_R2.mzML			0		1	0		0	0.25	0
141	1	10	E4P	C4H9O7P	1	199.001	0.003	1218.86	1275.26	C13	1		4	5	4	1.00335	203.015	203.012	203.018	no_integration				20200617_021_PKe_MEvo7_13CMeOH_12CPyr_100ng_R2.mzML			0		1	0		0	0.25	0
142	1	11	UDP	C9H14N2O12P2	1	402.994	0.003	1388.12	1523.72	C13	1		9	10	0	1.00335	402.994	402.991	402.997	no_integration				20200617_021_PKe_MEvo7_13CMeOH_12CPyr_100ng_R2.mzML			1.99978		2	0.000226796		0.222198	0.222222	2.51996e-05
143	1	11	UDP	C9H14N2O12P2	1	402.994	0.003	1388.12	1523.72	C13	1		9	10	1	1.00335	403.998	403.995	404.001	no_integration				20200617_021_PKe_MEvo7_13CMeOH_12CPyr_100ng_R2.mzML			1.99978		2	0.000226796		0.222198	0.222222	2.51996e-05
144	1	11	UDP	C9H14N2O12P2	1	402.994	0.003	1388.28	1460.19	C13	1		9	10	2	1.00335	405.001	404.998	405.004	trapez	338906		0	20200617_021_PKe_MEvo7_13CMeOH_12CPyr_100ng_R2.mzML	0.959038	0.999891	1.99978	1	2	0.000226796	0.000113398	0.222198	0.222222	2.51996e-05
145	1	11	UDP	C9H14N2O12P2	1	402.994	0.003	1388.28	1460.19	C13	1		9	10	3	1.00335	406.004	406.001	406.007	trapez	14475.1		0	20200617_021_PKe_MEvo7_13CMeOH_12CPyr_100ng_R2.mzML	0.0409618	0	1.99978	0	2	0.000226796	0	0.222198	0.222222	2.51996e-05
146	1	11	UDP	C9H14N2O12P2	1	402.994	0.003	1388.12	1523.72	C13	1		9	10	4	1.00335	407.008	407.005	407.011	no_integration				20200617_021_PKe_MEvo7_13CMeOH_12CPyr_100ng_R2.mzML			1.99978		2	0.000226796		0.222198	0.222222	2.51996e-05
147	1	11	UDP	C9H14N2O12P2	1	402.994	0.003	1388.12	1523.72	C13	1		9	10	5	1.00335	408.011	408.008	408.014	no_integration				20200617_021_PKe_MEvo7_13CMeOH_12CPyr_100ng_R2.mzML			1.99978		2	0.000226796		0.222198	0.222222	2.51996e-05
148	1	11	UDP	C9H14N2O12P2	1	402.994	0.003	1388.12	1523.72	C13	1		9	10	6	1.00335	409.014	409.011	409.017	no_integration				20200617_021_PKe_MEvo7_13CMeOH_12CPyr_100ng_R2.mzML			1.99978		2	0.000226796		0.222198	0.222222	2.51996e-05
149	1	11	UDP	C9H14N2O12P2	1	402.994	0.003	1388.12	1523.72	C13	1		9	10	7	1.00335	410.018	410.015	410.021	no_integration				20200617_021_PKe_MEvo7_13CMeOH_12CPyr_100ng_R2.mzML			1.99978		2	0.000226796		0.222198	0.222222	2.51996e-05
150	1	11	UDP	C9H14N2O12P2	1	402.994	0.003	1388.12	1523.72	C13	1		9	10	8	1.00335	411.021	411.018	411.024	no_integration				20200617_021_PKe_MEvo7_13CMeOH_12CPyr_100ng_R2.mzML			1.99978		2	0.000226796		0.222198	0.222222	2.51996e-05
151	1	11	UDP	C9H14N2O12P2	1	402.994	0.003	1388.12	1523.72	C13	1		9	10	9	1.00335	412.024	412.021	412.027	no_integration				20200617_021_PKe_MEvo7_13CMeOH_12CPyr_100ng_R2.mzML			1.99978		2	0.000226796		0.222198	0.222222	2.51996e-05
152	1	12	UDP_Glucose	C15H24N2O17P2	1	565.048	0.003	1275.45	1325.85	C13	1		15	16	0	1.00335	565.048	565.045	565.051	no_integration				20200617_021_PKe_MEvo7_13CMeOH_12CPyr_100ng_R2.mzML			4.95558		4.95488	0.145747		0.330372	0.330326	0.00971648
153	1	12	UDP_Glucose	C15H24N2O17P2	1	565.048	0.003	1275.45	1325.85	C13	1		15	16	1	1.00335	566.051	566.048	566.054	no_integration				20200617_021_PKe_MEvo7_13CMeOH_12CPyr_100ng_R2.mzML			4.95558		4.95488	0.145747		0.330372	0.330326	0.00971648
154	1	12	UDP_Glucose	C15H24N2O17P2	1	565.048	0.003	1275.45	1325.85	C13	1		15	16	2	1.00335	567.054	567.051	567.057	no_integration				20200617_021_PKe_MEvo7_13CMeOH_12CPyr_100ng_R2.mzML			4.95558		4.95488	0.145747		0.330372	0.330326	0.00971648
155	1	12	UDP_Glucose	C15H24N2O17P2	1	565.048	0.003	1275.45	1325.85	C13	1		15	16	3	1.00335	568.058	568.055	568.061	trapez	19513.4		0	20200617_021_PKe_MEvo7_13CMeOH_12CPyr_100ng_R2.mzML	0.00270406	0.00292736	4.95558	0.00610824	4.95488	0.145747	0.00278579	0.330372	0.330326	0.00971648
156	1	12	UDP_Glucose	C15H24N2O17P2	1	565.048	0.003	1275.45	1325.85	C13	1		15	16	4	1.00335	569.061	569.058	569.064	trapez	285101		0	20200617_021_PKe_MEvo7_13CMeOH_12CPyr_100ng_R2.mzML	0.0395079	0.0425075	4.95558	0.03961	4.95488	0.145747	0.00507273	0.330372	0.330326	0.00971648
157	1	12	UDP_Glucose	C15H24N2O17P2	1	565.048	0.003	1275.45	1325.85	C13	1		15	16	5	1.00335	570.064	570.061	570.067	trapez	6.52748e+06		0	20200617_021_PKe_MEvo7_13CMeOH_12CPyr_100ng_R2.mzML	0.904546	0.95259	4.95558	0.950927	4.95488	0.145747	0.0207829	0.330372	0.330326	0.00971648
158	1	12	UDP_Glucose	C15H24N2O17P2	1	565.048	0.003	1275.45	1325.85	C13	1		15	16	6	1.00335	571.068	571.065	571.071	trapez	336322		0	20200617_021_PKe_MEvo7_13CMeOH_12CPyr_100ng_R2.mzML	0.0466058	0	4.95558	0	4.95488	0.145747	0	0.330372	0.330326	0.00971648
159	1	12	UDP_Glucose	C15H24N2O17P2	1	565.048	0.003	1275.45	1325.85	C13	1		15	16	7	1.00335	572.071	572.068	572.074	trapez	47888.6		0	20200617_021_PKe_MEvo7_13CMeOH_12CPyr_100ng_R2.mzML	0.00663615	0.00197415	4.95558	0.00335459	4.95488	0.145747	0.00188351	0.330372	0.330326	0.00971648
160	1	12	UDP_Glucose	C15H24N2O17P2	1	565.048	0.003	1275.45	1325.85	C13	1		15	16	8	1.00335	573.075	573.072	573.078	no_integration				20200617_021_PKe_MEvo7_13CMeOH_12CPyr_100ng_R2.mzML			4.95558		4.95488	0.145747		0.330372	0.330326	0.00971648
161	1	12	UDP_Glucose	C15H24N2O17P2	1	565.048	0.003	1275.45	1325.85	C13	1		15	16	9	1.00335	574.078	574.075	574.081	no_integration				20200617_021_PKe_MEvo7_13CMeOH_12CPyr_100ng_R2.mzML			4.95558		4.95488	0.145747		0.330372	0.330326	0.00971648
162	1	12	UDP_Glucose	C15H24N2O17P2	1	565.048	0.003	1275.45	1325.85	C13	1		15	16	10	1.00335	575.081	575.078	575.084	no_integration				20200617_021_PKe_MEvo7_13CMeOH_12CPyr_100ng_R2.mzML			4.95558		4.95488	0.145747		0.330372	0.330326	0.00971648
163	1	12	UDP_Glucose	C15H24N2O17P2	1	565.048	0.003	1275.45	1325.85	C13	1		15	16	11	1.00335	576.085	576.082	576.088	no_integration				20200617_021_PKe_MEvo7_13CMeOH_12CPyr_100ng_R2.mzML			4.95558		4.95488	0.145747		0.330372	0.330326	0.00971648
164	1	12	UDP_Glucose	C15H24N2O17P2	1	565.048	0.003	1275.45	1325.85	C13	1		15	16	12	1.00335	577.088	577.085	577.091	no_integration				20200617_021_PKe_MEvo7_13CMeOH_12CPyr_100ng_R2.mzML			4.95558		4.95488	0.145747		0.330372	0.330326	0.00971648
165	1	12	UDP_Glucose	C15H24N2O17P2	1	565.048	0.003	1275.45	1325.85	C13	1		15	16	13	1.00335	578.091	578.088	578.094	no_integration				20200617_021_PKe_MEvo7_13CMeOH_12CPyr_100ng_R2.mzML			4.95558		4.95488	0.145747		0.330372	0.330326	0.00971648
166	1	12	UDP_Glucose	C15H24N2O17P2	1	565.048	0.003	1275.45	1325.85	C13	1		15	16	14	1.00335	579.095	579.092	579.098	no_integration				20200617_021_PKe_MEvo7_13CMeOH_12CPyr_100ng_R2.mzML			4.95558		4.95488	0.145747		0.330372	0.330326	0.00971648
167	1	12	UDP_Glucose	C15H24N2O17P2	1	565.048	0.003	1275.45	1325.85	C13	1		15	16	15	1.00335	580.098	580.095	580.101	no_integration				20200617_021_PKe_MEvo7_13CMeOH_12CPyr_100ng_R2.mzML			4.95558		4.95488	0.145747		0.330372	0.330326	0.00971648
168	1	1	Hexose-P	C6H13O9P	1	259.022	0.003	1047.4	1221.52	C13	1		6	7	0	1.00335	259.022	259.019	259.025	no_integration				20200617_023_PKe_MEvo7_13CMeOH_12CPyr_100ng_R3.mzML			2.99689	0.00584855	2.97548	0.0799922	7.84537e-05	0.499481	0.495913	0.013332
169	1	1	Hexose-P	C6H13O9P	1	259.022	0.003	1047.4	1221.52	C13	1		6	7	1	1.00335	260.026	260.023	260.029	no_integration				20200617_023_PKe_MEvo7_13CMeOH_12CPyr_100ng_R3.mzML			2.99689		2.97548	0.0799922		0.499481	0.495913	0.013332
170	1	1	Hexose-P	C6H13O9P	1	259.022	0.003	1047.4	1221.52	C13	1		6	7	2	1.00335	261.029	261.026	261.032	trapez	557227		0	20200617_023_PKe_MEvo7_13CMeOH_12CPyr_100ng_R3.mzML	0.0258472	0.0264799	2.99689	0.0315617	2.97548	0.0799922	0.00499139	0.499481	0.495913	0.013332
171	1	1	Hexose-P	C6H13O9P	1	259.022	0.003	1047.4	1221.52	C13	1		6	7	3	1.00335	262.033	262.03	262.036	trapez	2.05085e+07		0	20200617_023_PKe_MEvo7_13CMeOH_12CPyr_100ng_R3.mzML	0.951296	0.961837	2.99689	0.950296	2.97548	0.0799922	0.0193917	0.499481	0.495913	0.013332
172	1	1	Hexose-P	C6H13O9P	1	259.022	0.003	1047.4	1221.52	C13	1		6	7	4	1.00335	263.036	263.033	263.039	trapez	231497		0	20200617_023_PKe_MEvo7_13CMeOH_12CPyr_100ng_R3.mzML	0.0107381	0	2.99689	0	2.97548	0.0799922	0	0.499481	0.495913	0.013332
173	1	1	Hexose-P	C6H13O9P	1	259.022	0.003	1047.4	1221.52	C13	1		6	7	5	1.00335	264.039	264.036	264.042	trapez	261272		0	20200617_023_PKe_MEvo7_13CMeOH_12CPyr_100ng_R3.mzML	0.0121192	0.0116831	2.99689	0.0122937	2.97548	0.0799922	0.00236684	0.499481	0.495913	0.013332
174	1	1	Hexose-P	C6H13O9P	1	259.022	0.003	1047.4	1221.52	C13	1		6	7	6	1.00335	265.043	265.04	265.046	no_integration				20200617_023_PKe_MEvo7_13CMeOH_12CPyr_100ng_R3.mzML			2.99689		2.97548	0.0799922		0.499481	0.495913	0.013332
175	1	2	FBP	C6H14O12P2	1	338.989	0.003	1522.96	1720.96	C13	1		6	7	0	1.00335	338.989	338.986	338.992	no_integration				20200617_023_PKe_MEvo7_13CMeOH_12CPyr_100ng_R3.mzML			0		0	0		0	0	0
176	1	2	FBP	C6H14O12P2	1	338.989	0.003	1522.96	1720.96	C13	1		6	7	1	1.00335	339.992	339.989	339.995	no_integration				20200617_023_PKe_MEvo7_13CMeOH_12CPyr_100ng_R3.mzML			0		0	0		0	0	0
177	1	2	FBP	C6H14O12P2	1	338.989	0.003	1522.96	1720.96	C13	1		6	7	2	1.00335	340.995	340.992	340.998	no_integration				20200617_023_PKe_MEvo7_13CMeOH_12CPyr_100ng_R3.mzML			0		0	0		0	0	0
178	1	2	FBP	C6H14O12P2	1	338.989	0.003	1522.96	1720.96	C13	1		6	7	3	1.00335	341.999	341.996	342.002	no_integration				20200617_023_PKe_MEvo7_13CMeOH_12CPyr_100ng_R3.mzML			0		0	0		0	0	0
179	1	2	FBP	C6H14O12P2	1	338.989	0.003	1522.96	1720.96	C13	1		6	7	4	1.00335	343.002	342.999	343.005	no_integration				20200617_023_PKe_MEvo7_13CMeOH_12CPyr_100ng_R3.mzML			0		0	0		0	0	0
180	1	2	FBP	C6H14O12P2	1	338.989	0.003	1522.96	1720.96	C13	1		6	7	5	1.00335	344.006	344.003	344.009	no_integration				20200617_023_PKe_MEvo7_13CMeOH_12CPyr_100ng_R3.mzML			0		0	0		0	0	0
181	1	2	FBP	C6H14O12P2	1	338.989	0.003	1522.96	1720.96	C13	1		6	7	6	1.00335	345.009	345.006	345.012	no_integration				20200617_023_PKe_MEvo7_13CMeOH_12CPyr_100ng_R3.mzML			0		0	0		0	0	0
182	1	3	FBP	C6H14O12P2	2	168.991	0.003	1524.79	1722.79	C13	1		6	7	0	0.501677	168.991	168.988	168.994	no_integration				20200617_023_PKe_MEvo7_13CMeOH_12CPyr_100ng_R3.mzML			2.99993		3	0		0.499988	0.5	0
183	1	3	FBP	C6H14O12P2	2	168.991	0.003	1524.79	1722.79	C13	1		6	7	1	0.501677	169.492	169.489	169.495	no_integration				20200617_023_PKe_MEvo7_13CMeOH_12CPyr_100ng_R3.mzML			2.99993		3	0		0.499988	0.5	0
184	1	3	FBP	C6H14O12P2	2	168.991	0.003	1524.79	1722.79	C13	1		6	7	2	0.501677	169.994	169.991	169.997	no_integration				20200617_023_PKe_MEvo7_13CMeOH_12CPyr_100ng_R3.mzML			2.99993		3	0		0.499988	0.5	0
185	1	3	FBP	C6H14O12P2	2	168.991	0.003	1524.79	1722.79	C13	1		6	7	3	0.501677	170.496	170.493	170.499	trapez	109625		0	20200617_023_PKe_MEvo7_13CMeOH_12CPyr_100ng_R3.mzML	1	0.999977	2.99993	1	3	0	0	0.499988	0.5	0
186	1	3	FBP	C6H14O12P2	2	168.991	0.003	1524.79	1722.79	C13	1		6	7	4	0.501677	170.997	170.994	171	no_integration				20200617_023_PKe_MEvo7_13CMeOH_12CPyr_100ng_R3.mzML			2.99993		3	0		0.499988	0.5	0
187	1	3	FBP	C6H14O12P2	2	168.991	0.003	1524.79	1722.79	C13	1		6	7	5	0.501677	171.499	171.496	171.502	no_integration				20200617_023_PKe_MEvo7_13CMeOH_12CPyr_100ng_R3.mzML			2.99993		3	0		0.499988	0.5	0
188	1	3	FBP	C6H14O12P2	2	168.991	0.003	1524.79	1722.79	C13	1		6	7	6	0.501677	172.001	171.998	172.004	no_integration				20200617_023_PKe_MEvo7_13CMeOH_12CPyr_100ng_R3.mzML			2.99993		3	0		0.499988	0.5	0
189	1	4	Ru5P_X5P	C5H11O8P	1	229.012	0.003	1097.08	1183.37	C13	1		5	6	0	1.00335	229.012	229.009	229.015	no_integration				20200617_023_PKe_MEvo7_13CMeOH_12CPyr_100ng_R3.mzML			1.98598		1.98642	0.0234059		0.397197	0.397284	0.00468118
190	1	4	Ru5P_X5P	C5H11O8P	1	229.012	0.003	1097.08	1183.37	C13	1		5	6	1	1.00335	230.015	230.012	230.018	trapez	109262		0	20200617_023_PKe_MEvo7_13CMeOH_12CPyr_100ng_R3.mzML	0.0136896	0.0140164	1.98598	0.0135822	1.98642	0.0234059	0.000643511	0.397197	0.397284	0.00468118
191	1	4	Ru5P_X5P	C5H11O8P	1	229.012	0.003	1097.08	1183.37	C13	1		5	6	2	1.00335	231.019	231.016	231.022	trapez	7.78774e+06		0	20200617_023_PKe_MEvo7_13CMeOH_12CPyr_100ng_R3.mzML	0.975735	0.985984	1.98598	0.986418	1.98642	0.0234059	0.0113812	0.397197	0.397284	0.00468118
192	1	4	Ru5P_X5P	C5H11O8P	1	229.012	0.003	1097.08	1183.37	C13	1		5	6	3	1.00335	232.022	232.019	232.025	trapez	84402.9		0	20200617_023_PKe_MEvo7_13CMeOH_12CPyr_100ng_R3.mzML	0.0105749	0	1.98598	0	1.98642	0.0234059	0	0.397197	0.397284	0.00468118
193	1	4	Ru5P_X5P	C5H11O8P	1	229.012	0.003	1097.08	1183.37	C13	1		5	6	4	1.00335	233.025	233.022	233.028	no_integration				20200617_023_PKe_MEvo7_13CMeOH_12CPyr_100ng_R3.mzML			1.98598		1.98642	0.0234059		0.397197	0.397284	0.00468118
194	1	4	Ru5P_X5P	C5H11O8P	1	229.012	0.003	1097.08	1183.37	C13	1		5	6	5	1.00335	234.029	234.026	234.032	no_integration				20200617_023_PKe_MEvo7_13CMeOH_12CPyr_100ng_R3.mzML			1.98598		1.98642	0.0234059		0.397197	0.397284	0.00468118
195	1	5	P5P	C5H11O8P	1	229.012	0.003	1048.77	1097.1	C13	1		5	6	0	1.00335	229.012	229.009	229.015	trapez	41009		0	20200617_023_PKe_MEvo7_13CMeOH_12CPyr_100ng_R3.mzML	0.0241718	0.0250418	1.94179	0.0460508	1.89741	0.161491	0.0242658	0.388359	0.379482	0.0322982
196	1	5	P5P	C5H11O8P	1	229.012	0.003	1048.77	1097.1	C13	1		5	6	1	1.00335	230.015	230.012	230.018	trapez	15640.2		0	20200617_023_PKe_MEvo7_13CMeOH_12CPyr_100ng_R3.mzML	0.00921875	0.00812227	1.94179	0.0104897	1.89741	0.161491	0.00365752	0.388359	0.379482	0.0322982
197	1	5	P5P	C5H11O8P	1	229.012	0.003	1048.77	1097.1	C13	1		5	6	2	1.00335	231.019	231.016	231.022	trapez	1.6194e+06		0	20200617_023_PKe_MEvo7_13CMeOH_12CPyr_100ng_R3.mzML	0.954519	0.966836	1.94179	0.943459	1.89741	0.161491	0.0789168	0.388359	0.379482	0.0322982
198	1	5	P5P	C5H11O8P	1	229.012	0.003	1048.77	1097.1	C13	1		5	6	3	1.00335	232.022	232.019	232.025	trapez	20512.4		0	20200617_023_PKe_MEvo7_13CMeOH_12CPyr_100ng_R3.mzML	0.0120906	0	1.94179	0	1.89741	0.161491	0	0.388359	0.379482	0.0322982
199	1	5	P5P	C5H11O8P	1	229.012	0.003	1048.77	1097.1	C13	1		5	6	4	1.00335	233.025	233.022	233.028	no_integration				20200617_023_PKe_MEvo7_13CMeOH_12CPyr_100ng_R3.mzML			1.94179		1.89741	0.161491		0.388359	0.379482	0.0322982
200	1	5	P5P	C5H11O8P	1	229.012	0.003	1048.77	1097.1	C13	1		5	6	5	1.00335	234.029	234.026	234.032	no_integration				20200617_023_PKe_MEvo7_13CMeOH_12CPyr_100ng_R3.mzML			1.94179		1.89741	0.161491		0.388359	0.379482	0.0322982
201	1	6	S7P	C7H15O10P	1	289.033	0.003	1046.48	1143.61	C13	1		7	8	0	1.00335	289.033	289.03	289.036	no_integration				20200617_023_PKe_MEvo7_13CMeOH_12CPyr_100ng_R3.mzML			3.97193		3.97561	0.117135		0.567419	0.567944	0.0167336
202	1	6	S7P	C7H15O10P	1	289.033	0.003	1046.48	1143.61	C13	1		7	8	1	1.00335	290.036	290.033	290.039	no_integration				20200617_023_PKe_MEvo7_13CMeOH_12CPyr_100ng_R3.mzML			3.97193		3.97561	0.117135		0.567419	0.567944	0.0167336
203	1	6	S7P	C7H15O10P	1	289.033	0.003	1046.48	1143.61	C13	1		7	8	2	1.00335	291.04	291.037	291.043	no_integration				20200617_023_PKe_MEvo7_13CMeOH_12CPyr_100ng_R3.mzML			3.97193		3.97561	0.117135		0.567419	0.567944	0.0167336
204	1	6	S7P	C7H15O10P	1	289.033	0.003	1046.48	1143.61	C13	1		7	8	3	1.00335	292.043	292.04	292.046	trapez	46104.7		0	20200617_023_PKe_MEvo7_13CMeOH_12CPyr_100ng_R3.mzML	0.0276934	0.0280686	3.97193	0.0243891	3.97561	0.117135	0.00327079	0.567419	0.567944	0.0167336
205	1	6	S7P	C7H15O10P	1	289.033	0.003	1046.48	1143.61	C13	1		7	8	4	1.00335	293.046	293.043	293.049	trapez	1.61872e+06		0	20200617_023_PKe_MEvo7_13CMeOH_12CPyr_100ng_R3.mzML	0.972307	0.971931	3.97193	0.975611	3.97561	0.117135	0.0268308	0.567419	0.567944	0.0167336
206	1	6	S7P	C7H15O10P	1	289.033	0.003	1046.48	1143.61	C13	1		7	8	5	1.00335	294.05	294.047	294.053	no_integration				20200617_023_PKe_MEvo7_13CMeOH_12CPyr_100ng_R3.mzML			3.97193		3.97561	0.117135		0.567419	0.567944	0.0167336
207	1	6	S7P	C7H15O10P	1	289.033	0.003	1046.48	1143.61	C13	1		7	8	6	1.00335	295.053	295.05	295.056	no_integration				20200617_023_PKe_MEvo7_13CMeOH_12CPyr_100ng_R3.mzML			3.97193		3.97561	0.117135		0.567419	0.567944	0.0167336
208	1	6	S7P	C7H15O10P	1	289.033	0.003	1046.48	1143.61	C13	1		7	8	7	1.00335	296.056	296.053	296.059	no_integration				20200617_023_PKe_MEvo7_13CMeOH_12CPyr_100ng_R3.mzML			3.97193		3.97561	0.117135		0.567419	0.567944	0.0167336
209	1	7	DHAP/GAP	C3H7O6P	1	168.991	0.003	1068.65	1284.05	C13	1		3	4	0	1.00335	168.991	168.988	168.994	trapez	644602		0	20200617_023_PKe_MEvo7_13CMeOH_12CPyr_100ng_R3.mzML	0.124761	0.128216	2.59604	0.129959	2.5908	0.303836	0.0465014	0.865346	0.863601	0.101279
210	1	7	DHAP/GAP	C3H7O6P	1	168.991	0.003	1068.65	1284.05	C13	1		3	4	1	1.00335	169.994	169.991	169.997	no_integration				20200617_023_PKe_MEvo7_13CMeOH_12CPyr_100ng_R3.mzML			2.59604		2.5908	0.303836		0.865346	0.863601	0.101279
211	1	7	DHAP/GAP	C3H7O6P	1	168.991	0.003	1068.65	1284.05	C13	1		3	4	2	1.00335	170.997	170.994	171	trapez	99321.7		0	20200617_023_PKe_MEvo7_13CMeOH_12CPyr_100ng_R3.mzML	0.0192235	0.0193117	2.59604	0.019319	2.5908	0.303836	0.00224315	0.865346	0.863601	0.101279
212	1	7	DHAP/GAP	C3H7O6P	1	168.991	0.003	1068.65	1284.05	C13	1		3	4	3	1.00335	172.001	171.998	172.004	trapez	4.42275e+06		0	20200617_023_PKe_MEvo7_13CMeOH_12CPyr_100ng_R3.mzML	0.856015	0.852472	2.59604	0.850722	2.5908	0.303836	0.0997832	0.865346	0.863601	0.101279
213	1	8	2-PG/3-PG	C3H7O7P	1	184.986	0.003	1287.21	1479.93	C13	1		3	4	0	1.00335	184.986	184.983	184.989	trapez	2.88692e+06		0	20200617_023_PKe_MEvo7_13CMeOH_12CPyr_100ng_R3.mzML	1	1	0	1	0	0	0	0	0	0
214	1	8	2-PG/3-PG	C3H7O7P	1	184.986	0.003	1287.21	1479.93	C13	1		3	4	1	1.00335	185.989	185.986	185.992	no_integration				20200617_023_PKe_MEvo7_13CMeOH_12CPyr_100ng_R3.mzML			0		0	0		0	0	0
215	1	8	2-PG/3-PG	C3H7O7P	1	184.986	0.003	1287.21	1479.93	C13	1		3	4	2	1.00335	186.992	186.989	186.995	no_integration				20200617_023_PKe_MEvo7_13CMeOH_12CPyr_100ng_R3.mzML			0		0	0		0	0	0
216	1	8	2-PG/3-PG	C3H7O7P	1	184.986	0.003	1287.21	1479.93	C13	1		3	4	3	1.00335	187.996	187.993	187.999	no_integration				20200617_023_PKe_MEvo7_13CMeOH_12CPyr_100ng_R3.mzML			0		0	0		0	0	0
217	1	9	PEP	C3H5O6P	1	166.975	0.003	1427.75	1510.81	C13	1		3	4	0	1.00335	166.975	166.972	166.978	trapez	2.0549e+06		0	20200617_023_PKe_MEvo7_13CMeOH_12CPyr_100ng_R3.mzML	1	1	0	1	0	0	0	0	0	0
218	1	9	PEP	C3H5O6P	1	166.975	0.003	1427.75	1510.81	C13	1		3	4	1	1.00335	167.978	167.975	167.981	no_integration				20200617_023_PKe_MEvo7_13CMeOH_12CPyr_100ng_R3.mzML			0	0	0	0	0	0	0	0
219	1	9	PEP	C3H5O6P	1	166.975	0.003	1427.75	1510.81	C13	1		3	4	2	1.00335	168.982	168.979	168.985	no_integration				20200617_023_PKe_MEvo7_13CMeOH_12CPyr_100ng_R3.mzML			0		0	0		0	0	0
220	1	9	PEP	C3H5O6P	1	166.975	0.003	1427.75	1510.81	C13	1		3	4	3	1.00335	169.985	169.982	169.988	no_integration				20200617_023_PKe_MEvo7_13CMeOH_12CPyr_100ng_R3.mzML			0		0	0		0	0	0
221	1	10	E4P	C4H9O7P	1	199.001	0.003	1101.74	1158.14	C13	1		4	5	0	1.00335	199.001	198.998	199.004	no_integration				20200617_023_PKe_MEvo7_13CMeOH_12CPyr_100ng_R3.mzML			0		1	0		0	0.25	0
222	1	10	E4P	C4H9O7P	1	199.001	0.003	1101.74	1158.14	C13	1		4	5	1	1.00335	200.005	200.002	200.008	no_integration				20200617_023_PKe_MEvo7_13CMeOH_12CPyr_100ng_R3.mzML			0	1	1	0	0	0	0.25	0
223	1	10	E4P	C4H9O7P	1	199.001	0.003	1101.74	1158.14	C13	1		4	5	2	1.00335	201.008	201.005	201.011	no_integration				20200617_023_PKe_MEvo7_13CMeOH_12CPyr_100ng_R3.mzML			0		1	0		0	0.25	0
224	1	10	E4P	C4H9O7P	1	199.001	0.003	1101.74	1158.14	C13	1		4	5	3	1.00335	202.011	202.008	202.014	no_integration				20200617_023_PKe_MEvo7_13CMeOH_12CPyr_100ng_R3.mzML			0		1	0		0	0.25	0
225	1	10	E4P	C4H9O7P	1	199.001	0.003	1101.74	1158.14	C13	1		4	5	4	1.00335	203.015	203.012	203.018	no_integration				20200617_023_PKe_MEvo7_13CMeOH_12CPyr_100ng_R3.mzML			0		1	0		0	0.25	0
226	1	11	UDP	C9H14N2O12P2	1	402.994	0.003	1392.18	1527.78	C13	1		9	10	0	1.00335	402.994	402.991	402.997	no_integration				20200617_023_PKe_MEvo7_13CMeOH_12CPyr_100ng_R3.mzML			1.9995		2	0.000226796		0.222166	0.222222	2.51996e-05
227	1	11	UDP	C9H14N2O12P2	1	402.994	0.003	1392.18	1527.78	C13	1		9	10	1	1.00335	403.998	403.995	404.001	no_integration				20200617_023_PKe_MEvo7_13CMeOH_12CPyr_100ng_R3.mzML			1.9995		2	0.000226796		0.222166	0.222222	2.51996e-05
228	1	11	UDP	C9H14N2O12P2	1	402.994	0.003	1392.34	1465.96	C13	1		9	10	2	1.00335	405.001	404.998	405.004	trapez	243655		0	20200617_023_PKe_MEvo7_13CMeOH_12CPyr_100ng_R3.mzML	1	0.999749	1.9995	1	2	0.000226796	0.000113398	0.222166	0.222222	2.51996e-05
229	1	11	UDP	C9H14N2O12P2	1	402.994	0.003	1392.18	1527.78	C13	1		9	10	3	1.00335	406.004	406.001	406.007	no_integration				20200617_023_PKe_MEvo7_13CMeOH_12CPyr_100ng_R3.mzML			1.9995	0	2	0.000226796	0	0.222166	0.222222	2.51996e-05
230	1	11	UDP	C9H14N2O12P2	1	402.994	0.003	1392.18	1527.78	C13	1		9	10	4	1.00335	407.008	407.005	407.011	no_integration				20200617_023_PKe_MEvo7_13CMeOH_12CPyr_100ng_R3.mzML			1.9995		2	0.000226796		0.222166	0.222222	2.51996e-05
231	1	11	UDP	C9H14N2O12P2	1	402.994	0.003	1392.18	1527.78	C13	1		9	10	5	1.00335	408.011	408.008	408.014	no_integration				20200617_023_PKe_MEvo7_13CMeOH_12CPyr_100ng_R3.mzML			1.9995		2	0.000226796		0.222166	0.222222	2.51996e-05
232	1	11	UDP	C9H14N2O12P2	1	402.994	0.003	1392.18	1527.78	C13	1		9	10	6	1.00335	409.014	409.011	409.017	no_integration				20200617_023_PKe_MEvo7_13CMeOH_12CPyr_100ng_R3.mzML			1.9995		2	0.000226796		0.222166	0.222222	2.51996e-05
233	1	11	UDP	C9H14N2O12P2	1	402.994	0.003	1392.18	1527.78	C13	1		9	10	7	1.00335	410.018	410.015	410.021	no_integration				20200617_023_PKe_MEvo7_13CMeOH_12CPyr_100ng_R3.mzML			1.9995		2	0.000226796		0.222166	0.222222	2.51996e-05
234	1	11	UDP	C9H14N2O12P2	1	402.994	0.003	1392.18	1527.78	C13	1		9	10	8	1.00335	411.021	411.018	411.024	no_integration				20200617_023_PKe_MEvo7_13CMeOH_12CPyr_100ng_R3.mzML			1.9995		2	0.000226796		0.222166	0.222222	2.51996e-05
235	1	11	UDP	C9H14N2O12P2	1	402.994	0.003	1392.18	1527.78	C13	1		9	10	9	1.00335	412.024	412.021	412.027	no_integration				20200617_023_PKe_MEvo7_13CMeOH_12CPyr_100ng_R3.mzML			1.9995		2	0.000226796		0.222166	0.222222	2.51996e-05
236	1	12	UDP_Glucose	C15H24N2O17P2	1	565.048	0.003	1279.31	1329.71	C13	1		15	16	0	1.00335	565.048	565.045	565.051	no_integration				20200617_023_PKe_MEvo7_13CMeOH_12CPyr_100ng_R3.mzML			4.95015		4.95488	0.145747		0.33001	0.330326	0.00971648
237	1	12	UDP_Glucose	C15H24N2O17P2	1	565.048	0.003	1279.31	1329.71	C13	1		15	16	1	1.00335	566.051	566.048	566.054	no_integration				20200617_023_PKe_MEvo7_13CMeOH_12CPyr_100ng_R3.mzML			4.95015		4.95488	0.145747		0.33001	0.330326	0.00971648
238	1	12	UDP_Glucose	C15H24N2O17P2	1	565.048	0.003	1279.31	1329.71	C13	1		15	16	2	1.00335	567.054	567.051	567.057	no_integration				20200617_023_PKe_MEvo7_13CMeOH_12CPyr_100ng_R3.mzML			4.95015		4.95488	0.145747		0.33001	0.330326	0.00971648
239	1	12	UDP_Glucose	C15H24N2O17P2	1	565.048	0.003	1279.31	1329.71	C13	1		15	16	3	1.00335	568.058	568.055	568.061	trapez	38948.1		0	20200617_023_PKe_MEvo7_13CMeOH_12CPyr_100ng_R3.mzML	0.00545637	0.0059133	4.95015	0.00610824	4.95488	0.145747	0.00278579	0.33001	0.330326	0.00971648
240	1	12	UDP_Glucose	C15H24N2O17P2	1	565.048	0.003	1279.31	1329.71	C13	1		15	16	4	1.00335	569.061	569.058	569.064	trapez	263682		0	20200617_023_PKe_MEvo7_13CMeOH_12CPyr_100ng_R3.mzML	0.03694	0.0393133	4.95015	0.03961	4.95488	0.145747	0.00507273	0.33001	0.330326	0.00971648
241	1	12	UDP_Glucose	C15H24N2O17P2	1	565.048	0.003	1279.31	1329.71	C13	1		15	16	5	1.00335	570.064	570.061	570.067	trapez	6.47554e+06		0	20200617_023_PKe_MEvo7_13CMeOH_12CPyr_100ng_R3.mzML	0.907181	0.954128	4.95015	0.950927	4.95488	0.145747	0.0207829	0.33001	0.330326	0.00971648
242	1	12	UDP_Glucose	C15H24N2O17P2	1	565.048	0.003	1279.31	1329.71	C13	1		15	16	6	1.00335	571.068	571.065	571.071	trapez	321621		0	20200617_023_PKe_MEvo7_13CMeOH_12CPyr_100ng_R3.mzML	0.045057	0	4.95015	0	4.95488	0.145747	0	0.33001	0.330326	0.00971648
243	1	12	UDP_Glucose	C15H24N2O17P2	1	565.048	0.003	1279.06	1329.57	C13	1		15	16	7	1.00335	572.071	572.068	572.074	trapez	38302.7		0	20200617_023_PKe_MEvo7_13CMeOH_12CPyr_100ng_R3.mzML	0.00536595	0.000644508	4.95015	0.00335459	4.95488	0.145747	0.00188351	0.33001	0.330326	0.00971648
244	1	12	UDP_Glucose	C15H24N2O17P2	1	565.048	0.003	1279.06	1329.57	C13	1		15	16	8	1.00335	573.075	573.072	573.078	no_integration				20200617_023_PKe_MEvo7_13CMeOH_12CPyr_100ng_R3.mzML			4.95015		4.95488	0.145747		0.33001	0.330326	0.00971648
245	1	12	UDP_Glucose	C15H24N2O17P2	1	565.048	0.003	1279.31	1329.71	C13	1		15	16	9	1.00335	574.078	574.075	574.081	no_integration				20200617_023_PKe_MEvo7_13CMeOH_12CPyr_100ng_R3.mzML			4.95015		4.95488	0.145747		0.33001	0.330326	0.00971648
246	1	12	UDP_Glucose	C15H24N2O17P2	1	565.048	0.003	1279.31	1329.71	C13	1		15	16	10	1.00335	575.081	575.078	575.084	no_integration				20200617_023_PKe_MEvo7_13CMeOH_12CPyr_100ng_R3.mzML			4.95015		4.95488	0.145747		0.33001	0.330326	0.00971648
247	1	12	UDP_Glucose	C15H24N2O17P2	1	565.048	0.003	1279.31	1329.71	C13	1		15	16	11	1.00335	576.085	576.082	576.088	no_integration				20200617_023_PKe_MEvo7_13CMeOH_12CPyr_100ng_R3.mzML			4.95015		4.95488	0.145747		0.33001	0.330326	0.00971648
248	1	12	UDP_Glucose	C15H24N2O17P2	1	565.048	0.003	1279.31	1329.71	C13	1		15	16	12	1.00335	577.088	577.085	577.091	no_integration				20200617_023_PKe_MEvo7_13CMeOH_12CPyr_100ng_R3.mzML			4.95015		4.95488	0.145747		0.33001	0.330326	0.00971648
249	1	12	UDP_Glucose	C15H24N2O17P2	1	565.048	0.003	1279.31	1329.71	C13	1		15	16	13	1.00335	578.091	578.088	578.094	no_integration				20200617_023_PKe_MEvo7_13CMeOH_12CPyr_100ng_R3.mzML			4.95015		4.95488	0.145747		0.33001	0.330326	0.00971648
250	1	12	UDP_Glucose	C15H24N2O17P2	1	565.048	0.003	1279.31	1329.71	C13	1		15	16	14	1.00335	579.095	579.092	579.098	no_integration				20200617_023_PKe_MEvo7_13CMeOH_12CPyr_100ng_R3.mzML			4.95015		4.95488	0.145747		0.33001	0.330326	0.00971648
251	1	12	UDP_Glucose	C15H24N2O17P2	1	565.048	0.003	1279.31	1329.71	C13	1		15	16	15	1.00335	580.098	580.095	580.101	no_integration				20200617_023_PKe_MEvo7_13CMeOH_12CPyr_100ng_R3.mzML			4.95015		4.95488	0.145747		0.33001	0.330326	0.00971648
252	1	1	Hexose-P	C6H13O9P	1	259.022	0.003	1050.69	1224.81	C13	1		6	7	0	1.00335	259.022	259.019	259.025	no_integration				20200617_025_PKe_MEvo7_13CMeOH_12CPyr_100ng_R4.mzML			2.98722	0.00584855	2.97548	0.0799922	7.84537e-05	0.497871	0.495913	0.013332
253	1	1	Hexose-P	C6H13O9P	1	259.022	0.003	1050.69	1224.81	C13	1		6	7	1	1.00335	260.026	260.023	260.029	no_integration				20200617_025_PKe_MEvo7_13CMeOH_12CPyr_100ng_R4.mzML			2.98722		2.97548	0.0799922		0.497871	0.495913	0.013332
254	1	1	Hexose-P	C6H13O9P	1	259.022	0.003	1050.69	1224.81	C13	1		6	7	2	1.00335	261.029	261.026	261.032	trapez	184426		0	20200617_025_PKe_MEvo7_13CMeOH_12CPyr_100ng_R4.mzML	0.0290026	0.029643	2.98722	0.0315617	2.97548	0.0799922	0.00499139	0.497871	0.495913	0.013332
255	1	1	Hexose-P	C6H13O9P	1	259.022	0.003	1050.69	1224.81	C13	1		6	7	3	1.00335	262.033	262.03	262.036	trapez	6.06535e+06		0	20200617_025_PKe_MEvo7_13CMeOH_12CPyr_100ng_R4.mzML	0.95383	0.961924	2.98722	0.950296	2.97548	0.0799922	0.0193917	0.497871	0.495913	0.013332
256	1	1	Hexose-P	C6H13O9P	1	259.022	0.003	1050.69	1224.81	C13	1		6	7	4	1.00335	263.036	263.033	263.039	trapez	52812.9		0	20200617_025_PKe_MEvo7_13CMeOH_12CPyr_100ng_R4.mzML	0.00830529	0	2.98722	0	2.97548	0.0799922	0	0.497871	0.495913	0.013332
257	1	1	Hexose-P	C6H13O9P	1	259.022	0.003	1050.69	1224.81	C13	1		6	7	5	1.00335	264.039	264.036	264.042	trapez	56350.8		0	20200617_025_PKe_MEvo7_13CMeOH_12CPyr_100ng_R4.mzML	0.00886165	0.00843336	2.98722	0.0122937	2.97548	0.0799922	0.00236684	0.497871	0.495913	0.013332
258	1	1	Hexose-P	C6H13O9P	1	259.022	0.003	1050.69	1224.81	C13	1		6	7	6	1.00335	265.043	265.04	265.046	no_integration				20200617_025_PKe_MEvo7_13CMeOH_12CPyr_100ng_R4.mzML			2.98722		2.97548	0.0799922		0.497871	0.495913	0.013332
259	1	2	FBP	C6H14O12P2	1	338.989	0.003	1522.98	1720.98	C13	1		6	7	0	1.00335	338.989	338.986	338.992	no_integration				20200617_025_PKe_MEvo7_13CMeOH_12CPyr_100ng_R4.mzML			0		0	0		0	0	0
260	1	2	FBP	C6H14O12P2	1	338.989	0.003	1522.98	1720.98	C13	1		6	7	1	1.00335	339.992	339.989	339.995	no_integration				20200617_025_PKe_MEvo7_13CMeOH_12CPyr_100ng_R4.mzML			0		0	0		0	0	0
261	1	2	FBP	C6H14O12P2	1	338.989	0.003	1522.98	1720.98	C13	1		6	7	2	1.00335	340.995	340.992	340.998	no_integration				20200617_025_PKe_MEvo7_13CMeOH_12CPyr_100ng_R4.mzML			0		0	0		0	0	0
262	1	2	FBP	C6H14O12P2	1	338.989	0.003	1522.98	1720.98	C13	1		6	7	3	1.00335	341.999	341.996	342.002	no_integration				20200617_025_PKe_MEvo7_13CMeOH_12CPyr_100ng_R4.mzML			0		0	0		0	0	0
263	1	2	FBP	C6H14O12P2	1	338.989	0.003	1522.98	1720.98	C13	1		6	7	4	1.00335	343.002	342.999	343.005	no_integration				20200617_025_PKe_MEvo7_13CMeOH_12CPyr_100ng_R4.mzML			0		0	0		0	0	0
264	1	2	FBP	C6H14O12P2	1	338.989	0.003	1522.98	1720.98	C13	1		6	7	5	1.00335	344.006	344.003	344.009	no_integration				20200617_025_PKe_MEvo7_13CMeOH_12CPyr_100ng_R4.mzML			0		0	0		0	0	0
265	1	2	FBP	C6H14O12P2	1	338.989	0.003	1522.98	1720.98	C13	1		6	7	6	1.00335	345.009	345.006	345.012	no_integration				20200617_025_PKe_MEvo7_13CMeOH_12CPyr_100ng_R4.mzML			0		0	0		0	0	0
266	1	3	FBP	C6H14O12P2	2	168.991	0.003	1522.08	1720.08	C13	1		6	7	0	0.501677	168.991	168.988	168.994	no_integration				20200617_025_PKe_MEvo7_13CMeOH_12CPyr_100ng_R4.mzML			2.99993		3	0		0.499988	0.5	0
267	1	3	FBP	C6H14O12P2	2	168.991	0.003	1522.08	1720.08	C13	1		6	7	1	0.501677	169.492	169.489	169.495	no_integration				20200617_025_PKe_MEvo7_13CMeOH_12CPyr_100ng_R4.mzML			2.99993		3	0		0.499988	0.5	0
268	1	3	FBP	C6H14O12P2	2	168.991	0.003	1522.08	1720.08	C13	1		6	7	2	0.501677	169.994	169.991	169.997	no_integration				20200617_025_PKe_MEvo7_13CMeOH_12CPyr_100ng_R4.mzML			2.99993		3	0		0.499988	0.5	0
269	1	3	FBP	C6H14O12P2	2	168.991	0.003	1522.08	1720.08	C13	1		6	7	3	0.501677	170.496	170.493	170.499	trapez	129399		0	20200617_025_PKe_MEvo7_13CMeOH_12CPyr_100ng_R4.mzML	1	0.999977	2.99993	1	3	0	0	0.499988	0.5	0
270	1	3	FBP	C6H14O12P2	2	168.991	0.003	1522.08	1720.08	C13	1		6	7	4	0.501677	170.997	170.994	171	no_integration				20200617_025_PKe_MEvo7_13CMeOH_12CPyr_100ng_R4.mzML			2.99993		3	0		0.499988	0.5	0
271	1	3	FBP	C6H14O12P2	2	168.991	0.003	1522.08	1720.08	C13	1		6	7	5	0.501677	171.499	171.496	171.502	no_integration				20200617_025_PKe_MEvo7_13CMeOH_12CPyr_100ng_R4.mzML			2.99993		3	0		0.499988	0.5	0
272	1	3	FBP	C6H14O12P2	2	168.991	0.003	1522.08	1720.08	C13	1		6	7	6	0.501677	172.001	171.998	172.004	no_integration				20200617_025_PKe_MEvo7_13CMeOH_12CPyr_100ng_R4.mzML			2.99993		3	0		0.499988	0.5	0
273	1	4	Ru5P_X5P	C5H11O8P	1	229.012	0.003	1102.36	1188.65	C13	1		5	6	0	1.00335	229.012	229.009	229.015	no_integration				20200617_025_PKe_MEvo7_13CMeOH_12CPyr_100ng_R4.mzML			1.99997		1.98642	0.0234059		0.399994	0.397284	0.00468118
274	1	4	Ru5P_X5P	C5H11O8P	1	229.012	0.003	1102.36	1188.65	C13	1		5	6	1	1.00335	230.015	230.012	230.018	no_integration				20200617_025_PKe_MEvo7_13CMeOH_12CPyr_100ng_R4.mzML			1.99997	0.0135822	1.98642	0.0234059	0.000643511	0.399994	0.397284	0.00468118
275	1	4	Ru5P_X5P	C5H11O8P	1	229.012	0.003	1102.36	1188.65	C13	1		5	6	2	1.00335	231.019	231.016	231.022	trapez	2.4398e+06		0	20200617_025_PKe_MEvo7_13CMeOH_12CPyr_100ng_R4.mzML	0.987532	0.999986	1.99997	0.986418	1.98642	0.0234059	0.0113812	0.399994	0.397284	0.00468118
276	1	4	Ru5P_X5P	C5H11O8P	1	229.012	0.003	1102.36	1188.65	C13	1		5	6	3	1.00335	232.022	232.019	232.025	trapez	30804.5		0	20200617_025_PKe_MEvo7_13CMeOH_12CPyr_100ng_R4.mzML	0.0124684	0	1.99997	0	1.98642	0.0234059	0	0.399994	0.397284	0.00468118
277	1	4	Ru5P_X5P	C5H11O8P	1	229.012	0.003	1102.36	1188.65	C13	1		5	6	4	1.00335	233.025	233.022	233.028	no_integration				20200617_025_PKe_MEvo7_13CMeOH_12CPyr_100ng_R4.mzML			1.99997		1.98642	0.0234059		0.399994	0.397284	0.00468118
278	1	4	Ru5P_X5P	C5H11O8P	1	229.012	0.003	1102.36	1188.65	C13	1		5	6	5	1.00335	234.029	234.026	234.032	no_integration				20200617_025_PKe_MEvo7_13CMeOH_12CPyr_100ng_R4.mzML			1.99997		1.98642	0.0234059		0.399994	0.397284	0.00468118
279	1	5	P5P	C5H11O8P	1	229.012	0.003	1054.04	1102.38	C13	1		5	6	0	1.00335	229.012	229.009	229.015	no_integration				20200617_025_PKe_MEvo7_13CMeOH_12CPyr_100ng_R4.mzML			1.99995	0.0460508	1.89741	0.161491	0.0242658	0.399991	0.379482	0.0322982
280	1	5	P5P	C5H11O8P	1	229.012	0.003	1054.04	1102.38	C13	1		5	6	1	1.00335	230.015	230.012	230.018	no_integration				20200617_025_PKe_MEvo7_13CMeOH_12CPyr_100ng_R4.mzML			1.99995	0.0104897	1.89741	0.161491	0.00365752	0.399991	0.379482	0.0322982
281	1	5	P5P	C5H11O8P	1	229.012	0.003	1054.04	1102.38	C13	1		5	6	2	1.00335	231.019	231.016	231.022	trapez	574621		0	20200617_025_PKe_MEvo7_13CMeOH_12CPyr_100ng_R4.mzML	1	0.999977	1.99995	0.943459	1.89741	0.161491	0.0789168	0.399991	0.379482	0.0322982
282	1	5	P5P	C5H11O8P	1	229.012	0.003	1054.04	1102.38	C13	1		5	6	3	1.00335	232.022	232.019	232.025	no_integration				20200617_025_PKe_MEvo7_13CMeOH_12CPyr_100ng_R4.mzML			1.99995	0	1.89741	0.161491	0	0.399991	0.379482	0.0322982
283	1	5	P5P	C5H11O8P	1	229.012	0.003	1054.04	1102.38	C13	1		5	6	4	1.00335	233.025	233.022	233.028	no_integration				20200617_025_PKe_MEvo7_13CMeOH_12CPyr_100ng_R4.mzML			1.99995		1.89741	0.161491		0.399991	0.379482	0.0322982
284	1	5	P5P	C5H11O8P	1	229.012	0.003	1054.04	1102.38	C13	1		5	6	5	1.00335	234.029	234.026	234.032	no_integration				20200617_025_PKe_MEvo7_13CMeOH_12CPyr_100ng_R4.mzML			1.99995		1.89741	0.161491		0.399991	0.379482	0.0322982
285	1	6	S7P	C7H15O10P	1	289.033	0.003	1050.69	1147.82	C13	1		7	8	0	1.00335	289.033	289.03	289.036	no_integration				20200617_025_PKe_MEvo7_13CMeOH_12CPyr_100ng_R4.mzML			3.99991		3.97561	0.117135		0.571415	0.567944	0.0167336
286	1	6	S7P	C7H15O10P	1	289.033	0.003	1050.69	1147.82	C13	1		7	8	1	1.00335	290.036	290.033	290.039	no_integration				20200617_025_PKe_MEvo7_13CMeOH_12CPyr_100ng_R4.mzML			3.99991		3.97561	0.117135		0.571415	0.567944	0.0167336
287	1	6	S7P	C7H15O10P	1	289.033	0.003	1050.69	1147.82	C13	1		7	8	2	1.00335	291.04	291.037	291.043	no_integration				20200617_025_PKe_MEvo7_13CMeOH_12CPyr_100ng_R4.mzML			3.99991		3.97561	0.117135		0.571415	0.567944	0.0167336
288	1	6	S7P	C7H15O10P	1	289.033	0.003	1050.69	1147.82	C13	1		7	8	3	1.00335	292.043	292.04	292.046	no_integration				20200617_025_PKe_MEvo7_13CMeOH_12CPyr_100ng_R4.mzML			3.99991	0.0243891	3.97561	0.117135	0.00327079	0.571415	0.567944	0.0167336
289	1	6	S7P	C7H15O10P	1	289.033	0.003	1050.69	1147.82	C13	1		7	8	4	1.00335	293.046	293.043	293.049	trapez	529516		0	20200617_025_PKe_MEvo7_13CMeOH_12CPyr_100ng_R4.mzML	1	0.999977	3.99991	0.975611	3.97561	0.117135	0.0268308	0.571415	0.567944	0.0167336
290	1	6	S7P	C7H15O10P	1	289.033	0.003	1050.69	1147.82	C13	1		7	8	5	1.00335	294.05	294.047	294.053	no_integration				20200617_025_PKe_MEvo7_13CMeOH_12CPyr_100ng_R4.mzML			3.99991		3.97561	0.117135		0.571415	0.567944	0.0167336
291	1	6	S7P	C7H15O10P	1	289.033	0.003	1050.69	1147.82	C13	1		7	8	6	1.00335	295.053	295.05	295.056	no_integration				20200617_025_PKe_MEvo7_13CMeOH_12CPyr_100ng_R4.mzML			3.99991		3.97561	0.117135		0.571415	0.567944	0.0167336
292	1	6	S7P	C7H15O10P	1	289.033	0.003	1050.69	1147.82	C13	1		7	8	7	1.00335	296.056	296.053	296.059	no_integration				20200617_025_PKe_MEvo7_13CMeOH_12CPyr_100ng_R4.mzML			3.99991		3.97561	0.117135		0.571415	0.567944	0.0167336
293	1	7	DHAP/GAP	C3H7O6P	1	168.991	0.003	1071.52	1286.92	C13	1		3	4	0	1.00335	168.991	168.988	168.994	trapez	289673		0	20200617_025_PKe_MEvo7_13CMeOH_12CPyr_100ng_R4.mzML	0.186481	0.191276	2.40803	0.129959	2.5908	0.303836	0.0465014	0.802677	0.863601	0.101279
294	1	7	DHAP/GAP	C3H7O6P	1	168.991	0.003	1071.52	1286.92	C13	1		3	4	1	1.00335	169.994	169.991	169.997	no_integration				20200617_025_PKe_MEvo7_13CMeOH_12CPyr_100ng_R4.mzML			2.40803		2.5908	0.303836		0.802677	0.863601	0.101279
295	1	7	DHAP/GAP	C3H7O6P	1	168.991	0.003	1071.52	1286.92	C13	1		3	4	2	1.00335	170.997	170.994	171	trapez	28141.3		0	20200617_025_PKe_MEvo7_13CMeOH_12CPyr_100ng_R4.mzML	0.0181164	0.0181401	2.40803	0.019319	2.5908	0.303836	0.00224315	0.802677	0.863601	0.101279
296	1	7	DHAP/GAP	C3H7O6P	1	168.991	0.003	1071.52	1286.92	C13	1		3	4	3	1.00335	172.001	171.998	172.004	trapez	1.23555e+06		0	20200617_025_PKe_MEvo7_13CMeOH_12CPyr_100ng_R4.mzML	0.795403	0.790584	2.40803	0.850722	2.5908	0.303836	0.0997832	0.802677	0.863601	0.101279
297	1	8	2-PG/3-PG	C3H7O7P	1	184.986	0.003	1287.59	1480.31	C13	1		3	4	0	1.00335	184.986	184.983	184.989	trapez	2.84424e+06		0	20200617_025_PKe_MEvo7_13CMeOH_12CPyr_100ng_R4.mzML	1	1	0	1	0	0	0	0	0	0
298	1	8	2-PG/3-PG	C3H7O7P	1	184.986	0.003	1287.59	1480.31	C13	1		3	4	1	1.00335	185.989	185.986	185.992	no_integration				20200617_025_PKe_MEvo7_13CMeOH_12CPyr_100ng_R4.mzML			0		0	0		0	0	0
299	1	8	2-PG/3-PG	C3H7O7P	1	184.986	0.003	1287.59	1480.31	C13	1		3	4	2	1.00335	186.992	186.989	186.995	no_integration				20200617_025_PKe_MEvo7_13CMeOH_12CPyr_100ng_R4.mzML			0		0	0		0	0	0
300	1	8	2-PG/3-PG	C3H7O7P	1	184.986	0.003	1287.59	1480.31	C13	1		3	4	3	1.00335	187.996	187.993	187.999	no_integration				20200617_025_PKe_MEvo7_13CMeOH_12CPyr_100ng_R4.mzML			0		0	0		0	0	0
301	1	9	PEP	C3H5O6P	1	166.975	0.003	1426.92	1509.98	C13	1		3	4	0	1.00335	166.975	166.972	166.978	trapez	1.8827e+06		0	20200617_025_PKe_MEvo7_13CMeOH_12CPyr_100ng_R4.mzML	0.990476	1	0	1	0	0	0	0	0	0
302	1	9	PEP	C3H5O6P	1	166.975	0.003	1426.92	1509.98	C13	1		3	4	1	1.00335	167.978	167.975	167.981	trapez	18104.1		0	20200617_025_PKe_MEvo7_13CMeOH_12CPyr_100ng_R4.mzML	0.00952446	0	0	0	0	0	0	0	0	0
303	1	9	PEP	C3H5O6P	1	166.975	0.003	1426.92	1509.98	C13	1		3	4	2	1.00335	168.982	168.979	168.985	no_integration				20200617_025_PKe_MEvo7_13CMeOH_12CPyr_100ng_R4.mzML			0		0	0		0	0	0
304	1	9	PEP	C3H5O6P	1	166.975	0.003	1426.92	1509.98	C13	1		3	4	3	1.00335	169.985	169.982	169.988	no_integration				20200617_025_PKe_MEvo7_13CMeOH_12CPyr_100ng_R4.mzML			0		0	0		0	0	0
305	1	10	E4P	C4H9O7P	1	199.001	0.003	1310.54	1366.94	C13	1		4	5	0	1.00335	199.001	198.998	199.004	no_integration				20200617_025_PKe_MEvo7_13CMeOH_12CPyr_100ng_R4.mzML			0		1	0		0	0.25	0
306	1	10	E4P	C4H9O7P	1	199.001	0.003	1310.54	1366.94	C13	1		4	5	1	1.00335	200.005	200.002	200.008	no_integration				20200617_025_PKe_MEvo7_13CMeOH_12CPyr_100ng_R4.mzML			0	1	1	0	0	0	0.25	0
307	1	10	E4P	C4H9O7P	1	199.001	0.003	1310.54	1366.94	C13	1		4	5	2	1.00335	201.008	201.005	201.011	no_integration				20200617_025_PKe_MEvo7_13CMeOH_12CPyr_100ng_R4.mzML			0		1	0		0	0.25	0
308	1	10	E4P	C4H9O7P	1	199.001	0.003	1310.54	1366.94	C13	1		4	5	3	1.00335	202.011	202.008	202.014	no_integration				20200617_025_PKe_MEvo7_13CMeOH_12CPyr_100ng_R4.mzML			0		1	0		0	0.25	0
309	1	10	E4P	C4H9O7P	1	199.001	0.003	1310.54	1366.94	C13	1		4	5	4	1.00335	203.015	203.012	203.018	no_integration				20200617_025_PKe_MEvo7_13CMeOH_12CPyr_100ng_R4.mzML			0		1	0		0	0.25	0
310	1	11	UDP	C9H14N2O12P2	1	402.994	0.003	1393.98	1529.58	C13	1		9	10	0	1.00335	402.994	402.991	402.997	no_integration				20200617_025_PKe_MEvo7_13CMeOH_12CPyr_100ng_R4.mzML			1.9995		2	0.000226796		0.222166	0.222222	2.51996e-05
311	1	11	UDP	C9H14N2O12P2	1	402.994	0.003	1393.98	1529.58	C13	1		9	10	1	1.00335	403.998	403.995	404.001	no_integration				20200617_025_PKe_MEvo7_13CMeOH_12CPyr_100ng_R4.mzML			1.9995		2	0.000226796		0.222166	0.222222	2.51996e-05
312	1	11	UDP	C9H14N2O12P2	1	402.994	0.003	1394.14	1468.22	C13	1		9	10	2	1.00335	405.001	404.998	405.004	trapez	279562		0	20200617_025_PKe_MEvo7_13CMeOH_12CPyr_100ng_R4.mzML	1	0.999749	1.9995	1	2	0.000226796	0.000113398	0.222166	0.222222	2.51996e-05
313	1	11	UDP	C9H14N2O12P2	1	402.994	0.003	1393.98	1529.58	C13	1		9	10	3	1.00335	406.004	406.001	406.007	no_integration				20200617_025_PKe_MEvo7_13CMeOH_12CPyr_100ng_R4.mzML			1.9995	0	2	0.000226796	0	0.222166	0.222222	2.51996e-05
314	1	11	UDP	C9H14N2O12P2	1	402.994	0.003	1393.98	1529.58	C13	1		9	10	4	1.00335	407.008	407.005	407.011	no_integration				20200617_025_PKe_MEvo7_13CMeOH_12CPyr_100ng_R4.mzML			1.9995		2	0.000226796		0.222166	0.222222	2.51996e-05
315	1	11	UDP	C9H14N2O12P2	1	402.994	0.003	1393.98	1529.58	C13	1		9	10	5	1.00335	408.011	408.008	408.014	no_integration				20200617_025_PKe_MEvo7_13CMeOH_12CPyr_100ng_R4.mzML			1.9995		2	0.000226796		0.222166	0.222222	2.51996e-05
316	1	11	UDP	C9H14N2O12P2	1	402.994	0.003	1393.98	1529.58	C13	1		9	10	6	1.00335	409.014	409.011	409.017	no_integration				20200617_025_PKe_MEvo7_13CMeOH_12CPyr_100ng_R4.mzML			1.9995		2	0.000226796		0.222166	0.222222	2.51996e-05
317	1	11	UDP	C9H14N2O12P2	1	402.994	0.003	1393.98	1529.58	C13	1		9	10	7	1.00335	410.018	410.015	410.021	no_integration				20200617_025_PKe_MEvo7_13CMeOH_12CPyr_100ng_R4.mzML			1.9995		2	0.000226796		0.222166	0.222222	2.51996e-05
318	1	11	UDP	C9H14N2O12P2	1	402.994	0.003	1393.98	1529.58	C13	1		9	10	8	1.00335	411.021	411.018	411.024	no_integration				20200617_025_PKe_MEvo7_13CMeOH_12CPyr_100ng_R4.mzML			1.9995		2	0.000226796		0.222166	0.222222	2.51996e-05
319	1	11	UDP	C9H14N2O12P2	1	402.994	0.003	1393.98	1529.58	C13	1		9	10	9	1.00335	412.024	412.021	412.027	no_integration				20200617_025_PKe_MEvo7_13CMeOH_12CPyr_100ng_R4.mzML			1.9995		2	0.000226796		0.222166	0.222222	2.51996e-05
320	1	12	UDP_Glucose	C15H24N2O17P2	1	565.048	0.003	1281.36	1331.76	C13	1		15	16	0	1.00335	565.048	565.045	565.051	no_integration				20200617_025_PKe_MEvo7_13CMeOH_12CPyr_100ng_R4.mzML			4.96365		4.95488	0.145747		0.33091	0.330326	0.00971648
321	1	12	UDP_Glucose	C15H24N2O17P2	1	565.048	0.003	1281.36	1331.76	C13	1		15	16	1	1.00335	566.051	566.048	566.054	no_integration				20200617_025_PKe_MEvo7_13CMeOH_12CPyr_100ng_R4.mzML			4.96365		4.95488	0.145747		0.33091	0.330326	0.00971648
322	1	12	UDP_Glucose	C15H24N2O17P2	1	565.048	0.003	1281.36	1331.76	C13	1		15	16	2	1.00335	567.054	567.051	567.057	no_integration				20200617_025_PKe_MEvo7_13CMeOH_12CPyr_100ng_R4.mzML			4.96365		4.95488	0.145747		0.33091	0.330326	0.00971648
323	1	12	UDP_Glucose	C15H24N2O17P2	1	565.048	0.003	1281.36	1331.76	C13	1		15	16	3	1.00335	568.058	568.055	568.061	no_integration				20200617_025_PKe_MEvo7_13CMeOH_12CPyr_100ng_R4.mzML			4.96365	0.00610824	4.95488	0.145747	0.00278579	0.33091	0.330326	0.00971648
324	1	12	UDP_Glucose	C15H24N2O17P2	1	565.048	0.003	1281.36	1331.76	C13	1		15	16	4	1.00335	569.061	569.058	569.064	trapez	172782		0	20200617_025_PKe_MEvo7_13CMeOH_12CPyr_100ng_R4.mzML	0.0414604	0.0452543	4.96365	0.03961	4.95488	0.145747	0.00507273	0.33091	0.330326	0.00971648
325	1	12	UDP_Glucose	C15H24N2O17P2	1	565.048	0.003	1281.36	1331.76	C13	1		15	16	5	1.00335	570.064	570.061	570.067	trapez	3.73069e+06		0	20200617_025_PKe_MEvo7_13CMeOH_12CPyr_100ng_R4.mzML	0.895209	0.950292	4.96365	0.950927	4.95488	0.145747	0.0207829	0.33091	0.330326	0.00971648
326	1	12	UDP_Glucose	C15H24N2O17P2	1	565.048	0.003	1281.36	1331.76	C13	1		15	16	6	1.00335	571.068	571.065	571.071	trapez	226602		0	20200617_025_PKe_MEvo7_13CMeOH_12CPyr_100ng_R4.mzML	0.0543751	0	4.96365	0	4.95488	0.145747	0	0.33091	0.330326	0.00971648
327	1	12	UDP_Glucose	C15H24N2O17P2	1	565.048	0.003	1281.36	1331.76	C13	1		15	16	7	1.00335	572.071	572.068	572.074	trapez	37323.3		0	20200617_025_PKe_MEvo7_13CMeOH_12CPyr_100ng_R4.mzML	0.00895602	0.00445353	4.96365	0.00335459	4.95488	0.145747	0.00188351	0.33091	0.330326	0.00971648
328	1	12	UDP_Glucose	C15H24N2O17P2	1	565.048	0.003	1281.06	1332.01	C13	1		15	16	8	1.00335	573.075	573.072	573.078	no_integration				20200617_025_PKe_MEvo7_13CMeOH_12CPyr_100ng_R4.mzML			4.96365		4.95488	0.145747		0.33091	0.330326	0.00971648
329	1	12	UDP_Glucose	C15H24N2O17P2	1	565.048	0.003	1281.36	1331.76	C13	1		15	16	9	1.00335	574.078	574.075	574.081	no_integration				20200617_025_PKe_MEvo7_13CMeOH_12CPyr_100ng_R4.mzML			4.96365		4.95488	0.145747		0.33091	0.330326	0.00971648
330	1	12	UDP_Glucose	C15H24N2O17P2	1	565.048	0.003	1281.36	1331.76	C13	1		15	16	10	1.00335	575.081	575.078	575.084	no_integration				20200617_025_PKe_MEvo7_13CMeOH_12CPyr_100ng_R4.mzML			4.96365		4.95488	0.145747		0.33091	0.330326	0.00971648
331	1	12	UDP_Glucose	C15H24N2O17P2	1	565.048	0.003	1281.36	1331.76	C13	1		15	16	11	1.00335	576.085	576.082	576.088	no_integration				20200617_025_PKe_MEvo7_13CMeOH_12CPyr_100ng_R4.mzML			4.96365		4.95488	0.145747		0.33091	0.330326	0.00971648
332	1	12	UDP_Glucose	C15H24N2O17P2	1	565.048	0.003	1281.36	1331.76	C13	1		15	16	12	1.00335	577.088	577.085	577.091	no_integration				20200617_025_PKe_MEvo7_13CMeOH_12CPyr_100ng_R4.mzML			4.96365		4.95488	0.145747		0.33091	0.330326	0.00971648
333	1	12	UDP_Glucose	C15H24N2O17P2	1	565.048	0.003	1281.36	1331.76	C13	1		15	16	13	1.00335	578.091	578.088	578.094	no_integration				20200617_025_PKe_MEvo7_13CMeOH_12CPyr_100ng_R4.mzML			4.96365		4.95488	0.145747		0.33091	0.330326	0.00971648
334	1	12	UDP_Glucose	C15H24N2O17P2	1	565.048	0.003	1281.36	1331.76	C13	1		15	16	14	1.00335	579.095	579.092	579.098	no_integration				20200617_025_PKe_MEvo7_13CMeOH_12CPyr_100ng_R4.mzML			4.96365		4.95488	0.145747		0.33091	0.330326	0.00971648
335	1	12	UDP_Glucose	C15H24N2O17P2	1	565.048	0.003	1281.36	1331.76	C13	1		15	16	15	1.00335	580.098	580.095	580.101	no_integration				20200617_025_PKe_MEvo7_13CMeOH_12CPyr_100ng_R4.mzML			4.96365		4.95488	0.145747		0.33091	0.330326	0.00971648
336	1	1	Hexose-P	C6H13O9P	1	259.022	0.003	1051.91	1226.03	C13	1		6	7	0	1.00335	259.022	259.019	259.025	trapez	72771.2		0	20200617_027_PKe_MEvo7_13CMeOH_12CPyr_100ng_R5.mzML	0.0056472	0.00587604	2.98078	0.00584855	2.97548	0.0799922	7.84537e-05	0.496797	0.495913	0.013332
337	1	1	Hexose-P	C6H13O9P	1	259.022	0.003	1051.91	1226.03	C13	1		6	7	1	1.00335	260.026	260.023	260.029	no_integration				20200617_027_PKe_MEvo7_13CMeOH_12CPyr_100ng_R5.mzML			2.98078		2.97548	0.0799922		0.496797	0.495913	0.013332
338	1	1	Hexose-P	C6H13O9P	1	259.022	0.003	1051.91	1226.03	C13	1		6	7	2	1.00335	261.029	261.026	261.032	trapez	387624		0	20200617_027_PKe_MEvo7_13CMeOH_12CPyr_100ng_R5.mzML	0.0300805	0.0307673	2.98078	0.0315617	2.97548	0.0799922	0.00499139	0.496797	0.495913	0.013332
339	1	1	Hexose-P	C6H13O9P	1	259.022	0.003	1051.91	1226.03	C13	1		6	7	3	1.00335	262.033	262.03	262.036	trapez	1.21099e+07		0	20200617_027_PKe_MEvo7_13CMeOH_12CPyr_100ng_R5.mzML	0.939756	0.948767	2.98078	0.950296	2.97548	0.0799922	0.0193917	0.496797	0.495913	0.013332
340	1	1	Hexose-P	C6H13O9P	1	259.022	0.003	1051.91	1226.03	C13	1		6	7	4	1.00335	263.036	263.033	263.039	trapez	121789		0	20200617_027_PKe_MEvo7_13CMeOH_12CPyr_100ng_R5.mzML	0.00945111	0	2.98078	0	2.97548	0.0799922	0	0.496797	0.495913	0.013332
341	1	1	Hexose-P	C6H13O9P	1	259.022	0.003	1051.91	1226.03	C13	1		6	7	5	1.00335	264.039	264.036	264.042	trapez	194139		0	20200617_027_PKe_MEvo7_13CMeOH_12CPyr_100ng_R5.mzML	0.0150656	0.01459	2.98078	0.0122937	2.97548	0.0799922	0.00236684	0.496797	0.495913	0.013332
342	1	1	Hexose-P	C6H13O9P	1	259.022	0.003	1051.91	1226.03	C13	1		6	7	6	1.00335	265.043	265.04	265.046	no_integration				20200617_027_PKe_MEvo7_13CMeOH_12CPyr_100ng_R5.mzML			2.98078		2.97548	0.0799922		0.496797	0.495913	0.013332
343	1	2	FBP	C6H14O12P2	1	338.989	0.003	1513.92	1711.92	C13	1		6	7	0	1.00335	338.989	338.986	338.992	no_integration				20200617_027_PKe_MEvo7_13CMeOH_12CPyr_100ng_R5.mzML			0		0	0		0	0	0
344	1	2	FBP	C6H14O12P2	1	338.989	0.003	1513.92	1711.92	C13	1		6	7	1	1.00335	339.992	339.989	339.995	no_integration				20200617_027_PKe_MEvo7_13CMeOH_12CPyr_100ng_R5.mzML			0		0	0		0	0	0
345	1	2	FBP	C6H14O12P2	1	338.989	0.003	1513.92	1711.92	C13	1		6	7	2	1.00335	340.995	340.992	340.998	no_integration				20200617_027_PKe_MEvo7_13CMeOH_12CPyr_100ng_R5.mzML			0		0	0		0	0	0
346	1	2	FBP	C6H14O12P2	1	338.989	0.003	1513.92	1711.92	C13	1		6	7	3	1.00335	341.999	341.996	342.002	no_integration				20200617_027_PKe_MEvo7_13CMeOH_12CPyr_100ng_R5.mzML			0		0	0		0	0	0
347	1	2	FBP	C6H14O12P2	1	338.989	0.003	1513.92	1711.92	C13	1		6	7	4	1.00335	343.002	342.999	343.005	no_integration				20200617_027_PKe_MEvo7_13CMeOH_12CPyr_100ng_R5.mzML			0		0	0		0	0	0
348	1	2	FBP	C6H14O12P2	1	338.989	0.003	1513.92	1711.92	C13	1		6	7	5	1.00335	344.006	344.003	344.009	no_integration				20200617_027_PKe_MEvo7_13CMeOH_12CPyr_100ng_R5.mzML			0		0	0		0	0	0
349	1	2	FBP	C6H14O12P2	1	338.989	0.003	1513.92	1711.92	C13	1		6	7	6	1.00335	345.009	345.006	345.012	no_integration				20200617_027_PKe_MEvo7_13CMeOH_12CPyr_100ng_R5.mzML			0		0	0		0	0	0
350	1	3	FBP	C6H14O12P2	2	168.991	0.003	1529.6	1570.28	C13	1		6	7	0	0.501677	168.991	168.988	168.994	no_integration				20200617_027_PKe_MEvo7_13CMeOH_12CPyr_100ng_R5.mzML			2.99993		3	0			0.5	0
351	1	3	FBP	C6H14O12P2	2	168.991	0.003	1529.6	1570.28	C13	1		6	7	1	0.501677	169.492	169.489	169.495	no_integration				20200617_027_PKe_MEvo7_13CMeOH_12CPyr_100ng_R5.mzML			2.99993		3	0		0.499988	0.5	0
352	1	3	FBP	C6H14O12P2	2	168.991	0.003	1529.6	1570.28	C13	1		6	7	2	0.501677	169.994	169.991	169.997	no_integration				20200617_027_PKe_MEvo7_13CMeOH_12CPyr_100ng_R5.mzML			2.99993		3	0		0.499988	0.5	0
353	1	3	FBP	C6H14O12P2	2	168.991	0.003	1529.6	1570.28	C13	1		6	7	3	0.501677	170.496	170.493	170.499	trapez	55533.7		0	20200617_027_PKe_MEvo7_13CMeOH_12CPyr_100ng_R5.mzML	1	0.999977	2.99993	1	3	0	0	0.499988	0.5	0
354	1	3	FBP	C6H14O12P2	2	168.991	0.003	1529.6	1570.28	C13	1		6	7	4	0.501677	170.997	170.994	171	no_integration				20200617_027_PKe_MEvo7_13CMeOH_12CPyr_100ng_R5.mzML			2.99993		3	0		0.499988	0.5	0
355	1	3	FBP	C6H14O12P2	2	168.991	0.003	1529.6	1570.28	C13	1		6	7	5	0.501677	171.499	171.496	171.502	no_integration				20200617_027_PKe_MEvo7_13CMeOH_12CPyr_100ng_R5.mzML			2.99993		3	0		0.499988	0.5	0
356	1	3	FBP	C6H14O12P2	2	168.991	0.003	1529.6	1570.28	C13	1		6	7	6	0.501677	172.001	171.998	172.004	no_integration				20200617_027_PKe_MEvo7_13CMeOH_12CPyr_100ng_R5.mzML			2.99993		3	0		0.499988	0.5	0
357	1	4	Ru5P_X5P	C5H11O8P	1	229.012	0.003	1100.69	1186.98	C13	1		5	6	0	1.00335	229.012	229.009	229.015	no_integration				20200617_027_PKe_MEvo7_13CMeOH_12CPyr_100ng_R5.mzML			1.98719		1.98642	0.0234059		0.397439	0.397284	0.00468118
358	1	4	Ru5P_X5P	C5H11O8P	1	229.012	0.003	1100.69	1186.98	C13	1		5	6	1	1.00335	230.015	230.012	230.018	trapez	57641.6		0	20200617_027_PKe_MEvo7_13CMeOH_12CPyr_100ng_R5.mzML	0.0125073	0.0128074	1.98719	0.0135822	1.98642	0.0234059	0.000643511	0.397439	0.397284	0.00468118
359	1	4	Ru5P_X5P	C5H11O8P	1	229.012	0.003	1100.69	1186.98	C13	1		5	6	2	1.00335	231.019	231.016	231.022	trapez	4.50201e+06		0	20200617_027_PKe_MEvo7_13CMeOH_12CPyr_100ng_R5.mzML	0.976863	0.987193	1.98719	0.986418	1.98642	0.0234059	0.0113812	0.397439	0.397284	0.00468118
360	1	4	Ru5P_X5P	C5H11O8P	1	229.012	0.003	1100.69	1186.98	C13	1		5	6	3	1.00335	232.022	232.019	232.025	trapez	48988		0	20200617_027_PKe_MEvo7_13CMeOH_12CPyr_100ng_R5.mzML	0.0106296	0	1.98719	0	1.98642	0.0234059	0	0.397439	0.397284	0.00468118
361	1	4	Ru5P_X5P	C5H11O8P	1	229.012	0.003	1100.69	1186.98	C13	1		5	6	4	1.00335	233.025	233.022	233.028	no_integration				20200617_027_PKe_MEvo7_13CMeOH_12CPyr_100ng_R5.mzML			1.98719		1.98642	0.0234059		0.397439	0.397284	0.00468118
362	1	4	Ru5P_X5P	C5H11O8P	1	229.012	0.003	1100.69	1186.98	C13	1		5	6	5	1.00335	234.029	234.026	234.032	no_integration				20200617_027_PKe_MEvo7_13CMeOH_12CPyr_100ng_R5.mzML			1.98719		1.98642	0.0234059		0.397439	0.397284	0.00468118
363	1	5	P5P	C5H11O8P	1	229.012	0.003	1052.37	1100.71	C13	1		5	6	0	1.00335	229.012	229.009	229.015	trapez	75838.1		0	20200617_027_PKe_MEvo7_13CMeOH_12CPyr_100ng_R5.mzML	0.0683532	0.0700865	1.85077	0.0460508	1.89741	0.161491	0.0242658	0.370154	0.379482	0.0322982
364	1	5	P5P	C5H11O8P	1	229.012	0.003	1052.37	1100.71	C13	1		5	6	1	1.00335	230.015	230.012	230.018	trapez	13981.8		0	20200617_027_PKe_MEvo7_13CMeOH_12CPyr_100ng_R5.mzML	0.0126019	0.00905483	1.85077	0.0104897	1.89741	0.161491	0.00365752	0.370154	0.379482	0.0322982
365	1	5	P5P	C5H11O8P	1	229.012	0.003	1052.37	1100.71	C13	1		5	6	2	1.00335	231.019	231.016	231.022	trapez	1.01968e+06		0	20200617_027_PKe_MEvo7_13CMeOH_12CPyr_100ng_R5.mzML	0.919045	0.920859	1.85077	0.943459	1.89741	0.161491	0.0789168	0.370154	0.379482	0.0322982
366	1	5	P5P	C5H11O8P	1	229.012	0.003	1052.37	1100.71	C13	1		5	6	3	1.00335	232.022	232.019	232.025	no_integration				20200617_027_PKe_MEvo7_13CMeOH_12CPyr_100ng_R5.mzML			1.85077	0	1.89741	0.161491	0	0.370154	0.379482	0.0322982
367	1	5	P5P	C5H11O8P	1	229.012	0.003	1052.37	1100.71	C13	1		5	6	4	1.00335	233.025	233.022	233.028	no_integration				20200617_027_PKe_MEvo7_13CMeOH_12CPyr_100ng_R5.mzML			1.85077		1.89741	0.161491		0.370154	0.379482	0.0322982
368	1	5	P5P	C5H11O8P	1	229.012	0.003	1052.37	1100.71	C13	1		5	6	5	1.00335	234.029	234.026	234.032	no_integration				20200617_027_PKe_MEvo7_13CMeOH_12CPyr_100ng_R5.mzML			1.85077		1.89741	0.161491		0.370154	0.379482	0.0322982
369	1	6	S7P	C7H15O10P	1	289.033	0.003	1049.12	1146.25	C13	1		7	8	0	1.00335	289.033	289.03	289.036	no_integration				20200617_027_PKe_MEvo7_13CMeOH_12CPyr_100ng_R5.mzML			3.99991		3.97561	0.117135		0.571415	0.567944	0.0167336
370	1	6	S7P	C7H15O10P	1	289.033	0.003	1049.12	1146.25	C13	1		7	8	1	1.00335	290.036	290.033	290.039	no_integration				20200617_027_PKe_MEvo7_13CMeOH_12CPyr_100ng_R5.mzML			3.99991		3.97561	0.117135		0.571415	0.567944	0.0167336
371	1	6	S7P	C7H15O10P	1	289.033	0.003	1049.12	1146.25	C13	1		7	8	2	1.00335	291.04	291.037	291.043	no_integration				20200617_027_PKe_MEvo7_13CMeOH_12CPyr_100ng_R5.mzML			3.99991		3.97561	0.117135		0.571415	0.567944	0.0167336
372	1	6	S7P	C7H15O10P	1	289.033	0.003	1049.12	1146.25	C13	1		7	8	3	1.00335	292.043	292.04	292.046	no_integration				20200617_027_PKe_MEvo7_13CMeOH_12CPyr_100ng_R5.mzML			3.99991	0.0243891	3.97561	0.117135	0.00327079	0.571415	0.567944	0.0167336
373	1	6	S7P	C7H15O10P	1	289.033	0.003	1049.12	1146.25	C13	1		7	8	4	1.00335	293.046	293.043	293.049	trapez	1.29575e+06		0	20200617_027_PKe_MEvo7_13CMeOH_12CPyr_100ng_R5.mzML	1	0.999977	3.99991	0.975611	3.97561	0.117135	0.0268308	0.571415	0.567944	0.0167336
374	1	6	S7P	C7H15O10P	1	289.033	0.003	1049.12	1146.25	C13	1		7	8	5	1.00335	294.05	294.047	294.053	no_integration				20200617_027_PKe_MEvo7_13CMeOH_12CPyr_100ng_R5.mzML			3.99991		3.97561	0.117135		0.571415	0.567944	0.0167336
375	1	6	S7P	C7H15O10P	1	289.033	0.003	1049.12	1146.25	C13	1		7	8	6	1.00335	295.053	295.05	295.056	no_integration				20200617_027_PKe_MEvo7_13CMeOH_12CPyr_100ng_R5.mzML			3.99991		3.97561	0.117135		0.571415	0.567944	0.0167336
376	1	6	S7P	C7H15O10P	1	289.033	0.003	1049.12	1146.25	C13	1		7	8	7	1.00335	296.056	296.053	296.059	no_integration				20200617_027_PKe_MEvo7_13CMeOH_12CPyr_100ng_R5.mzML			3.99991		3.97561	0.117135		0.571415	0.567944	0.0167336
377	1	7	DHAP/GAP	C3H7O6P	1	168.991	0.003	1069.64	1285.04	C13	1		3	4	0	1.00335	168.991	168.988	168.994	trapez	286926		0	20200617_027_PKe_MEvo7_13CMeOH_12CPyr_100ng_R5.mzML	0.0729526	0.0750944	2.75595	0.129959	2.5908	0.303836	0.0465014	0.91865	0.863601	0.101279
378	1	7	DHAP/GAP	C3H7O6P	1	168.991	0.003	1069.64	1285.04	C13	1		3	4	1	1.00335	169.994	169.991	169.997	no_integration				20200617_027_PKe_MEvo7_13CMeOH_12CPyr_100ng_R5.mzML			2.75595		2.5908	0.303836		0.91865	0.863601	0.101279
379	1	7	DHAP/GAP	C3H7O6P	1	168.991	0.003	1069.64	1285.04	C13	1		3	4	2	1.00335	170.997	170.994	171	trapez	73284.2		0	20200617_027_PKe_MEvo7_13CMeOH_12CPyr_100ng_R5.mzML	0.0186329	0.0187657	2.75595	0.019319	2.5908	0.303836	0.00224315	0.91865	0.863601	0.101279
380	1	7	DHAP/GAP	C3H7O6P	1	168.991	0.003	1069.64	1285.04	C13	1		3	4	3	1.00335	172.001	171.998	172.004	trapez	3.57284e+06		0	20200617_027_PKe_MEvo7_13CMeOH_12CPyr_100ng_R5.mzML	0.908414	0.90614	2.75595	0.850722	2.5908	0.303836	0.0997832	0.91865	0.863601	0.101279
381	1	8	2-PG/3-PG	C3H7O7P	1	184.986	0.003	1286.43	1479.15	C13	1		3	4	0	1.00335	184.986	184.983	184.989	trapez	2.01329e+06		0	20200617_027_PKe_MEvo7_13CMeOH_12CPyr_100ng_R5.mzML	1	1	0	1	0	0	0	0	0	0
382	1	8	2-PG/3-PG	C3H7O7P	1	184.986	0.003	1286.43	1479.15	C13	1		3	4	1	1.00335	185.989	185.986	185.992	no_integration				20200617_027_PKe_MEvo7_13CMeOH_12CPyr_100ng_R5.mzML			0		0	0		0	0	0
383	1	8	2-PG/3-PG	C3H7O7P	1	184.986	0.003	1286.43	1479.15	C13	1		3	4	2	1.00335	186.992	186.989	186.995	no_integration				20200617_027_PKe_MEvo7_13CMeOH_12CPyr_100ng_R5.mzML			0		0	0		0	0	0
384	1	8	2-PG/3-PG	C3H7O7P	1	184.986	0.003	1286.43	1479.15	C13	1		3	4	3	1.00335	187.996	187.993	187.999	no_integration				20200617_027_PKe_MEvo7_13CMeOH_12CPyr_100ng_R5.mzML			0		0	0		0	0	0
385	1	9	PEP	C3H5O6P	1	166.975	0.003	1424.26	1507.32	C13	1		3	4	0	1.00335	166.975	166.972	166.978	trapez	948406		0	20200617_027_PKe_MEvo7_13CMeOH_12CPyr_100ng_R5.mzML	1	1	0	1	0	0	0	0	0	0
386	1	9	PEP	C3H5O6P	1	166.975	0.003	1424.26	1507.32	C13	1		3	4	1	1.00335	167.978	167.975	167.981	no_integration				20200617_027_PKe_MEvo7_13CMeOH_12CPyr_100ng_R5.mzML			0	0	0	0	0	0	0	0
387	1	9	PEP	C3H5O6P	1	166.975	0.003	1424.26	1507.32	C13	1		3	4	2	1.00335	168.982	168.979	168.985	no_integration				20200617_027_PKe_MEvo7_13CMeOH_12CPyr_100ng_R5.mzML			0		0	0		0	0	0
388	1	9	PEP	C3H5O6P	1	166.975	0.003	1424.26	1507.32	C13	1		3	4	3	1.00335	169.985	169.982	169.988	no_integration				20200617_027_PKe_MEvo7_13CMeOH_12CPyr_100ng_R5.mzML			0		0	0		0	0	0
389	1	10	E4P	C4H9O7P	1	199.001	0.003	1180.11	1236.91	C13	1		4	5	0	1.00335	199.001	198.998	199.004	no_integration				20200617_027_PKe_MEvo7_13CMeOH_12CPyr_100ng_R5.mzML			0.999977		1	0		0.249994	0.25	0
390	1	10	E4P	C4H9O7P	1	199.001	0.003	1180.44	1237.33	C13	1		4	5	1	1.00335	200.005	200.002	200.008	trapez	39576.8		0	20200617_027_PKe_MEvo7_13CMeOH_12CPyr_100ng_R5.mzML	1	0.999977	0.999977	1	1	0	0	0.249994	0.25	0
391	1	10	E4P	C4H9O7P	1	199.001	0.003	1180.11	1236.91	C13	1		4	5	2	1.00335	201.008	201.005	201.011	no_integration				20200617_027_PKe_MEvo7_13CMeOH_12CPyr_100ng_R5.mzML			0.999977		1	0		0.249994	0.25	0
392	1	10	E4P	C4H9O7P	1	199.001	0.003	1180.11	1236.91	C13	1		4	5	3	1.00335	202.011	202.008	202.014	no_integration				20200617_027_PKe_MEvo7_13CMeOH_12CPyr_100ng_R5.mzML			0.999977		1	0		0.249994	0.25	0
393	1	10	E4P	C4H9O7P	1	199.001	0.003	1180.11	1236.91	C13	1		4	5	4	1.00335	203.015	203.012	203.018	no_integration				20200617_027_PKe_MEvo7_13CMeOH_12CPyr_100ng_R5.mzML			0.999977		1	0		0.249994	0.25	0
394	1	11	UDP	C9H14N2O12P2	1	402.994	0.003	1389.31	1524.91	C13	1		9	10	0	1.00335	402.994	402.991	402.997	no_integration				20200617_027_PKe_MEvo7_13CMeOH_12CPyr_100ng_R5.mzML			1.9995		2	0.000226796		0.222166	0.222222	2.51996e-05
395	1	11	UDP	C9H14N2O12P2	1	402.994	0.003	1389.31	1524.91	C13	1		9	10	1	1.00335	403.998	403.995	404.001	no_integration				20200617_027_PKe_MEvo7_13CMeOH_12CPyr_100ng_R5.mzML			1.9995		2	0.000226796		0.222166	0.222222	2.51996e-05
396	1	11	UDP	C9H14N2O12P2	1	402.994	0.003	1389.48	1467.63	C13	1		9	10	2	1.00335	405.001	404.998	405.004	trapez	351656		0	20200617_027_PKe_MEvo7_13CMeOH_12CPyr_100ng_R5.mzML	1	0.999749	1.9995	1	2	0.000226796	0.000113398	0.222166	0.222222	2.51996e-05
397	1	11	UDP	C9H14N2O12P2	1	402.994	0.003	1389.31	1524.91	C13	1		9	10	3	1.00335	406.004	406.001	406.007	no_integration				20200617_027_PKe_MEvo7_13CMeOH_12CPyr_100ng_R5.mzML			1.9995	0	2	0.000226796	0	0.222166	0.222222	2.51996e-05
398	1	11	UDP	C9H14N2O12P2	1	402.994	0.003	1389.31	1524.91	C13	1		9	10	4	1.00335	407.008	407.005	407.011	no_integration				20200617_027_PKe_MEvo7_13CMeOH_12CPyr_100ng_R5.mzML			1.9995		2	0.000226796		0.222166	0.222222	2.51996e-05
399	1	11	UDP	C9H14N2O12P2	1	402.994	0.003	1389.31	1524.91	C13	1		9	10	5	1.00335	408.011	408.008	408.014	no_integration				20200617_027_PKe_MEvo7_13CMeOH_12CPyr_100ng_R5.mzML			1.9995		2	0.000226796		0.222166	0.222222	2.51996e-05
400	1	11	UDP	C9H14N2O12P2	1	402.994	0.003	1389.31	1524.91	C13	1		9	10	6	1.00335	409.014	409.011	409.017	no_integration				20200617_027_PKe_MEvo7_13CMeOH_12CPyr_100ng_R5.mzML			1.9995		2	0.000226796		0.222166	0.222222	2.51996e-05
401	1	11	UDP	C9H14N2O12P2	1	402.994	0.003	1389.31	1524.91	C13	1		9	10	7	1.00335	410.018	410.015	410.021	no_integration				20200617_027_PKe_MEvo7_13CMeOH_12CPyr_100ng_R5.mzML			1.9995		2	0.000226796		0.222166	0.222222	2.51996e-05
402	1	11	UDP	C9H14N2O12P2	1	402.994	0.003	1389.31	1524.91	C13	1		9	10	8	1.00335	411.021	411.018	411.024	no_integration				20200617_027_PKe_MEvo7_13CMeOH_12CPyr_100ng_R5.mzML			1.9995		2	0.000226796		0.222166	0.222222	2.51996e-05
403	1	11	UDP	C9H14N2O12P2	1	402.994	0.003	1389.31	1524.91	C13	1		9	10	9	1.00335	412.024	412.021	412.027	no_integration				20200617_027_PKe_MEvo7_13CMeOH_12CPyr_100ng_R5.mzML			1.9995		2	0.000226796		0.222166	0.222222	2.51996e-05
404	1	12	UDP_Glucose	C15H24N2O17P2	1	565.048	0.003	1276.63	1327.03	C13	1		15	16	0	1.00335	565.048	565.045	565.051	no_integration				20200617_027_PKe_MEvo7_13CMeOH_12CPyr_100ng_R5.mzML			4.97597		4.95488	0.145747		0.331732	0.330326	0.00971648
405	1	12	UDP_Glucose	C15H24N2O17P2	1	565.048	0.003	1276.63	1327.03	C13	1		15	16	1	1.00335	566.051	566.048	566.054	no_integration				20200617_027_PKe_MEvo7_13CMeOH_12CPyr_100ng_R5.mzML			4.97597		4.95488	0.145747		0.331732	0.330326	0.00971648
406	1	12	UDP_Glucose	C15H24N2O17P2	1	565.048	0.003	1276.63	1327.03	C13	1		15	16	2	1.00335	567.054	567.051	567.057	no_integration				20200617_027_PKe_MEvo7_13CMeOH_12CPyr_100ng_R5.mzML			4.97597		4.95488	0.145747		0.331732	0.330326	0.00971648
407	1	12	UDP_Glucose	C15H24N2O17P2	1	565.048	0.003	1276.63	1327.03	C13	1		15	16	3	1.00335	568.058	568.055	568.061	no_integration				20200617_027_PKe_MEvo7_13CMeOH_12CPyr_100ng_R5.mzML			4.97597	0.00610824	4.95488	0.145747	0.00278579	0.331732	0.330326	0.00971648
408	1	12	UDP_Glucose	C15H24N2O17P2	1	565.048	0.003	1276.63	1327.03	C13	1		15	16	4	1.00335	569.061	569.058	569.064	trapez	215794		0	20200617_027_PKe_MEvo7_13CMeOH_12CPyr_100ng_R5.mzML	0.029652	0.0318629	4.97597	0.03961	4.95488	0.145747	0.00507273	0.331732	0.330326	0.00971648
409	1	12	UDP_Glucose	C15H24N2O17P2	1	565.048	0.003	1276.63	1327.03	C13	1		15	16	5	1.00335	570.064	570.061	570.067	trapez	6.78262e+06		0	20200617_027_PKe_MEvo7_13CMeOH_12CPyr_100ng_R5.mzML	0.931993	0.964218	4.97597	0.950927	4.95488	0.145747	0.0207829	0.331732	0.330326	0.00971648
410	1	12	UDP_Glucose	C15H24N2O17P2	1	565.048	0.003	1276.63	1327.03	C13	1		15	16	6	1.00335	571.068	571.065	571.071	trapez	215684		0	20200617_027_PKe_MEvo7_13CMeOH_12CPyr_100ng_R5.mzML	0.0296369	0	4.97597	0	4.95488	0.145747	0	0.331732	0.330326	0.00971648
411	1	12	UDP_Glucose	C15H24N2O17P2	1	565.048	0.003	1276.38	1327.24	C13	1		15	16	7	1.00335	572.071	572.068	572.074	trapez	63446.9		0	20200617_027_PKe_MEvo7_13CMeOH_12CPyr_100ng_R5.mzML	0.00871817	0.00391876	4.97597	0.00335459	4.95488	0.145747	0.00188351	0.331732	0.330326	0.00971648
412	1	12	UDP_Glucose	C15H24N2O17P2	1	565.048	0.003	1276.38	1327.24	C13	1		15	16	8	1.00335	573.075	573.072	573.078	no_integration				20200617_027_PKe_MEvo7_13CMeOH_12CPyr_100ng_R5.mzML			4.97597		4.95488	0.145747		0.331732	0.330326	0.00971648
413	1	12	UDP_Glucose	C15H24N2O17P2	1	565.048	0.003	1276.63	1327.03	C13	1		15	16	9	1.00335	574.078	574.075	574.081	no_integration				20200617_027_PKe_MEvo7_13CMeOH_12CPyr_100ng_R5.mzML			4.97597		4.95488	0.145747		0.331732	0.330326	0.00971648
414	1	12	UDP_Glucose	C15H24N2O17P2	1	565.048	0.003	1276.63	1327.03	C13	1		15	16	10	1.00335	575.081	575.078	575.084	no_integration				20200617_027_PKe_MEvo7_13CMeOH_12CPyr_100ng_R5.mzML			4.97597		4.95488	0.145747		0.331732	0.330326	0.00971648
415	1	12	UDP_Glucose	C15H24N2O17P2	1	565.048	0.003	1276.63	1327.03	C13	1		15	16	11	1.00335	576.085	576.082	576.088	no_integration				20200617_027_PKe_MEvo7_13CMeOH_12CPyr_100ng_R5.mzML			4.97597		4.95488	0.145747		0.331732	0.330326	0.00971648
416	1	12	UDP_Glucose	C15H24N2O17P2	1	565.048	0.003	1276.63	1327.03	C13	1		15	16	12	1.00335	577.088	577.085	577.091	no_integration				20200617_027_PKe_MEvo7_13CMeOH_12CPyr_100ng_R5.mzML			4.97597		4.95488	0.145747		0.331732	0.330326	0.00971648
417	1	12	UDP_Glucose	C15H24N2O17P2	1	565.048	0.003	1276.63	1327.03	C13	1		15	16	13	1.00335	578.091	578.088	578.094	no_integration				20200617_027_PKe_MEvo7_13CMeOH_12CPyr_100ng_R5.mzML			4.97597		4.95488	0.145747		0.331732	0.330326	0.00971648
418	1	12	UDP_Glucose	C15H24N2O17P2	1	565.048	0.003	1276.63	1327.03	C13	1		15	16	14	1.00335	579.095	579.092	579.098	no_integration				20200617_027_PKe_MEvo7_13CMeOH_12CPyr_100ng_R5.mzML			4.97597		4.95488	0.145747		0.331732	0.330326	0.00971648
419	1	12	UDP_Glucose	C15H24N2O17P2	1	565.048	0.003	1276.63	1327.03	C13	1		15	16	15	1.00335	580.098	580.095	580.101	no_integration				20200617_027_PKe_MEvo7_13CMeOH_12CPyr_100ng_R5.mzML			4.97597		4.95488	0.145747		0.331732	0.330326	0.00971648
420	0	1	Hexose-P	C6H13O9P	1	259.022	0.003	1054.6	1228.72	C13	1		6	7	0	1.00335	259.022	259.019	259.025	trapez	4.67177e+07		0	20200617_029_PKe_Evo18_4_13CMeOH_12CPyr_100ng_R1.mzML	0.924467	0.976118	0.0554672	0.977958	0.0504936	0.00767692	0.00918643	0.00924454	0.00841559	0.00127949
421	0	1	Hexose-P	C6H13O9P	1	259.022	0.003	1054.6	1228.72	C13	1		6	7	1	1.00335	260.026	260.023	260.029	trapez	2.52818e+06		0	20200617_029_PKe_Evo18_4_13CMeOH_12CPyr_100ng_R1.mzML	0.0500286	0	0.0554672	0	0.0504936	0.00767692	0	0.00924454	0.00841559	0.00127949
422	0	1	Hexose-P	C6H13O9P	1	259.022	0.003	1054.6	1228.72	C13	1		6	7	2	1.00335	261.029	261.026	261.032	trapez	872514		0	20200617_029_PKe_Evo18_4_13CMeOH_12CPyr_100ng_R1.mzML	0.0172656	0.0161785	0.0554672	0.015633	0.0504936	0.00767692	0.00230293	0.00924454	0.00841559	0.00127949
423	0	1	Hexose-P	C6H13O9P	1	259.022	0.003	1054.6	1228.72	C13	1		6	7	3	1.00335	262.033	262.03	262.036	trapez	416321		0	20200617_029_PKe_Evo18_4_13CMeOH_12CPyr_100ng_R1.mzML	0.00823833	0.00770339	0.0554672	0.00640921	0.0504936	0.00767692	0.00102369	0.00924454	0.00841559	0.00127949
424	0	1	Hexose-P	C6H13O9P	1	259.022	0.003	1054.6	1228.72	C13	1		6	7	4	1.00335	263.036	263.033	263.039	no_integration				20200617_029_PKe_Evo18_4_13CMeOH_12CPyr_100ng_R1.mzML			0.0554672		0.0504936	0.00767692		0.00924454	0.00841559	0.00127949
425	0	1	Hexose-P	C6H13O9P	1	259.022	0.003	1054.6	1228.72	C13	1		6	7	5	1.00335	264.039	264.036	264.042	no_integration				20200617_029_PKe_Evo18_4_13CMeOH_12CPyr_100ng_R1.mzML			0.0554672		0.0504936	0.00767692		0.00924454	0.00841559	0.00127949
426	0	1	Hexose-P	C6H13O9P	1	259.022	0.003	1054.6	1228.72	C13	1		6	7	6	1.00335	265.043	265.04	265.046	no_integration				20200617_029_PKe_Evo18_4_13CMeOH_12CPyr_100ng_R1.mzML			0.0554672		0.0504936	0.00767692		0.00924454	0.00841559	0.00127949
427	0	2	FBP	C6H14O12P2	1	338.989	0.003	1517.06	1715.06	C13	1		6	7	0	1.00335	338.989	338.986	338.992	trapez	1.25253e+06		0	20200617_029_PKe_Evo18_4_13CMeOH_12CPyr_100ng_R1.mzML	1	1	0	1	0	0	0	0	0	0
428	0	2	FBP	C6H14O12P2	1	338.989	0.003	1517.06	1715.06	C13	1		6	7	1	1.00335	339.992	339.989	339.995	no_integration				20200617_029_PKe_Evo18_4_13CMeOH_12CPyr_100ng_R1.mzML			0	0	0	0	0	0	0	0
429	0	2	FBP	C6H14O12P2	1	338.989	0.003	1517.06	1715.06	C13	1		6	7	2	1.00335	340.995	340.992	340.998	no_integration				20200617_029_PKe_Evo18_4_13CMeOH_12CPyr_100ng_R1.mzML			0		0	0		0	0	0
430	0	2	FBP	C6H14O12P2	1	338.989	0.003	1517.06	1715.06	C13	1		6	7	3	1.00335	341.999	341.996	342.002	no_integration				20200617_029_PKe_Evo18_4_13CMeOH_12CPyr_100ng_R1.mzML			0		0	0		0	0	0
431	0	2	FBP	C6H14O12P2	1	338.989	0.003	1517.06	1715.06	C13	1		6	7	4	1.00335	343.002	342.999	343.005	no_integration				20200617_029_PKe_Evo18_4_13CMeOH_12CPyr_100ng_R1.mzML			0		0	0		0	0	0
432	0	2	FBP	C6H14O12P2	1	338.989	0.003	1517.06	1715.06	C13	1		6	7	5	1.00335	344.006	344.003	344.009	no_integration				20200617_029_PKe_Evo18_4_13CMeOH_12CPyr_100ng_R1.mzML			0		0	0		0	0	0
433	0	2	FBP	C6H14O12P2	1	338.989	0.003	1517.06	1715.06	C13	1		6	7	6	1.00335	345.009	345.006	345.012	no_integration				20200617_029_PKe_Evo18_4_13CMeOH_12CPyr_100ng_R1.mzML			0		0	0		0	0	0
434	0	3	FBP	C6H14O12P2	2	168.991	0.003	1517.98	1715.98	C13	1		6	7	0	0.501677	168.991	168.988	168.994	trapez	4.55834e+06		0	20200617_029_PKe_Evo18_4_13CMeOH_12CPyr_100ng_R1.mzML	0.963213	0.99525	0.00949901	0.994164	0.0116728	0.0022293	0.00613465	0.00158317	0.00194547	0.00037155
435	0	3	FBP	C6H14O12P2	2	168.991	0.003	1517.98	1715.98	C13	1		6	7	1	0.501677	169.492	169.489	169.495	trapez	143885		0	20200617_029_PKe_Evo18_4_13CMeOH_12CPyr_100ng_R1.mzML	0.0304041	0	0.00949901	0	0.0116728	0.0022293	0	0.00158317	0.00194547	0.00037155
436	0	3	FBP	C6H14O12P2	2	168.991	0.003	1517.98	1715.98	C13	1		6	7	2	0.501677	169.994	169.991	169.997	trapez	30206.2		0	20200617_029_PKe_Evo18_4_13CMeOH_12CPyr_100ng_R1.mzML	0.00638281	0.0047495	0.00949901	0.0058364	0.0116728	0.0022293	0.00111465	0.00158317	0.00194547	0.00037155
437	0	3	FBP	C6H14O12P2	2	168.991	0.003	1517.98	1715.98	C13	1		6	7	3	0.501677	170.496	170.493	170.499	no_integration				20200617_029_PKe_Evo18_4_13CMeOH_12CPyr_100ng_R1.mzML			0.00949901		0.0116728	0.0022293		0.00158317	0.00194547	0.00037155
438	0	3	FBP	C6H14O12P2	2	168.991	0.003	1517.98	1715.98	C13	1		6	7	4	0.501677	170.997	170.994	171	no_integration				20200617_029_PKe_Evo18_4_13CMeOH_12CPyr_100ng_R1.mzML			0.00949901		0.0116728	0.0022293		0.00158317	0.00194547	0.00037155
439	0	3	FBP	C6H14O12P2	2	168.991	0.003	1517.98	1715.98	C13	1		6	7	5	0.501677	171.499	171.496	171.502	no_integration				20200617_029_PKe_Evo18_4_13CMeOH_12CPyr_100ng_R1.mzML			0.00949901		0.0116728	0.0022293		0.00158317	0.00194547	0.00037155
440	0	3	FBP	C6H14O12P2	2	168.991	0.003	1517.98	1715.98	C13	1		6	7	6	0.501677	172.001	171.998	172.004	no_integration				20200617_029_PKe_Evo18_4_13CMeOH_12CPyr_100ng_R1.mzML			0.00949901		0.0116728	0.0022293		0.00158317	0.00194547	0.00037155
441	0	4	Ru5P_X5P	C5H11O8P	1	229.012	0.003	1101.55	1187.84	C13	1		5	6	0	1.00335	229.012	229.009	229.015	trapez	601947		0	20200617_029_PKe_Evo18_4_13CMeOH_12CPyr_100ng_R1.mzML	0.49371	0.518122	0.654209	0.521093	0.641511	0.060569	0.0434814	0.130842	0.128302	0.0121138
442	0	4	Ru5P_X5P	C5H11O8P	1	229.012	0.003	1101.55	1187.84	C13	1		5	6	1	1.00335	230.015	230.012	230.018	trapez	396064		0	20200617_029_PKe_Evo18_4_13CMeOH_12CPyr_100ng_R1.mzML	0.324847	0.309547	0.654209	0.316303	0.641511	0.060569	0.0320763	0.130842	0.128302	0.0121138
443	0	4	Ru5P_X5P	C5H11O8P	1	229.012	0.003	1101.55	1187.84	C13	1		5	6	2	1.00335	231.019	231.016	231.022	trapez	221221		0	20200617_029_PKe_Evo18_4_13CMeOH_12CPyr_100ng_R1.mzML	0.181443	0.172331	0.654209	0.162604	0.641511	0.060569	0.0142463	0.130842	0.128302	0.0121138
444	0	4	Ru5P_X5P	C5H11O8P	1	229.012	0.003	1101.55	1187.84	C13	1		5	6	3	1.00335	232.022	232.019	232.025	no_integration				20200617_029_PKe_Evo18_4_13CMeOH_12CPyr_100ng_R1.mzML			0.654209		0.641511	0.060569		0.130842	0.128302	0.0121138
445	0	4	Ru5P_X5P	C5H11O8P	1	229.012	0.003	1101.55	1187.84	C13	1		5	6	4	1.00335	233.025	233.022	233.028	no_integration				20200617_029_PKe_Evo18_4_13CMeOH_12CPyr_100ng_R1.mzML			0.654209		0.641511	0.060569		0.130842	0.128302	0.0121138
446	0	4	Ru5P_X5P	C5H11O8P	1	229.012	0.003	1101.55	1187.84	C13	1		5	6	5	1.00335	234.029	234.026	234.032	no_integration				20200617_029_PKe_Evo18_4_13CMeOH_12CPyr_100ng_R1.mzML			0.654209		0.641511	0.060569		0.130842	0.128302	0.0121138
447	0	5	P5P	C5H11O8P	1	229.012	0.003	1053.23	1101.57	C13	1		5	6	0	1.00335	229.012	229.009	229.015	trapez	286080		0	20200617_029_PKe_Evo18_4_13CMeOH_12CPyr_100ng_R1.mzML	0.577883	0.607543	0.507533	0.595577	0.518595	0.111529	0.0939394	0.101507	0.103719	0.0223057
448	0	5	P5P	C5H11O8P	1	229.012	0.003	1053.23	1101.57	C13	1		5	6	1	1.00335	230.015	230.012	230.018	trapez	147495		0	20200617_029_PKe_Evo18_4_13CMeOH_12CPyr_100ng_R1.mzML	0.297941	0.277381	0.507533	0.290252	0.518595	0.111529	0.0450829	0.101507	0.103719	0.0223057
449	0	5	P5P	C5H11O8P	1	229.012	0.003	1053.23	1101.57	C13	1		5	6	2	1.00335	231.019	231.016	231.022	trapez	61473.4		0	20200617_029_PKe_Evo18_4_13CMeOH_12CPyr_100ng_R1.mzML	0.124177	0.115076	0.507533	0.114172	0.518595	0.111529	0.0332229	0.101507	0.103719	0.0223057
450	0	5	P5P	C5H11O8P	1	229.012	0.003	1053.23	1101.57	C13	1		5	6	3	1.00335	232.022	232.019	232.025	no_integration				20200617_029_PKe_Evo18_4_13CMeOH_12CPyr_100ng_R1.mzML			0.507533		0.518595	0.111529		0.101507	0.103719	0.0223057
451	0	5	P5P	C5H11O8P	1	229.012	0.003	1053.23	1101.57	C13	1		5	6	4	1.00335	233.025	233.022	233.028	no_integration				20200617_029_PKe_Evo18_4_13CMeOH_12CPyr_100ng_R1.mzML			0.507533		0.518595	0.111529		0.101507	0.103719	0.0223057
452	0	5	P5P	C5H11O8P	1	229.012	0.003	1053.23	1101.57	C13	1		5	6	5	1.00335	234.029	234.026	234.032	no_integration				20200617_029_PKe_Evo18_4_13CMeOH_12CPyr_100ng_R1.mzML			0.507533		0.518595	0.111529		0.101507	0.103719	0.0223057
453	0	6	S7P	C7H15O10P	1	289.033	0.003	1048.17	1145.3	C13	1		7	8	0	1.00335	289.033	289.03	289.036	trapez	312287		0	20200617_029_PKe_Evo18_4_13CMeOH_12CPyr_100ng_R1.mzML	0.787582	0.839666	0.160334	0.774554	0.278176	0.0891219	0.163225	0.0229049	0.0397395	0.0127317
454	0	6	S7P	C7H15O10P	1	289.033	0.003	1048.17	1145.3	C13	1		7	8	1	1.00335	290.036	290.033	290.039	trapez	84226.6		0	20200617_029_PKe_Evo18_4_13CMeOH_12CPyr_100ng_R1.mzML	0.212418	0.160334	0.160334	0.172716	0.278176	0.0891219	0.0673492	0.0229049	0.0397395	0.0127317
455	0	6	S7P	C7H15O10P	1	289.033	0.003	1048.17	1145.3	C13	1		7	8	2	1.00335	291.04	291.037	291.043	no_integration				20200617_029_PKe_Evo18_4_13CMeOH_12CPyr_100ng_R1.mzML			0.160334	0.05273	0.278176	0.0891219	0.0108864	0.0229049	0.0397395	0.0127317
456	0	6	S7P	C7H15O10P	1	289.033	0.003	1048.17	1145.3	C13	1		7	8	3	1.00335	292.043	292.04	292.046	no_integration				20200617_029_PKe_Evo18_4_13CMeOH_12CPyr_100ng_R1.mzML			0.160334		0.278176	0.0891219		0.0229049	0.0397395	0.0127317
457	0	6	S7P	C7H15O10P	1	289.033	0.003	1048.17	1145.3	C13	1		7	8	4	1.00335	293.046	293.043	293.049	no_integration				20200617_029_PKe_Evo18_4_13CMeOH_12CPyr_100ng_R1.mzML			0.160334		0.278176	0.0891219		0.0229049	0.0397395	0.0127317
458	0	6	S7P	C7H15O10P	1	289.033	0.003	1048.17	1145.3	C13	1		7	8	5	1.00335	294.05	294.047	294.053	no_integration				20200617_029_PKe_Evo18_4_13CMeOH_12CPyr_100ng_R1.mzML			0.160334		0.278176	0.0891219		0.0229049	0.0397395	0.0127317
459	0	6	S7P	C7H15O10P	1	289.033	0.003	1048.17	1145.3	C13	1		7	8	6	1.00335	295.053	295.05	295.056	no_integration				20200617_029_PKe_Evo18_4_13CMeOH_12CPyr_100ng_R1.mzML			0.160334		0.278176	0.0891219		0.0229049	0.0397395	0.0127317
460	0	6	S7P	C7H15O10P	1	289.033	0.003	1048.17	1145.3	C13	1		7	8	7	1.00335	296.056	296.053	296.059	no_integration				20200617_029_PKe_Evo18_4_13CMeOH_12CPyr_100ng_R1.mzML			0.160334		0.278176	0.0891219		0.0229049	0.0397395	0.0127317
461	0	7	DHAP/GAP	C3H7O6P	1	168.991	0.003	1069.39	1284.79	C13	1		3	4	0	1.00335	168.991	168.988	168.994	trapez	2.81805e+07		0	20200617_029_PKe_Evo18_4_13CMeOH_12CPyr_100ng_R1.mzML	0.985842	0.998623	0.00275345	0.99871	0.00258039	0.000276462	0.0014181	0.000917815	0.00086013	9.2154e-05
462	0	7	DHAP/GAP	C3H7O6P	1	168.991	0.003	1069.39	1284.79	C13	1		3	4	1	1.00335	169.994	169.991	169.997	trapez	355143		0	20200617_029_PKe_Evo18_4_13CMeOH_12CPyr_100ng_R1.mzML	0.012424	0	0.00275345	0	0.00258039	0.000276462	0	0.000917815	0.00086013	9.2154e-05
463	0	7	DHAP/GAP	C3H7O6P	1	168.991	0.003	1069.39	1284.79	C13	1		3	4	2	1.00335	170.997	170.994	171	trapez	49557.9		0	20200617_029_PKe_Evo18_4_13CMeOH_12CPyr_100ng_R1.mzML	0.00173369	0.00137672	0.00275345	0.00129019	0.00258039	0.000276462	0.000138231	0.000917815	0.00086013	9.2154e-05
464	0	7	DHAP/GAP	C3H7O6P	1	168.991	0.003	1069.39	1284.79	C13	1		3	4	3	1.00335	172.001	171.998	172.004	no_integration				20200617_029_PKe_Evo18_4_13CMeOH_12CPyr_100ng_R1.mzML			0.00275345		0.00258039	0.000276462		0.000917815	0.00086013	9.2154e-05
465	0	8	2-PG/3-PG	C3H7O7P	1	184.986	0.003	1291.23	1483.95	C13	1		3	4	0	1.00335	184.986	184.983	184.989	trapez	1.37725e+07		0	20200617_029_PKe_Evo18_4_13CMeOH_12CPyr_100ng_R1.mzML	0.991058	1	0	1	0	0	0	0	0	0
466	0	8	2-PG/3-PG	C3H7O7P	1	184.986	0.003	1291.23	1483.95	C13	1		3	4	1	1.00335	185.989	185.986	185.992	trapez	124264		0	20200617_029_PKe_Evo18_4_13CMeOH_12CPyr_100ng_R1.mzML	0.00894195	0	0	0	0	0	0	0	0	0
467	0	8	2-PG/3-PG	C3H7O7P	1	184.986	0.003	1291.23	1483.95	C13	1		3	4	2	1.00335	186.992	186.989	186.995	no_integration				20200617_029_PKe_Evo18_4_13CMeOH_12CPyr_100ng_R1.mzML			0		0	0		0	0	0
468	0	8	2-PG/3-PG	C3H7O7P	1	184.986	0.003	1291.23	1483.95	C13	1		3	4	3	1.00335	187.996	187.993	187.999	no_integration				20200617_029_PKe_Evo18_4_13CMeOH_12CPyr_100ng_R1.mzML			0		0	0		0	0	0
469	0	9	PEP	C3H5O6P	1	166.975	0.003	1425.3	1508.36	C13	1		3	4	0	1.00335	166.975	166.972	166.978	trapez	6.05551e+06		0	20200617_029_PKe_Evo18_4_13CMeOH_12CPyr_100ng_R1.mzML	0.990613	1	0	1	0	0	0	0	0	0
470	0	9	PEP	C3H5O6P	1	166.975	0.003	1425.3	1508.36	C13	1		3	4	1	1.00335	167.978	167.975	167.981	trapez	57383.5		0	20200617_029_PKe_Evo18_4_13CMeOH_12CPyr_100ng_R1.mzML	0.00938729	0	0	0	0	0	0	0	0	0
471	0	9	PEP	C3H5O6P	1	166.975	0.003	1425.3	1508.36	C13	1		3	4	2	1.00335	168.982	168.979	168.985	no_integration				20200617_029_PKe_Evo18_4_13CMeOH_12CPyr_100ng_R1.mzML			0		0	0		0	0	0
472	0	9	PEP	C3H5O6P	1	166.975	0.003	1425.3	1508.36	C13	1		3	4	3	1.00335	169.985	169.982	169.988	no_integration				20200617_029_PKe_Evo18_4_13CMeOH_12CPyr_100ng_R1.mzML			0		0	0		0	0	0
473	0	10	E4P	C4H9O7P	1	199.001	0.003	1265.15	1321.55	C13	1		4	5	0	1.00335	199.001	198.998	199.004	no_integration				20200617_029_PKe_Evo18_4_13CMeOH_12CPyr_100ng_R1.mzML			0.999977		1	2.2205e-16		0.249994	0.25	5.55124e-17
474	0	10	E4P	C4H9O7P	1	199.001	0.003	1158.13	1214.57	C13	1		4	5	1	1.00335	200.005	200.002	200.008	trapez	485608		0	20200617_029_PKe_Evo18_4_13CMeOH_12CPyr_100ng_R1.mzML	1	0.999977	0.999977	1	1	2.2205e-16	2.2205e-16	0.249994	0.25	5.55124e-17
475	0	10	E4P	C4H9O7P	1	199.001	0.003	1265.15	1321.55	C13	1		4	5	2	1.00335	201.008	201.005	201.011	no_integration				20200617_029_PKe_Evo18_4_13CMeOH_12CPyr_100ng_R1.mzML			0.999977		1	2.2205e-16		0.249994	0.25	5.55124e-17
476	0	10	E4P	C4H9O7P	1	199.001	0.003	1265.15	1321.55	C13	1		4	5	3	1.00335	202.011	202.008	202.014	no_integration				20200617_029_PKe_Evo18_4_13CMeOH_12CPyr_100ng_R1.mzML			0.999977		1	2.2205e-16		0.249994	0.25	5.55124e-17
477	0	10	E4P	C4H9O7P	1	199.001	0.003	1265.15	1321.55	C13	1		4	5	4	1.00335	203.015	203.012	203.018	no_integration				20200617_029_PKe_Evo18_4_13CMeOH_12CPyr_100ng_R1.mzML			0.999977		1	2.2205e-16		0.249994	0.25	5.55124e-17
478	0	11	UDP	C9H14N2O12P2	1	402.994	0.003	1394.44	1452.46	C13	1		9	10	0	1.00335	402.994	402.991	402.997	trapez	271845		0	20200617_029_PKe_Evo18_4_13CMeOH_12CPyr_100ng_R1.mzML	0.479717	0.521813	0.651784	0.52913	0.636411	0.114622	0.0626306	0.0724204	0.0707123	0.0127358
479	0	11	UDP	C9H14N2O12P2	1	402.994	0.003	1394.44	1452.46	C13	1		9	10	1	1.00335	403.998	403.995	404.001	trapez	186834		0	20200617_029_PKe_Evo18_4_13CMeOH_12CPyr_100ng_R1.mzML	0.3297	0.304591	0.651784	0.30533	0.636411	0.114622	0.0491354	0.0724204	0.0707123	0.0127358
480	0	11	UDP	C9H14N2O12P2	1	402.994	0.003	1394.44	1452.46	C13	1		9	10	2	1.00335	405.001	404.998	405.004	trapez	107999		0	20200617_029_PKe_Evo18_4_13CMeOH_12CPyr_100ng_R1.mzML	0.190583	0.173596	0.651784	0.16554	0.636411	0.114622	0.0327435	0.0724204	0.0707123	0.0127358
481	0	11	UDP	C9H14N2O12P2	1	402.994	0.003	1394.28	1529.88	C13	1		9	10	3	1.00335	406.004	406.001	406.007	no_integration				20200617_029_PKe_Evo18_4_13CMeOH_12CPyr_100ng_R1.mzML			0.651784		0.636411	0.114622		0.0724204	0.0707123	0.0127358
482	0	11	UDP	C9H14N2O12P2	1	402.994	0.003	1394.28	1529.88	C13	1		9	10	4	1.00335	407.008	407.005	407.011	no_integration				20200617_029_PKe_Evo18_4_13CMeOH_12CPyr_100ng_R1.mzML			0.651784		0.636411	0.114622		0.0724204	0.0707123	0.0127358
483	0	11	UDP	C9H14N2O12P2	1	402.994	0.003	1394.28	1529.88	C13	1		9	10	5	1.00335	408.011	408.008	408.014	no_integration				20200617_029_PKe_Evo18_4_13CMeOH_12CPyr_100ng_R1.mzML			0.651784		0.636411	0.114622		0.0724204	0.0707123	0.0127358
484	0	11	UDP	C9H14N2O12P2	1	402.994	0.003	1394.28	1529.88	C13	1		9	10	6	1.00335	409.014	409.011	409.017	no_integration				20200617_029_PKe_Evo18_4_13CMeOH_12CPyr_100ng_R1.mzML			0.651784		0.636411	0.114622		0.0724204	0.0707123	0.0127358
485	0	11	UDP	C9H14N2O12P2	1	402.994	0.003	1394.28	1529.88	C13	1		9	10	7	1.00335	410.018	410.015	410.021	no_integration				20200617_029_PKe_Evo18_4_13CMeOH_12CPyr_100ng_R1.mzML			0.651784		0.636411	0.114622		0.0724204	0.0707123	0.0127358
486	0	11	UDP	C9H14N2O12P2	1	402.994	0.003	1394.28	1529.88	C13	1		9	10	8	1.00335	411.021	411.018	411.024	no_integration				20200617_029_PKe_Evo18_4_13CMeOH_12CPyr_100ng_R1.mzML			0.651784		0.636411	0.114622		0.0724204	0.0707123	0.0127358
487	0	11	UDP	C9H14N2O12P2	1	402.994	0.003	1394.28	1529.88	C13	1		9	10	9	1.00335	412.024	412.021	412.027	no_integration				20200617_029_PKe_Evo18_4_13CMeOH_12CPyr_100ng_R1.mzML			0.651784		0.636411	0.114622		0.0724204	0.0707123	0.0127358
488	0	12	UDP_Glucose	C15H24N2O17P2	1	565.048	0.003	1279.64	1330.04	C13	1		15	16	0	1.00335	565.048	565.045	565.051	trapez	760795		0	20200617_029_PKe_Evo18_4_13CMeOH_12CPyr_100ng_R1.mzML	0.0773253	0.0906508	1.87106	0.104287	1.87611	0.2532	0.0213357	0.124737	0.125074	0.01688
489	0	12	UDP_Glucose	C15H24N2O17P2	1	565.048	0.003	1279.64	1330.04	C13	1		15	16	1	1.00335	566.051	566.048	566.054	trapez	2.65937e+06		0	20200617_029_PKe_Evo18_4_13CMeOH_12CPyr_100ng_R1.mzML	0.270291	0.298931	1.87106	0.287901	1.87611	0.2532	0.0302483	0.124737	0.125074	0.01688
490	0	12	UDP_Glucose	C15H24N2O17P2	1	565.048	0.003	1279.64	1330.04	C13	1		15	16	2	1.00335	567.054	567.051	567.057	trapez	3.29201e+06		0	20200617_029_PKe_Evo18_4_13CMeOH_12CPyr_100ng_R1.mzML	0.334592	0.338033	1.87106	0.325502	1.87611	0.2532	0.0271534	0.124737	0.125074	0.01688
491	0	12	UDP_Glucose	C15H24N2O17P2	1	565.048	0.003	1279.64	1330.04	C13	1		15	16	3	1.00335	568.058	568.055	568.061	trapez	2.314e+06		0	20200617_029_PKe_Evo18_4_13CMeOH_12CPyr_100ng_R1.mzML	0.235189	0.216777	1.87106	0.210191	1.87611	0.2532	0.0207787	0.124737	0.125074	0.01688
492	0	12	UDP_Glucose	C15H24N2O17P2	1	565.048	0.003	1279.4	1329.78	C13	1		15	16	4	1.00335	569.061	569.058	569.064	trapez	554435		0	20200617_029_PKe_Evo18_4_13CMeOH_12CPyr_100ng_R1.mzML	0.0563514	0.0323104	1.87106	0.0553832	1.87611	0.2532	0.0177129	0.124737	0.125074	0.01688
493	0	12	UDP_Glucose	C15H24N2O17P2	1	565.048	0.003	1279.64	1330.04	C13	1		15	16	5	1.00335	570.064	570.061	570.067	trapez	258277		0	20200617_029_PKe_Evo18_4_13CMeOH_12CPyr_100ng_R1.mzML	0.0262506	0.0232973	1.87106	0.015312	1.87611	0.2532	0.0057392	0.124737	0.125074	0.01688
494	0	12	UDP_Glucose	C15H24N2O17P2	1	565.048	0.003	1279.64	1330.04	C13	1		15	16	6	1.00335	571.068	571.065	571.071	no_integration				20200617_029_PKe_Evo18_4_13CMeOH_12CPyr_100ng_R1.mzML			1.87106	0.00142392	1.87611	0.2532	0.00112692	0.124737	0.125074	0.01688
495	0	12	UDP_Glucose	C15H24N2O17P2	1	565.048	0.003	1279.64	1330.04	C13	1		15	16	7	1.00335	572.071	572.068	572.074	no_integration				20200617_029_PKe_Evo18_4_13CMeOH_12CPyr_100ng_R1.mzML			1.87106		1.87611	0.2532		0.124737	0.125074	0.01688
496	0	12	UDP_Glucose	C15H24N2O17P2	1	565.048	0.003	1279.64	1330.04	C13	1		15	16	8	1.00335	573.075	573.072	573.078	no_integration				20200617_029_PKe_Evo18_4_13CMeOH_12CPyr_100ng_R1.mzML			1.87106		1.87611	0.2532		0.124737	0.125074	0.01688
497	0	12	UDP_Glucose	C15H24N2O17P2	1	565.048	0.003	1279.64	1330.04	C13	1		15	16	9	1.00335	574.078	574.075	574.081	no_integration				20200617_029_PKe_Evo18_4_13CMeOH_12CPyr_100ng_R1.mzML			1.87106		1.87611	0.2532		0.124737	0.125074	0.01688
498	0	12	UDP_Glucose	C15H24N2O17P2	1	565.048	0.003	1279.64	1330.04	C13	1		15	16	10	1.00335	575.081	575.078	575.084	no_integration				20200617_029_PKe_Evo18_4_13CMeOH_12CPyr_100ng_R1.mzML			1.87106		1.87611	0.2532		0.124737	0.125074	0.01688
499	0	12	UDP_Glucose	C15H24N2O17P2	1	565.048	0.003	1279.64	1330.04	C13	1		15	16	11	1.00335	576.085	576.082	576.088	no_integration				20200617_029_PKe_Evo18_4_13CMeOH_12CPyr_100ng_R1.mzML			1.87106		1.87611	0.2532		0.124737	0.125074	0.01688
500	0	12	UDP_Glucose	C15H24N2O17P2	1	565.048	0.003	1279.64	1330.04	C13	1		15	16	12	1.00335	577.088	577.085	577.091	no_integration				20200617_029_PKe_Evo18_4_13CMeOH_12CPyr_100ng_R1.mzML			1.87106		1.87611	0.2532		0.124737	0.125074	0.01688
501	0	12	UDP_Glucose	C15H24N2O17P2	1	565.048	0.003	1279.64	1330.04	C13	1		15	16	13	1.00335	578.091	578.088	578.094	no_integration				20200617_029_PKe_Evo18_4_13CMeOH_12CPyr_100ng_R1.mzML			1.87106		1.87611	0.2532		0.124737	0.125074	0.01688
502	0	12	UDP_Glucose	C15H24N2O17P2	1	565.048	0.003	1279.64	1330.04	C13	1		15	16	14	1.00335	579.095	579.092	579.098	no_integration				20200617_029_PKe_Evo18_4_13CMeOH_12CPyr_100ng_R1.mzML			1.87106		1.87611	0.2532		0.124737	0.125074	0.01688
503	0	12	UDP_Glucose	C15H24N2O17P2	1	565.048	0.003	1279.64	1330.04	C13	1		15	16	15	1.00335	580.098	580.095	580.101	no_integration				20200617_029_PKe_Evo18_4_13CMeOH_12CPyr_100ng_R1.mzML			1.87106		1.87611	0.2532		0.124737	0.125074	0.01688
504	0	1	Hexose-P	C6H13O9P	1	259.022	0.003	1053.83	1227.95	C13	1		6	7	0	1.00335	259.022	259.019	259.025	trapez	4.4935e+07		0	20200617_031_PKe_Evo18_4_13CMeOH_12CPyr_100ng_R2.mzML	0.936679	0.983171	0.0385407	0.977958	0.0504936	0.00767692	0.00918643	0.00642344	0.00841559	0.00127949
505	0	1	Hexose-P	C6H13O9P	1	259.022	0.003	1053.83	1227.95	C13	1		6	7	1	1.00335	260.026	260.023	260.029	trapez	2.14591e+06		0	20200617_031_PKe_Evo18_4_13CMeOH_12CPyr_100ng_R2.mzML	0.044732	0	0.0385407	0	0.0504936	0.00767692	0	0.00642344	0.00841559	0.00127949
506	0	1	Hexose-P	C6H13O9P	1	259.022	0.003	1053.83	1227.95	C13	1		6	7	2	1.00335	261.029	261.026	261.032	trapez	636073		0	20200617_031_PKe_Evo18_4_13CMeOH_12CPyr_100ng_R2.mzML	0.0132591	0.0119477	0.0385407	0.015633	0.0504936	0.00767692	0.00230293	0.00642344	0.00841559	0.00127949
507	0	1	Hexose-P	C6H13O9P	1	259.022	0.003	1053.83	1227.95	C13	1		6	7	3	1.00335	262.033	262.03	262.036	trapez	255682		0	20200617_031_PKe_Evo18_4_13CMeOH_12CPyr_100ng_R2.mzML	0.00532973	0.00488175	0.0385407	0.00640921	0.0504936	0.00767692	0.00102369	0.00642344	0.00841559	0.00127949
508	0	1	Hexose-P	C6H13O9P	1	259.022	0.003	1053.83	1227.95	C13	1		6	7	4	1.00335	263.036	263.033	263.039	no_integration				20200617_031_PKe_Evo18_4_13CMeOH_12CPyr_100ng_R2.mzML			0.0385407		0.0504936	0.00767692		0.00642344	0.00841559	0.00127949
509	0	1	Hexose-P	C6H13O9P	1	259.022	0.003	1053.83	1227.95	C13	1		6	7	5	1.00335	264.039	264.036	264.042	no_integration				20200617_031_PKe_Evo18_4_13CMeOH_12CPyr_100ng_R2.mzML			0.0385407		0.0504936	0.00767692		0.00642344	0.00841559	0.00127949
510	0	1	Hexose-P	C6H13O9P	1	259.022	0.003	1053.83	1227.95	C13	1		6	7	6	1.00335	265.043	265.04	265.046	no_integration				20200617_031_PKe_Evo18_4_13CMeOH_12CPyr_100ng_R2.mzML			0.0385407		0.0504936	0.00767692		0.00642344	0.00841559	0.00127949
511	0	2	FBP	C6H14O12P2	1	338.989	0.003	1512.85	1710.85	C13	1		6	7	0	1.00335	338.989	338.986	338.992	trapez	1.99362e+06		0	20200617_031_PKe_Evo18_4_13CMeOH_12CPyr_100ng_R2.mzML	0.958953	1	0	1	0	0	0	0	0	0
512	0	2	FBP	C6H14O12P2	1	338.989	0.003	1512.85	1710.85	C13	1		6	7	1	1.00335	339.992	339.989	339.995	trapez	85334.9		0	20200617_031_PKe_Evo18_4_13CMeOH_12CPyr_100ng_R2.mzML	0.041047	0	0	0	0	0	0	0	0	0
513	0	2	FBP	C6H14O12P2	1	338.989	0.003	1512.85	1710.85	C13	1		6	7	2	1.00335	340.995	340.992	340.998	no_integration				20200617_031_PKe_Evo18_4_13CMeOH_12CPyr_100ng_R2.mzML			0		0	0		0	0	0
514	0	2	FBP	C6H14O12P2	1	338.989	0.003	1512.85	1710.85	C13	1		6	7	3	1.00335	341.999	341.996	342.002	no_integration				20200617_031_PKe_Evo18_4_13CMeOH_12CPyr_100ng_R2.mzML			0		0	0		0	0	0
515	0	2	FBP	C6H14O12P2	1	338.989	0.003	1512.85	1710.85	C13	1		6	7	4	1.00335	343.002	342.999	343.005	no_integration				20200617_031_PKe_Evo18_4_13CMeOH_12CPyr_100ng_R2.mzML			0		0	0		0	0	0
516	0	2	FBP	C6H14O12P2	1	338.989	0.003	1512.85	1710.85	C13	1		6	7	5	1.00335	344.006	344.003	344.009	no_integration				20200617_031_PKe_Evo18_4_13CMeOH_12CPyr_100ng_R2.mzML			0		0	0		0	0	0
517	0	2	FBP	C6H14O12P2	1	338.989	0.003	1512.85	1710.85	C13	1		6	7	6	1.00335	345.009	345.006	345.012	no_integration				20200617_031_PKe_Evo18_4_13CMeOH_12CPyr_100ng_R2.mzML			0		0	0		0	0	0
518	0	3	FBP	C6H14O12P2	2	168.991	0.003	1513.77	1711.77	C13	1		6	7	0	0.501677	168.991	168.988	168.994	trapez	6.90371e+06		0	20200617_031_PKe_Evo18_4_13CMeOH_12CPyr_100ng_R2.mzML	0.963105	0.995218	0.00956363	0.994164	0.0116728	0.0022293	0.00613465	0.00159394	0.00194547	0.00037155
519	0	3	FBP	C6H14O12P2	2	168.991	0.003	1513.77	1711.77	C13	1		6	7	1	0.501677	169.492	169.489	169.495	trapez	218495		0	20200617_031_PKe_Evo18_4_13CMeOH_12CPyr_100ng_R2.mzML	0.0304812	0	0.00956363	0	0.0116728	0.0022293	0	0.00159394	0.00194547	0.00037155
520	0	3	FBP	C6H14O12P2	2	168.991	0.003	1513.77	1711.77	C13	1		6	7	2	0.501677	169.994	169.991	169.997	trapez	45978.3		0	20200617_031_PKe_Evo18_4_13CMeOH_12CPyr_100ng_R2.mzML	0.00641421	0.00478181	0.00956363	0.0058364	0.0116728	0.0022293	0.00111465	0.00159394	0.00194547	0.00037155
521	0	3	FBP	C6H14O12P2	2	168.991	0.003	1513.77	1711.77	C13	1		6	7	3	0.501677	170.496	170.493	170.499	no_integration				20200617_031_PKe_Evo18_4_13CMeOH_12CPyr_100ng_R2.mzML			0.00956363		0.0116728	0.0022293		0.00159394	0.00194547	0.00037155
522	0	3	FBP	C6H14O12P2	2	168.991	0.003	1513.77	1711.77	C13	1		6	7	4	0.501677	170.997	170.994	171	no_integration				20200617_031_PKe_Evo18_4_13CMeOH_12CPyr_100ng_R2.mzML			0.00956363		0.0116728	0.0022293		0.00159394	0.00194547	0.00037155
523	0	3	FBP	C6H14O12P2	2	168.991	0.003	1513.77	1711.77	C13	1		6	7	5	0.501677	171.499	171.496	171.502	no_integration				20200617_031_PKe_Evo18_4_13CMeOH_12CPyr_100ng_R2.mzML			0.00956363		0.0116728	0.0022293		0.00159394	0.00194547	0.00037155
524	0	3	FBP	C6H14O12P2	2	168.991	0.003	1513.77	1711.77	C13	1		6	7	6	0.501677	172.001	171.998	172.004	no_integration				20200617_031_PKe_Evo18_4_13CMeOH_12CPyr_100ng_R2.mzML			0.00956363		0.0116728	0.0022293		0.00159394	0.00194547	0.00037155
525	0	4	Ru5P_X5P	C5H11O8P	1	229.012	0.003	1098.05	1184.34	C13	1		5	6	0	1.00335	229.012	229.009	229.015	trapez	553923		0	20200617_031_PKe_Evo18_4_13CMeOH_12CPyr_100ng_R2.mzML	0.521641	0.547722	0.6079	0.521093	0.641511	0.060569	0.0434814	0.12158	0.128302	0.0121138
526	0	4	Ru5P_X5P	C5H11O8P	1	229.012	0.003	1098.05	1184.34	C13	1		5	6	1	1.00335	230.015	230.012	230.018	trapez	333211		0	20200617_031_PKe_Evo18_4_13CMeOH_12CPyr_100ng_R2.mzML	0.313791	0.296655	0.6079	0.316303	0.641511	0.060569	0.0320763	0.12158	0.128302	0.0121138
527	0	4	Ru5P_X5P	C5H11O8P	1	229.012	0.003	1098.05	1184.34	C13	1		5	6	2	1.00335	231.019	231.016	231.022	trapez	174752		0	20200617_031_PKe_Evo18_4_13CMeOH_12CPyr_100ng_R2.mzML	0.164567	0.155623	0.6079	0.162604	0.641511	0.060569	0.0142463	0.12158	0.128302	0.0121138
528	0	4	Ru5P_X5P	C5H11O8P	1	229.012	0.003	1098.05	1184.34	C13	1		5	6	3	1.00335	232.022	232.019	232.025	no_integration				20200617_031_PKe_Evo18_4_13CMeOH_12CPyr_100ng_R2.mzML			0.6079		0.641511	0.060569		0.12158	0.128302	0.0121138
529	0	4	Ru5P_X5P	C5H11O8P	1	229.012	0.003	1098.05	1184.34	C13	1		5	6	4	1.00335	233.025	233.022	233.028	no_integration				20200617_031_PKe_Evo18_4_13CMeOH_12CPyr_100ng_R2.mzML			0.6079		0.641511	0.060569		0.12158	0.128302	0.0121138
530	0	4	Ru5P_X5P	C5H11O8P	1	229.012	0.003	1098.05	1184.34	C13	1		5	6	5	1.00335	234.029	234.026	234.032	no_integration				20200617_031_PKe_Evo18_4_13CMeOH_12CPyr_100ng_R2.mzML			0.6079		0.641511	0.060569		0.12158	0.128302	0.0121138
531	0	5	P5P	C5H11O8P	1	229.012	0.003	1049.74	1098.07	C13	1		5	6	0	1.00335	229.012	229.009	229.015	trapez	328447		0	20200617_031_PKe_Evo18_4_13CMeOH_12CPyr_100ng_R2.mzML	0.521252	0.547605	0.590383	0.595577	0.518595	0.111529	0.0939394	0.118077	0.103719	0.0223057
532	0	5	P5P	C5H11O8P	1	229.012	0.003	1049.74	1098.07	C13	1		5	6	1	1.00335	230.015	230.012	230.018	trapez	208377		0	20200617_031_PKe_Evo18_4_13CMeOH_12CPyr_100ng_R2.mzML	0.330699	0.314407	0.590383	0.290252	0.518595	0.111529	0.0450829	0.118077	0.103719	0.0223057
533	0	5	P5P	C5H11O8P	1	229.012	0.003	1049.74	1098.07	C13	1		5	6	2	1.00335	231.019	231.016	231.022	trapez	93287.9		0	20200617_031_PKe_Evo18_4_13CMeOH_12CPyr_100ng_R2.mzML	0.14805	0.137988	0.590383	0.114172	0.518595	0.111529	0.0332229	0.118077	0.103719	0.0223057
534	0	5	P5P	C5H11O8P	1	229.012	0.003	1049.74	1098.07	C13	1		5	6	3	1.00335	232.022	232.019	232.025	no_integration				20200617_031_PKe_Evo18_4_13CMeOH_12CPyr_100ng_R2.mzML			0.590383		0.518595	0.111529		0.118077	0.103719	0.0223057
535	0	5	P5P	C5H11O8P	1	229.012	0.003	1049.74	1098.07	C13	1		5	6	4	1.00335	233.025	233.022	233.028	no_integration				20200617_031_PKe_Evo18_4_13CMeOH_12CPyr_100ng_R2.mzML			0.590383		0.518595	0.111529		0.118077	0.103719	0.0223057
536	0	5	P5P	C5H11O8P	1	229.012	0.003	1049.74	1098.07	C13	1		5	6	5	1.00335	234.029	234.026	234.032	no_integration				20200617_031_PKe_Evo18_4_13CMeOH_12CPyr_100ng_R2.mzML			0.590383		0.518595	0.111529		0.118077	0.103719	0.0223057
537	0	6	S7P	C7H15O10P	1	289.033	0.003	1047.43	1144.56	C13	1		7	8	0	1.00335	289.033	289.03	289.036	trapez	325107		0	20200617_031_PKe_Evo18_4_13CMeOH_12CPyr_100ng_R2.mzML	0.671715	0.721851	0.337269	0.774554	0.278176	0.0891219	0.163225	0.0481813	0.0397395	0.0127317
538	0	6	S7P	C7H15O10P	1	289.033	0.003	1047.43	1144.56	C13	1		7	8	1	1.00335	290.036	290.033	290.039	trapez	124323		0	20200617_031_PKe_Evo18_4_13CMeOH_12CPyr_100ng_R2.mzML	0.256869	0.219028	0.337269	0.172716	0.278176	0.0891219	0.0673492	0.0481813	0.0397395	0.0127317
539	0	6	S7P	C7H15O10P	1	289.033	0.003	1047.43	1144.56	C13	1		7	8	2	1.00335	291.04	291.037	291.043	trapez	34565.1		0	20200617_031_PKe_Evo18_4_13CMeOH_12CPyr_100ng_R2.mzML	0.0714161	0.0591207	0.337269	0.05273	0.278176	0.0891219	0.0108864	0.0481813	0.0397395	0.0127317
540	0	6	S7P	C7H15O10P	1	289.033	0.003	1047.43	1144.56	C13	1		7	8	3	1.00335	292.043	292.04	292.046	no_integration				20200617_031_PKe_Evo18_4_13CMeOH_12CPyr_100ng_R2.mzML			0.337269		0.278176	0.0891219		0.0481813	0.0397395	0.0127317
541	0	6	S7P	C7H15O10P	1	289.033	0.003	1047.43	1144.56	C13	1		7	8	4	1.00335	293.046	293.043	293.049	no_integration				20200617_031_PKe_Evo18_4_13CMeOH_12CPyr_100ng_R2.mzML			0.337269		0.278176	0.0891219		0.0481813	0.0397395	0.0127317
542	0	6	S7P	C7H15O10P	1	289.033	0.003	1047.43	1144.56	C13	1		7	8	5	1.00335	294.05	294.047	294.053	no_integration				20200617_031_PKe_Evo18_4_13CMeOH_12CPyr_100ng_R2.mzML			0.337269		0.278176	0.0891219		0.0481813	0.0397395	0.0127317
543	0	6	S7P	C7H15O10P	1	289.033	0.003	1047.43	1144.56	C13	1		7	8	6	1.00335	295.053	295.05	295.056	no_integration				20200617_031_PKe_Evo18_4_13CMeOH_12CPyr_100ng_R2.mzML			0.337269		0.278176	0.0891219		0.0481813	0.0397395	0.0127317
544	0	6	S7P	C7H15O10P	1	289.033	0.003	1047.43	1144.56	C13	1		7	8	7	1.00335	296.056	296.053	296.059	no_integration				20200617_031_PKe_Evo18_4_13CMeOH_12CPyr_100ng_R2.mzML			0.337269		0.278176	0.0891219		0.0481813	0.0397395	0.0127317
545	0	7	DHAP/GAP	C3H7O6P	1	168.991	0.003	1065.89	1281.29	C13	1		3	4	0	1.00335	168.991	168.988	168.994	trapez	2.53623e+07		0	20200617_031_PKe_Evo18_4_13CMeOH_12CPyr_100ng_R2.mzML	0.985125	0.998601	0.0027975	0.99871	0.00258039	0.000276462	0.0014181	0.0009325	0.00086013	9.2154e-05
546	0	7	DHAP/GAP	C3H7O6P	1	168.991	0.003	1065.89	1281.29	C13	1		3	4	1	1.00335	169.994	169.991	169.997	trapez	337792		0	20200617_031_PKe_Evo18_4_13CMeOH_12CPyr_100ng_R2.mzML	0.0131206	0	0.0027975	0	0.00258039	0.000276462	0	0.0009325	0.00086013	9.2154e-05
547	0	7	DHAP/GAP	C3H7O6P	1	168.991	0.003	1065.89	1281.29	C13	1		3	4	2	1.00335	170.997	170.994	171	trapez	45175		0	20200617_031_PKe_Evo18_4_13CMeOH_12CPyr_100ng_R2.mzML	0.00175469	0.00139875	0.0027975	0.00129019	0.00258039	0.000276462	0.000138231	0.0009325	0.00086013	9.2154e-05
548	0	7	DHAP/GAP	C3H7O6P	1	168.991	0.003	1065.89	1281.29	C13	1		3	4	3	1.00335	172.001	171.998	172.004	no_integration				20200617_031_PKe_Evo18_4_13CMeOH_12CPyr_100ng_R2.mzML			0.0027975		0.00258039	0.000276462		0.0009325	0.00086013	9.2154e-05
549	0	8	2-PG/3-PG	C3H7O7P	1	184.986	0.003	1286.46	1479.19	C13	1		3	4	0	1.00335	184.986	184.983	184.989	trapez	1.31628e+07		0	20200617_031_PKe_Evo18_4_13CMeOH_12CPyr_100ng_R2.mzML	0.989608	1	0	1	0	0	0	0	0	0
550	0	8	2-PG/3-PG	C3H7O7P	1	184.986	0.003	1286.46	1479.19	C13	1		3	4	1	1.00335	185.989	185.986	185.992	trapez	138224		0	20200617_031_PKe_Evo18_4_13CMeOH_12CPyr_100ng_R2.mzML	0.010392	0	0	0	0	0	0	0	0	0
551	0	8	2-PG/3-PG	C3H7O7P	1	184.986	0.003	1286.46	1479.19	C13	1		3	4	2	1.00335	186.992	186.989	186.995	no_integration				20200617_031_PKe_Evo18_4_13CMeOH_12CPyr_100ng_R2.mzML			0		0	0		0	0	0
552	0	8	2-PG/3-PG	C3H7O7P	1	184.986	0.003	1286.46	1479.19	C13	1		3	4	3	1.00335	187.996	187.993	187.999	no_integration				20200617_031_PKe_Evo18_4_13CMeOH_12CPyr_100ng_R2.mzML			0		0	0		0	0	0
553	0	9	PEP	C3H5O6P	1	166.975	0.003	1421.72	1504.78	C13	1		3	4	0	1.00335	166.975	166.972	166.978	trapez	5.24715e+06		0	20200617_031_PKe_Evo18_4_13CMeOH_12CPyr_100ng_R2.mzML	0.988756	1	0	1	0	0	0	0	0	0
554	0	9	PEP	C3H5O6P	1	166.975	0.003	1421.72	1504.78	C13	1		3	4	1	1.00335	167.978	167.975	167.981	trapez	59670.5		0	20200617_031_PKe_Evo18_4_13CMeOH_12CPyr_100ng_R2.mzML	0.0112441	0	0	0	0	0	0	0	0	0
555	0	9	PEP	C3H5O6P	1	166.975	0.003	1421.72	1504.78	C13	1		3	4	2	1.00335	168.982	168.979	168.985	no_integration				20200617_031_PKe_Evo18_4_13CMeOH_12CPyr_100ng_R2.mzML			0		0	0		0	0	0
556	0	9	PEP	C3H5O6P	1	166.975	0.003	1421.72	1504.78	C13	1		3	4	3	1.00335	169.985	169.982	169.988	no_integration				20200617_031_PKe_Evo18_4_13CMeOH_12CPyr_100ng_R2.mzML			0		0	0		0	0	0
557	0	10	E4P	C4H9O7P	1	199.001	0.003	1108.76	1165.16	C13	1		4	5	0	1.00335	199.001	198.998	199.004	no_integration				20200617_031_PKe_Evo18_4_13CMeOH_12CPyr_100ng_R2.mzML			0.999977		1	2.2205e-16		0.249994	0.25	5.55124e-17
558	0	10	E4P	C4H9O7P	1	199.001	0.003	1155.43	1212.38	C13	1		4	5	1	1.00335	200.005	200.002	200.008	trapez	398370		0	20200617_031_PKe_Evo18_4_13CMeOH_12CPyr_100ng_R2.mzML	1	0.999977	0.999977	1	1	2.2205e-16	2.2205e-16	0.249994	0.25	5.55124e-17
559	0	10	E4P	C4H9O7P	1	199.001	0.003	1108.76	1165.16	C13	1		4	5	2	1.00335	201.008	201.005	201.011	no_integration				20200617_031_PKe_Evo18_4_13CMeOH_12CPyr_100ng_R2.mzML			0.999977		1	2.2205e-16		0.249994	0.25	5.55124e-17
560	0	10	E4P	C4H9O7P	1	199.001	0.003	1108.76	1165.16	C13	1		4	5	3	1.00335	202.011	202.008	202.014	no_integration				20200617_031_PKe_Evo18_4_13CMeOH_12CPyr_100ng_R2.mzML			0.999977		1	2.2205e-16		0.249994	0.25	5.55124e-17
561	0	10	E4P	C4H9O7P	1	199.001	0.003	1108.76	1165.16	C13	1		4	5	4	1.00335	203.015	203.012	203.018	no_integration				20200617_031_PKe_Evo18_4_13CMeOH_12CPyr_100ng_R2.mzML			0.999977		1	2.2205e-16		0.249994	0.25	5.55124e-17
562	0	11	UDP	C9H14N2O12P2	1	402.994	0.003	1387.22	1452.76	C13	1		9	10	0	1.00335	402.994	402.991	402.997	trapez	596622		0	20200617_031_PKe_Evo18_4_13CMeOH_12CPyr_100ng_R2.mzML	0.521089	0.567839	0.580112	0.52913	0.636411	0.114622	0.0626306	0.0644569	0.0707123	0.0127358
563	0	11	UDP	C9H14N2O12P2	1	402.994	0.003	1387.22	1452.76	C13	1		9	10	1	1.00335	403.998	403.995	404.001	trapez	359879		0	20200617_031_PKe_Evo18_4_13CMeOH_12CPyr_100ng_R2.mzML	0.314318	0.284211	0.580112	0.30533	0.636411	0.114622	0.0491354	0.0644569	0.0707123	0.0127358
564	0	11	UDP	C9H14N2O12P2	1	402.994	0.003	1387.22	1452.76	C13	1		9	10	2	1.00335	405.001	404.998	405.004	trapez	188452		0	20200617_031_PKe_Evo18_4_13CMeOH_12CPyr_100ng_R2.mzML	0.164594	0.147951	0.580112	0.16554	0.636411	0.114622	0.0327435	0.0644569	0.0707123	0.0127358
565	0	11	UDP	C9H14N2O12P2	1	402.994	0.003	1387.06	1522.66	C13	1		9	10	3	1.00335	406.004	406.001	406.007	no_integration				20200617_031_PKe_Evo18_4_13CMeOH_12CPyr_100ng_R2.mzML			0.580112		0.636411	0.114622		0.0644569	0.0707123	0.0127358
566	0	11	UDP	C9H14N2O12P2	1	402.994	0.003	1387.06	1522.66	C13	1		9	10	4	1.00335	407.008	407.005	407.011	no_integration				20200617_031_PKe_Evo18_4_13CMeOH_12CPyr_100ng_R2.mzML			0.580112		0.636411	0.114622		0.0644569	0.0707123	0.0127358
567	0	11	UDP	C9H14N2O12P2	1	402.994	0.003	1387.06	1522.66	C13	1		9	10	5	1.00335	408.011	408.008	408.014	no_integration				20200617_031_PKe_Evo18_4_13CMeOH_12CPyr_100ng_R2.mzML			0.580112		0.636411	0.114622		0.0644569	0.0707123	0.0127358
568	0	11	UDP	C9H14N2O12P2	1	402.994	0.003	1387.06	1522.66	C13	1		9	10	6	1.00335	409.014	409.011	409.017	no_integration				20200617_031_PKe_Evo18_4_13CMeOH_12CPyr_100ng_R2.mzML			0.580112		0.636411	0.114622		0.0644569	0.0707123	0.0127358
569	0	11	UDP	C9H14N2O12P2	1	402.994	0.003	1387.06	1522.66	C13	1		9	10	7	1.00335	410.018	410.015	410.021	no_integration				20200617_031_PKe_Evo18_4_13CMeOH_12CPyr_100ng_R2.mzML			0.580112		0.636411	0.114622		0.0644569	0.0707123	0.0127358
570	0	11	UDP	C9H14N2O12P2	1	402.994	0.003	1387.06	1522.66	C13	1		9	10	8	1.00335	411.021	411.018	411.024	no_integration				20200617_031_PKe_Evo18_4_13CMeOH_12CPyr_100ng_R2.mzML			0.580112		0.636411	0.114622		0.0644569	0.0707123	0.0127358
571	0	11	UDP	C9H14N2O12P2	1	402.994	0.003	1387.06	1522.66	C13	1		9	10	9	1.00335	412.024	412.021	412.027	no_integration				20200617_031_PKe_Evo18_4_13CMeOH_12CPyr_100ng_R2.mzML			0.580112		0.636411	0.114622		0.0644569	0.0707123	0.0127358
572	0	12	UDP_Glucose	C15H24N2O17P2	1	565.048	0.003	1274.91	1325.31	C13	1		15	16	0	1.00335	565.048	565.045	565.051	trapez	1.95305e+06		0	20200617_031_PKe_Evo18_4_13CMeOH_12CPyr_100ng_R2.mzML	0.0970439	0.113896	1.803	0.104287	1.87611	0.2532	0.0213357	0.1202	0.125074	0.01688
573	0	12	UDP_Glucose	C15H24N2O17P2	1	565.048	0.003	1274.91	1325.31	C13	1		15	16	1	1.00335	566.051	566.048	566.054	trapez	5.53632e+06		0	20200617_031_PKe_Evo18_4_13CMeOH_12CPyr_100ng_R2.mzML	0.275091	0.301127	1.803	0.287901	1.87611	0.2532	0.0302483	0.1202	0.125074	0.01688
574	0	12	UDP_Glucose	C15H24N2O17P2	1	565.048	0.003	1274.91	1325.31	C13	1		15	16	2	1.00335	567.054	567.051	567.057	trapez	6.47525e+06		0	20200617_031_PKe_Evo18_4_13CMeOH_12CPyr_100ng_R2.mzML	0.321744	0.323101	1.803	0.325502	1.87611	0.2532	0.0271534	0.1202	0.125074	0.01688
575	0	12	UDP_Glucose	C15H24N2O17P2	1	565.048	0.003	1274.91	1325.31	C13	1		15	16	3	1.00335	568.058	568.055	568.061	trapez	4.42855e+06		0	20200617_031_PKe_Evo18_4_13CMeOH_12CPyr_100ng_R2.mzML	0.220047	0.201913	1.803	0.210191	1.87611	0.2532	0.0207787	0.1202	0.125074	0.01688
576	0	12	UDP_Glucose	C15H24N2O17P2	1	565.048	0.003	1274.91	1325.31	C13	1		15	16	4	1.00335	569.061	569.058	569.064	trapez	1.41103e+06		0	20200617_031_PKe_Evo18_4_13CMeOH_12CPyr_100ng_R2.mzML	0.0701119	0.0498837	1.803	0.0553832	1.87611	0.2532	0.0177129	0.1202	0.125074	0.01688
577	0	12	UDP_Glucose	C15H24N2O17P2	1	565.048	0.003	1274.91	1325.31	C13	1		15	16	5	1.00335	570.064	570.061	570.067	trapez	321244		0	20200617_031_PKe_Evo18_4_13CMeOH_12CPyr_100ng_R2.mzML	0.0159621	0.0100798	1.803	0.015312	1.87611	0.2532	0.0057392	0.1202	0.125074	0.01688
578	0	12	UDP_Glucose	C15H24N2O17P2	1	565.048	0.003	1274.91	1325.31	C13	1		15	16	6	1.00335	571.068	571.065	571.071	no_integration				20200617_031_PKe_Evo18_4_13CMeOH_12CPyr_100ng_R2.mzML			1.803	0.00142392	1.87611	0.2532	0.00112692	0.1202	0.125074	0.01688
579	0	12	UDP_Glucose	C15H24N2O17P2	1	565.048	0.003	1274.91	1325.31	C13	1		15	16	7	1.00335	572.071	572.068	572.074	no_integration				20200617_031_PKe_Evo18_4_13CMeOH_12CPyr_100ng_R2.mzML			1.803		1.87611	0.2532		0.1202	0.125074	0.01688
580	0	12	UDP_Glucose	C15H24N2O17P2	1	565.048	0.003	1274.91	1325.31	C13	1		15	16	8	1.00335	573.075	573.072	573.078	no_integration				20200617_031_PKe_Evo18_4_13CMeOH_12CPyr_100ng_R2.mzML			1.803		1.87611	0.2532		0.1202	0.125074	0.01688
581	0	12	UDP_Glucose	C15H24N2O17P2	1	565.048	0.003	1274.91	1325.31	C13	1		15	16	9	1.00335	574.078	574.075	574.081	no_integration				20200617_031_PKe_Evo18_4_13CMeOH_12CPyr_100ng_R2.mzML			1.803		1.87611	0.2532		0.1202	0.125074	0.01688
582	0	12	UDP_Glucose	C15H24N2O17P2	1	565.048	0.003	1274.91	1325.31	C13	1		15	16	10	1.00335	575.081	575.078	575.084	no_integration				20200617_031_PKe_Evo18_4_13CMeOH_12CPyr_100ng_R2.mzML			1.803		1.87611	0.2532		0.1202	0.125074	0.01688
583	0	12	UDP_Glucose	C15H24N2O17P2	1	565.048	0.003	1274.91	1325.31	C13	1		15	16	11	1.00335	576.085	576.082	576.088	no_integration				20200617_031_PKe_Evo18_4_13CMeOH_12CPyr_100ng_R2.mzML			1.803		1.87611	0.2532		0.1202	0.125074	0.01688
584	0	12	UDP_Glucose	C15H24N2O17P2	1	565.048	0.003	1274.91	1325.31	C13	1		15	16	12	1.00335	577.088	577.085	577.091	no_integration				20200617_031_PKe_Evo18_4_13CMeOH_12CPyr_100ng_R2.mzML			1.803		1.87611	0.2532		0.1202	0.125074	0.01688
585	0	12	UDP_Glucose	C15H24N2O17P2	1	565.048	0.003	1274.91	1325.31	C13	1		15	16	13	1.00335	578.091	578.088	578.094	no_integration				20200617_031_PKe_Evo18_4_13CMeOH_12CPyr_100ng_R2.mzML			1.803		1.87611	0.2532		0.1202	0.125074	0.01688
586	0	12	UDP_Glucose	C15H24N2O17P2	1	565.048	0.003	1274.91	1325.31	C13	1		15	16	14	1.00335	579.095	579.092	579.098	no_integration				20200617_031_PKe_Evo18_4_13CMeOH_12CPyr_100ng_R2.mzML			1.803		1.87611	0.2532		0.1202	0.125074	0.01688
587	0	12	UDP_Glucose	C15H24N2O17P2	1	565.048	0.003	1274.91	1325.31	C13	1		15	16	15	1.00335	580.098	580.095	580.101	no_integration				20200617_031_PKe_Evo18_4_13CMeOH_12CPyr_100ng_R2.mzML			1.803		1.87611	0.2532		0.1202	0.125074	0.01688
588	0	1	Hexose-P	C6H13O9P	1	259.022	0.003	1052.21	1226.33	C13	1		6	7	0	1.00335	259.022	259.019	259.025	trapez	3.5868e+07		0	20200617_033_PKe_Evo18_4_13CMeOH_12CPyr_100ng_R3.mzML	0.921772	0.974589	0.0578136	0.977958	0.0504936	0.00767692	0.00918643	0.0096356	0.00841559	0.00127949
589	0	1	Hexose-P	C6H13O9P	1	259.022	0.003	1052.21	1226.33	C13	1		6	7	1	1.00335	260.026	260.023	260.029	trapez	1.99217e+06		0	20200617_033_PKe_Evo18_4_13CMeOH_12CPyr_100ng_R3.mzML	0.0511968	0	0.0578136	0	0.0504936	0.00767692	0	0.0096356	0.00841559	0.00127949
590	0	1	Hexose-P	C6H13O9P	1	259.022	0.003	1052.21	1226.33	C13	1		6	7	2	1.00335	261.029	261.026	261.032	trapez	755125		0	20200617_033_PKe_Evo18_4_13CMeOH_12CPyr_100ng_R3.mzML	0.019406	0.0184198	0.0578136	0.015633	0.0504936	0.00767692	0.00230293	0.0096356	0.00841559	0.00127949
591	0	1	Hexose-P	C6H13O9P	1	259.022	0.003	1052.21	1226.33	C13	1		6	7	3	1.00335	262.033	262.03	262.036	trapez	296733		0	20200617_033_PKe_Evo18_4_13CMeOH_12CPyr_100ng_R3.mzML	0.00762575	0.00699134	0.0578136	0.00640921	0.0504936	0.00767692	0.00102369	0.0096356	0.00841559	0.00127949
592	0	1	Hexose-P	C6H13O9P	1	259.022	0.003	1052.21	1226.33	C13	1		6	7	4	1.00335	263.036	263.033	263.039	no_integration				20200617_033_PKe_Evo18_4_13CMeOH_12CPyr_100ng_R3.mzML			0.0578136		0.0504936	0.00767692		0.0096356	0.00841559	0.00127949
593	0	1	Hexose-P	C6H13O9P	1	259.022	0.003	1052.21	1226.33	C13	1		6	7	5	1.00335	264.039	264.036	264.042	no_integration				20200617_033_PKe_Evo18_4_13CMeOH_12CPyr_100ng_R3.mzML			0.0578136		0.0504936	0.00767692		0.0096356	0.00841559	0.00127949
594	0	1	Hexose-P	C6H13O9P	1	259.022	0.003	1052.21	1226.33	C13	1		6	7	6	1.00335	265.043	265.04	265.046	no_integration				20200617_033_PKe_Evo18_4_13CMeOH_12CPyr_100ng_R3.mzML			0.0578136		0.0504936	0.00767692		0.0096356	0.00841559	0.00127949
595	0	2	FBP	C6H14O12P2	1	338.989	0.003	1516.35	1714.35	C13	1		6	7	0	1.00335	338.989	338.986	338.992	trapez	1.17331e+06		0	20200617_033_PKe_Evo18_4_13CMeOH_12CPyr_100ng_R3.mzML	0.978551	1	0	1	0	0	0	0	0	0
596	0	2	FBP	C6H14O12P2	1	338.989	0.003	1516.35	1714.35	C13	1		6	7	1	1.00335	339.992	339.989	339.995	trapez	25718.3		0	20200617_033_PKe_Evo18_4_13CMeOH_12CPyr_100ng_R3.mzML	0.0214493	0	0	0	0	0	0	0	0	0
597	0	2	FBP	C6H14O12P2	1	338.989	0.003	1516.35	1714.35	C13	1		6	7	2	1.00335	340.995	340.992	340.998	no_integration				20200617_033_PKe_Evo18_4_13CMeOH_12CPyr_100ng_R3.mzML			0		0	0		0	0	0
598	0	2	FBP	C6H14O12P2	1	338.989	0.003	1516.35	1714.35	C13	1		6	7	3	1.00335	341.999	341.996	342.002	no_integration				20200617_033_PKe_Evo18_4_13CMeOH_12CPyr_100ng_R3.mzML			0		0	0		0	0	0
599	0	2	FBP	C6H14O12P2	1	338.989	0.003	1516.35	1714.35	C13	1		6	7	4	1.00335	343.002	342.999	343.005	no_integration				20200617_033_PKe_Evo18_4_13CMeOH_12CPyr_100ng_R3.mzML			0		0	0		0	0	0
600	0	2	FBP	C6H14O12P2	1	338.989	0.003	1516.35	1714.35	C13	1		6	7	5	1.00335	344.006	344.003	344.009	no_integration				20200617_033_PKe_Evo18_4_13CMeOH_12CPyr_100ng_R3.mzML			0		0	0		0	0	0
601	0	2	FBP	C6H14O12P2	1	338.989	0.003	1516.35	1714.35	C13	1		6	7	6	1.00335	345.009	345.006	345.012	no_integration				20200617_033_PKe_Evo18_4_13CMeOH_12CPyr_100ng_R3.mzML			0		0	0		0	0	0
602	0	3	FBP	C6H14O12P2	2	168.991	0.003	1517.26	1715.26	C13	1		6	7	0	0.501677	168.991	168.988	168.994	trapez	3.26438e+06		0	20200617_033_PKe_Evo18_4_13CMeOH_12CPyr_100ng_R3.mzML	0.964501	0.992806	0.0143875	0.994164	0.0116728	0.0022293	0.00613465	0.00239792	0.00194547	0.00037155
603	0	3	FBP	C6H14O12P2	2	168.991	0.003	1517.26	1715.26	C13	1		6	7	1	0.501677	169.492	169.489	169.495	trapez	90275.2		0	20200617_033_PKe_Evo18_4_13CMeOH_12CPyr_100ng_R3.mzML	0.0266729	0	0.0143875	0	0.0116728	0.0022293	0	0.00239792	0.00194547	0.00037155
604	0	3	FBP	C6H14O12P2	2	168.991	0.003	1517.26	1715.26	C13	1		6	7	2	0.501677	169.994	169.991	169.997	trapez	29872.5		0	20200617_033_PKe_Evo18_4_13CMeOH_12CPyr_100ng_R3.mzML	0.0088262	0.00719377	0.0143875	0.0058364	0.0116728	0.0022293	0.00111465	0.00239792	0.00194547	0.00037155
605	0	3	FBP	C6H14O12P2	2	168.991	0.003	1517.26	1715.26	C13	1		6	7	3	0.501677	170.496	170.493	170.499	no_integration				20200617_033_PKe_Evo18_4_13CMeOH_12CPyr_100ng_R3.mzML			0.0143875		0.0116728	0.0022293		0.00239792	0.00194547	0.00037155
606	0	3	FBP	C6H14O12P2	2	168.991	0.003	1517.26	1715.26	C13	1		6	7	4	0.501677	170.997	170.994	171	no_integration				20200617_033_PKe_Evo18_4_13CMeOH_12CPyr_100ng_R3.mzML			0.0143875		0.0116728	0.0022293		0.00239792	0.00194547	0.00037155
607	0	3	FBP	C6H14O12P2	2	168.991	0.003	1517.26	1715.26	C13	1		6	7	5	0.501677	171.499	171.496	171.502	no_integration				20200617_033_PKe_Evo18_4_13CMeOH_12CPyr_100ng_R3.mzML			0.0143875		0.0116728	0.0022293		0.00239792	0.00194547	0.00037155
608	0	3	FBP	C6H14O12P2	2	168.991	0.003	1517.26	1715.26	C13	1		6	7	6	0.501677	172.001	171.998	172.004	no_integration				20200617_033_PKe_Evo18_4_13CMeOH_12CPyr_100ng_R3.mzML			0.0143875		0.0116728	0.0022293		0.00239792	0.00194547	0.00037155
609	0	4	Ru5P_X5P	C5H11O8P	1	229.012	0.003	1097.23	1183.53	C13	1		5	6	0	1.00335	229.012	229.009	229.015	trapez	449332		0	20200617_033_PKe_Evo18_4_13CMeOH_12CPyr_100ng_R3.mzML	0.478257	0.501941	0.667718	0.521093	0.641511	0.060569	0.0434814	0.133544	0.128302	0.0121138
610	0	4	Ru5P_X5P	C5H11O8P	1	229.012	0.003	1097.23	1183.53	C13	1		5	6	1	1.00335	230.015	230.012	230.018	trapez	321455		0	20200617_033_PKe_Evo18_4_13CMeOH_12CPyr_100ng_R3.mzML	0.342148	0.3284	0.667718	0.316303	0.641511	0.060569	0.0320763	0.133544	0.128302	0.0121138
611	0	4	Ru5P_X5P	C5H11O8P	1	229.012	0.003	1097.23	1183.53	C13	1		5	6	2	1.00335	231.019	231.016	231.022	trapez	168732		0	20200617_033_PKe_Evo18_4_13CMeOH_12CPyr_100ng_R3.mzML	0.179594	0.169659	0.667718	0.162604	0.641511	0.060569	0.0142463	0.133544	0.128302	0.0121138
612	0	4	Ru5P_X5P	C5H11O8P	1	229.012	0.003	1097.23	1183.53	C13	1		5	6	3	1.00335	232.022	232.019	232.025	no_integration				20200617_033_PKe_Evo18_4_13CMeOH_12CPyr_100ng_R3.mzML			0.667718		0.641511	0.060569		0.133544	0.128302	0.0121138
613	0	4	Ru5P_X5P	C5H11O8P	1	229.012	0.003	1097.23	1183.53	C13	1		5	6	4	1.00335	233.025	233.022	233.028	no_integration				20200617_033_PKe_Evo18_4_13CMeOH_12CPyr_100ng_R3.mzML			0.667718		0.641511	0.060569		0.133544	0.128302	0.0121138
614	0	4	Ru5P_X5P	C5H11O8P	1	229.012	0.003	1097.23	1183.53	C13	1		5	6	5	1.00335	234.029	234.026	234.032	no_integration				20200617_033_PKe_Evo18_4_13CMeOH_12CPyr_100ng_R3.mzML			0.667718		0.641511	0.060569		0.133544	0.128302	0.0121138
615	0	5	P5P	C5H11O8P	1	229.012	0.003	1048.92	1097.26	C13	1		5	6	0	1.00335	229.012	229.009	229.015	trapez	252422		0	20200617_033_PKe_Evo18_4_13CMeOH_12CPyr_100ng_R3.mzML	0.541861	0.569498	0.554905	0.595577	0.518595	0.111529	0.0939394	0.110981	0.103719	0.0223057
616	0	5	P5P	C5H11O8P	1	229.012	0.003	1048.92	1097.26	C13	1		5	6	1	1.00335	230.015	230.012	230.018	trapez	150791		0	20200617_033_PKe_Evo18_4_13CMeOH_12CPyr_100ng_R3.mzML	0.323694	0.306098	0.554905	0.290252	0.518595	0.111529	0.0450829	0.110981	0.103719	0.0223057
617	0	5	P5P	C5H11O8P	1	229.012	0.003	1048.92	1097.26	C13	1		5	6	2	1.00335	231.019	231.016	231.022	trapez	62630.2		0	20200617_033_PKe_Evo18_4_13CMeOH_12CPyr_100ng_R3.mzML	0.134445	0.124403	0.554905	0.114172	0.518595	0.111529	0.0332229	0.110981	0.103719	0.0223057
618	0	5	P5P	C5H11O8P	1	229.012	0.003	1048.92	1097.26	C13	1		5	6	3	1.00335	232.022	232.019	232.025	no_integration				20200617_033_PKe_Evo18_4_13CMeOH_12CPyr_100ng_R3.mzML			0.554905		0.518595	0.111529		0.110981	0.103719	0.0223057
619	0	5	P5P	C5H11O8P	1	229.012	0.003	1048.92	1097.26	C13	1		5	6	4	1.00335	233.025	233.022	233.028	no_integration				20200617_033_PKe_Evo18_4_13CMeOH_12CPyr_100ng_R3.mzML			0.554905		0.518595	0.111529		0.110981	0.103719	0.0223057
620	0	5	P5P	C5H11O8P	1	229.012	0.003	1048.92	1097.26	C13	1		5	6	5	1.00335	234.029	234.026	234.032	no_integration				20200617_033_PKe_Evo18_4_13CMeOH_12CPyr_100ng_R3.mzML			0.554905		0.518595	0.111529		0.110981	0.103719	0.0223057
621	0	6	S7P	C7H15O10P	1	289.033	0.003	1043.1	1141.12	C13	1		7	8	0	1.00335	289.033	289.03	289.036	trapez	299374		0	20200617_033_PKe_Evo18_4_13CMeOH_12CPyr_100ng_R3.mzML	0.776609	0.827388	0.172612	0.774554	0.278176	0.0891219	0.163225	0.0246589	0.0397395	0.0127317
622	0	6	S7P	C7H15O10P	1	289.033	0.003	1043.1	1141.12	C13	1		7	8	1	1.00335	290.036	290.033	290.039	trapez	86114.7		0	20200617_033_PKe_Evo18_4_13CMeOH_12CPyr_100ng_R3.mzML	0.223391	0.172612	0.172612	0.172716	0.278176	0.0891219	0.0673492	0.0246589	0.0397395	0.0127317
623	0	6	S7P	C7H15O10P	1	289.033	0.003	1118.35	1215.48	C13	1		7	8	2	1.00335	291.04	291.037	291.043	no_integration				20200617_033_PKe_Evo18_4_13CMeOH_12CPyr_100ng_R3.mzML			0.172612	0.05273	0.278176	0.0891219	0.0108864	0.0246589	0.0397395	0.0127317
624	0	6	S7P	C7H15O10P	1	289.033	0.003	1118.35	1215.48	C13	1		7	8	3	1.00335	292.043	292.04	292.046	no_integration				20200617_033_PKe_Evo18_4_13CMeOH_12CPyr_100ng_R3.mzML			0.172612		0.278176	0.0891219		0.0246589	0.0397395	0.0127317
625	0	6	S7P	C7H15O10P	1	289.033	0.003	1118.35	1215.48	C13	1		7	8	4	1.00335	293.046	293.043	293.049	no_integration				20200617_033_PKe_Evo18_4_13CMeOH_12CPyr_100ng_R3.mzML			0.172612		0.278176	0.0891219		0.0246589	0.0397395	0.0127317
626	0	6	S7P	C7H15O10P	1	289.033	0.003	1118.35	1215.48	C13	1		7	8	5	1.00335	294.05	294.047	294.053	no_integration				20200617_033_PKe_Evo18_4_13CMeOH_12CPyr_100ng_R3.mzML			0.172612		0.278176	0.0891219		0.0246589	0.0397395	0.0127317
627	0	6	S7P	C7H15O10P	1	289.033	0.003	1118.35	1215.48	C13	1		7	8	6	1.00335	295.053	295.05	295.056	no_integration				20200617_033_PKe_Evo18_4_13CMeOH_12CPyr_100ng_R3.mzML			0.172612		0.278176	0.0891219		0.0246589	0.0397395	0.0127317
628	0	6	S7P	C7H15O10P	1	289.033	0.003	1118.35	1215.48	C13	1		7	8	7	1.00335	296.056	296.053	296.059	no_integration				20200617_033_PKe_Evo18_4_13CMeOH_12CPyr_100ng_R3.mzML			0.172612		0.278176	0.0891219		0.0246589	0.0397395	0.0127317
629	0	7	DHAP/GAP	C3H7O6P	1	168.991	0.003	1065.12	1280.52	C13	1		3	4	0	1.00335	168.991	168.988	168.994	trapez	2.14829e+07		0	20200617_033_PKe_Evo18_4_13CMeOH_12CPyr_100ng_R3.mzML	0.98591	0.998903	0.00219422	0.99871	0.00258039	0.000276462	0.0014181	0.000731406	0.00086013	9.2154e-05
630	0	7	DHAP/GAP	C3H7O6P	1	168.991	0.003	1065.12	1280.52	C13	1		3	4	1	1.00335	169.994	169.991	169.997	trapez	275396		0	20200617_033_PKe_Evo18_4_13CMeOH_12CPyr_100ng_R3.mzML	0.0126387	0	0.00219422	0	0.00258039	0.000276462	0	0.000731406	0.00086013	9.2154e-05
631	0	7	DHAP/GAP	C3H7O6P	1	168.991	0.003	1065.12	1280.52	C13	1		3	4	2	1.00335	170.997	170.994	171	trapez	31630.4		0	20200617_033_PKe_Evo18_4_13CMeOH_12CPyr_100ng_R3.mzML	0.0014516	0.00109711	0.00219422	0.00129019	0.00258039	0.000276462	0.000138231	0.000731406	0.00086013	9.2154e-05
632	0	7	DHAP/GAP	C3H7O6P	1	168.991	0.003	1065.12	1280.52	C13	1		3	4	3	1.00335	172.001	171.998	172.004	no_integration				20200617_033_PKe_Evo18_4_13CMeOH_12CPyr_100ng_R3.mzML			0.00219422		0.00258039	0.000276462		0.000731406	0.00086013	9.2154e-05
633	0	8	2-PG/3-PG	C3H7O7P	1	184.986	0.003	1289.43	1482.15	C13	1		3	4	0	1.00335	184.986	184.983	184.989	trapez	8.49215e+06		0	20200617_033_PKe_Evo18_4_13CMeOH_12CPyr_100ng_R3.mzML	0.9915	1	0	1	0	0	0	0	0	0
634	0	8	2-PG/3-PG	C3H7O7P	1	184.986	0.003	1289.43	1482.15	C13	1		3	4	1	1.00335	185.989	185.986	185.992	trapez	72806.3		0	20200617_033_PKe_Evo18_4_13CMeOH_12CPyr_100ng_R3.mzML	0.00850049	0	0	0	0	0	0	0	0	0
635	0	8	2-PG/3-PG	C3H7O7P	1	184.986	0.003	1289.43	1482.15	C13	1		3	4	2	1.00335	186.992	186.989	186.995	no_integration				20200617_033_PKe_Evo18_4_13CMeOH_12CPyr_100ng_R3.mzML			0		0	0		0	0	0
636	0	8	2-PG/3-PG	C3H7O7P	1	184.986	0.003	1289.43	1482.15	C13	1		3	4	3	1.00335	187.996	187.993	187.999	no_integration				20200617_033_PKe_Evo18_4_13CMeOH_12CPyr_100ng_R3.mzML			0		0	0		0	0	0
637	0	9	PEP	C3H5O6P	1	166.975	0.003	1424.27	1507.33	C13	1		3	4	0	1.00335	166.975	166.972	166.978	trapez	5.27303e+06		0	20200617_033_PKe_Evo18_4_13CMeOH_12CPyr_100ng_R3.mzML	0.992893	1	0	1	0	0	0	0	0	0
638	0	9	PEP	C3H5O6P	1	166.975	0.003	1424.27	1507.33	C13	1		3	4	1	1.00335	167.978	167.975	167.981	trapez	37743.5		0	20200617_033_PKe_Evo18_4_13CMeOH_12CPyr_100ng_R3.mzML	0.00710697	0	0	0	0	0	0	0	0	0
639	0	9	PEP	C3H5O6P	1	166.975	0.003	1424.27	1507.33	C13	1		3	4	2	1.00335	168.982	168.979	168.985	no_integration				20200617_033_PKe_Evo18_4_13CMeOH_12CPyr_100ng_R3.mzML			0		0	0		0	0	0
640	0	9	PEP	C3H5O6P	1	166.975	0.003	1424.27	1507.33	C13	1		3	4	3	1.00335	169.985	169.982	169.988	no_integration				20200617_033_PKe_Evo18_4_13CMeOH_12CPyr_100ng_R3.mzML			0		0	0		0	0	0
641	0	10	E4P	C4H9O7P	1	199.001	0.003	1105.97	1162.37	C13	1		4	5	0	1.00335	199.001	198.998	199.004	no_integration				20200617_033_PKe_Evo18_4_13CMeOH_12CPyr_100ng_R3.mzML			0.999977		1	2.2205e-16		0.249994	0.25	5.55124e-17
642	0	10	E4P	C4H9O7P	1	199.001	0.003	1150.26	1207.22	C13	1		4	5	1	1.00335	200.005	200.002	200.008	trapez	436267		0	20200617_033_PKe_Evo18_4_13CMeOH_12CPyr_100ng_R3.mzML	1	0.999977	0.999977	1	1	2.2205e-16	2.2205e-16	0.249994	0.25	5.55124e-17
643	0	10	E4P	C4H9O7P	1	199.001	0.003	1105.97	1162.37	C13	1		4	5	2	1.00335	201.008	201.005	201.011	no_integration				20200617_033_PKe_Evo18_4_13CMeOH_12CPyr_100ng_R3.mzML			0.999977		1	2.2205e-16		0.249994	0.25	5.55124e-17
644	0	10	E4P	C4H9O7P	1	199.001	0.003	1105.97	1162.37	C13	1		4	5	3	1.00335	202.011	202.008	202.014	no_integration				20200617_033_PKe_Evo18_4_13CMeOH_12CPyr_100ng_R3.mzML			0.999977		1	2.2205e-16		0.249994	0.25	5.55124e-17
645	0	10	E4P	C4H9O7P	1	199.001	0.003	1105.97	1162.37	C13	1		4	5	4	1.00335	203.015	203.012	203.018	no_integration				20200617_033_PKe_Evo18_4_13CMeOH_12CPyr_100ng_R3.mzML			0.999977		1	2.2205e-16		0.249994	0.25	5.55124e-17
646	0	11	UDP	C9H14N2O12P2	1	402.994	0.003	1392.25	1457.06	C13	1		9	10	0	1.00335	402.994	402.991	402.997	trapez	233322		0	20200617_033_PKe_Evo18_4_13CMeOH_12CPyr_100ng_R3.mzML	0.476333	0.519447	0.615251	0.52913	0.636411	0.114622	0.0626306	0.0683612	0.0707123	0.0127358
647	0	11	UDP	C9H14N2O12P2	1	402.994	0.003	1392.25	1457.06	C13	1		9	10	1	1.00335	403.998	403.995	404.001	trapez	179723		0	20200617_033_PKe_Evo18_4_13CMeOH_12CPyr_100ng_R3.mzML	0.36691	0.345855	0.615251	0.30533	0.636411	0.114622	0.0491354	0.0683612	0.0707123	0.0127358
648	0	11	UDP	C9H14N2O12P2	1	402.994	0.003	1392.25	1457.06	C13	1		9	10	2	1.00335	405.001	404.998	405.004	trapez	76783.8		0	20200617_033_PKe_Evo18_4_13CMeOH_12CPyr_100ng_R3.mzML	0.156756	0.134698	0.615251	0.16554	0.636411	0.114622	0.0327435	0.0683612	0.0707123	0.0127358
649	0	11	UDP	C9H14N2O12P2	1	402.994	0.003	1392.09	1527.69	C13	1		9	10	3	1.00335	406.004	406.001	406.007	no_integration				20200617_033_PKe_Evo18_4_13CMeOH_12CPyr_100ng_R3.mzML			0.615251		0.636411	0.114622		0.0683612	0.0707123	0.0127358
650	0	11	UDP	C9H14N2O12P2	1	402.994	0.003	1392.09	1527.69	C13	1		9	10	4	1.00335	407.008	407.005	407.011	no_integration				20200617_033_PKe_Evo18_4_13CMeOH_12CPyr_100ng_R3.mzML			0.615251		0.636411	0.114622		0.0683612	0.0707123	0.0127358
651	0	11	UDP	C9H14N2O12P2	1	402.994	0.003	1392.09	1527.69	C13	1		9	10	5	1.00335	408.011	408.008	408.014	no_integration				20200617_033_PKe_Evo18_4_13CMeOH_12CPyr_100ng_R3.mzML			0.615251		0.636411	0.114622		0.0683612	0.0707123	0.0127358
652	0	11	UDP	C9H14N2O12P2	1	402.994	0.003	1392.09	1527.69	C13	1		9	10	6	1.00335	409.014	409.011	409.017	no_integration				20200617_033_PKe_Evo18_4_13CMeOH_12CPyr_100ng_R3.mzML			0.615251		0.636411	0.114622		0.0683612	0.0707123	0.0127358
653	0	11	UDP	C9H14N2O12P2	1	402.994	0.003	1392.09	1527.69	C13	1		9	10	7	1.00335	410.018	410.015	410.021	no_integration				20200617_033_PKe_Evo18_4_13CMeOH_12CPyr_100ng_R3.mzML			0.615251		0.636411	0.114622		0.0683612	0.0707123	0.0127358
654	0	11	UDP	C9H14N2O12P2	1	402.994	0.003	1392.09	1527.69	C13	1		9	10	8	1.00335	411.021	411.018	411.024	no_integration				20200617_033_PKe_Evo18_4_13CMeOH_12CPyr_100ng_R3.mzML			0.615251		0.636411	0.114622		0.0683612	0.0707123	0.0127358
655	0	11	UDP	C9H14N2O12P2	1	402.994	0.003	1392.09	1527.69	C13	1		9	10	9	1.00335	412.024	412.021	412.027	no_integration				20200617_033_PKe_Evo18_4_13CMeOH_12CPyr_100ng_R3.mzML			0.615251		0.636411	0.114622		0.0683612	0.0707123	0.0127358
656	0	12	UDP_Glucose	C15H24N2O17P2	1	565.048	0.003	1275.97	1326.37	C13	1		15	16	0	1.00335	565.048	565.045	565.051	trapez	1.31444e+06		0	20200617_033_PKe_Evo18_4_13CMeOH_12CPyr_100ng_R3.mzML	0.100384	0.117767	1.82351	0.104287	1.87611	0.2532	0.0213357	0.121567	0.125074	0.01688
657	0	12	UDP_Glucose	C15H24N2O17P2	1	565.048	0.003	1275.97	1326.37	C13	1		15	16	1	1.00335	566.051	566.048	566.054	trapez	3.52961e+06		0	20200617_033_PKe_Evo18_4_13CMeOH_12CPyr_100ng_R3.mzML	0.269558	0.29395	1.82351	0.287901	1.87611	0.2532	0.0302483	0.121567	0.125074	0.01688
658	0	12	UDP_Glucose	C15H24N2O17P2	1	565.048	0.003	1275.97	1326.37	C13	1		15	16	2	1.00335	567.054	567.051	567.057	trapez	4.15228e+06		0	20200617_033_PKe_Evo18_4_13CMeOH_12CPyr_100ng_R3.mzML	0.317111	0.318655	1.82351	0.325502	1.87611	0.2532	0.0271534	0.121567	0.125074	0.01688
659	0	12	UDP_Glucose	C15H24N2O17P2	1	565.048	0.003	1275.97	1326.37	C13	1		15	16	3	1.00335	568.058	568.055	568.061	trapez	2.85963e+06		0	20200617_033_PKe_Evo18_4_13CMeOH_12CPyr_100ng_R3.mzML	0.218391	0.200618	1.82351	0.210191	1.87611	0.2532	0.0207787	0.121567	0.125074	0.01688
660	0	12	UDP_Glucose	C15H24N2O17P2	1	565.048	0.003	1275.97	1326.37	C13	1		15	16	4	1.00335	569.061	569.058	569.064	trapez	971525		0	20200617_033_PKe_Evo18_4_13CMeOH_12CPyr_100ng_R3.mzML	0.0741957	0.0546521	1.82351	0.0553832	1.87611	0.2532	0.0177129	0.121567	0.125074	0.01688
661	0	12	UDP_Glucose	C15H24N2O17P2	1	565.048	0.003	1275.97	1326.37	C13	1		15	16	5	1.00335	570.064	570.061	570.067	trapez	266588		0	20200617_033_PKe_Evo18_4_13CMeOH_12CPyr_100ng_R3.mzML	0.0203594	0.0143578	1.82351	0.015312	1.87611	0.2532	0.0057392	0.121567	0.125074	0.01688
662	0	12	UDP_Glucose	C15H24N2O17P2	1	565.048	0.003	1275.97	1326.37	C13	1		15	16	6	1.00335	571.068	571.065	571.071	no_integration				20200617_033_PKe_Evo18_4_13CMeOH_12CPyr_100ng_R3.mzML			1.82351	0.00142392	1.87611	0.2532	0.00112692	0.121567	0.125074	0.01688
663	0	12	UDP_Glucose	C15H24N2O17P2	1	565.048	0.003	1275.97	1326.37	C13	1		15	16	7	1.00335	572.071	572.068	572.074	no_integration				20200617_033_PKe_Evo18_4_13CMeOH_12CPyr_100ng_R3.mzML			1.82351		1.87611	0.2532		0.121567	0.125074	0.01688
664	0	12	UDP_Glucose	C15H24N2O17P2	1	565.048	0.003	1275.97	1326.37	C13	1		15	16	8	1.00335	573.075	573.072	573.078	no_integration				20200617_033_PKe_Evo18_4_13CMeOH_12CPyr_100ng_R3.mzML			1.82351		1.87611	0.2532		0.121567	0.125074	0.01688
665	0	12	UDP_Glucose	C15H24N2O17P2	1	565.048	0.003	1275.97	1326.37	C13	1		15	16	9	1.00335	574.078	574.075	574.081	no_integration				20200617_033_PKe_Evo18_4_13CMeOH_12CPyr_100ng_R3.mzML			1.82351		1.87611	0.2532		0.121567	0.125074	0.01688
666	0	12	UDP_Glucose	C15H24N2O17P2	1	565.048	0.003	1275.97	1326.37	C13	1		15	16	10	1.00335	575.081	575.078	575.084	no_integration				20200617_033_PKe_Evo18_4_13CMeOH_12CPyr_100ng_R3.mzML			1.82351		1.87611	0.2532		0.121567	0.125074	0.01688
667	0	12	UDP_Glucose	C15H24N2O17P2	1	565.048	0.003	1275.97	1326.37	C13	1		15	16	11	1.00335	576.085	576.082	576.088	no_integration				20200617_033_PKe_Evo18_4_13CMeOH_12CPyr_100ng_R3.mzML			1.82351		1.87611	0.2532		0.121567	0.125074	0.01688
668	0	12	UDP_Glucose	C15H24N2O17P2	1	565.048	0.003	1275.97	1326.37	C13	1		15	16	12	1.00335	577.088	577.085	577.091	no_integration				20200617_033_PKe_Evo18_4_13CMeOH_12CPyr_100ng_R3.mzML			1.82351		1.87611	0.2532		0.121567	0.125074	0.01688
669	0	12	UDP_Glucose	C15H24N2O17P2	1	565.048	0.003	1275.97	1326.37	C13	1		15	16	13	1.00335	578.091	578.088	578.094	no_integration				20200617_033_PKe_Evo18_4_13CMeOH_12CPyr_100ng_R3.mzML			1.82351		1.87611	0.2532		0.121567	0.125074	0.01688
670	0	12	UDP_Glucose	C15H24N2O17P2	1	565.048	0.003	1275.97	1326.37	C13	1		15	16	14	1.00335	579.095	579.092	579.098	no_integration				20200617_033_PKe_Evo18_4_13CMeOH_12CPyr_100ng_R3.mzML			1.82351		1.87611	0.2532		0.121567	0.125074	0.01688
671	0	12	UDP_Glucose	C15H24N2O17P2	1	565.048	0.003	1275.97	1326.37	C13	1		15	16	15	1.00335	580.098	580.095	580.101	no_integration				20200617_033_PKe_Evo18_4_13CMeOH_12CPyr_100ng_R3.mzML			1.82351		1.87611	0.2532		0.121567	0.125074	0.01688
672	0	1	Hexose-P	C6H13O9P	1	259.022	0.003	1040.71	1214.87	C13	1		6	7	0	1.00335	259.022	259.019	259.025	trapez	3.98443e+07		0	20200617_035_PKe_Evo18_4_13CMeOH_12CPyr_100ng_R4.mzML	0.929453	0.976351	0.053996	0.977958	0.0504936	0.00767692	0.00918643	0.00899933	0.00841559	0.00127949
673	0	1	Hexose-P	C6H13O9P	1	259.022	0.003	1041.16	1215.28	C13	1		6	7	1	1.00335	260.026	260.023	260.029	trapez	1.93448e+06		0	20200617_035_PKe_Evo18_4_13CMeOH_12CPyr_100ng_R4.mzML	0.0451259	0	0.053996	0	0.0504936	0.00767692	0	0.00899933	0.00841559	0.00127949
674	0	1	Hexose-P	C6H13O9P	1	259.022	0.003	1041.16	1215.28	C13	1		6	7	2	1.00335	261.029	261.026	261.032	trapez	775883		0	20200617_035_PKe_Evo18_4_13CMeOH_12CPyr_100ng_R4.mzML	0.0180991	0.0169508	0.053996	0.015633	0.0504936	0.00767692	0.00230293	0.00899933	0.00841559	0.00127949
675	0	1	Hexose-P	C6H13O9P	1	259.022	0.003	1041.16	1215.28	C13	1		6	7	3	1.00335	262.033	262.03	262.036	trapez	313881		0	20200617_035_PKe_Evo18_4_13CMeOH_12CPyr_100ng_R4.mzML	0.00732195	0.00669815	0.053996	0.00640921	0.0504936	0.00767692	0.00102369	0.00899933	0.00841559	0.00127949
676	0	1	Hexose-P	C6H13O9P	1	259.022	0.003	1041.16	1215.28	C13	1		6	7	4	1.00335	263.036	263.033	263.039	no_integration				20200617_035_PKe_Evo18_4_13CMeOH_12CPyr_100ng_R4.mzML			0.053996		0.0504936	0.00767692		0.00899933	0.00841559	0.00127949
677	0	1	Hexose-P	C6H13O9P	1	259.022	0.003	1041.16	1215.28	C13	1		6	7	5	1.00335	264.039	264.036	264.042	no_integration				20200617_035_PKe_Evo18_4_13CMeOH_12CPyr_100ng_R4.mzML			0.053996		0.0504936	0.00767692		0.00899933	0.00841559	0.00127949
678	0	1	Hexose-P	C6H13O9P	1	259.022	0.003	1041.16	1215.28	C13	1		6	7	6	1.00335	265.043	265.04	265.046	no_integration				20200617_035_PKe_Evo18_4_13CMeOH_12CPyr_100ng_R4.mzML			0.053996		0.0504936	0.00767692		0.00899933	0.00841559	0.00127949
679	0	2	FBP	C6H14O12P2	1	338.989	0.003	1508.99	1706.99	C13	1		6	7	0	1.00335	338.989	338.986	338.992	trapez	3.5703e+06		0	20200617_035_PKe_Evo18_4_13CMeOH_12CPyr_100ng_R4.mzML	0.973295	1	0	1	0	0	0	0	0	0
680	0	2	FBP	C6H14O12P2	1	338.989	0.003	1508.99	1706.99	C13	1		6	7	1	1.00335	339.992	339.989	339.995	trapez	97961.8		0	20200617_035_PKe_Evo18_4_13CMeOH_12CPyr_100ng_R4.mzML	0.0267052	0	0	0	0	0	0	0	0	0
681	0	2	FBP	C6H14O12P2	1	338.989	0.003	1508.99	1706.99	C13	1		6	7	2	1.00335	340.995	340.992	340.998	no_integration				20200617_035_PKe_Evo18_4_13CMeOH_12CPyr_100ng_R4.mzML			0		0	0		0	0	0
682	0	2	FBP	C6H14O12P2	1	338.989	0.003	1508.99	1706.99	C13	1		6	7	3	1.00335	341.999	341.996	342.002	no_integration				20200617_035_PKe_Evo18_4_13CMeOH_12CPyr_100ng_R4.mzML			0		0	0		0	0	0
683	0	2	FBP	C6H14O12P2	1	338.989	0.003	1508.99	1706.99	C13	1		6	7	4	1.00335	343.002	342.999	343.005	no_integration				20200617_035_PKe_Evo18_4_13CMeOH_12CPyr_100ng_R4.mzML			0		0	0		0	0	0
684	0	2	FBP	C6H14O12P2	1	338.989	0.003	1508.99	1706.99	C13	1		6	7	5	1.00335	344.006	344.003	344.009	no_integration				20200617_035_PKe_Evo18_4_13CMeOH_12CPyr_100ng_R4.mzML			0		0	0		0	0	0
685	0	2	FBP	C6H14O12P2	1	338.989	0.003	1508.99	1706.99	C13	1		6	7	6	1.00335	345.009	345.006	345.012	no_integration				20200617_035_PKe_Evo18_4_13CMeOH_12CPyr_100ng_R4.mzML			0		0	0		0	0	0
686	0	3	FBP	C6H14O12P2	2	168.991	0.003	1508.99	1706.99	C13	1		6	7	0	0.501677	168.991	168.988	168.994	trapez	1.2791e+07		0	20200617_035_PKe_Evo18_4_13CMeOH_12CPyr_100ng_R4.mzML	0.959506	0.993352	0.0132956	0.994164	0.0116728	0.0022293	0.00613465	0.00221593	0.00194547	0.00037155
687	0	3	FBP	C6H14O12P2	2	168.991	0.003	1508.99	1706.99	C13	1		6	7	1	0.501677	169.492	169.489	169.495	trapez	429956		0	20200617_035_PKe_Evo18_4_13CMeOH_12CPyr_100ng_R4.mzML	0.0322528	0	0.0132956	0	0.0116728	0.0022293	0	0.00221593	0.00194547	0.00037155
688	0	3	FBP	C6H14O12P2	2	168.991	0.003	1508.99	1706.99	C13	1		6	7	2	0.501677	169.994	169.991	169.997	trapez	109862		0	20200617_035_PKe_Evo18_4_13CMeOH_12CPyr_100ng_R4.mzML	0.00824122	0.00664779	0.0132956	0.0058364	0.0116728	0.0022293	0.00111465	0.00221593	0.00194547	0.00037155
689	0	3	FBP	C6H14O12P2	2	168.991	0.003	1508.99	1706.99	C13	1		6	7	3	0.501677	170.496	170.493	170.499	no_integration				20200617_035_PKe_Evo18_4_13CMeOH_12CPyr_100ng_R4.mzML			0.0132956		0.0116728	0.0022293		0.00221593	0.00194547	0.00037155
690	0	3	FBP	C6H14O12P2	2	168.991	0.003	1508.99	1706.99	C13	1		6	7	4	0.501677	170.997	170.994	171	no_integration				20200617_035_PKe_Evo18_4_13CMeOH_12CPyr_100ng_R4.mzML			0.0132956		0.0116728	0.0022293		0.00221593	0.00194547	0.00037155
691	0	3	FBP	C6H14O12P2	2	168.991	0.003	1508.99	1706.99	C13	1		6	7	5	0.501677	171.499	171.496	171.502	no_integration				20200617_035_PKe_Evo18_4_13CMeOH_12CPyr_100ng_R4.mzML			0.0132956		0.0116728	0.0022293		0.00221593	0.00194547	0.00037155
692	0	3	FBP	C6H14O12P2	2	168.991	0.003	1508.99	1706.99	C13	1		6	7	6	0.501677	172.001	171.998	172.004	no_integration				20200617_035_PKe_Evo18_4_13CMeOH_12CPyr_100ng_R4.mzML			0.0132956		0.0116728	0.0022293		0.00221593	0.00194547	0.00037155
693	0	4	Ru5P_X5P	C5H11O8P	1	229.012	0.003	1087.19	1173.48	C13	1		5	6	0	1.00335	229.012	229.009	229.015	trapez	408022		0	20200617_035_PKe_Evo18_4_13CMeOH_12CPyr_100ng_R4.mzML	0.473733	0.49737	0.660389	0.521093	0.641511	0.060569	0.0434814	0.132078	0.128302	0.0121138
694	0	4	Ru5P_X5P	C5H11O8P	1	229.012	0.003	1087.19	1173.48	C13	1		5	6	1	1.00335	230.015	230.012	230.018	trapez	308039		0	20200617_035_PKe_Evo18_4_13CMeOH_12CPyr_100ng_R4.mzML	0.357648	0.34487	0.660389	0.316303	0.641511	0.060569	0.0320763	0.132078	0.128302	0.0121138
695	0	4	Ru5P_X5P	C5H11O8P	1	229.012	0.003	1087.19	1173.48	C13	1		5	6	2	1.00335	231.019	231.016	231.022	trapez	145230		0	20200617_035_PKe_Evo18_4_13CMeOH_12CPyr_100ng_R4.mzML	0.168619	0.15776	0.660389	0.162604	0.641511	0.060569	0.0142463	0.132078	0.128302	0.0121138
696	0	4	Ru5P_X5P	C5H11O8P	1	229.012	0.003	1087.19	1173.48	C13	1		5	6	3	1.00335	232.022	232.019	232.025	no_integration				20200617_035_PKe_Evo18_4_13CMeOH_12CPyr_100ng_R4.mzML			0.660389		0.641511	0.060569		0.132078	0.128302	0.0121138
697	0	4	Ru5P_X5P	C5H11O8P	1	229.012	0.003	1087.19	1173.48	C13	1		5	6	4	1.00335	233.025	233.022	233.028	no_integration				20200617_035_PKe_Evo18_4_13CMeOH_12CPyr_100ng_R4.mzML			0.660389		0.641511	0.060569		0.132078	0.128302	0.0121138
698	0	4	Ru5P_X5P	C5H11O8P	1	229.012	0.003	1087.19	1173.48	C13	1		5	6	5	1.00335	234.029	234.026	234.032	no_integration				20200617_035_PKe_Evo18_4_13CMeOH_12CPyr_100ng_R4.mzML			0.660389		0.641511	0.060569		0.132078	0.128302	0.0121138
699	0	5	P5P	C5H11O8P	1	229.012	0.003	1038.87	1087.21	C13	1		5	6	0	1.00335	229.012	229.009	229.015	trapez	241540		0	20200617_035_PKe_Evo18_4_13CMeOH_12CPyr_100ng_R4.mzML	0.637887	0.671574	0.398178	0.595577	0.518595	0.111529	0.0939394	0.0796355	0.103719	0.0223057
700	0	5	P5P	C5H11O8P	1	229.012	0.003	1038.87	1087.21	C13	1		5	6	1	1.00335	230.015	230.012	230.018	trapez	107103		0	20200617_035_PKe_Evo18_4_13CMeOH_12CPyr_100ng_R4.mzML	0.282851	0.258674	0.398178	0.290252	0.518595	0.111529	0.0450829	0.0796355	0.103719	0.0223057
701	0	5	P5P	C5H11O8P	1	229.012	0.003	1038.87	1087.21	C13	1		5	6	2	1.00335	231.019	231.016	231.022	trapez	30013		0	20200617_035_PKe_Evo18_4_13CMeOH_12CPyr_100ng_R4.mzML	0.0792618	0.0697517	0.398178	0.114172	0.518595	0.111529	0.0332229	0.0796355	0.103719	0.0223057
702	0	5	P5P	C5H11O8P	1	229.012	0.003	1038.87	1087.21	C13	1		5	6	3	1.00335	232.022	232.019	232.025	no_integration				20200617_035_PKe_Evo18_4_13CMeOH_12CPyr_100ng_R4.mzML			0.398178		0.518595	0.111529		0.0796355	0.103719	0.0223057
703	0	5	P5P	C5H11O8P	1	229.012	0.003	1038.87	1087.21	C13	1		5	6	4	1.00335	233.025	233.022	233.028	no_integration				20200617_035_PKe_Evo18_4_13CMeOH_12CPyr_100ng_R4.mzML			0.398178		0.518595	0.111529		0.0796355	0.103719	0.0223057
704	0	5	P5P	C5H11O8P	1	229.012	0.003	1038.87	1087.21	C13	1		5	6	5	1.00335	234.029	234.026	234.032	no_integration				20200617_035_PKe_Evo18_4_13CMeOH_12CPyr_100ng_R4.mzML			0.398178		0.518595	0.111529		0.0796355	0.103719	0.0223057
705	0	6	S7P	C7H15O10P	1	289.033	0.003	1023.82	1121.85	C13	1		7	8	0	1.00335	289.033	289.03	289.036	trapez	121641		0	20200617_035_PKe_Evo18_4_13CMeOH_12CPyr_100ng_R4.mzML	0.839995	0.898548	0.101452	0.774554	0.278176	0.0891219	0.163225	0.0144931	0.0397395	0.0127317
706	0	6	S7P	C7H15O10P	1	289.033	0.003	1023.82	1121.85	C13	1		7	8	1	1.00335	290.036	290.033	290.039	trapez	23170.5		0	20200617_035_PKe_Evo18_4_13CMeOH_12CPyr_100ng_R4.mzML	0.160005	0.101452	0.101452	0.172716	0.278176	0.0891219	0.0673492	0.0144931	0.0397395	0.0127317
707	0	6	S7P	C7H15O10P	1	289.033	0.003	1110.83	1207.96	C13	1		7	8	2	1.00335	291.04	291.037	291.043	no_integration				20200617_035_PKe_Evo18_4_13CMeOH_12CPyr_100ng_R4.mzML			0.101452	0.05273	0.278176	0.0891219	0.0108864	0.0144931	0.0397395	0.0127317
708	0	6	S7P	C7H15O10P	1	289.033	0.003	1110.83	1207.96	C13	1		7	8	3	1.00335	292.043	292.04	292.046	no_integration				20200617_035_PKe_Evo18_4_13CMeOH_12CPyr_100ng_R4.mzML			0.101452		0.278176	0.0891219		0.0144931	0.0397395	0.0127317
709	0	6	S7P	C7H15O10P	1	289.033	0.003	1110.83	1207.96	C13	1		7	8	4	1.00335	293.046	293.043	293.049	no_integration				20200617_035_PKe_Evo18_4_13CMeOH_12CPyr_100ng_R4.mzML			0.101452		0.278176	0.0891219		0.0144931	0.0397395	0.0127317
710	0	6	S7P	C7H15O10P	1	289.033	0.003	1110.83	1207.96	C13	1		7	8	5	1.00335	294.05	294.047	294.053	no_integration				20200617_035_PKe_Evo18_4_13CMeOH_12CPyr_100ng_R4.mzML			0.101452		0.278176	0.0891219		0.0144931	0.0397395	0.0127317
711	0	6	S7P	C7H15O10P	1	289.033	0.003	1110.83	1207.96	C13	1		7	8	6	1.00335	295.053	295.05	295.056	no_integration				20200617_035_PKe_Evo18_4_13CMeOH_12CPyr_100ng_R4.mzML			0.101452		0.278176	0.0891219		0.0144931	0.0397395	0.0127317
712	0	6	S7P	C7H15O10P	1	289.033	0.003	1110.83	1207.96	C13	1		7	8	7	1.00335	296.056	296.053	296.059	no_integration				20200617_035_PKe_Evo18_4_13CMeOH_12CPyr_100ng_R4.mzML			0.101452		0.278176	0.0891219		0.0144931	0.0397395	0.0127317
713	0	7	DHAP/GAP	C3H7O6P	1	168.991	0.003	1060.56	1275.96	C13	1		3	4	0	1.00335	168.991	168.988	168.994	trapez	2.14253e+07		0	20200617_035_PKe_Evo18_4_13CMeOH_12CPyr_100ng_R4.mzML	0.986975	1	0	0.99871	0.00258039	0.000276462	0.0014181	0	0.00086013	9.2154e-05
714	0	7	DHAP/GAP	C3H7O6P	1	168.991	0.003	1060.56	1275.96	C13	1		3	4	1	1.00335	169.994	169.991	169.997	trapez	282753		0	20200617_035_PKe_Evo18_4_13CMeOH_12CPyr_100ng_R4.mzML	0.0130253	0	0	0	0.00258039	0.000276462	0	0	0.00086013	9.2154e-05
715	0	7	DHAP/GAP	C3H7O6P	1	168.991	0.003	1060.56	1275.96	C13	1		3	4	2	1.00335	170.997	170.994	171	no_integration				20200617_035_PKe_Evo18_4_13CMeOH_12CPyr_100ng_R4.mzML			0	0.00129019	0.00258039	0.000276462	0.000138231	0	0.00086013	9.2154e-05
716	0	7	DHAP/GAP	C3H7O6P	1	168.991	0.003	1060.56	1275.96	C13	1		3	4	3	1.00335	172.001	171.998	172.004	no_integration				20200617_035_PKe_Evo18_4_13CMeOH_12CPyr_100ng_R4.mzML			0		0.00258039	0.000276462		0	0.00086013	9.2154e-05
717	0	8	2-PG/3-PG	C3H7O7P	1	184.986	0.003	1285.41	1478.13	C13	1		3	4	0	1.00335	184.986	184.983	184.989	trapez	1.15183e+07		0	20200617_035_PKe_Evo18_4_13CMeOH_12CPyr_100ng_R4.mzML	0.987947	1	0	1	0	0	0	0	0	0
718	0	8	2-PG/3-PG	C3H7O7P	1	184.986	0.003	1285.41	1478.13	C13	1		3	4	1	1.00335	185.989	185.986	185.992	trapez	140524		0	20200617_035_PKe_Evo18_4_13CMeOH_12CPyr_100ng_R4.mzML	0.012053	0	0	0	0	0	0	0	0	0
719	0	8	2-PG/3-PG	C3H7O7P	1	184.986	0.003	1285.41	1478.13	C13	1		3	4	2	1.00335	186.992	186.989	186.995	no_integration				20200617_035_PKe_Evo18_4_13CMeOH_12CPyr_100ng_R4.mzML			0		0	0		0	0	0
720	0	8	2-PG/3-PG	C3H7O7P	1	184.986	0.003	1285.41	1478.13	C13	1		3	4	3	1.00335	187.996	187.993	187.999	no_integration				20200617_035_PKe_Evo18_4_13CMeOH_12CPyr_100ng_R4.mzML			0		0	0		0	0	0
721	0	9	PEP	C3H5O6P	1	166.975	0.003	1417.02	1500.08	C13	1		3	4	0	1.00335	166.975	166.972	166.978	trapez	4.23829e+06		0	20200617_035_PKe_Evo18_4_13CMeOH_12CPyr_100ng_R4.mzML	0.991116	1	0	1	0	0	0	0	0	0
722	0	9	PEP	C3H5O6P	1	166.975	0.003	1417.02	1500.08	C13	1		3	4	1	1.00335	167.978	167.975	167.981	trapez	37990.4		0	20200617_035_PKe_Evo18_4_13CMeOH_12CPyr_100ng_R4.mzML	0.00888397	0	0	0	0	0	0	0	0	0
723	0	9	PEP	C3H5O6P	1	166.975	0.003	1417.02	1500.08	C13	1		3	4	2	1.00335	168.982	168.979	168.985	no_integration				20200617_035_PKe_Evo18_4_13CMeOH_12CPyr_100ng_R4.mzML			0		0	0		0	0	0
724	0	9	PEP	C3H5O6P	1	166.975	0.003	1417.02	1500.08	C13	1		3	4	3	1.00335	169.985	169.982	169.988	no_integration				20200617_035_PKe_Evo18_4_13CMeOH_12CPyr_100ng_R4.mzML			0		0	0		0	0	0
725	0	10	E4P	C4H9O7P	1	199.001	0.003	1210.39	1266.79	C13	1		4	5	0	1.00335	199.001	198.998	199.004	no_integration				20200617_035_PKe_Evo18_4_13CMeOH_12CPyr_100ng_R4.mzML			0.999977		1	2.2205e-16		0.249994	0.25	5.55124e-17
726	0	10	E4P	C4H9O7P	1	199.001	0.003	1146.84	1202.98	C13	1		4	5	1	1.00335	200.005	200.002	200.008	trapez	347585		0	20200617_035_PKe_Evo18_4_13CMeOH_12CPyr_100ng_R4.mzML	1	0.999977	0.999977	1	1	2.2205e-16	2.2205e-16	0.249994	0.25	5.55124e-17
727	0	10	E4P	C4H9O7P	1	199.001	0.003	1210.39	1266.79	C13	1		4	5	2	1.00335	201.008	201.005	201.011	no_integration				20200617_035_PKe_Evo18_4_13CMeOH_12CPyr_100ng_R4.mzML			0.999977		1	2.2205e-16		0.249994	0.25	5.55124e-17
728	0	10	E4P	C4H9O7P	1	199.001	0.003	1210.39	1266.79	C13	1		4	5	3	1.00335	202.011	202.008	202.014	no_integration				20200617_035_PKe_Evo18_4_13CMeOH_12CPyr_100ng_R4.mzML			0.999977		1	2.2205e-16		0.249994	0.25	5.55124e-17
729	0	10	E4P	C4H9O7P	1	199.001	0.003	1210.39	1266.79	C13	1		4	5	4	1.00335	203.015	203.012	203.018	no_integration				20200617_035_PKe_Evo18_4_13CMeOH_12CPyr_100ng_R4.mzML			0.999977		1	2.2205e-16		0.249994	0.25	5.55124e-17
730	0	11	UDP	C9H14N2O12P2	1	402.994	0.003	1384.33	1440.49	C13	1		9	10	0	1.00335	402.994	402.991	402.997	trapez	169823		0	20200617_035_PKe_Evo18_4_13CMeOH_12CPyr_100ng_R4.mzML	0.455257	0.494875	0.687778	0.52913	0.636411	0.114622	0.0626306	0.0764197	0.0707123	0.0127358
731	0	11	UDP	C9H14N2O12P2	1	402.994	0.003	1384.33	1440.49	C13	1		9	10	1	1.00335	403.998	403.995	404.001	trapez	128371		0	20200617_035_PKe_Evo18_4_13CMeOH_12CPyr_100ng_R4.mzML	0.344133	0.322473	0.687778	0.30533	0.636411	0.114622	0.0491354	0.0764197	0.0707123	0.0127358
732	0	11	UDP	C9H14N2O12P2	1	402.994	0.003	1384.33	1440.49	C13	1		9	10	2	1.00335	405.001	404.998	405.004	trapez	74832.7		0	20200617_035_PKe_Evo18_4_13CMeOH_12CPyr_100ng_R4.mzML	0.20061	0.182652	0.687778	0.16554	0.636411	0.114622	0.0327435	0.0764197	0.0707123	0.0127358
733	0	11	UDP	C9H14N2O12P2	1	402.994	0.003	1384.17	1519.77	C13	1		9	10	3	1.00335	406.004	406.001	406.007	no_integration				20200617_035_PKe_Evo18_4_13CMeOH_12CPyr_100ng_R4.mzML			0.687778		0.636411	0.114622		0.0764197	0.0707123	0.0127358
734	0	11	UDP	C9H14N2O12P2	1	402.994	0.003	1384.17	1519.77	C13	1		9	10	4	1.00335	407.008	407.005	407.011	no_integration				20200617_035_PKe_Evo18_4_13CMeOH_12CPyr_100ng_R4.mzML			0.687778		0.636411	0.114622		0.0764197	0.0707123	0.0127358
735	0	11	UDP	C9H14N2O12P2	1	402.994	0.003	1384.17	1519.77	C13	1		9	10	5	1.00335	408.011	408.008	408.014	no_integration				20200617_035_PKe_Evo18_4_13CMeOH_12CPyr_100ng_R4.mzML			0.687778		0.636411	0.114622		0.0764197	0.0707123	0.0127358
736	0	11	UDP	C9H14N2O12P2	1	402.994	0.003	1384.17	1519.77	C13	1		9	10	6	1.00335	409.014	409.011	409.017	no_integration				20200617_035_PKe_Evo18_4_13CMeOH_12CPyr_100ng_R4.mzML			0.687778		0.636411	0.114622		0.0764197	0.0707123	0.0127358
737	0	11	UDP	C9H14N2O12P2	1	402.994	0.003	1384.17	1519.77	C13	1		9	10	7	1.00335	410.018	410.015	410.021	no_integration				20200617_035_PKe_Evo18_4_13CMeOH_12CPyr_100ng_R4.mzML			0.687778		0.636411	0.114622		0.0764197	0.0707123	0.0127358
738	0	11	UDP	C9H14N2O12P2	1	402.994	0.003	1384.17	1519.77	C13	1		9	10	8	1.00335	411.021	411.018	411.024	no_integration				20200617_035_PKe_Evo18_4_13CMeOH_12CPyr_100ng_R4.mzML			0.687778		0.636411	0.114622		0.0764197	0.0707123	0.0127358
739	0	11	UDP	C9H14N2O12P2	1	402.994	0.003	1384.17	1519.77	C13	1		9	10	9	1.00335	412.024	412.021	412.027	no_integration				20200617_035_PKe_Evo18_4_13CMeOH_12CPyr_100ng_R4.mzML			0.687778		0.636411	0.114622		0.0764197	0.0707123	0.0127358
740	0	12	UDP_Glucose	C15H24N2O17P2	1	565.048	0.003	1275.67	1326.07	C13	1		15	16	0	1.00335	565.048	565.045	565.051	trapez	569025		0	20200617_035_PKe_Evo18_4_13CMeOH_12CPyr_100ng_R4.mzML	0.0701193	0.0823734	1.98882	0.104287	1.87611	0.2532	0.0213357	0.132588	0.125074	0.01688
741	0	12	UDP_Glucose	C15H24N2O17P2	1	565.048	0.003	1275.67	1326.07	C13	1		15	16	1	1.00335	566.051	566.048	566.054	trapez	2.01875e+06		0	20200617_035_PKe_Evo18_4_13CMeOH_12CPyr_100ng_R4.mzML	0.248765	0.275891	1.98882	0.287901	1.87611	0.2532	0.0302483	0.132588	0.125074	0.01688
742	0	12	UDP_Glucose	C15H24N2O17P2	1	565.048	0.003	1275.67	1326.07	C13	1		15	16	2	1.00335	567.054	567.051	567.057	trapez	2.61737e+06		0	20200617_035_PKe_Evo18_4_13CMeOH_12CPyr_100ng_R4.mzML	0.32253	0.328513	1.98882	0.325502	1.87611	0.2532	0.0271534	0.132588	0.125074	0.01688
743	0	12	UDP_Glucose	C15H24N2O17P2	1	565.048	0.003	1275.67	1326.07	C13	1		15	16	3	1.00335	568.058	568.055	568.061	trapez	1.91375e+06		0	20200617_035_PKe_Evo18_4_13CMeOH_12CPyr_100ng_R4.mzML	0.235825	0.219624	1.98882	0.210191	1.87611	0.2532	0.0207787	0.132588	0.125074	0.01688
744	0	12	UDP_Glucose	C15H24N2O17P2	1	565.048	0.003	1275.67	1326.07	C13	1		15	16	4	1.00335	569.061	569.058	569.064	trapez	754927		0	20200617_035_PKe_Evo18_4_13CMeOH_12CPyr_100ng_R4.mzML	0.0930274	0.0734242	1.98882	0.0553832	1.87611	0.2532	0.0177129	0.132588	0.125074	0.01688
745	0	12	UDP_Glucose	C15H24N2O17P2	1	565.048	0.003	1275.67	1326.07	C13	1		15	16	5	1.00335	570.064	570.061	570.067	trapez	205048		0	20200617_035_PKe_Evo18_4_13CMeOH_12CPyr_100ng_R4.mzML	0.0252675	0.0177103	1.98882	0.015312	1.87611	0.2532	0.0057392	0.132588	0.125074	0.01688
746	0	12	UDP_Glucose	C15H24N2O17P2	1	565.048	0.003	1275.67	1326.07	C13	1		15	16	6	1.00335	571.068	571.065	571.071	trapez	36240.2		0	20200617_035_PKe_Evo18_4_13CMeOH_12CPyr_100ng_R4.mzML	0.00446577	0.0024646	1.98882	0.00142392	1.87611	0.2532	0.00112692	0.132588	0.125074	0.01688
747	0	12	UDP_Glucose	C15H24N2O17P2	1	565.048	0.003	1275.67	1326.07	C13	1		15	16	7	1.00335	572.071	572.068	572.074	no_integration				20200617_035_PKe_Evo18_4_13CMeOH_12CPyr_100ng_R4.mzML			1.98882		1.87611	0.2532		0.132588	0.125074	0.01688
748	0	12	UDP_Glucose	C15H24N2O17P2	1	565.048	0.003	1275.67	1326.07	C13	1		15	16	8	1.00335	573.075	573.072	573.078	no_integration				20200617_035_PKe_Evo18_4_13CMeOH_12CPyr_100ng_R4.mzML			1.98882		1.87611	0.2532		0.132588	0.125074	0.01688
749	0	12	UDP_Glucose	C15H24N2O17P2	1	565.048	0.003	1275.67	1326.07	C13	1		15	16	9	1.00335	574.078	574.075	574.081	no_integration				20200617_035_PKe_Evo18_4_13CMeOH_12CPyr_100ng_R4.mzML			1.98882		1.87611	0.2532		0.132588	0.125074	0.01688
750	0	12	UDP_Glucose	C15H24N2O17P2	1	565.048	0.003	1275.67	1326.07	C13	1		15	16	10	1.00335	575.081	575.078	575.084	no_integration				20200617_035_PKe_Evo18_4_13CMeOH_12CPyr_100ng_R4.mzML			1.98882		1.87611	0.2532		0.132588	0.125074	0.01688
751	0	12	UDP_Glucose	C15H24N2O17P2	1	565.048	0.003	1275.67	1326.07	C13	1		15	16	11	1.00335	576.085	576.082	576.088	no_integration				20200617_035_PKe_Evo18_4_13CMeOH_12CPyr_100ng_R4.mzML			1.98882		1.87611	0.2532		0.132588	0.125074	0.01688
752	0	12	UDP_Glucose	C15H24N2O17P2	1	565.048	0.003	1275.67	1326.07	C13	1		15	16	12	1.00335	577.088	577.085	577.091	no_integration				20200617_035_PKe_Evo18_4_13CMeOH_12CPyr_100ng_R4.mzML			1.98882		1.87611	0.2532		0.132588	0.125074	0.01688
753	0	12	UDP_Glucose	C15H24N2O17P2	1	565.048	0.003	1275.67	1326.07	C13	1		15	16	13	1.00335	578.091	578.088	578.094	no_integration				20200617_035_PKe_Evo18_4_13CMeOH_12CPyr_100ng_R4.mzML			1.98882		1.87611	0.2532		0.132588	0.125074	0.01688
754	0	12	UDP_Glucose	C15H24N2O17P2	1	565.048	0.003	1275.67	1326.07	C13	1		15	16	14	1.00335	579.095	579.092	579.098	no_integration				20200617_035_PKe_Evo18_4_13CMeOH_12CPyr_100ng_R4.mzML			1.98882		1.87611	0.2532		0.132588	0.125074	0.01688
755	0	12	UDP_Glucose	C15H24N2O17P2	1	565.048	0.003	1275.67	1326.07	C13	1		15	16	15	1.00335	580.098	580.095	580.101	no_integration				20200617_035_PKe_Evo18_4_13CMeOH_12CPyr_100ng_R4.mzML			1.98882		1.87611	0.2532		0.132588	0.125074	0.01688
756	0	1	Hexose-P	C6H13O9P	1	259.022	0.003	1053.37	1227.49	C13	1		6	7	0	1.00335	259.022	259.019	259.025	trapez	5.69796e+07		0	20200617_037_PKe_Evo18_4_13CMeOH_12CPyr_100ng_R5.mzML	0.933768	0.979561	0.0466503	0.977958	0.0504936	0.00767692	0.00918643	0.00777505	0.00841559	0.00127949
757	0	1	Hexose-P	C6H13O9P	1	259.022	0.003	1053.37	1227.49	C13	1		6	7	1	1.00335	260.026	260.023	260.029	trapez	2.68512e+06		0	20200617_037_PKe_Evo18_4_13CMeOH_12CPyr_100ng_R5.mzML	0.044003	0	0.0466503	0	0.0504936	0.00767692	0	0.00777505	0.00841559	0.00127949
758	0	1	Hexose-P	C6H13O9P	1	259.022	0.003	1053.37	1227.49	C13	1		6	7	2	1.00335	261.029	261.026	261.032	trapez	970633		0	20200617_037_PKe_Evo18_4_13CMeOH_12CPyr_100ng_R5.mzML	0.0159065	0.014668	0.0466503	0.015633	0.0504936	0.00767692	0.00230293	0.00777505	0.00841559	0.00127949
759	0	1	Hexose-P	C6H13O9P	1	259.022	0.003	1053.37	1227.49	C13	1		6	7	3	1.00335	262.033	262.03	262.036	trapez	385824		0	20200617_037_PKe_Evo18_4_13CMeOH_12CPyr_100ng_R5.mzML	0.00632279	0.0057714	0.0466503	0.00640921	0.0504936	0.00767692	0.00102369	0.00777505	0.00841559	0.00127949
760	0	1	Hexose-P	C6H13O9P	1	259.022	0.003	1053.37	1227.49	C13	1		6	7	4	1.00335	263.036	263.033	263.039	no_integration				20200617_037_PKe_Evo18_4_13CMeOH_12CPyr_100ng_R5.mzML			0.0466503		0.0504936	0.00767692		0.00777505	0.00841559	0.00127949
761	0	1	Hexose-P	C6H13O9P	1	259.022	0.003	1053.37	1227.49	C13	1		6	7	5	1.00335	264.039	264.036	264.042	no_integration				20200617_037_PKe_Evo18_4_13CMeOH_12CPyr_100ng_R5.mzML			0.0466503		0.0504936	0.00767692		0.00777505	0.00841559	0.00127949
762	0	1	Hexose-P	C6H13O9P	1	259.022	0.003	1053.37	1227.49	C13	1		6	7	6	1.00335	265.043	265.04	265.046	no_integration				20200617_037_PKe_Evo18_4_13CMeOH_12CPyr_100ng_R5.mzML			0.0466503		0.0504936	0.00767692		0.00777505	0.00841559	0.00127949
763	0	2	FBP	C6H14O12P2	1	338.989	0.003	1512.76	1710.76	C13	1		6	7	0	1.00335	338.989	338.986	338.992	trapez	1.05341e+06		0	20200617_037_PKe_Evo18_4_13CMeOH_12CPyr_100ng_R5.mzML	1	1	0	1	0	0	0	0	0	0
764	0	2	FBP	C6H14O12P2	1	338.989	0.003	1512.76	1710.76	C13	1		6	7	1	1.00335	339.992	339.989	339.995	no_integration				20200617_037_PKe_Evo18_4_13CMeOH_12CPyr_100ng_R5.mzML			0	0	0	0	0	0	0	0
765	0	2	FBP	C6H14O12P2	1	338.989	0.003	1512.76	1710.76	C13	1		6	7	2	1.00335	340.995	340.992	340.998	no_integration				20200617_037_PKe_Evo18_4_13CMeOH_12CPyr_100ng_R5.mzML			0		0	0		0	0	0
766	0	2	FBP	C6H14O12P2	1	338.989	0.003	1512.76	1710.76	C13	1		6	7	3	1.00335	341.999	341.996	342.002	no_integration				20200617_037_PKe_Evo18_4_13CMeOH_12CPyr_100ng_R5.mzML			0		0	0		0	0	0
767	0	2	FBP	C6H14O12P2	1	338.989	0.003	1512.76	1710.76	C13	1		6	7	4	1.00335	343.002	342.999	343.005	no_integration				20200617_037_PKe_Evo18_4_13CMeOH_12CPyr_100ng_R5.mzML			0		0	0		0	0	0
768	0	2	FBP	C6H14O12P2	1	338.989	0.003	1512.76	1710.76	C13	1		6	7	5	1.00335	344.006	344.003	344.009	no_integration				20200617_037_PKe_Evo18_4_13CMeOH_12CPyr_100ng_R5.mzML			0		0	0		0	0	0
769	0	2	FBP	C6H14O12P2	1	338.989	0.003	1512.76	1710.76	C13	1		6	7	6	1.00335	345.009	345.006	345.012	no_integration				20200617_037_PKe_Evo18_4_13CMeOH_12CPyr_100ng_R5.mzML			0		0	0		0	0	0
770	0	3	FBP	C6H14O12P2	2	168.991	0.003	1513.67	1711.67	C13	1		6	7	0	0.501677	168.991	168.988	168.994	trapez	3.15298e+06		0	20200617_037_PKe_Evo18_4_13CMeOH_12CPyr_100ng_R5.mzML	0.962304	1	0	0.994164	0.0116728	0.0022293	0.00613465	0	0.00194547	0.00037155
771	0	3	FBP	C6H14O12P2	2	168.991	0.003	1513.67	1711.67	C13	1		6	7	1	0.501677	169.492	169.489	169.495	trapez	123511		0	20200617_037_PKe_Evo18_4_13CMeOH_12CPyr_100ng_R5.mzML	0.0376962	0	0	0	0.0116728	0.0022293	0	0	0.00194547	0.00037155
772	0	3	FBP	C6H14O12P2	2	168.991	0.003	1513.67	1711.67	C13	1		6	7	2	0.501677	169.994	169.991	169.997	no_integration				20200617_037_PKe_Evo18_4_13CMeOH_12CPyr_100ng_R5.mzML			0	0.0058364	0.0116728	0.0022293	0.00111465	0	0.00194547	0.00037155
773	0	3	FBP	C6H14O12P2	2	168.991	0.003	1513.67	1711.67	C13	1		6	7	3	0.501677	170.496	170.493	170.499	no_integration				20200617_037_PKe_Evo18_4_13CMeOH_12CPyr_100ng_R5.mzML			0		0.0116728	0.0022293		0	0.00194547	0.00037155
774	0	3	FBP	C6H14O12P2	2	168.991	0.003	1513.67	1711.67	C13	1		6	7	4	0.501677	170.997	170.994	171	no_integration				20200617_037_PKe_Evo18_4_13CMeOH_12CPyr_100ng_R5.mzML			0		0.0116728	0.0022293		0	0.00194547	0.00037155
775	0	3	FBP	C6H14O12P2	2	168.991	0.003	1513.67	1711.67	C13	1		6	7	5	0.501677	171.499	171.496	171.502	no_integration				20200617_037_PKe_Evo18_4_13CMeOH_12CPyr_100ng_R5.mzML			0		0.0116728	0.0022293		0	0.00194547	0.00037155
776	0	3	FBP	C6H14O12P2	2	168.991	0.003	1513.67	1711.67	C13	1		6	7	6	0.501677	172.001	171.998	172.004	no_integration				20200617_037_PKe_Evo18_4_13CMeOH_12CPyr_100ng_R5.mzML			0		0.0116728	0.0022293		0	0.00194547	0.00037155
777	0	4	Ru5P_X5P	C5H11O8P	1	229.012	0.003	1098.51	1184.8	C13	1		5	6	0	1.00335	229.012	229.009	229.015	trapez	597695		0	20200617_037_PKe_Evo18_4_13CMeOH_12CPyr_100ng_R5.mzML	0.514614	0.540307	0.61734	0.521093	0.641511	0.060569	0.0434814	0.123468	0.128302	0.0121138
778	0	4	Ru5P_X5P	C5H11O8P	1	229.012	0.003	1098.51	1184.8	C13	1		5	6	1	1.00335	230.015	230.012	230.018	trapez	370059		0	20200617_037_PKe_Evo18_4_13CMeOH_12CPyr_100ng_R5.mzML	0.318619	0.302045	0.61734	0.316303	0.641511	0.060569	0.0320763	0.123468	0.128302	0.0121138
779	0	4	Ru5P_X5P	C5H11O8P	1	229.012	0.003	1098.51	1184.8	C13	1		5	6	2	1.00335	231.019	231.016	231.022	trapez	193691		0	20200617_037_PKe_Evo18_4_13CMeOH_12CPyr_100ng_R5.mzML	0.166767	0.157647	0.61734	0.162604	0.641511	0.060569	0.0142463	0.123468	0.128302	0.0121138
780	0	4	Ru5P_X5P	C5H11O8P	1	229.012	0.003	1098.51	1184.8	C13	1		5	6	3	1.00335	232.022	232.019	232.025	no_integration				20200617_037_PKe_Evo18_4_13CMeOH_12CPyr_100ng_R5.mzML			0.61734		0.641511	0.060569		0.123468	0.128302	0.0121138
781	0	4	Ru5P_X5P	C5H11O8P	1	229.012	0.003	1098.51	1184.8	C13	1		5	6	4	1.00335	233.025	233.022	233.028	no_integration				20200617_037_PKe_Evo18_4_13CMeOH_12CPyr_100ng_R5.mzML			0.61734		0.641511	0.060569		0.123468	0.128302	0.0121138
782	0	4	Ru5P_X5P	C5H11O8P	1	229.012	0.003	1098.51	1184.8	C13	1		5	6	5	1.00335	234.029	234.026	234.032	no_integration				20200617_037_PKe_Evo18_4_13CMeOH_12CPyr_100ng_R5.mzML			0.61734		0.641511	0.060569		0.123468	0.128302	0.0121138
783	0	5	P5P	C5H11O8P	1	229.012	0.003	1050.19	1112.4	C13	1		5	6	0	1.00335	229.012	229.009	229.015	trapez	401823		0	20200617_037_PKe_Evo18_4_13CMeOH_12CPyr_100ng_R5.mzML	0.553418	0.581663	0.541976	0.595577	0.518595	0.111529	0.0939394	0.108395	0.103719	0.0223057
784	0	5	P5P	C5H11O8P	1	229.012	0.003	1050.19	1112.4	C13	1		5	6	1	1.00335	230.015	230.012	230.018	trapez	227512		0	20200617_037_PKe_Evo18_4_13CMeOH_12CPyr_100ng_R5.mzML	0.313345	0.294698	0.541976	0.290252	0.518595	0.111529	0.0450829	0.108395	0.103719	0.0223057
785	0	5	P5P	C5H11O8P	1	229.012	0.003	1050.19	1112.4	C13	1		5	6	2	1.00335	231.019	231.016	231.022	trapez	96739.5		0	20200617_037_PKe_Evo18_4_13CMeOH_12CPyr_100ng_R5.mzML	0.133236	0.123639	0.541976	0.114172	0.518595	0.111529	0.0332229	0.108395	0.103719	0.0223057
786	0	5	P5P	C5H11O8P	1	229.012	0.003	1050.19	1112.4	C13	1		5	6	3	1.00335	232.022	232.019	232.025	no_integration				20200617_037_PKe_Evo18_4_13CMeOH_12CPyr_100ng_R5.mzML			0.541976		0.518595	0.111529		0.108395	0.103719	0.0223057
787	0	5	P5P	C5H11O8P	1	229.012	0.003	1050.19	1098.53	C13	1		5	6	4	1.00335	233.025	233.022	233.028	no_integration				20200617_037_PKe_Evo18_4_13CMeOH_12CPyr_100ng_R5.mzML			0.541976		0.518595	0.111529		0.108395	0.103719	0.0223057
788	0	5	P5P	C5H11O8P	1	229.012	0.003	1050.19	1098.53	C13	1		5	6	5	1.00335	234.029	234.026	234.032	no_integration				20200617_037_PKe_Evo18_4_13CMeOH_12CPyr_100ng_R5.mzML			0.541976		0.518595	0.111529		0.108395	0.103719	0.0223057
789	0	6	S7P	C7H15O10P	1	289.033	0.003	1046.06	1143.19	C13	1		7	8	0	1.00335	289.033	289.03	289.036	trapez	414395		0	20200617_037_PKe_Evo18_4_13CMeOH_12CPyr_100ng_R5.mzML	0.662116	0.711846	0.337939	0.774554	0.278176	0.0891219	0.163225	0.048277	0.0397395	0.0127317
790	0	6	S7P	C7H15O10P	1	289.033	0.003	1046.06	1143.19	C13	1		7	8	1	1.00335	290.036	290.033	290.039	trapez	171636		0	20200617_037_PKe_Evo18_4_13CMeOH_12CPyr_100ng_R5.mzML	0.274238	0.238369	0.337939	0.172716	0.278176	0.0891219	0.0673492	0.048277	0.0397395	0.0127317
791	0	6	S7P	C7H15O10P	1	289.033	0.003	1046.06	1143.19	C13	1		7	8	2	1.00335	291.04	291.037	291.043	trapez	39833.5		0	20200617_037_PKe_Evo18_4_13CMeOH_12CPyr_100ng_R5.mzML	0.0636455	0.0497848	0.337939	0.05273	0.278176	0.0891219	0.0108864	0.048277	0.0397395	0.0127317
792	0	6	S7P	C7H15O10P	1	289.033	0.003	1046.06	1143.19	C13	1		7	8	3	1.00335	292.043	292.04	292.046	no_integration				20200617_037_PKe_Evo18_4_13CMeOH_12CPyr_100ng_R5.mzML			0.337939		0.278176	0.0891219		0.048277	0.0397395	0.0127317
793	0	6	S7P	C7H15O10P	1	289.033	0.003	1046.06	1143.19	C13	1		7	8	4	1.00335	293.046	293.043	293.049	no_integration				20200617_037_PKe_Evo18_4_13CMeOH_12CPyr_100ng_R5.mzML			0.337939		0.278176	0.0891219		0.048277	0.0397395	0.0127317
794	0	6	S7P	C7H15O10P	1	289.033	0.003	1046.06	1143.19	C13	1		7	8	5	1.00335	294.05	294.047	294.053	no_integration				20200617_037_PKe_Evo18_4_13CMeOH_12CPyr_100ng_R5.mzML			0.337939		0.278176	0.0891219		0.048277	0.0397395	0.0127317
795	0	6	S7P	C7H15O10P	1	289.033	0.003	1046.06	1143.19	C13	1		7	8	6	1.00335	295.053	295.05	295.056	no_integration				20200617_037_PKe_Evo18_4_13CMeOH_12CPyr_100ng_R5.mzML			0.337939		0.278176	0.0891219		0.048277	0.0397395	0.0127317
796	0	6	S7P	C7H15O10P	1	289.033	0.003	1046.06	1143.19	C13	1		7	8	7	1.00335	296.056	296.053	296.059	no_integration				20200617_037_PKe_Evo18_4_13CMeOH_12CPyr_100ng_R5.mzML			0.337939		0.278176	0.0891219		0.048277	0.0397395	0.0127317
797	0	7	DHAP/GAP	C3H7O6P	1	168.991	0.003	1066.33	1281.73	C13	1		3	4	0	1.00335	168.991	168.988	168.994	trapez	2.76903e+07		0	20200617_037_PKe_Evo18_4_13CMeOH_12CPyr_100ng_R5.mzML	0.986572	1	0	0.99871	0.00258039	0.000276462	0.0014181	0	0.00086013	9.2154e-05
798	0	7	DHAP/GAP	C3H7O6P	1	168.991	0.003	1066.33	1281.73	C13	1		3	4	1	1.00335	169.994	169.991	169.997	trapez	376889		0	20200617_037_PKe_Evo18_4_13CMeOH_12CPyr_100ng_R5.mzML	0.0134281	0	0	0	0.00258039	0.000276462	0	0	0.00086013	9.2154e-05
799	0	7	DHAP/GAP	C3H7O6P	1	168.991	0.003	1066.33	1281.73	C13	1		3	4	2	1.00335	170.997	170.994	171	no_integration				20200617_037_PKe_Evo18_4_13CMeOH_12CPyr_100ng_R5.mzML			0	0.00129019	0.00258039	0.000276462	0.000138231	0	0.00086013	9.2154e-05
800	0	7	DHAP/GAP	C3H7O6P	1	168.991	0.003	1066.33	1281.73	C13	1		3	4	3	1.00335	172.001	171.998	172.004	no_integration				20200617_037_PKe_Evo18_4_13CMeOH_12CPyr_100ng_R5.mzML			0		0.00258039	0.000276462		0	0.00086013	9.2154e-05
801	0	8	2-PG/3-PG	C3H7O7P	1	184.986	0.003	1287.75	1480.47	C13	1		3	4	0	1.00335	184.986	184.983	184.989	trapez	1.60398e+07		0	20200617_037_PKe_Evo18_4_13CMeOH_12CPyr_100ng_R5.mzML	0.989259	1	0	1	0	0	0	0	0	0
802	0	8	2-PG/3-PG	C3H7O7P	1	184.986	0.003	1287.75	1480.47	C13	1		3	4	1	1.00335	185.989	185.986	185.992	trapez	174151		0	20200617_037_PKe_Evo18_4_13CMeOH_12CPyr_100ng_R5.mzML	0.0107408	0	0	0	0	0	0	0	0	0
803	0	8	2-PG/3-PG	C3H7O7P	1	184.986	0.003	1287.75	1480.47	C13	1		3	4	2	1.00335	186.992	186.989	186.995	no_integration				20200617_037_PKe_Evo18_4_13CMeOH_12CPyr_100ng_R5.mzML			0		0	0		0	0	0
804	0	8	2-PG/3-PG	C3H7O7P	1	184.986	0.003	1287.75	1480.47	C13	1		3	4	3	1.00335	187.996	187.993	187.999	no_integration				20200617_037_PKe_Evo18_4_13CMeOH_12CPyr_100ng_R5.mzML			0		0	0		0	0	0
805	0	9	PEP	C3H5O6P	1	166.975	0.003	1418.85	1501.91	C13	1		3	4	0	1.00335	166.975	166.972	166.978	trapez	7.39509e+06		0	20200617_037_PKe_Evo18_4_13CMeOH_12CPyr_100ng_R5.mzML	0.991343	1	0	1	0	0	0	0	0	0
806	0	9	PEP	C3H5O6P	1	166.975	0.003	1418.85	1501.91	C13	1		3	4	1	1.00335	167.978	167.975	167.981	trapez	64574.7		0	20200617_037_PKe_Evo18_4_13CMeOH_12CPyr_100ng_R5.mzML	0.00865652	0	0	0	0	0	0	0	0	0
807	0	9	PEP	C3H5O6P	1	166.975	0.003	1418.85	1501.91	C13	1		3	4	2	1.00335	168.982	168.979	168.985	no_integration				20200617_037_PKe_Evo18_4_13CMeOH_12CPyr_100ng_R5.mzML			0		0	0		0	0	0
808	0	9	PEP	C3H5O6P	1	166.975	0.003	1418.85	1501.91	C13	1		3	4	3	1.00335	169.985	169.982	169.988	no_integration				20200617_037_PKe_Evo18_4_13CMeOH_12CPyr_100ng_R5.mzML			0		0	0		0	0	0
809	0	10	E4P	C4H9O7P	1	199.001	0.003	1109.78	1166.18	C13	1		4	5	0	1.00335	199.001	198.998	199.004	no_integration				20200617_037_PKe_Evo18_4_13CMeOH_12CPyr_100ng_R5.mzML			0.999977		1	2.2205e-16		0.249994	0.25	5.55124e-17
810	0	10	E4P	C4H9O7P	1	199.001	0.003	1155.02	1211.9	C13	1		4	5	1	1.00335	200.005	200.002	200.008	trapez	494562		0	20200617_037_PKe_Evo18_4_13CMeOH_12CPyr_100ng_R5.mzML	1	0.999977	0.999977	1	1	2.2205e-16	2.2205e-16	0.249994	0.25	5.55124e-17
811	0	10	E4P	C4H9O7P	1	199.001	0.003	1109.78	1166.18	C13	1		4	5	2	1.00335	201.008	201.005	201.011	no_integration				20200617_037_PKe_Evo18_4_13CMeOH_12CPyr_100ng_R5.mzML			0.999977		1	2.2205e-16		0.249994	0.25	5.55124e-17
812	0	10	E4P	C4H9O7P	1	199.001	0.003	1109.78	1166.18	C13	1		4	5	3	1.00335	202.011	202.008	202.014	no_integration				20200617_037_PKe_Evo18_4_13CMeOH_12CPyr_100ng_R5.mzML			0.999977		1	2.2205e-16		0.249994	0.25	5.55124e-17
813	0	10	E4P	C4H9O7P	1	199.001	0.003	1109.78	1166.18	C13	1		4	5	4	1.00335	203.015	203.012	203.018	no_integration				20200617_037_PKe_Evo18_4_13CMeOH_12CPyr_100ng_R5.mzML			0.999977		1	2.2205e-16		0.249994	0.25	5.55124e-17
814	0	11	UDP	C9H14N2O12P2	1	402.994	0.003	1386.94	1456.35	C13	1		9	10	0	1.00335	402.994	402.991	402.997	trapez	600426		0	20200617_037_PKe_Evo18_4_13CMeOH_12CPyr_100ng_R5.mzML	0.498445	0.541675	0.647129	0.52913	0.636411	0.114622	0.0626306	0.0719033	0.0707123	0.0127358
815	0	11	UDP	C9H14N2O12P2	1	402.994	0.003	1386.94	1456.35	C13	1		9	10	1	1.00335	403.998	403.995	404.001	trapez	360374		0	20200617_037_PKe_Evo18_4_13CMeOH_12CPyr_100ng_R5.mzML	0.299166	0.269521	0.647129	0.30533	0.636411	0.114622	0.0491354	0.0719033	0.0707123	0.0127358
816	0	11	UDP	C9H14N2O12P2	1	402.994	0.003	1386.94	1456.35	C13	1		9	10	2	1.00335	405.001	404.998	405.004	trapez	243798		0	20200617_037_PKe_Evo18_4_13CMeOH_12CPyr_100ng_R5.mzML	0.202389	0.188804	0.647129	0.16554	0.636411	0.114622	0.0327435	0.0719033	0.0707123	0.0127358
817	0	11	UDP	C9H14N2O12P2	1	402.994	0.003	1386.78	1522.38	C13	1		9	10	3	1.00335	406.004	406.001	406.007	no_integration				20200617_037_PKe_Evo18_4_13CMeOH_12CPyr_100ng_R5.mzML			0.647129		0.636411	0.114622		0.0719033	0.0707123	0.0127358
818	0	11	UDP	C9H14N2O12P2	1	402.994	0.003	1386.78	1522.38	C13	1		9	10	4	1.00335	407.008	407.005	407.011	no_integration				20200617_037_PKe_Evo18_4_13CMeOH_12CPyr_100ng_R5.mzML			0.647129		0.636411	0.114622		0.0719033	0.0707123	0.0127358
819	0	11	UDP	C9H14N2O12P2	1	402.994	0.003	1386.78	1522.38	C13	1		9	10	5	1.00335	408.011	408.008	408.014	no_integration				20200617_037_PKe_Evo18_4_13CMeOH_12CPyr_100ng_R5.mzML			0.647129		0.636411	0.114622		0.0719033	0.0707123	0.0127358
820	0	11	UDP	C9H14N2O12P2	1	402.994	0.003	1386.78	1522.38	C13	1		9	10	6	1.00335	409.014	409.011	409.017	no_integration				20200617_037_PKe_Evo18_4_13CMeOH_12CPyr_100ng_R5.mzML			0.647129		0.636411	0.114622		0.0719033	0.0707123	0.0127358
821	0	11	UDP	C9H14N2O12P2	1	402.994	0.003	1386.78	1522.38	C13	1		9	10	7	1.00335	410.018	410.015	410.021	no_integration				20200617_037_PKe_Evo18_4_13CMeOH_12CPyr_100ng_R5.mzML			0.647129		0.636411	0.114622		0.0719033	0.0707123	0.0127358
822	0	11	UDP	C9H14N2O12P2	1	402.994	0.003	1386.78	1522.38	C13	1		9	10	8	1.00335	411.021	411.018	411.024	no_integration				20200617_037_PKe_Evo18_4_13CMeOH_12CPyr_100ng_R5.mzML			0.647129		0.636411	0.114622		0.0719033	0.0707123	0.0127358
823	0	11	UDP	C9H14N2O12P2	1	402.994	0.003	1386.78	1522.38	C13	1		9	10	9	1.00335	412.024	412.021	412.027	no_integration				20200617_037_PKe_Evo18_4_13CMeOH_12CPyr_100ng_R5.mzML			0.647129		0.636411	0.114622		0.0719033	0.0707123	0.0127358
824	0	12	UDP_Glucose	C15H24N2O17P2	1	565.048	0.003	1275.34	1325.74	C13	1		15	16	0	1.00335	565.048	565.045	565.051	trapez	2.65447e+06		0	20200617_037_PKe_Evo18_4_13CMeOH_12CPyr_100ng_R5.mzML	0.0997385	0.117193	1.87654	0.104287	1.87611	0.2532	0.0213357	0.125103	0.125074	0.01688
825	0	12	UDP_Glucose	C15H24N2O17P2	1	565.048	0.003	1275.34	1325.74	C13	1		15	16	1	1.00335	566.051	566.048	566.054	trapez	6.63162e+06		0	20200617_037_PKe_Evo18_4_13CMeOH_12CPyr_100ng_R5.mzML	0.249175	0.270839	1.87654	0.287901	1.87611	0.2532	0.0302483	0.125103	0.125074	0.01688
826	0	12	UDP_Glucose	C15H24N2O17P2	1	565.048	0.003	1275.34	1325.74	C13	1		15	16	2	1.00335	567.054	567.051	567.057	trapez	8.39121e+06		0	20200617_037_PKe_Evo18_4_13CMeOH_12CPyr_100ng_R5.mzML	0.315289	0.320599	1.87654	0.325502	1.87611	0.2532	0.0271534	0.125103	0.125074	0.01688
827	0	12	UDP_Glucose	C15H24N2O17P2	1	565.048	0.003	1275.34	1325.74	C13	1		15	16	3	1.00335	568.058	568.055	568.061	trapez	6.09172e+06		0	20200617_037_PKe_Evo18_4_13CMeOH_12CPyr_100ng_R5.mzML	0.228888	0.212921	1.87654	0.210191	1.87611	0.2532	0.0207787	0.125103	0.125074	0.01688
828	0	12	UDP_Glucose	C15H24N2O17P2	1	565.048	0.003	1275.34	1325.74	C13	1		15	16	4	1.00335	569.061	569.058	569.064	trapez	2.29861e+06		0	20200617_037_PKe_Evo18_4_13CMeOH_12CPyr_100ng_R5.mzML	0.0863672	0.0668825	1.87654	0.0553832	1.87611	0.2532	0.0177129	0.125103	0.125074	0.01688
829	0	12	UDP_Glucose	C15H24N2O17P2	1	565.048	0.003	1275.34	1325.74	C13	1		15	16	5	1.00335	570.064	570.061	570.067	trapez	496601		0	20200617_037_PKe_Evo18_4_13CMeOH_12CPyr_100ng_R5.mzML	0.0186591	0.0111801	1.87654	0.015312	1.87611	0.2532	0.0057392	0.125103	0.125074	0.01688
830	0	12	UDP_Glucose	C15H24N2O17P2	1	565.048	0.003	1275.34	1325.74	C13	1		15	16	6	1.00335	571.068	571.065	571.071	trapez	50118.4		0	20200617_037_PKe_Evo18_4_13CMeOH_12CPyr_100ng_R5.mzML	0.00188313	0.00038568	1.87654	0.00142392	1.87611	0.2532	0.00112692	0.125103	0.125074	0.01688
831	0	12	UDP_Glucose	C15H24N2O17P2	1	565.048	0.003	1275.34	1325.74	C13	1		15	16	7	1.00335	572.071	572.068	572.074	no_integration				20200617_037_PKe_Evo18_4_13CMeOH_12CPyr_100ng_R5.mzML			1.87654		1.87611	0.2532		0.125103	0.125074	0.01688
832	0	12	UDP_Glucose	C15H24N2O17P2	1	565.048	0.003	1275.34	1325.74	C13	1		15	16	8	1.00335	573.075	573.072	573.078	no_integration				20200617_037_PKe_Evo18_4_13CMeOH_12CPyr_100ng_R5.mzML			1.87654		1.87611	0.2532		0.125103	0.125074	0.01688
833	0	12	UDP_Glucose	C15H24N2O17P2	1	565.048	0.003	1275.34	1325.74	C13	1		15	16	9	1.00335	574.078	574.075	574.081	no_integration				20200617_037_PKe_Evo18_4_13CMeOH_12CPyr_100ng_R5.mzML			1.87654		1.87611	0.2532		0.125103	0.125074	0.01688
834	0	12	UDP_Glucose	C15H24N2O17P2	1	565.048	0.003	1275.34	1325.74	C13	1		15	16	10	1.00335	575.081	575.078	575.084	no_integration				20200617_037_PKe_Evo18_4_13CMeOH_12CPyr_100ng_R5.mzML			1.87654		1.87611	0.2532		0.125103	0.125074	0.01688
835	0	12	UDP_Glucose	C15H24N2O17P2	1	565.048	0.003	1275.34	1325.74	C13	1		15	16	11	1.00335	576.085	576.082	576.088	no_integration				20200617_037_PKe_Evo18_4_13CMeOH_12CPyr_100ng_R5.mzML			1.87654		1.87611	0.2532		0.125103	0.125074	0.01688
836	0	12	UDP_Glucose	C15H24N2O17P2	1	565.048	0.003	1275.34	1325.74	C13	1		15	16	12	1.00335	577.088	577.085	577.091	no_integration				20200617_037_PKe_Evo18_4_13CMeOH_12CPyr_100ng_R5.mzML			1.87654		1.87611	0.2532		0.125103	0.125074	0.01688
837	0	12	UDP_Glucose	C15H24N2O17P2	1	565.048	0.003	1275.34	1325.74	C13	1		15	16	13	1.00335	578.091	578.088	578.094	no_integration				20200617_037_PKe_Evo18_4_13CMeOH_12CPyr_100ng_R5.mzML			1.87654		1.87611	0.2532		0.125103	0.125074	0.01688
838	0	12	UDP_Glucose	C15H24N2O17P2	1	565.048	0.003	1275.34	1325.74	C13	1		15	16	14	1.00335	579.095	579.092	579.098	no_integration				20200617_037_PKe_Evo18_4_13CMeOH_12CPyr_100ng_R5.mzML			1.87654		1.87611	0.2532		0.125103	0.125074	0.01688
839	0	12	UDP_Glucose	C15H24N2O17P2	1	565.048	0.003	1275.34	1325.74	C13	1		15	16	15	1.00335	580.098	580.095	580.101	no_integration				20200617_037_PKe_Evo18_4_13CMeOH_12CPyr_100ng_R5.mzML			1.87654		1.87611	0.2532		0.125103	0.125074	0.01688
